# Supplementary material for: Whole genome sequencing and comparative transcriptome analysis of a novel seawater adapted, salt-resistant rice cultivar – sea rice 86
Source: BMC Genomics. 2017 Aug 23;18:655. doi: 10.1186/s12864-017-4037-3 (PMC5569538; doi:10.1186/s12864-017-4037-3)
Supplement: Supplementary file 2 — Predicted unique, high impact structure/function altering SNPs. (XLSX 248 kb) [file 12864_2017_4037_MOESM2_ESM.xlsx]

## Sheet: Sheet1
Table S1. Predicted high impact SNPs
Chromosome	Position	Reference	Alternation	Quality
Chr1	53129	C	T	222
Chr1	53152	G	T	222
Chr1	53396	C	T	225.01
Chr1	127242	G	A	207.01
Chr1	127326	A	G	71.01
Chr1	130491	G	A	225.42
Chr1	466351	C	T	225.01
Chr1	470161	A	G	96.01
Chr1	470398	G	A	105.01
Chr1	552360	G	C	222
Chr1	695259	C	T	225.01
Chr1	760803	A	G	207.01
Chr1	822306	G	A	211.01
Chr1	822987	C	T	69.01
Chr1	823333	T	G	71.01
Chr1	837852	C	T	133.01
Chr1	885226	G	C	222
Chr1	942404	C	T	222
Chr1	942514	G	A	222
Chr1	946597	T	C	207.01
Chr1	947495	G	A	61.01
Chr1	951644	A	G	83.01
Chr1	952300	C	T	110.01
Chr1	1360998	G	C	72.26
Chr1	1361011	G	C	109.03
Chr1	1386839	C	T	152
Chr1	1475674	C	T	214.01
Chr1	1586647	C	T	222
Chr1	1587295	C	T	222
Chr1	1595853	A	C	222
Chr1	1991142	T	C	222
Chr1	2041334	A	G	108
Chr1	2053968	C	T	222
Chr1	2500476	G	C	222
Chr1	2500558	C	G	197.01
Chr1	2500602	G	A	202
Chr1	2553931	C	G	168
Chr1	2553937	A	G	173
Chr1	2683181	G	A	82.07
Chr1	2885440	A	G	51.01
Chr1	2937216	C	T	56.01
Chr1	2937219	G	T	60.01
Chr1	2943467	C	T	136.01
Chr1	2943468	G	A	75.01
Chr1	2952131	G	A	53.01
Chr1	3000329	A	G	222
Chr1	3000391	G	A	159
Chr1	3000416	G	C	149
Chr1	3000419	T	C	154
Chr1	3011725	T	A	53.01
Chr1	3035502	G	A	222
Chr1	3150732	G	A	111.13
Chr1	3150736	C	A	102.07
Chr1	3224333	A	T	55.03
Chr1	3224334	C	A	55.03
Chr1	3224339	G	T	60.01
Chr1	3229206	A	T	222
Chr1	3258428	G	C	55.07
Chr1	3258429	G	A	55.07
Chr1	3669008	G	C	222
Chr1	3837458	G	A	187
Chr1	4027673	G	A	225.01
Chr1	4493509	A	G	209
Chr1	4493540	T	A	222
Chr1	4494553	A	G	222
Chr1	4596515	C	G	55.01
Chr1	4857254	G	A	74.01
Chr1	4913603	C	T	222
Chr1	5336748	T	C	222
Chr1	5464385	T	C	222
Chr1	5750246	C	T	90.01
Chr1	6183365	A	C	117.01
Chr1	6328536	C	T	65.01
Chr1	6328577	T	C	197.01
Chr1	6742318	C	G	225.01
Chr1	6743521	T	A	127.01
Chr1	6749941	T	C	222
Chr1	6863345	G	A	186
Chr1	7076369	G	A	61
Chr1	7215558	A	G	61.51
Chr1	7582847	G	T	222
Chr1	7765423	C	T	75.26
Chr1	8164687	A	G	222
Chr1	8165354	T	C	133.01
Chr1	8165368	C	T	187.01
Chr1	8166572	C	A	60.01
Chr1	8256232	A	G	160.01
Chr1	8257542	C	T	121.01
Chr1	8259094	A	G	167.01
Chr1	8720850	T	A	57.01
Chr1	8822298	T	C	101.02
Chr1	8831474	C	A	78.01
Chr1	8831521	G	T	110.01
Chr1	9334981	G	A	89.26
Chr1	9456166	G	T	222
Chr1	9507273	C	G	225.01
Chr1	9507394	T	G	144
Chr1	9621101	A	G	142
Chr1	9810558	C	A	89.01
Chr1	10076338	C	T	59.01
Chr1	10092439	A	C	222
Chr1	10158387	G	A	222
Chr1	10180810	C	T	222
Chr1	10470672	G	T	222
Chr1	10478342	G	C	222
Chr1	10478507	G	A	222
Chr1	10478596	C	A	222
Chr1	10478739	C	T	222
Chr1	10481623	C	T	222
Chr1	10481693	C	T	222
Chr1	10489512	C	T	222
Chr1	10489807	G	C	222
Chr1	10500042	G	T	222
Chr1	10516032	T	C	222
Chr1	10694053	T	C	99.13
Chr1	10761678	A	G	127.01
Chr1	10798917	G	A	222
Chr1	10798957	C	T	170
Chr1	10819675	T	C	222
Chr1	10956047	G	A	200.02
Chr1	11108520	T	C	222
Chr1	11113288	T	C	222
Chr1	11144354	G	A	123.01
Chr1	11144375	T	C	125.01
Chr1	11179211	C	T	225.01
Chr1	11822400	C	T	222
Chr1	11949266	C	T	225.01
Chr1	12167905	C	G	195.01
Chr1	12167912	G	A	212.01
Chr1	12188303	C	A	222
Chr1	12439691	T	C	222
Chr1	12466924	G	A	140.01
Chr1	12467037	G	A	225.01
Chr1	12467133	C	T	225.01
Chr1	12522238	G	A	222.01
Chr1	12530555	T	C	81.01
Chr1	12530733	G	A	73.01
Chr1	12530844	T	C	156.01
Chr1	12530874	T	C	124.01
Chr1	12556242	C	T	222
Chr1	12564518	G	T	222
Chr1	12568581	C	G	222
Chr1	12740022	G	A	222
Chr1	12881895	A	T	225.01
Chr1	12992481	C	A	222
Chr1	13026849	A	T	143
Chr1	13027024	T	A	222
Chr1	13027158	G	A	222
Chr1	13144100	C	G	222
Chr1	13438165	T	C	142
Chr1	13438167	C	T	108
Chr1	13438171	C	T	132.01
Chr1	13438181	C	A	88.03
Chr1	13438340	G	C	222
Chr1	13438347	A	G	222
Chr1	13468068	G	A	154.01
Chr1	13555775	C	T	222
Chr1	13578946	G	T	222
Chr1	13914607	G	A	222
Chr1	14028569	T	C	222
Chr1	14113615	G	A	87.01
Chr1	14286003	A	G	171
Chr1	14286758	C	T	75.07
Chr1	14343866	C	T	222
Chr1	14492667	T	C	154
Chr1	14500082	A	G	57.01
Chr1	14570006	G	A	225.01
Chr1	14769530	G	A	56.51
Chr1	14769533	G	A	61.2
Chr1	14788374	T	G	62.07
Chr1	15105724	C	T	196
Chr1	15168174	G	A	92
Chr1	15322120	C	T	85.52
Chr1	15433997	C	T	222
Chr1	15434469	T	C	67.01
Chr1	15434480	G	A	71.01
Chr1	15652612	T	C	75.13
Chr1	15956244	A	G	72.26
Chr1	16030314	T	C	50.51
Chr1	16263204	C	T	222
Chr1	16402577	G	A	222
Chr1	16551858	C	T	93.01
Chr1	16567564	T	C	222
Chr1	16572328	C	T	106.01
Chr1	16577373	G	A	198.77
Chr1	16605437	C	T	222
Chr1	16990840	A	G	144.01
Chr1	17025443	C	T	62.26
Chr1	17136224	G	A	172.14
Chr1	17151776	G	A	222
Chr1	17236265	A	G	222
Chr1	17260743	A	G	222
Chr1	17332706	C	T	166.01
Chr1	17332759	G	A	131.01
Chr1	17332762	G	A	225.01
Chr1	17364898	A	G	70.01
Chr1	17364900	C	T	225.01
Chr1	17435980	T	C	222
Chr1	17474189	C	T	138.01
Chr1	17669972	C	T	222
Chr1	17669976	C	T	222
Chr1	17775869	G	A	67.51
Chr1	17849141	T	G	113.01
Chr1	18413355	G	A	124.01
Chr1	18428727	A	G	222
Chr1	18737445	T	C	90.13
Chr1	18737482	A	G	128
Chr1	18738910	C	T	114
Chr1	18738916	T	G	155
Chr1	18738995	T	G	222
Chr1	19063509	G	C	225.06
Chr1	19063533	G	A	225.04
Chr1	19142964	G	A	82.01
Chr1	19164481	A	G	143
Chr1	19245900	C	T	89.01
Chr1	19418486	C	T	225.01
Chr1	19418582	T	C	52.01
Chr1	19419907	C	T	85.2
Chr1	19447062	T	C	210.01
Chr1	19628124	C	T	100.01
Chr1	19829545	C	T	225.01
Chr1	19829560	C	T	225.01
Chr1	19829576	C	T	225.01
Chr1	19829582	A	T	225.01
Chr1	19829706	C	T	67.01
Chr1	19829711	T	C	63.01
Chr1	19829760	A	C	119.08
Chr1	19829810	C	T	83.07
Chr1	19859142	G	T	225.01
Chr1	19907110	A	G	160
Chr1	19929284	G	T	55.01
Chr1	20213646	G	T	104.01
Chr1	20222514	C	T	222
Chr1	20427813	T	C	222
Chr1	20679672	T	C	166.01
Chr1	20799511	T	A	222
Chr1	20857939	C	T	120.01
Chr1	20878597	T	C	222
Chr1	20969481	C	T	222
Chr1	21215551	T	C	225.01
Chr1	21273386	G	A	222
Chr1	21286212	A	T	106
Chr1	21286228	C	G	61.51
Chr1	21393580	G	A	222
Chr1	21393583	C	T	222
Chr1	21433147	A	C	222
Chr1	21433163	G	A	222
Chr1	21433172	A	T	122
Chr1	21433176	A	G	61.01
Chr1	21433179	A	T	61.01
Chr1	21470542	A	G	55.26
Chr1	22153250	C	T	80.33
Chr1	22237157	G	A	68.01
Chr1	22306523	A	C	64.51
Chr1	22571443	T	G	54.01
Chr1	23347821	T	C	183
Chr1	23347828	C	T	118
Chr1	23632285	G	A	225.01
Chr1	23637365	G	A	225.01
Chr1	23641118	G	A	222
Chr1	23641121	G	A	222
Chr1	23648779	A	G	222
Chr1	23648827	G	A	222
Chr1	23648881	A	G	222
Chr1	23649030	T	C	222
Chr1	23649048	C	T	222
Chr1	23649177	T	C	222
Chr1	23649217	G	A	222
Chr1	23793859	C	T	225.01
Chr1	23866871	C	G	222
Chr1	23866931	C	T	214.97
Chr1	23875606	C	T	62.13
Chr1	23875624	T	C	106.02
Chr1	23875653	A	G	152
Chr1	23875670	C	T	123.01
Chr1	23888127	A	C	51.03
Chr1	24683406	A	G	222
Chr1	24714497	G	A	59.13
Chr1	24792209	G	A	222
Chr1	25386669	G	A	50.01
Chr1	25623510	G	A	90.51
Chr1	25712202	C	T	222
Chr1	25712307	C	T	222
Chr1	25731237	C	T	90.51
Chr1	25804294	C	T	105.01
Chr1	25893711	T	A	158
Chr1	25894827	G	A	225.01
Chr1	26017738	A	G	225.01
Chr1	26017745	G	A	64.01
Chr1	26024747	A	G	225.01
Chr1	26145837	A	G	222
Chr1	26148499	G	A	72.26
Chr1	26217521	C	T	222
Chr1	26217550	G	C	222
Chr1	26218154	T	C	181
Chr1	26218177	G	A	197
Chr1	26279943	C	T	222
Chr1	26326731	G	T	222
Chr1	27035498	T	G	225.01
Chr1	27445516	T	C	57.01
Chr1	27624904	C	T	53.01
Chr1	27624957	A	G	84.01
Chr1	27821833	T	A	106.01
Chr1	28218599	C	T	164.01
Chr1	28218684	A	G	50.01
Chr1	28514736	G	A	225.01
Chr1	28514747	T	C	225.01
Chr1	28514765	C	T	205.01
Chr1	28716135	C	T	184
Chr1	28716902	C	T	72.51
Chr1	28861907	G	A	103.01
Chr1	28861989	T	G	142.01
Chr1	29347663	A	T	203
Chr1	29718311	G	A	187
Chr1	29721419	A	G	222
Chr1	30120169	C	T	222
Chr1	31180706	C	T	222
Chr1	31220705	G	A	222
Chr1	31486242	T	A	68.01
Chr1	31829775	A	G	222
Chr1	31958345	T	C	225.01
Chr1	32399362	A	G	180.01
Chr1	32611855	C	T	222
Chr1	32823582	G	A	94.01
Chr1	33083278	A	C	225.01
Chr1	33103074	C	T	222
Chr1	33231747	T	G	176
Chr1	33424582	G	A	149
Chr1	33433957	A	G	123.01
Chr1	33601602	C	T	51.13
Chr1	33942622	A	G	81.01
Chr1	34209338	C	T	180
Chr1	34460930	T	C	222
Chr1	34460964	T	C	95.01
Chr1	35016683	C	T	78.01
Chr1	35024838	G	A	87.01
Chr1	35427650	C	T	75.01
Chr1	35573283	A	T	219.01
Chr1	35573354	T	C	225.01
Chr1	35943834	G	C	142.01
Chr1	35945052	T	A	104.01
Chr1	35947351	G	A	225.01
Chr1	36071785	T	A	94.01
Chr1	36071796	A	G	60.01
Chr1	36078765	G	A	88.01
Chr1	36576166	G	A	94
Chr1	36576336	T	C	225.01
Chr1	36578245	A	G	157.01
Chr1	36729741	T	C	222
Chr1	36884841	A	T	77.01
Chr1	36978301	C	G	225.01
Chr1	36981705	G	T	95.01
Chr1	37129169	A	G	190.01
Chr1	37129173	C	T	212.01
Chr1	37283125	T	G	222
Chr1	37295916	T	C	222
Chr1	38192079	G	A	112.46
Chr1	38475718	G	C	67.07
Chr1	38485437	G	C	58.51
Chr1	38541881	C	A	115.02
Chr1	38570617	T	A	52.01
Chr1	38860059	T	C	222
Chr1	38860073	G	C	154
Chr1	38939248	A	G	222
Chr1	38939271	C	A	222
Chr1	38943561	G	A	222
Chr1	39922786	G	A	222
Chr1	40079045	G	A	60.01
Chr1	40079059	G	T	97.01
Chr1	40104811	G	A	222
Chr1	40884657	C	T	63.01
Chr1	40953477	A	T	225.01
Chr1	41351198	C	G	78.07
Chr1	41363089	G	C	206.01
Chr1	41363134	C	T	65.01
Chr1	41363573	A	T	60.01
Chr1	41365640	T	C	98.07
Chr1	41613952	G	A	52.01
Chr1	41995395	C	T	222
Chr1	42067661	A	C	222
Chr1	42122784	C	A	222
Chr1	42315557	C	T	222
Chr1	42389977	T	A	222
Chr1	42528072	A	G	66.01
Chr1	43089798	G	T	95.01
Chr1	43091566	C	T	222
Chr2	322015	G	A	222
Chr2	325193	T	C	222
Chr2	382668	G	A	86.01
Chr2	382676	T	G	100.01
Chr2	497077	G	T	77.01
Chr2	1804431	A	G	152.01
Chr2	2439571	A	T	54.01
Chr2	2467474	T	A	100.01
Chr2	2506636	T	C	225.01
Chr2	2506838	T	C	225.01
Chr2	2506849	C	T	225.01
Chr2	2530402	A	C	81.01
Chr2	2531177	C	T	225.01
Chr2	2615103	C	A	163
Chr2	2681735	G	A	143.01
Chr2	2981885	G	A	222
Chr2	2991543	C	T	94.01
Chr2	3012329	C	T	58.01
Chr2	3013344	C	T	202.02
Chr2	3016454	G	A	222
Chr2	3125155	T	C	54.22
Chr2	3125156	T	G	54.22
Chr2	3154400	G	A	103.01
Chr2	3820901	T	G	103.07
Chr2	3914111	C	T	222
Chr2	3914504	C	T	198
Chr2	3928662	G	C	222
Chr2	4051023	C	A	222
Chr2	4240398	G	A	100.13
Chr2	4429159	C	T	98.01
Chr2	4429225	G	C	225.01
Chr2	4551525	C	T	210.01
Chr2	4915968	A	G	172
Chr2	4918988	A	G	222
Chr2	4923622	G	A	222
Chr2	4923630	T	C	222
Chr2	5131685	T	C	81.01
Chr2	5435921	C	T	225.01
Chr2	5967316	C	T	222
Chr2	6018665	T	A	67.01
Chr2	6104877	C	T	222
Chr2	6259032	T	C	205
Chr2	6259048	G	A	104
Chr2	6261276	G	A	187
Chr2	6305066	C	T	222
Chr2	6850471	C	T	116.02
Chr2	7039354	C	T	213.01
Chr2	7041213	G	A	67.01
Chr2	7051019	G	A	225.01
Chr2	7055154	C	T	225.01
Chr2	7059908	G	A	222
Chr2	7165583	T	C	222
Chr2	7402878	G	T	71.01
Chr2	7402879	A	T	53.01
Chr2	7406078	C	A	222
Chr2	7450136	G	C	178.01
Chr2	8107871	G	A	222
Chr2	8108028	C	T	222
Chr2	8227956	A	G	50.51
Chr2	8289524	T	C	66.03
Chr2	8844165	C	T	61.13
Chr2	8844167	C	G	84.13
Chr2	8854334	T	G	159
Chr2	9183863	A	G	74.26
Chr2	9216607	T	G	222
Chr2	9237248	T	A	62.51
Chr2	9346739	C	T	150
Chr2	9423864	T	C	222
Chr2	9476288	G	A	222
Chr2	9604687	T	C	168
Chr2	9765320	C	T	222
Chr2	10031388	C	T	106.01
Chr2	10051423	A	C	77.01
Chr2	10067384	T	C	77.26
Chr2	10088948	G	T	175.01
Chr2	10089037	G	A	225.01
Chr2	10271552	G	C	222
Chr2	10271563	C	T	214
Chr2	10293973	T	C	87.01
Chr2	10293992	C	A	208.01
Chr2	10298900	T	A	119
Chr2	10307575	G	A	222
Chr2	10319943	A	G	222
Chr2	10346376	C	T	54.01
Chr2	10407547	C	T	216.01
Chr2	10407587	A	C	189.01
Chr2	10407743	G	A	154.01
Chr2	10413087	G	T	222
Chr2	10576622	A	T	176.01
Chr2	10579837	G	A	69.01
Chr2	10587564	G	A	88.13
Chr2	10748173	A	T	137.01
Chr2	10748177	C	T	84.01
Chr2	10838913	T	C	170
Chr2	10885604	T	C	225.01
Chr2	10898197	A	G	80.01
Chr2	10898396	T	C	222
Chr2	10898446	C	T	222
Chr2	11255159	C	T	225.01
Chr2	11301344	T	C	150
Chr2	11387953	G	A	109.01
Chr2	11387998	A	G	62.01
Chr2	11791632	A	G	192.01
Chr2	11852795	G	A	222
Chr2	11852883	G	T	142.01
Chr2	11991353	T	C	154.01
Chr2	11991424	C	T	112.01
Chr2	11992345	C	A	222
Chr2	12137594	C	T	86.01
Chr2	12634428	T	C	72.01
Chr2	12705524	T	G	87.01
Chr2	12909891	T	C	222
Chr2	12910920	T	C	135.01
Chr2	13000369	G	A	149
Chr2	13000388	T	C	191
Chr2	13000405	T	C	172
Chr2	13000504	A	G	58.51
Chr2	13000536	A	G	94.26
Chr2	13101782	C	T	74.01
Chr2	14313803	C	A	154
Chr2	14377202	T	A	126.01
Chr2	14379618	C	T	222
Chr2	14388706	A	T	72.01
Chr2	14389498	C	T	82.01
Chr2	14410828	T	C	71.01
Chr2	14426209	T	C	73.01
Chr2	15062477	C	T	222
Chr2	15115989	G	A	70.01
Chr2	15125131	A	G	119.01
Chr2	15247575	A	T	76.01
Chr2	15249993	G	C	184.01
Chr2	15672369	G	A	222
Chr2	16380725	C	T	69.01
Chr2	16486086	T	G	158.01
Chr2	16493744	C	A	56.01
Chr2	16592057	T	C	222
Chr2	16593935	C	T	222
Chr2	16789794	C	T	91.01
Chr2	16806067	G	A	67.03
Chr2	17019778	G	A	165.02
Chr2	17132573	C	T	122
Chr2	17136658	C	T	97.01
Chr2	17136667	C	A	77.01
Chr2	17620944	G	A	222
Chr2	17620965	T	C	222
Chr2	17621037	C	G	222
Chr2	17621057	T	C	222
Chr2	17621140	G	T	222
Chr2	17621146	T	C	222
Chr2	17621230	C	G	222
Chr2	17621241	C	T	222
Chr2	17621320	G	T	222
Chr2	17741369	C	A	137.01
Chr2	17810223	G	A	53.13
Chr2	17922183	A	G	114.01
Chr2	17922912	C	T	222
Chr2	17922940	A	G	222
Chr2	18084022	C	T	222
Chr2	18159464	C	T	161.04
Chr2	19037971	C	T	222
Chr2	19116824	A	G	222
Chr2	19117090	T	C	222
Chr2	19771310	C	T	50.01
Chr2	20036002	G	A	138.01
Chr2	20043300	C	T	77.01
Chr2	20315979	G	A	177
Chr2	20320458	G	A	141
Chr2	20323145	G	A	225.01
Chr2	20414292	G	A	222
Chr2	20415024	A	G	222
Chr2	20432509	A	G	190.01
Chr2	20552474	T	A	119.01
Chr2	21679963	C	T	127.01
Chr2	21823578	C	T	122.01
Chr2	22029850	G	A	222
Chr2	22031250	C	T	222
Chr2	22074123	A	G	222
Chr2	22187576	T	C	58.01
Chr2	22429574	C	T	222
Chr2	22639273	C	T	50.01
Chr2	22639340	C	A	161.01
Chr2	22692928	G	A	213
Chr2	22703868	A	G	65.01
Chr2	22710250	A	C	222
Chr2	22843685	T	A	86.01
Chr2	22982304	A	G	222
Chr2	23393155	A	T	225.01
Chr2	23393180	G	C	225.01
Chr2	23393859	A	C	113.01
Chr2	23416269	C	T	176
Chr2	23424565	C	T	93.27
Chr2	23424586	C	T	183.01
Chr2	24381817	G	A	203
Chr2	24442478	T	C	53.07
Chr2	24454861	T	C	51.01
Chr2	24457768	A	G	126.01
Chr2	24457804	A	G	51.01
Chr2	24457819	G	T	86.01
Chr2	24763139	T	C	222
Chr2	25323123	G	A	123.07
Chr2	25349415	A	C	225.01
Chr2	25370594	C	T	222
Chr2	25711880	A	T	114.01
Chr2	25712459	T	A	225.01
Chr2	26060802	G	A	222
Chr2	26221366	G	T	222
Chr2	26429939	A	G	89.01
Chr2	26431189	C	T	225.01
Chr2	26431981	C	T	177.01
Chr2	26432786	C	T	222
Chr2	26738695	G	A	114.01
Chr2	26743393	T	G	135.01
Chr2	27378159	C	G	93.06
Chr2	27758602	C	T	158
Chr2	27787969	C	T	222
Chr2	27791196	C	T	79.01
Chr2	27791961	C	T	50.01
Chr2	27892804	C	T	222
Chr2	27897907	T	C	123.01
Chr2	28397948	G	A	135.01
Chr2	28397966	G	A	111.01
Chr2	28402906	G	A	181.01
Chr2	28404909	A	G	222
Chr2	28405573	G	A	225.01
Chr2	28405625	C	G	225.01
Chr2	28587608	G	A	222
Chr2	28590655	A	C	92.01
Chr2	28599593	T	G	166.01
Chr2	28707280	G	T	85.01
Chr2	28845263	G	A	79.01
Chr2	28905685	G	A	225.01
Chr2	29159018	A	G	187.01
Chr2	29160725	T	C	199.01
Chr2	29161641	A	G	139.01
Chr2	29646390	G	A	222
Chr2	29646484	C	A	196
Chr2	29651687	G	A	225.01
Chr2	29651689	G	A	225.01
Chr2	29925233	A	C	164.01
Chr2	29973534	G	T	225.01
Chr2	30032962	T	G	172
Chr2	30176278	T	C	222
Chr2	30180996	A	G	225.01
Chr2	30182452	A	G	140.01
Chr2	30185096	A	G	50.01
Chr2	30365678	G	A	222
Chr2	30489547	T	C	67.01
Chr2	30490513	G	A	222
Chr2	30828801	G	T	222
Chr2	30857104	T	C	222
Chr2	32088351	C	T	222
Chr2	32350874	C	T	222
Chr2	32380588	C	T	225.01
Chr2	32408723	T	C	222
Chr2	32489158	C	A	222
Chr2	33004251	G	T	105.01
Chr2	33223516	G	C	134.01
Chr2	33262152	C	T	222
Chr2	34053239	C	T	222
Chr2	34161386	G	A	209
Chr2	34492994	T	C	222
Chr2	34562492	C	T	145
Chr2	34734583	G	A	222
Chr2	34945621	G	A	222
Chr2	35903765	C	T	73.01
Chr2	35903773	C	T	98.01
Chr2	35915808	G	A	157.01
Chr2	35919076	G	A	58.01
Chr2	35919696	A	G	60.01
Chr3	59653	A	G	74.26
Chr3	260707	G	A	55.01
Chr3	285135	G	A	222
Chr3	392257	G	A	222
Chr3	950859	A	G	222
Chr3	2241850	T	C	58.01
Chr3	2287652	G	A	225.01
Chr3	2287965	G	A	62.01
Chr3	2494676	G	T	58.26
Chr3	2666555	G	A	222
Chr3	3062762	A	G	78.01
Chr3	3114916	T	C	60.01
Chr3	3114950	C	T	75.01
Chr3	3291992	G	A	122.01
Chr3	3291997	G	A	185.01
Chr3	3292018	C	T	129.01
Chr3	3410249	C	T	222
Chr3	3764919	C	T	222
Chr3	3946306	G	A	225.01
Chr3	3952253	G	A	162
Chr3	4762181	C	T	222
Chr3	5219263	G	A	222
Chr3	5258728	T	C	120.07
Chr3	5258823	C	T	222
Chr3	5258860	C	T	222
Chr3	5633627	C	T	51.01
Chr3	5633661	G	A	119.01
Chr3	5633696	C	T	82.01
Chr3	5911066	T	A	222
Chr3	6340506	G	A	68.51
Chr3	6340644	C	T	184
Chr3	6340726	C	G	155
Chr3	6340758	C	T	98.01
Chr3	6775194	G	C	222
Chr3	6854324	A	C	65.51
Chr3	6940636	G	A	79.26
Chr3	6989250	G	C	222
Chr3	7064081	G	A	98
Chr3	7188440	C	T	81.01
Chr3	7188727	A	T	225.01
Chr3	7264376	C	T	222
Chr3	7404659	A	G	225.01
Chr3	7404682	G	A	212.01
Chr3	7404710	A	T	196.01
Chr3	7415127	G	C	63.26
Chr3	7547359	A	G	222
Chr3	7547400	T	G	222
Chr3	7553403	T	C	103.01
Chr3	7646059	G	A	65
Chr3	8025051	G	A	225.02
Chr3	8026884	A	G	222
Chr3	8275479	C	T	132.01
Chr3	8423504	G	A	225.01
Chr3	8834297	G	C	222
Chr3	8835025	C	G	222
Chr3	8926618	A	G	191
Chr3	8926732	A	G	222
Chr3	8928064	A	G	222
Chr3	9063706	G	C	197.01
Chr3	9110290	T	C	83.01
Chr3	9181293	G	A	222
Chr3	9370311	C	T	222
Chr3	9502316	C	A	65.01
Chr3	9502639	C	T	188.01
Chr3	9502670	A	G	128.01
Chr3	9922800	C	T	202
Chr3	9929637	C	A	97.13
Chr3	9929649	T	C	109.13
Chr3	9929713	T	C	71.03
Chr3	9929791	C	T	62.51
Chr3	9929807	C	G	55.97
Chr3	10064699	G	A	117.01
Chr3	10644025	T	C	177
Chr3	10879227	C	T	222
Chr3	11303825	G	A	72.01
Chr3	11385396	T	C	222
Chr3	11705652	T	A	75.01
Chr3	11706669	A	G	132.01
Chr3	11869552	T	A	222
Chr3	11869559	A	C	180
Chr3	11965727	G	A	225.01
Chr3	12015549	C	T	106.01
Chr3	12213072	T	C	84.01
Chr3	12662844	C	T	102.01
Chr3	12663571	T	C	201
Chr3	13337087	C	T	67.01
Chr3	13389882	A	G	65.01
Chr3	13389892	C	G	159.01
Chr3	13389919	G	A	201.01
Chr3	13458088	T	C	116
Chr3	13522324	T	G	102.01
Chr3	13577086	C	T	128
Chr3	14068006	C	T	203.01
Chr3	14068022	G	C	197.01
Chr3	14126793	G	A	222
Chr3	14129174	G	A	222
Chr3	14276497	T	G	57.26
Chr3	14543161	T	C	85
Chr3	14637485	T	C	89.01
Chr3	14735866	C	T	222
Chr3	14935656	G	C	51.51
Chr3	14935657	C	G	51.51
Chr3	14994492	T	C	222
Chr3	15138931	A	G	162
Chr3	15138940	C	A	96
Chr3	15147148	G	A	54.26
Chr3	15181849	C	T	222
Chr3	15334142	T	G	55.13
Chr3	15334144	G	C	70.07
Chr3	15572046	C	T	122.01
Chr3	15627113	C	T	222
Chr3	15800432	G	A	113.02
Chr3	15801837	C	G	222
Chr3	15801852	A	C	222
Chr3	15812486	A	G	95.01
Chr3	15886699	G	A	218.01
Chr3	15969643	G	A	93.07
Chr3	16134717	G	A	191
Chr3	16355044	T	C	182.01
Chr3	16468270	C	T	62.01
Chr3	16517581	A	T	77.01
Chr3	16620086	C	T	177.01
Chr3	16620753	G	A	156.01
Chr3	16620819	G	A	225.01
Chr3	16679593	C	G	127.01
Chr3	16679609	C	T	154.01
Chr3	16827551	T	G	142.01
Chr3	17179454	C	A	222
Chr3	17180928	C	T	222
Chr3	17183132	G	A	175.01
Chr3	17183970	C	T	65.01
Chr3	17184792	A	G	122.01
Chr3	17185008	A	G	181.01
Chr3	17185155	T	C	78.01
Chr3	17249408	C	G	148.01
Chr3	17562719	C	A	222
Chr3	17960314	T	C	174.01
Chr3	18007417	T	C	54.01
Chr3	18080733	C	T	105.01
Chr3	18080735	A	G	107.01
Chr3	18642993	T	C	222
Chr3	18732624	G	A	50.01
Chr3	18759548	T	A	200.01
Chr3	18894898	G	A	143.51
Chr3	18941492	T	A	211.01
Chr3	18941549	G	A	112.01
Chr3	19001777	G	A	66.01
Chr3	19001934	A	G	168.01
Chr3	19023582	C	T	222
Chr3	19023685	G	A	222
Chr3	19023779	G	A	222
Chr3	19058744	C	A	58.01
Chr3	19153323	C	T	80.01
Chr3	19160089	T	C	213.01
Chr3	19275944	G	A	225.01
Chr3	19276061	T	C	207.01
Chr3	19298976	C	G	59.01
Chr3	19301458	C	T	222
Chr3	19315631	C	T	111.01
Chr3	19318834	G	A	132.01
Chr3	19325141	T	C	87.01
Chr3	19499558	C	T	222
Chr3	19618690	C	T	110.01
Chr3	19620406	T	C	64.01
Chr3	19626649	T	C	53.01
Chr3	19676382	T	G	222
Chr3	19733324	C	G	222
Chr3	19799396	C	T	79.01
Chr3	19859908	G	A	222
Chr3	19916523	G	A	52.51
Chr3	19916525	A	G	52.51
Chr3	20089112	G	A	100.01
Chr3	20105187	C	A	162.01
Chr3	20106035	T	C	151.01
Chr3	20106968	T	C	68.01
Chr3	20141459	G	A	65.01
Chr3	20507875	A	C	222
Chr3	20621434	G	A	222
Chr3	20639518	T	C	160.01
Chr3	20639712	C	T	225.01
Chr3	20642816	T	C	222
Chr3	20646828	G	A	65.01
Chr3	20907197	G	A	52.13
Chr3	21014926	A	T	222
Chr3	21305572	T	C	120
Chr3	21398112	C	T	114.01
Chr3	21399442	G	A	164.01
Chr3	21399839	G	A	198.01
Chr3	21400040	G	A	73.01
Chr3	21400283	C	T	71.01
Chr3	21400284	T	C	222
Chr3	21402365	T	C	142.01
Chr3	21403449	C	G	225.01
Chr3	21405919	G	A	225.01
Chr3	21407157	G	A	142.01
Chr3	21407164	G	C	154.01
Chr3	21407375	G	A	156.01
Chr3	21501303	T	C	63.01
Chr3	21510391	T	G	222
Chr3	21514657	T	C	225.01
Chr3	21528673	T	C	194
Chr3	22520891	A	T	132.02
Chr3	22861058	C	G	162
Chr3	22882532	G	A	75.07
Chr3	23123574	G	A	222
Chr3	23155807	C	T	211.01
Chr3	23155868	A	G	146.01
Chr3	23167166	T	C	73.01
Chr3	23175425	G	A	83.01
Chr3	23192684	G	A	76.01
Chr3	23192694	C	T	100.01
Chr3	23192740	T	A	225.01
Chr3	23192857	A	G	222
Chr3	23192894	T	A	222
Chr3	23192958	A	C	222
Chr3	23192965	G	A	210
Chr3	23193185	G	A	155
Chr3	23193398	G	A	222
Chr3	23193401	G	T	225.01
Chr3	23193699	C	A	225.01
Chr3	23194262	C	A	222
Chr3	23194302	C	T	222
Chr3	23194732	T	C	222
Chr3	23194998	G	A	222
Chr3	23195037	C	G	222
Chr3	23195084	T	C	222
Chr3	23195674	G	C	213.01
Chr3	23195821	C	T	225.06
Chr3	23197350	C	T	222
Chr3	23205019	G	A	120.02
Chr3	23205021	G	A	120.02
Chr3	23235009	G	A	194.27
Chr3	23235077	T	C	225.01
Chr3	23235107	T	C	53.01
Chr3	23235128	G	A	137.01
Chr3	23496915	T	G	199
Chr3	23661600	C	T	222
Chr3	24095892	C	T	222
Chr3	24940437	C	T	164.01
Chr3	24979045	C	T	59.01
Chr3	24980205	T	C	76.01
Chr3	25082508	T	C	225.01
Chr3	25414925	G	A	222
Chr3	25416842	C	T	82.01
Chr3	25495230	C	T	222
Chr3	25696898	T	C	190
Chr3	25696915	C	T	148.01
Chr3	25791149	G	A	51.01
Chr3	25791497	C	T	64.01
Chr3	25874610	T	C	75.01
Chr3	25874757	C	T	93.01
Chr3	25874799	C	T	159.01
Chr3	26135115	T	C	76.01
Chr3	26174246	G	A	225.01
Chr3	26217981	G	A	222
Chr3	26275110	G	A	142.01
Chr3	26394378	A	G	109.01
Chr3	26473316	T	C	222
Chr3	26475918	A	G	103.01
Chr3	26476545	G	A	149
Chr3	26476718	T	A	109
Chr3	26517720	C	T	225.01
Chr3	27186117	A	T	74.51
Chr3	27204423	T	C	51.97
Chr3	27938649	A	G	222
Chr3	27980501	A	C	222
Chr3	28309880	C	T	222
Chr3	29052807	C	T	222
Chr3	29915061	C	A	162.01
Chr3	29920707	A	G	222
Chr3	29922219	G	C	120.01
Chr3	30139375	G	A	222
Chr3	30525712	G	A	222
Chr3	30529064	A	G	222
Chr3	30633150	G	A	189.01
Chr3	30971671	T	A	98.01
Chr3	30972117	C	T	58.26
Chr3	31548691	G	T	62.01
Chr3	31548694	T	C	104.01
Chr3	31800234	G	A	226.46
Chr3	31931193	G	T	222
Chr3	32185056	A	G	79.01
Chr3	32190030	C	A	83.01
Chr3	32191517	C	G	86.01
Chr3	32191527	G	A	58.01
Chr3	32420332	C	A	62.01
Chr3	32467267	T	C	222
Chr3	32743912	C	A	91.01
Chr3	32926740	G	C	222
Chr3	33227852	C	G	222
Chr3	33282268	C	A	222
Chr3	33952923	C	T	108.01
Chr3	33953028	G	A	80.01
Chr3	34057347	A	G	161.01
Chr3	34057441	C	T	71.01
Chr3	34057514	G	A	55.01
Chr3	34311939	C	G	90.01
Chr3	34400261	G	C	95.26
Chr3	34456148	C	G	52.13
Chr3	34642598	G	A	222
Chr3	34676046	G	A	222
Chr3	34946789	G	A	222
Chr3	35132073	G	A	222
Chr3	35243691	C	T	89.01
Chr3	35376797	A	G	61.97
Chr3	35571774	C	A	222
Chr3	35694750	C	A	99.01
Chr3	35757602	G	C	92.01
Chr3	36056247	C	T	143.01
Chr3	36395047	C	A	222
Chr3	36403221	T	C	99.01
Chr4	54854	A	C	50.97
Chr4	383965	A	G	61.01
Chr4	679645	A	G	161.03
Chr4	679696	C	G	222
Chr4	781389	C	T	73.51
Chr4	781394	A	G	63.08
Chr4	800564	A	G	121.01
Chr4	802034	T	C	99.01
Chr4	802038	A	G	106.01
Chr4	802280	T	C	225.01
Chr4	802351	C	T	164.01
Chr4	802495	G	A	201.01
Chr4	802914	G	A	63.01
Chr4	803284	C	T	155.01
Chr4	803297	C	A	131.01
Chr4	861923	C	T	121.01
Chr4	916820	G	C	222
Chr4	917125	C	T	222
Chr4	942372	A	C	222
Chr4	959694	C	T	222
Chr4	1055123	G	T	222
Chr4	1090609	G	A	54.01
Chr4	1090701	T	C	157.02
Chr4	1111576	C	G	222
Chr4	1113080	C	A	222
Chr4	1166450	G	A	222
Chr4	1166458	G	A	222
Chr4	1166649	G	A	222
Chr4	1191054	A	G	222
Chr4	1218852	C	T	222
Chr4	1222956	G	A	222
Chr4	1224317	T	G	134
Chr4	1233435	G	C	222
Chr4	1292740	G	A	81.01
Chr4	1331099	G	A	222
Chr4	1331525	T	C	222
Chr4	1331871	A	G	222
Chr4	1335478	C	A	90.01
Chr4	1335480	A	C	90.01
Chr4	1335481	T	C	90.01
Chr4	1444786	C	T	222
Chr4	1444875	G	A	222
Chr4	1452120	G	A	85.13
Chr4	1462885	C	T	151.07
Chr4	1622783	C	T	119.03
Chr4	1647081	A	G	51.42
Chr4	1695798	G	T	94.01
Chr4	1897452	G	T	222
Chr4	1900340	T	C	160.01
Chr4	2078109	C	T	222
Chr4	2078856	A	G	135.01
Chr4	2172884	A	G	55.01
Chr4	2216239	T	C	99.64
Chr4	2250311	G	T	127.01
Chr4	2645846	C	T	222
Chr4	2645873	C	A	222
Chr4	2776788	C	T	93.01
Chr4	2785235	C	T	59.97
Chr4	2785247	T	C	74.33
Chr4	2877529	A	G	74.13
Chr4	2896269	G	A	125.18
Chr4	2897178	A	G	136.01
Chr4	2912382	C	T	222
Chr4	3054940	A	G	82.26
Chr4	3196170	A	G	74.01
Chr4	3196968	C	T	225.01
Chr4	3239287	T	C	123
Chr4	3385301	T	C	225.01
Chr4	3426919	T	C	60.13
Chr4	3427002	T	C	59.13
Chr4	3469790	T	C	141.03
Chr4	3617735	G	A	175
Chr4	3663817	G	C	225.01
Chr4	3731410	G	A	225.01
Chr4	3731492	T	C	59.01
Chr4	3767480	A	T	225.01
Chr4	3823903	A	G	107.01
Chr4	3823904	C	T	102.01
Chr4	3823995	G	A	214.01
Chr4	3827879	T	G	222
Chr4	3837018	G	T	98
Chr4	3898470	T	C	81.97
Chr4	3904682	T	C	225.01
Chr4	3967936	T	C	60.01
Chr4	4082056	C	T	222
Chr4	4184365	T	C	184.01
Chr4	4184432	C	T	222.01
Chr4	4246225	G	A	107.01
Chr4	4246851	G	A	91.01
Chr4	4246866	G	A	50.01
Chr4	4327407	G	A	112.13
Chr4	4349245	G	A	109.13
Chr4	4502317	T	G	225.01
Chr4	4532242	A	G	152.03
Chr4	4576149	A	G	55.01
Chr4	4577152	G	A	222
Chr4	4578404	G	A	58.07
Chr4	4608737	G	A	222
Chr4	4778070	A	G	222
Chr4	4779400	G	C	222
Chr4	4930501	C	G	222
Chr4	5001257	C	T	222
Chr4	5178741	G	A	60.13
Chr4	5194263	T	C	146
Chr4	5200609	A	G	225.01
Chr4	5247000	G	A	222
Chr4	5247320	C	T	222
Chr4	5247408	C	A	222
Chr4	5247425	G	A	222
Chr4	5256355	G	A	222
Chr4	5259214	G	A	222
Chr4	5266360	C	T	215
Chr4	5311859	A	C	222
Chr4	5311926	C	T	222
Chr4	5311992	T	C	222
Chr4	5318223	A	G	222
Chr4	5332658	G	A	222
Chr4	5334281	G	A	222
Chr4	5380545	G	A	222
Chr4	5438080	T	A	222
Chr4	5454066	A	G	223.01
Chr4	5454306	A	G	141.01
Chr4	5454327	G	A	64.01
Chr4	5454411	C	T	63.01
Chr4	5504756	C	G	222
Chr4	5507149	G	A	222
Chr4	5507182	G	A	171
Chr4	5507184	C	T	183
Chr4	5518982	C	T	222
Chr4	5521000	C	A	222
Chr4	5521018	T	C	222
Chr4	5522358	G	A	222
Chr4	5523032	A	C	222
Chr4	5524701	T	A	222
Chr4	5536032	C	T	222
Chr4	5536236	C	T	222
Chr4	5537047	C	T	222
Chr4	5537066	G	A	222
Chr4	5537546	A	T	222
Chr4	5538045	C	T	222
Chr4	5538159	G	T	222
Chr4	5544401	T	A	222
Chr4	5563177	C	T	222
Chr4	5563278	G	A	222
Chr4	5566918	G	A	222
Chr4	5571133	G	A	222
Chr4	5572950	G	A	222
Chr4	5573386	T	A	222
Chr4	5577751	T	C	222
Chr4	5578435	G	A	222
Chr4	5597017	G	A	222
Chr4	5598145	G	A	222
Chr4	5601084	T	C	222
Chr4	5632339	C	A	72.01
Chr4	5632391	C	T	144.01
Chr4	5690719	C	T	222
Chr4	5700700	C	G	222
Chr4	5775827	C	T	222
Chr4	5775946	G	C	222
Chr4	5778878	T	C	222
Chr4	5787378	G	T	222
Chr4	5812069	C	T	222
Chr4	5812904	C	G	222
Chr4	5847833	G	T	225.01
Chr4	5850435	C	T	222
Chr4	5850515	A	G	222
Chr4	5850703	G	A	222
Chr4	5850714	C	T	222
Chr4	5850934	C	T	222
Chr4	5850948	G	A	222
Chr4	5851117	G	A	222
Chr4	5858723	A	G	109.07
Chr4	5858728	G	A	69.07
Chr4	5858781	C	T	174
Chr4	5858855	G	T	128
Chr4	5858858	A	C	191
Chr4	5859272	C	T	222
Chr4	5865634	T	A	55.26
Chr4	5865639	A	G	66.26
Chr4	5865668	C	T	105.13
Chr4	6005653	G	T	222
Chr4	6029202	C	A	222
Chr4	6029226	T	C	222
Chr4	6030148	G	A	222
Chr4	6030400	G	A	222
Chr4	6030867	C	T	225.01
Chr4	6033242	A	C	222
Chr4	6033344	C	T	78.01
Chr4	6034390	G	A	222
Chr4	6034540	C	T	222
Chr4	6034639	C	T	222
Chr4	6034801	G	A	222
Chr4	6034878	G	A	222
Chr4	6037915	C	T	225.01
Chr4	6053162	T	C	222
Chr4	6177227	G	A	114.01
Chr4	6234959	G	A	222
Chr4	6235166	G	A	222
Chr4	6235269	C	T	225.01
Chr4	6241417	C	T	222
Chr4	6257164	G	A	222
Chr4	6257650	T	A	222
Chr4	6263184	C	T	222
Chr4	6263912	C	T	222
Chr4	6279926	C	T	222
Chr4	6280497	T	C	222
Chr4	6280546	C	T	222
Chr4	6280683	C	T	222
Chr4	6281174	G	A	222
Chr4	6284776	A	T	222
Chr4	6285184	G	A	222
Chr4	6285699	G	A	224.13
Chr4	6285728	C	T	225.52
Chr4	6286364	G	A	222
Chr4	6286565	C	G	222
Chr4	6287077	G	T	222
Chr4	6288303	A	T	222
Chr4	6288446	G	A	222
Chr4	6292249	C	T	222
Chr4	6295659	C	A	222
Chr4	6296558	C	A	222
Chr4	6296678	C	A	222
Chr4	6306730	C	T	222
Chr4	6307954	G	A	222
Chr4	6322203	A	C	222
Chr4	6322657	C	T	222
Chr4	6322706	G	A	222
Chr4	6326584	C	T	222
Chr4	6327292	T	C	222
Chr4	6337422	C	T	222
Chr4	6337535	C	A	222
Chr4	6337962	C	T	225.02
Chr4	6340146	C	T	222
Chr4	6345961	C	T	222
Chr4	6345962	G	A	222
Chr4	6351577	C	T	222
Chr4	6353343	G	C	146
Chr4	6353346	A	G	146
Chr4	6363310	C	T	222
Chr4	6373135	A	T	222
Chr4	6375358	C	G	222
Chr4	6378855	C	T	222
Chr4	6379062	G	A	222
Chr4	6380655	G	A	222
Chr4	6388812	G	T	222
Chr4	6388819	C	T	222
Chr4	6402102	G	C	222
Chr4	6409017	C	T	222
Chr4	6409211	G	T	222
Chr4	6409899	A	G	222
Chr4	6411400	G	T	222
Chr4	6411453	G	C	59.26
Chr4	6411454	G	T	64.26
Chr4	6413051	G	A	222
Chr4	6413292	T	A	222
Chr4	6413747	C	T	222
Chr4	6416941	C	A	222
Chr4	6417125	G	A	222
Chr4	6417605	A	G	222
Chr4	6417893	A	G	222
Chr4	6418540	C	G	222
Chr4	6418629	C	T	222
Chr4	6418989	C	T	222
Chr4	6421954	T	C	222
Chr4	6428858	G	A	222
Chr4	6448737	G	T	222
Chr4	6449682	G	A	222
Chr4	6465272	G	T	222
Chr4	6472204	G	A	222
Chr4	6472257	C	T	222
Chr4	6504298	G	C	222
Chr4	6521376	G	C	222
Chr4	6521822	G	A	222
Chr4	6524974	G	A	222
Chr4	6526197	C	T	222
Chr4	6526204	C	G	222
Chr4	6528666	C	T	222
Chr4	6529453	T	C	222
Chr4	6530366	C	T	225.01
Chr4	6531253	C	T	222
Chr4	6532003	G	A	222
Chr4	6532848	A	G	222
Chr4	6558196	G	A	222
Chr4	6558472	C	T	222
Chr4	6558572	C	T	222
Chr4	6566165	C	A	222
Chr4	6568243	G	T	222
Chr4	6593657	C	T	222
Chr4	6595381	T	C	222
Chr4	6661335	G	A	222
Chr4	6678002	C	G	222
Chr4	6679422	C	T	222
Chr4	6681013	C	T	222
Chr4	6695584	G	A	222
Chr4	6695670	C	T	222
Chr4	6704023	C	T	222
Chr4	6710116	T	A	222
Chr4	6710117	T	A	222
Chr4	6710210	T	G	222
Chr4	6710220	A	T	222
Chr4	6710300	A	G	222
Chr4	6718564	A	T	222
Chr4	6718807	T	C	222
Chr4	6718872	G	T	222
Chr4	6718906	G	C	222
Chr4	6834418	G	A	222
Chr4	6853027	G	A	222
Chr4	6853446	C	T	225.01
Chr4	6858363	C	T	225.65
Chr4	6858633	G	T	222
Chr4	6858749	C	A	222
Chr4	6860020	G	C	222
Chr4	6862834	G	T	222
Chr4	6875599	A	T	222
Chr4	6876787	G	A	222
Chr4	6877067	A	G	222
Chr4	6878082	G	T	222
Chr4	6879972	G	A	222
Chr4	6880086	G	A	222
Chr4	6891097	C	A	222
Chr4	6891852	T	G	222
Chr4	6892396	T	A	222
Chr4	6892756	T	C	222
Chr4	6939228	C	T	222
Chr4	6957862	G	A	222
Chr4	6967206	A	G	222
Chr4	6967697	C	T	222
Chr4	6968842	G	A	222
Chr4	6977573	C	T	222
Chr4	6978451	A	G	222
Chr4	6978991	G	A	222
Chr4	6979103	C	T	222
Chr4	6983768	C	T	222
Chr4	6984088	C	T	225.01
Chr4	6984259	T	G	222
Chr4	6984363	A	G	222
Chr4	6985243	G	A	222
Chr4	6994441	C	T	222
Chr4	6998693	T	A	222
Chr4	7003507	C	T	222
Chr4	7151680	C	G	222
Chr4	7157517	C	T	222
Chr4	7166066	A	G	222
Chr4	7171261	C	T	222
Chr4	7171291	C	T	222
Chr4	7174810	G	A	222
Chr4	7177744	T	A	222
Chr4	7180405	G	A	225.01
Chr4	7194929	C	T	222
Chr4	7200102	T	G	222
Chr4	7213944	G	A	222
Chr4	7214064	G	A	222
Chr4	7214268	G	A	222
Chr4	7217822	C	T	222
Chr4	7228156	G	A	225.01
Chr4	7228592	A	T	222
Chr4	7229121	G	A	222
Chr4	7229157	C	T	222
Chr4	7229695	G	A	222
Chr4	7230867	C	T	222
Chr4	7231829	G	A	225.01
Chr4	7232432	G	A	222
Chr4	7232502	T	A	222
Chr4	7232607	C	T	225.01
Chr4	7232895	T	C	222
Chr4	7233125	C	T	222
Chr4	7233881	T	A	222
Chr4	7233893	G	A	222
Chr4	7234101	C	T	222
Chr4	7234948	G	A	222
Chr4	7235718	G	A	222
Chr4	7235789	G	A	222
Chr4	7297415	G	A	219
Chr4	7297521	C	T	74.13
Chr4	7305191	G	T	222
Chr4	7305567	G	A	222
Chr4	7325057	C	T	222
Chr4	7325240	C	T	222
Chr4	7329507	G	A	222
Chr4	7329611	G	A	222
Chr4	7335257	A	G	222
Chr4	7343526	A	T	222
Chr4	7343607	G	A	222
Chr4	7343800	C	T	222
Chr4	7344028	G	A	222
Chr4	7372697	G	A	222
Chr4	7373818	G	A	222
Chr4	7421517	T	C	222
Chr4	7421831	A	T	222
Chr4	7422065	C	T	195
Chr4	7422072	C	G	222
Chr4	7422102	G	A	222
Chr4	7426883	C	T	166.01
Chr4	7426888	C	T	188
Chr4	7466066	A	T	222
Chr4	7474128	G	A	222
Chr4	7475268	G	A	222
Chr4	7488529	T	A	222
Chr4	7488578	A	G	222
Chr4	7489060	G	A	222
Chr4	7489064	C	T	222
Chr4	7489145	T	C	222
Chr4	7489179	T	A	222
Chr4	7489247	C	T	222
Chr4	7489390	G	A	222
Chr4	7492583	T	C	222
Chr4	7492748	G	A	222
Chr4	7492752	G	A	222
Chr4	7493058	G	A	222
Chr4	7493271	G	A	222
Chr4	7493351	C	G	222
Chr4	7493376	T	C	222
Chr4	7493608	C	T	222
Chr4	7493690	G	A	222
Chr4	7493773	C	T	222
Chr4	7504404	C	T	222
Chr4	7504456	G	A	222
Chr4	7504696	G	A	222
Chr4	7504704	G	C	222
Chr4	7510119	T	C	222
Chr4	7512352	T	G	222
Chr4	7516710	G	A	222
Chr4	7516715	G	A	222
Chr4	7521890	G	C	222
Chr4	7528904	T	C	222
Chr4	7533206	G	A	222
Chr4	7533444	G	A	222
Chr4	7533950	A	T	222
Chr4	7535832	G	T	222
Chr4	7536110	C	T	222
Chr4	7536973	C	A	222
Chr4	7537170	C	T	222
Chr4	7540988	G	A	222
Chr4	7541168	C	A	222
Chr4	7546479	C	T	195.18
Chr4	7549357	C	T	222
Chr4	7550890	G	A	222
Chr4	7551490	G	C	222
Chr4	7553664	C	G	222
Chr4	7553665	A	T	222
Chr4	7554222	C	T	222
Chr4	7554680	C	A	222
Chr4	7561098	G	A	222
Chr4	7561155	T	A	222
Chr4	7561467	G	C	222
Chr4	7561992	G	A	222
Chr4	7562073	G	A	222
Chr4	7562605	C	T	222
Chr4	7562766	G	T	222
Chr4	7563218	A	G	222
Chr4	7563278	T	A	222
Chr4	7563672	G	A	222
Chr4	7563752	T	G	222
Chr4	7588026	C	T	175
Chr4	7588080	G	A	222
Chr4	7594317	T	C	222
Chr4	7594754	T	A	222
Chr4	7619023	C	A	222
Chr4	7619027	A	G	222
Chr4	7626202	G	C	222
Chr4	7626207	T	C	222
Chr4	7626713	A	T	222
Chr4	7626817	G	A	130.97
Chr4	7674156	C	A	225.01
Chr4	7808270	A	G	222
Chr4	7836467	A	C	159
Chr4	7882268	T	A	165
Chr4	7895821	C	T	225.01
Chr4	7959442	C	T	222
Chr4	7971469	C	T	222
Chr4	7971470	C	T	222
Chr4	7974934	A	T	222
Chr4	7984442	C	T	222
Chr4	7985017	C	G	222
Chr4	8007364	C	T	222
Chr4	8018223	G	T	222
Chr4	8035557	C	T	222
Chr4	8035680	C	T	222
Chr4	8037028	C	T	222
Chr4	8038661	C	T	222
Chr4	8039063	C	T	222
Chr4	8039280	C	T	222
Chr4	8043154	C	T	225.01
Chr4	8062925	G	A	222
Chr4	8063034	G	A	222
Chr4	8078930	C	T	222
Chr4	8079125	G	A	222
Chr4	8079126	C	T	222
Chr4	8080618	G	A	222
Chr4	8080721	C	A	222
Chr4	8080841	G	T	222
Chr4	8080855	G	A	222
Chr4	8081031	G	T	222
Chr4	8081380	G	A	222
Chr4	8082250	C	T	222
Chr4	8082307	A	G	222
Chr4	8082401	A	G	222
Chr4	8086508	C	T	222
Chr4	8095614	C	T	222
Chr4	8095869	G	A	222
Chr4	8110311	C	A	222
Chr4	8111450	C	T	222
Chr4	8111456	T	A	222
Chr4	8111776	C	T	222
Chr4	8111845	G	A	222
Chr4	8118095	T	A	222
Chr4	8130454	G	A	222
Chr4	8130584	G	A	222
Chr4	8130640	G	A	222
Chr4	8130760	G	T	165.01
Chr4	8130844	G	C	225.01
Chr4	8131541	C	T	222
Chr4	8131931	C	T	222
Chr4	8132124	G	C	225.01
Chr4	8132273	G	A	222
Chr4	8133324	G	A	89.01
Chr4	8133571	G	A	143.01
Chr4	8133625	C	T	225.01
Chr4	8138108	C	G	222
Chr4	8142735	T	A	222
Chr4	8143139	A	G	222
Chr4	8145228	C	T	222
Chr4	8146289	A	G	222
Chr4	8146890	C	A	222
Chr4	8147438	C	T	222
Chr4	8147648	A	T	222
Chr4	8156429	G	A	222
Chr4	8159614	C	T	222
Chr4	8162210	T	A	222
Chr4	8167866	G	A	222
Chr4	8169669	G	T	222
Chr4	8179494	G	A	222
Chr4	8181975	G	A	222
Chr4	8184357	G	T	222
Chr4	8184735	C	T	222
Chr4	8188825	C	T	225.01
Chr4	8189090	C	T	225.12
Chr4	8192595	C	T	222
Chr4	8206313	C	T	222
Chr4	8238136	C	T	222
Chr4	8253774	C	T	222
Chr4	8254509	G	T	222.03
Chr4	8287133	C	T	225.01
Chr4	8287642	G	A	222
Chr4	8287900	G	A	222
Chr4	8287987	C	T	222
Chr4	8288232	C	T	222
Chr4	8288768	C	T	222
Chr4	8289722	C	T	222
Chr4	8290127	T	A	222
Chr4	8290223	G	A	222
Chr4	8290586	C	T	225.54
Chr4	8290708	C	G	222
Chr4	8290755	G	A	222
Chr4	8291459	A	C	222
Chr4	8291567	C	T	222
Chr4	8292149	C	T	222
Chr4	8292286	C	T	225.01
Chr4	8292336	C	T	222
Chr4	8292434	G	A	222
Chr4	8294422	C	T	222
Chr4	8295005	C	T	222
Chr4	8295552	G	A	222
Chr4	8295575	G	A	222
Chr4	8310113	A	T	222
Chr4	8313945	A	G	222
Chr4	8322827	C	T	222
Chr4	8345351	C	T	222
Chr4	8345900	C	T	222
Chr4	8345935	C	T	222
Chr4	8351714	C	T	222
Chr4	8355283	C	T	222
Chr4	8355715	G	T	222
Chr4	8355734	G	T	222
Chr4	8356564	C	T	222
Chr4	8357056	G	A	222
Chr4	8357406	C	T	222
Chr4	8357550	G	A	222
Chr4	8357657	G	A	222
Chr4	8357837	C	T	222
Chr4	8358359	C	T	222
Chr4	8358439	G	T	222
Chr4	8358482	C	T	222
Chr4	8363857	C	T	225.01
Chr4	8366608	C	T	222
Chr4	8366706	C	A	222
Chr4	8373594	G	C	225.01
Chr4	8374474	C	T	222
Chr4	8375597	A	T	222
Chr4	8375727	T	A	222
Chr4	8375755	G	C	222
Chr4	8376129	G	C	222
Chr4	8376363	C	A	222
Chr4	8376452	G	A	222
Chr4	8376873	C	T	225.01
Chr4	8376881	C	T	135.01
Chr4	8376959	G	A	225.01
Chr4	8377179	C	T	225.01
Chr4	8378211	G	A	222
Chr4	8378481	G	A	222
Chr4	8378524	C	G	222
Chr4	8378682	C	T	222
Chr4	8383401	G	A	222
Chr4	8383687	C	A	225.98
Chr4	8383737	A	G	222
Chr4	8384886	C	T	222
Chr4	8393247	C	T	222
Chr4	8393256	G	A	222
Chr4	8393539	G	A	222
Chr4	8396490	T	C	222
Chr4	8396652	G	A	222
Chr4	8409355	G	A	222
Chr4	8411486	G	A	218
Chr4	8411504	G	A	222
Chr4	8411671	G	A	167
Chr4	8411681	C	T	222
Chr4	8423088	G	A	222
Chr4	8427316	C	T	222
Chr4	8433437	C	T	222
Chr4	8434864	G	A	222
Chr4	8497340	C	T	222
Chr4	8498675	G	A	222
Chr4	8509013	C	T	222
Chr4	8518859	G	A	222
Chr4	8602319	A	G	222
Chr4	8602344	C	T	222
Chr4	8610358	G	A	222
Chr4	8615982	A	T	222
Chr4	8653666	C	T	222
Chr4	8694208	C	T	222
Chr4	8698129	T	C	222
Chr4	8772155	G	T	222
Chr4	8787832	G	A	222
Chr4	8790781	G	A	222
Chr4	8790867	C	A	222
Chr4	8805824	C	T	222
Chr4	8806350	C	T	222
Chr4	8825975	G	A	195.01
Chr4	8826083	A	G	222
Chr4	8846076	G	A	222
Chr4	8886098	T	A	222
Chr4	8886646	G	A	222
Chr4	8888653	C	A	222
Chr4	8901723	C	A	225.01
Chr4	8906750	C	T	174
Chr4	8907734	C	T	222
Chr4	8909123	C	T	222
Chr4	8909977	T	C	51.01
Chr4	8910347	C	T	222
Chr4	8918203	C	A	222
Chr4	9004048	C	T	222
Chr4	9005412	A	G	222
Chr4	9041678	G	A	222
Chr4	9042235	C	T	222
Chr4	9044070	T	C	222
Chr4	9045604	G	A	222
Chr4	9045605	C	A	222
Chr4	9072431	G	A	222
Chr4	9085072	G	A	99.01
Chr4	9223605	G	A	222
Chr4	9241068	G	A	222
Chr4	9241597	C	A	222
Chr4	9277011	C	G	222
Chr4	9284068	G	A	222
Chr4	9387782	A	T	222
Chr4	9422602	G	A	222
Chr4	9430052	A	G	54.01
Chr4	9436113	A	C	222
Chr4	9436522	G	A	222
Chr4	9461640	G	T	222
Chr4	9490712	C	T	225.01
Chr4	9493667	G	A	225.01
Chr4	9493730	T	G	221.01
Chr4	9497111	C	T	222
Chr4	9512591	C	T	222
Chr4	9513214	A	C	222
Chr4	9527096	A	G	217.01
Chr4	9527192	G	A	225.01
Chr4	9529754	C	T	50.01
Chr4	9530751	C	T	210
Chr4	9616272	C	G	222
Chr4	9632074	G	A	222
Chr4	9648582	A	T	222
Chr4	9649157	C	T	222
Chr4	9659027	G	T	225.01
Chr4	9662470	T	C	225.01
Chr4	9708120	A	G	222
Chr4	9743035	A	T	222
Chr4	9743512	C	T	222
Chr4	9769887	A	G	199.01
Chr4	9871750	C	A	222.02
Chr4	10002337	G	A	222
Chr4	10028971	G	C	222
Chr4	10055923	T	A	199.79
Chr4	10086804	C	T	222
Chr4	10089932	G	A	222
Chr4	10105531	T	C	222
Chr4	10110562	T	A	222
Chr4	10118324	A	G	222
Chr4	10126275	C	G	82.26
Chr4	10126285	G	C	131.07
Chr4	10356820	A	T	222
Chr4	10360021	A	G	222
Chr4	10361602	T	C	222
Chr4	10362440	C	A	222
Chr4	10459794	G	T	222
Chr4	10482622	G	A	202
Chr4	10530634	C	T	222
Chr4	10542718	A	G	63.01
Chr4	10542779	C	T	136.01
Chr4	10590391	C	T	117.01
Chr4	10597052	C	T	225.01
Chr4	10608651	C	A	222
Chr4	10614386	G	A	98.02
Chr4	10653509	C	G	222
Chr4	10657236	T	G	222
Chr4	10686208	G	A	222
Chr4	10703586	G	C	225.01
Chr4	10735205	A	G	222
Chr4	10770707	C	T	222
Chr4	10790830	C	T	222
Chr4	10872099	G	A	205.01
Chr4	10883987	C	G	110
Chr4	10885148	G	A	225.01
Chr4	10885209	C	A	225.01
Chr4	10899553	G	A	222
Chr4	10900509	C	T	222
Chr4	10932696	G	T	222
Chr4	10935226	C	T	222
Chr4	11038539	C	T	222
Chr4	11040616	C	T	222
Chr4	11047308	G	A	222
Chr4	11048850	C	T	222
Chr4	11078162	C	T	222
Chr4	11084302	G	A	222
Chr4	11090263	C	T	222
Chr4	11097109	G	T	153.01
Chr4	11097141	C	T	225.01
Chr4	11097225	T	C	203.01
Chr4	11103776	C	A	131.01
Chr4	11136275	G	A	222
Chr4	11210048	T	A	101.03
Chr4	11210058	A	G	161.65
Chr4	11212824	A	T	222
Chr4	11219648	G	A	222
Chr4	11221301	G	A	222
Chr4	11249132	G	T	185
Chr4	11260163	A	C	222
Chr4	11272789	C	T	222
Chr4	11346997	T	G	222
Chr4	11347005	C	T	222
Chr4	11347270	A	T	222
Chr4	11347854	G	A	222
Chr4	11349204	G	A	222
Chr4	11365869	G	A	222
Chr4	11430449	G	T	225.01
Chr4	11455342	G	A	222
Chr4	11459809	G	A	222
Chr4	11515520	G	A	222
Chr4	11547958	G	A	222
Chr4	11552292	A	T	104.01
Chr4	11552310	A	G	225.01
Chr4	11562484	C	T	222
Chr4	11567042	T	A	222
Chr4	11574149	C	G	222
Chr4	11591771	G	A	222
Chr4	11614833	C	A	222
Chr4	11615064	C	T	222
Chr4	11616059	G	A	222
Chr4	11616213	G	C	222
Chr4	11617676	G	C	222
Chr4	11617844	G	A	225.98
Chr4	11618000	A	C	222
Chr4	11618088	C	T	222
Chr4	11618092	A	G	222
Chr4	11618143	G	T	222
Chr4	11618439	T	C	222
Chr4	11618535	G	A	141
Chr4	11673736	A	C	222
Chr4	11673860	G	C	222
Chr4	11674813	G	A	222
Chr4	11695779	G	A	222
Chr4	11711063	T	C	222
Chr4	11711504	T	A	222
Chr4	11711880	G	A	222
Chr4	11712172	C	T	222
Chr4	11712363	C	T	222.64
Chr4	11714648	G	T	222
Chr4	11715064	G	A	222
Chr4	11721603	G	A	222
Chr4	11721651	G	A	222
Chr4	11724081	A	G	222
Chr4	11725068	C	A	222
Chr4	11746356	T	A	70.01
Chr4	11746400	G	A	132.01
Chr4	11747212	T	A	222
Chr4	11747244	T	A	222
Chr4	11817607	G	A	222
Chr4	11825244	G	A	222
Chr4	11825696	C	T	222
Chr4	11825719	G	A	222
Chr4	11825775	C	T	222
Chr4	11825828	C	T	222
Chr4	11826618	T	C	67.01
Chr4	11827826	C	T	225.01
Chr4	11827839	G	A	225.01
Chr4	11827934	C	A	191.01
Chr4	11828058	G	T	225.01
Chr4	11828195	C	T	222
Chr4	11828449	G	A	222
Chr4	11828521	C	T	222
Chr4	11829860	G	A	222
Chr4	11830095	C	T	222
Chr4	11831956	G	A	222
Chr4	11832066	G	A	222
Chr4	11832154	A	C	222
Chr4	11839724	G	A	222
Chr4	11840072	G	A	225.01
Chr4	11840148	G	C	222
Chr4	11840246	G	A	222
Chr4	11840905	G	A	225.01
Chr4	11841069	G	A	169.01
Chr4	11844740	G	A	225.01
Chr4	11859507	G	A	222
Chr4	11859723	G	A	225.01
Chr4	11860501	A	G	225.01
Chr4	11860517	A	G	225.01
Chr4	11860590	C	T	120.01
Chr4	11860815	C	T	222
Chr4	11861115	G	A	222
Chr4	11861510	C	T	222
Chr4	11861655	C	T	222
Chr4	11881916	G	A	222
Chr4	11888548	G	C	222
Chr4	11925271	C	T	222
Chr4	11925332	G	A	222
Chr4	11965190	G	A	216
Chr4	12008905	G	A	222
Chr4	12009178	G	A	222
Chr4	12027090	T	C	222
Chr4	12041772	C	A	222
Chr4	12041838	C	G	222
Chr4	12067356	C	G	222
Chr4	12067485	C	A	146.01
Chr4	12084898	G	A	222
Chr4	12085873	C	A	222
Chr4	12086113	T	A	222
Chr4	12086698	G	C	222
Chr4	12087473	G	A	225.01
Chr4	12088496	A	G	222
Chr4	12088586	G	A	222
Chr4	12089310	G	A	222
Chr4	12089382	G	A	222
Chr4	12089496	C	T	222
Chr4	12090297	G	T	222
Chr4	12090797	C	T	225.02
Chr4	12090882	C	T	160.01
Chr4	12091090	C	T	222
Chr4	12091442	G	T	222
Chr4	12091576	C	T	150.21
Chr4	12091642	T	C	103.01
Chr4	12092519	C	T	222
Chr4	12093492	G	A	222
Chr4	12096910	G	A	222
Chr4	12098161	T	A	225.01
Chr4	12098723	G	T	225.01
Chr4	12100309	C	T	222
Chr4	12119425	G	A	222
Chr4	12127034	C	G	222
Chr4	12127048	T	C	222
Chr4	12127383	C	T	222
Chr4	12127643	G	A	222
Chr4	12127674	G	A	222
Chr4	12139383	A	G	222
Chr4	12142925	C	T	222
Chr4	12143343	G	T	222
Chr4	12146659	C	T	222
Chr4	12146771	A	T	222
Chr4	12147435	G	A	222
Chr4	12147495	G	A	222
Chr4	12147683	G	A	222
Chr4	12147834	C	T	222
Chr4	12148055	T	C	222
Chr4	12149878	C	T	222
Chr4	12150432	G	T	222
Chr4	12163701	G	A	222
Chr4	12164575	T	C	222
Chr4	12164624	C	T	222
Chr4	12167594	C	T	222
Chr4	12167765	C	T	225.01
Chr4	12168565	C	T	222
Chr4	12168785	G	A	222
Chr4	12171553	A	G	222
Chr4	12171920	T	C	222
Chr4	12175780	G	A	222
Chr4	12176248	C	T	222
Chr4	12176848	G	C	222
Chr4	12197429	G	A	222
Chr4	12212816	C	G	225.01
Chr4	12212837	C	T	225.01
Chr4	12213100	G	A	225.01
Chr4	12213106	G	A	225.01
Chr4	12233268	C	T	222
Chr4	12233533	T	A	222
Chr4	12239955	G	A	222
Chr4	12252839	G	A	222
Chr4	12276298	G	A	222
Chr4	12279924	C	T	222
Chr4	12290334	G	A	222
Chr4	12290626	G	A	222
Chr4	12300237	G	A	222
Chr4	12300982	C	T	222
Chr4	12301096	G	A	222
Chr4	12308664	A	G	222
Chr4	12308807	G	A	225.01
Chr4	12309598	C	A	222
Chr4	12310217	G	A	222
Chr4	12310570	C	T	222
Chr4	12311134	A	T	222
Chr4	12311336	C	T	222
Chr4	12314131	C	T	222
Chr4	12318416	T	C	222
Chr4	12350886	G	A	109.03
Chr4	12392720	G	T	215
Chr4	12396795	A	G	222
Chr4	12397478	C	T	222
Chr4	12407849	C	A	222
Chr4	12426704	C	T	222
Chr4	12431852	A	G	222
Chr4	12432342	C	T	222
Chr4	12433268	A	G	222
Chr4	12435433	G	A	222
Chr4	12437792	C	T	225.01
Chr4	12437842	C	T	225.01
Chr4	12449298	C	T	222
Chr4	12450955	C	T	222
Chr4	12456030	T	A	222
Chr4	12456101	C	T	222
Chr4	12456301	G	A	222
Chr4	12456646	C	T	222
Chr4	12472478	C	T	222
Chr4	12472499	C	T	222.33
Chr4	12472864	G	A	225.01
Chr4	12473346	C	T	222
Chr4	12474028	G	A	225.01
Chr4	12478188	C	G	222
Chr4	12478232	G	T	222
Chr4	12478424	C	T	222
Chr4	12478665	A	G	222
Chr4	12478757	C	T	222
Chr4	12478831	G	A	222
Chr4	12479596	G	A	222
Chr4	12480622	C	T	222
Chr4	12480891	T	C	222
Chr4	12482293	C	T	222
Chr4	12484562	C	T	222
Chr4	12484605	C	T	222
Chr4	12484706	G	T	222
Chr4	12484942	T	C	222
Chr4	12487477	T	C	222
Chr4	12487864	G	A	222
Chr4	12489994	C	T	222
Chr4	12490065	G	A	222
Chr4	12490132	C	T	222
Chr4	12490282	A	T	222
Chr4	12492004	A	G	222
Chr4	12492689	G	A	222
Chr4	12493850	G	A	222
Chr4	12494156	G	A	222
Chr4	12496180	C	T	222
Chr4	12497185	G	C	222
Chr4	12501653	G	A	222
Chr4	12507484	C	T	222
Chr4	12507857	C	A	222
Chr4	12509770	A	T	222
Chr4	12510036	C	T	222
Chr4	12510239	G	A	222
Chr4	12510617	C	T	222
Chr4	12510935	C	T	222
Chr4	12511912	A	G	222
Chr4	12522997	G	C	222
Chr4	12523281	G	A	222
Chr4	12524065	C	A	222
Chr4	12524072	C	T	222
Chr4	12524491	C	T	222
Chr4	12525274	G	T	222
Chr4	12526308	G	A	222
Chr4	12528546	G	A	225.01
Chr4	12528641	T	C	222
Chr4	12528881	C	T	143.01
Chr4	12531207	C	T	222
Chr4	12531242	G	A	222
Chr4	12600290	A	C	222
Chr4	12630508	C	T	222
Chr4	12634416	A	C	222
Chr4	12635703	C	T	222
Chr4	12658142	T	C	74.13
Chr4	12697132	C	T	81.07
Chr4	12697151	A	G	67.07
Chr4	12697422	C	T	222
Chr4	12699257	G	A	222
Chr4	12700668	G	A	222
Chr4	12708320	C	T	222
Chr4	12719927	A	G	222
Chr4	12918625	T	C	61.26
Chr4	12999591	T	G	222
Chr4	13014693	T	A	222
Chr4	13032413	G	C	222
Chr4	13034112	G	A	161.01
Chr4	13034120	T	C	154.01
Chr4	13035887	T	C	111.01
Chr4	13130361	A	G	225.01
Chr4	13130676	G	A	225.01
Chr4	13130687	A	G	225.01
Chr4	13130787	T	A	225.01
Chr4	13131729	G	A	222
Chr4	13142509	C	A	139.01
Chr4	13154489	C	T	222
Chr4	13154552	C	T	194
Chr4	13177187	C	T	222
Chr4	13189378	C	G	148.01
Chr4	13214720	A	C	222
Chr4	13220437	C	T	222
Chr4	13221355	C	A	222
Chr4	13221378	G	T	222
Chr4	13221495	C	T	222
Chr4	13221523	C	G	222
Chr4	13259291	C	T	222.97
Chr4	13259684	G	A	222
Chr4	13260062	A	G	222
Chr4	13260359	A	G	222
Chr4	13260496	A	G	222
[truncated: 5,233 more rows]
