# Supplementary material for: Whole genome sequencing and comparative transcriptome analysis of a novel seawater adapted, salt-resistant rice cultivar – sea rice 86
Source: BMC Genomics. 2017 Aug 23;18:655. doi: 10.1186/s12864-017-4037-3 (PMC5569538; doi:10.1186/s12864-017-4037-3)
Supplement: Supplementary file 3 — Predicted unique, high impact structure/function altering INDELs. (XLSX 51 kb) [file 12864_2017_4037_MOESM3_ESM.xlsx]

## Sheet: Sheet1
Table S2. Predicted high impact INDELs
Chromosome	Position	Reference	Alternation	Quality
Chr1	293200	CTC	CTCCTGATC	214.46
Chr1	1991203	TCC	TC	102.72
Chr1	2529529	GGAG	GGAGAG	103.47
Chr1	2553901	A	AACG	214.46
Chr1	2885437	A	AGCCCCACCC	214.46
Chr1	3000320	CGG	CGGAGG	214.46
Chr1	3258363	ATGCG	ATGCGGTGCG	96.47
Chr1	3258364	TGCG	TGCGAAGCG	119.51
Chr1	3811950	TCC	TCCCCC	57.47
Chr1	3837444	GCC	GCCCCCCCC	57.47
Chr1	4822826	T	TCCTCCGCCTCCA	217.47
Chr1	5017533	GGCTGCTGCTGGTTCGCCTGCTCGTGGTCGTCGTGCTGCTGCTG	GGCTGCTGCTG	214.46
Chr1	5581595	ATCTTCTT	ATCTTCTTCTT	214.46
Chr1	5965722	GTGG	GTGGGTACGTAAGTTGTTAGAGGAGCTTGG	214.46
Chr1	6958186	CGCCGCCG	CGCCGCCGCCGCGGCCGCCG	217.47
Chr1	7080072	CC	CCTGGAACATTTGGGAACATGC	214.46
Chr1	7080073	C	CTGGAACATTTGGGTACATGG	214.46
Chr1	7453071	GCGCGGCCGCCGCGGCCGCC	GCGCGGCCGCC	214.53
Chr1	7582753	GGAAGA	GGA	120.47
Chr1	7582756	AGAGGAGGAGGAGGAGGAGG	AGAGGAGGAGGAGGAGG	214.46
Chr1	7661131	TTGGAGGCGG	TTGGAGGCGGCGCGGTCGACGATGACGCGAGGCGCGCGGGTGGAGGCGG	177.92
Chr1	7678826	T	TAGCGGCGGC	217.47
Chr1	8822314	GCCGTCC	G	68
Chr1	8901694	G	GAGT	217.47
Chr1	9345260	C	CCGGCAGTCGCGGACGAGCTCGGCGTTG	214.46
Chr1	9954394	GAAGGCGCTG	GAAGGCGCTGCGAGCGCTCAAGGCGCTG	163.53
Chr1	10703059	CTCGCCGG	CTCGCCGGGCTTCGCCGGCGATGGGGCCGCTTCGCCGG	106.72
Chr1	10782853	GCGTCGCCGTCCGACGCCGTCGCCGTCCGACGCCGTCGCCGTC	GCGTCGCCGTCCGACGCCGTCGCCGTC	155.59
Chr1	10798942	CAAA	CAA	85.46
Chr1	11517692	TGGGAGA	TGGGAGACGACGGCCAAGCAGGTTAGCACAGTACAGGGAGA	214.46
Chr1	11517693	GGGAGA	GGGAGACGACGGCCAAGCAGGTTAGCACAGTACATGGAGA	217.47
Chr1	11618589	TGGTGGGGGTGGGGGTGGGGGTGG	TGGTGGGGGTGGGGGTGGGGGTGGGGGTGG	167.53
Chr1	11618592	TGGGGG	TGGGGGGGGGGG	160.53
Chr1	11618598	TGGGGG	TGGGGGGGGGGG	168.53
Chr1	11618604	TGGGGG	TGGGGGGGGGGG	156.92
Chr1	11618610	TGG	TGGGGGGGG	150.47
Chr1	11774790	AGAGGCGAGGCT	AGAGGCGAGGCTCGGGATGAGAGTGGCGACTGGAGGCGAGGCT	214.46
Chr1	11774798	GGCT	GGCTCGGGATGAGAGTGGCGACTGGAGGCGAAGCT	217.47
Chr1	11774800	CT	CTCGGGATGAGAGGGGCGACTGGAGGAGATGTT	57.47
Chr1	12297927	GCC	GCCC	214.46
Chr1	12881932	GCCGGCG	GCCGGCGCCCGGCG	151.47
Chr1	12882238	T	TC	93.46
Chr1	13438423	CGG	CG	214.46
Chr1	14788373	AT	A	76.59
Chr1	15918526	AAAG	AAAGTTACCTGTGTTCTATATTGATCTAAAGAAAGGAAG	214.46
Chr1	16021417	TC	T	80.72
Chr1	16038394	GGTG	GGTGTG	101.47
Chr1	17236562	TGGG	TGG	148.59
Chr1	17875137	GCC	GCCC	51.43
Chr1	18413339	C	CCGTG	56.47
Chr1	18951005	TCCCC	TCCC	177.46
Chr1	18993365	GG	GGGAGTATTCCTCCTCATCGTCACCAGATG	214.46
Chr1	19164451	CGTT	C	136.1
Chr1	19508200	C	CTGA	78.97
Chr1	21192760	CCA	CCAATTCATGAACTGTACAGGGCCGCCCCAAACCCCGACA	182.59
Chr1	21329080	CGGCTGGC	CGGC	158.48
Chr1	21368953	CA	CAACTTTGAGAAGCTTGTCGA	110.53
Chr1	21389373	TCC	TC	214.46
Chr1	21472578	GCC	GCCC	70.49
Chr1	21995776	GCA	GCACCA	217.47
Chr1	22079397	GC	GCC	127
Chr1	22327364	GCTACTA	GCTA	153.46
Chr1	22897950	TCGCCGCCG	TCGCCGCCGTCGCGATGCTCCACCTCCGCCGCCG	214.46
Chr1	24808619	TCTCTCTCTC	TCTCTCTCTCGCTCTCTCTC	217.47
Chr1	26170902	GGAGGCGCCAC	GGAGGCGCCACCTTCCGTGGGCGACGAGGCGCCAC	214.46
Chr1	27897169	TCTCGTGCGACACTCTCA	T	214.46
Chr1	28218604	GCGGGCG	GCGGGCGACGGGCG	101.47
Chr1	28304476	CCCGGTGC	CCCGGTGCCACCGACGCGCGACGCCCTGCGCCGGTGC	214.46
Chr1	28861885	ACCCCC	ACCCC	63.47
Chr1	29544761	CGAGCAC	CGAGCACGGTTGGGGAAATCCATTGAGCAC	214.46
Chr1	30517242	GG	GGTAATCAAGAGGAAGCCGGTGTCGCGGCGCGCGCTCCG	94.59
Chr1	31031508	CTGCCGCTCT	CTGCCGCTCTCGCTCATCGCTCCGCTTGCCGCTCT	106.97
Chr1	31486245	TGG	TGGGGGGGG	126.47
Chr1	31927655	CAAGCAAGCTTTGTGCCAAAGTTAAGCAAGCTTTGTGCCAAAGTTAAGCAAGCTTTGTGCCAAAGTT	CAAGCAAGCTTTGTGCCAAAGTT	214.46
Chr1	32130307	AAC	AACGCTCGGTAGTTGCATCAGGTCCCAC	214.46
Chr1	32181657	CCGCCCTCGCCGCGGC	CCGCCCTCGCCGCGGCCGCCGCCGTCGCCCGCACGCCCTCGCCGCGGC	125.59
Chr1	33750218	GAAAAAAA	GAAAAAA	68.46
Chr1	36001423	ACG	ACGCCGGCGGGCAGGAGGGCGCTGGCG	214.47
Chr1	37292483	ATACT	ATACTATTTTTAGATACTTACT	214.46
Chr1	37431682	CGCC	CGCCACCGCCGGGGCTTCAGCC	214.46
Chr1	37563687	CCGGCGACGTGGCCATCGGCGACGTGG	CCGGCGACGTGGCCATCGGCGACGTGGCCATCGGCGACGTGG	214.46
Chr1	37563700	CATCGGCGACGTGG	CATCGGCGACGTGGCGATCGGCGACGTGG	217.47
Chr1	37892773	TTTTCA	TTTTCAAAACAAGCACCATTCACACTCTGCTGCTTGCTTTCA	214.46
Chr1	38482440	CGG	CGGAGG	143.47
Chr1	38482806	GG	GGCCGACGGAG	214.46
Chr1	38489805	A	AGGGCGGCGG	210.47
Chr1	38767435	ACA	ACACCCGCGCA	214.46
Chr1	39770451	GCCCCCC	GCCCCC	94.46
Chr1	39777769	GCC	GCCCCCCCC	217.47
Chr1	40477638	AGGAGGGA	AGGA	58.47
Chr1	40942708	CG	CGCGG	217.47
Chr1	40942721	GCC	GCCCCC	217.47
Chr2	712821	TGG	TGGGCAGCGTGTTCACGGTAAGCGTTTTCGGCCTGAAGAAGG	214.46
Chr2	718962	TCGCCG	TCG	76.46
Chr2	718965	CCGTCGTCG	CCGTCG	214.46
Chr2	1424054	CGGCGCCGCCG	CGGCGCCGCCGAGGGCGCCGCCG	214.46
Chr2	1467738	GCCCCC	GCCCCCCCCCCC	217.47
Chr2	1467741	CC	CCTGCCGC	209.47
Chr2	2474605	CG	C	214.46
Chr2	3052620	TGG	TGGGACAAGCGAAAGCTGCCAACCCACGG	120.72
Chr2	3098963	CG	CGACGCGG	153.47
Chr2	3157394	ACCTT	ACCTTATAACCTAACCCTACCCTTCCGCCTT	214.46
Chr2	3157398	T	TATAACCTATCCCTACCCTTCCGCCTG	217.47
Chr2	4482868	CC	CCTGCGGCGGC	217.47
Chr2	4482885	G	GGCGGCGGC	217.47
Chr2	4785264	C	CCCCGCA	216.47
Chr2	4916741	GCCCCC	GCCCC	157.46
Chr2	4923985	TGGGGGGG	TGGGGGG	88.46
Chr2	4959001	C	CGCG	209.47
Chr2	5202325	GCC	GCCACC	217.47
Chr2	5202328	GCC	GCCACC	217.47
Chr2	5492851	CAGG	CAGGAGCCCGTCCTCGTCTCCGTCGGAGG	214.46
Chr2	5655228	CGCCGCGG	CG	93.47
Chr2	6259049	CAGTA	CA	198.46
Chr2	6261256	GCACCACCACCACCA	GCA	214.46
Chr2	6588914	GC	GCTTCC	76.97
Chr2	7689722	GT	GTTTGGAGGGGATGAGGATGAGACAAT	214.46
Chr2	8053006	CGACGAGGAAGACCGCGACGGCGGCGGCCATGACGA	CGACGA	214.46
Chr2	8829599	ACTGTG	ACTGTGTCTGTG	214.46
Chr2	8854336	GGCCG	GG	129.59
Chr2	8894969	AAGAGAGAG	AAGAGAG	214.46
Chr2	9139263	TA	T	108.47
Chr2	9184317	GCCCCCC	GCCCCCCC	123.46
Chr2	9571171	GGGCGGCG	GGGCGGCGCGTGGGGGCGGGCGGTCGGCGGCG	135.72
Chr2	10067386	CC	CCGC	182.46
Chr2	10088939	TTC	TTCGTCGTCGTC	154.47
Chr2	10134449	AGGC	AGGCTGGATCCGCTGCTGTGACGACGGGGGTGGC	214.46
Chr2	10303725	TGAA	TGAATTGATCTCTGGAA	175.47
Chr2	10407904	GAAAAA	GAAAAAA	116.46
Chr2	10862827	C	CCTCCTG	214.46
Chr2	11553371	GTCGCTTAGC	GTCGCTTAGCGCGTTTGGGGCTCAAGGGAATCGCTTAGC	214.46
Chr2	13816291	TCCA	T	214.46
Chr2	14082861	GCGT	GCGTCAATGTGGATTCGTTCGGGCCTTGCACGT	113.53
Chr2	14388691	TCC	TC	93.47
Chr2	14391130	T	TGCTAAAGAAAGCTAAGGCGATG	214.46
Chr2	14906163	GAGTC	GAGTCAATGCAGGAGCCTGAGGAGTAGTC	122.47
Chr2	15070751	TCATCGCAGATGCATGTCATACGGAGAATATGCATCCA	TCA	214.46
Chr2	15561131	G	GAAGAAT	214.46
Chr2	16322223	GCGCATTCTTGCCTCGCATGCCGGCTCGCGCCACAC	GC	214.46
Chr2	16806058	A	ACCTACCTGGACGCCAAGTGGC	214.49
Chr2	16924260	CTGGCCGCCCTCGCCGCGTGCGAGAGCCCGAGGGTCCTGAGCCTTCGCCTCGTG	CTG	214.46
Chr2	17620684	CTTTTTTTT	CTTTTTTT	79.46
Chr2	17862240	T	TCCTCCTCCC	59.97
Chr2	18609042	TGCC	TGCCTCCGCCGCCGCCGGCCGGCCGGCC	113.59
Chr2	18609043	GCC	GCCTCCGCCGCCGCCGGCCGGCCGACC	90.98
Chr2	20416023	ATTTTTT	ATTTTTTT	125.46
Chr2	22791660	CAG	CAGGAGCAGTAG	217.47
Chr2	23372025	CCGCGCGCGCGCGC	CCGCGCGCGCGC	217.47
Chr2	23796312	A	AAG	102.47
Chr2	25285163	CG	CGGCTCGTGGCAGTGGG	151.92
Chr2	25370745	AC	A	146.46
Chr2	28404082	GGATATTCCAAA	GGATATTCCAAATACGGCTTTCACCGATATTCCAAA	214.46
Chr2	29033984	TG	TGGGG	217.47
Chr2	30873106	AGGAGG	AGGAGGTGGAGG	217.47
Chr2	32569841	TCCAC	TCCACCAATCATCCACACTACTCGCCAC	217.47
Chr2	32639369	GGA	GGACCACCGGCGACGACGCTTTGGTGCCCGGCTCCTGA	59.72
Chr2	33223460	AGCCGCC	AGCC	59.47
Chr2	33791740	TGGGGG	TGGGGGGGGGGG	156.47
Chr2	33791742	GGGGTG	GGGGTGCGGGTG	132.47
Chr2	33791746	TGGGGG	TGGGGGGGGGGG	154.5
Chr2	33971508	C	CTCGCCGCCG	214.46
Chr2	34492968	GTACGTATA	GTA	214.46
Chr2	34533751	CC	CCCCCTCTCCCCGGTGCACCGGCTCGAC	214.46
Chr2	34635531	AGCAGCCTGC	AGCAGCCTGCAAAGCTAGTATTTGGTGATGAGAATATGCAGCCTGC	203.46
Chr3	598985	GGCCGCCGCCGCCGCC	GGCCGCCGCCGCCGCCGCC	214.46
Chr3	598986	GCC	GCCCCC	217.47
Chr3	598997	CGC	CGCGGC	217.47
Chr3	599000	C	CGCA	217.47
Chr3	680919	CACGATTGTTGTATTTTC	CACGATTGTTGTATTTTCTTTTTTGACGGAAGACGATTGTTGTATTTTC	214.46
Chr3	1518910	GCCCCC	GCCCCCCCCCCC	217.47
Chr3	1518916	GCCCCC	GCCCCCCCCCCC	217.47
Chr3	1945607	GGG	GGGAGG	55.59
Chr3	3433389	TGAGCCCAACCCAGGCGTCCAACTCAGCGATGAAGTAAGCACGACCGGAGA	TGA	214.46
Chr3	3656317	CCGG	CCGGCGACGG	217.47
Chr3	3942185	G	GCAGAGATCGATAGCTCGCCGGAGACGGC	204.53
Chr3	5678879	ATGTTGA	ATGTTGATTTACCTTGCGGTTTTATGTGTTGA	217.47
Chr3	5699172	T	TG	64.43
Chr3	7266022	CC	CCAGTACATAGCAATC	214.46
Chr3	7298455	GCCGTCGTCATCACC	GCC	80.47
Chr3	7584733	TC	TCCCCC	52.47
Chr3	7752494	CCGCCGCCGC	CCGCCGCCGCGTCCCCAACCTCCTTCGCCGCCGC	214.46
Chr3	7797443	GT	GTGTTAATTTGGTGCGTAGAGAAATACTACT	214.46
Chr3	8652709	G	GCGGCGGCGGCGT	217.47
Chr3	9265272	TCC	TCCACC	214.46
Chr3	9787883	ACC	ACCGGAGGAAGTACTAAATTACTTGCC	217.47
Chr3	9864413	TGGGCGT	TGGGCGTGAGGGCGT	217.47
Chr3	9864419	T	TGAGGGCGG	217.47
Chr3	11796114	GGTTCT	GGTTCTCCGTCTCTGGTAGTGATCTGGATGGACAACGTTCT	214.46
Chr3	12029161	ACCGCGT	ACCGCGTAGTGCGCCGCGT	214.46
Chr3	12029165	CGT	CGTAGTGCGCCGTGT	217.47
Chr3	13768624	A	AAAGT	214.46
Chr3	13834392	CGT	CGTGGT	161.47
Chr3	14276488	GGTCGTC	GGTC	175.53
Chr3	14327327	C	CTCG	166.46
Chr3	14341258	CAAAGAAGAACACCAAAGTTTGGCAAATACCAGTCTAAAGAAGAACACCAAAGTTTGGCAAATACCAGTCTA	CAAAGAAGAACACCAAAGTTTGGCAAATACCAGTCTA	214.46
Chr3	15138942	TG	T	56.46
Chr3	15245364	GCCCCCC	GCCCCC	53.52
Chr3	15323829	C	CG	70.49
Chr3	15627066	TTCCGCGCCCTGCCGGGAAGCCTC	TTC	56.43
Chr3	15969651	AGC	AGCCGCCCGGCTTTGCCGGCGGC	95.52
Chr3	16154489	C	CA	76.47
Chr3	16794355	GCC	GCCCCC	210.47
Chr3	17061710	GCCTTCACTAAAATCGGT	G	112.47
Chr3	17787619	AAATTAAGCTTCAGCCATCATCTCCTCCTAATTAAGCTTCAGCCATCATCTCCTCCT	AAATTAAGCTTCAGCCATCATCTCCTCCT	214.46
Chr3	18093818	GCCCCC	GCCCCCTCCCCC	171.92
Chr3	19079915	TCCC	TCCCC	214.46
Chr3	19586205	CTGCCCAATCGGTTG	CTGCCCAATCGGTTGTTCAGACACATGCCCAATCGGTTG	81.47
Chr3	19720062	TTGG	TTGGCCGGTGCCTGCATCGATGGCCAAATGG	214.46
Chr3	19796934	GA	G	90.97
Chr3	20828187	ACCCCC	ACCCC	145.46
Chr3	20862255	TCTC	TCTCCCTC	217.47
Chr3	20939969	CC	CCAGCGGTCGTCGTCGCGCGAGCTACGGCCGC	214.47
Chr3	21991855	T	TGCC	214.46
Chr3	22115035	CACCAG	CACCAGTACCAG	131.47
Chr3	22218045	ACGAGC	ACGAGCGTAGATGGGCTATGATTTTGTCACTCGAGC	214.47
Chr3	22851675	GCT	GCTCCT	205.47
Chr3	23192968	TCC	TC	206.46
Chr3	23785326	GCGGAGGCGGC	GCGGAGGCGGCAACGACAGGAGCTACGGAGGCGGC	214.46
Chr3	24940504	A	AG	169.47
Chr3	24995428	GCGTCGCC	GCGTCGCCGTCGCAGCCGTCATCCGCGCCGTCGCC	74.97
Chr3	25137204	TCGCCGCCG	TCGCCGCCGCCGCCTCGGGGGCGTGCCGCGGTGGCGCCGCCG	214.46
Chr3	25137613	C	CACCGCCACCGCA	217.47
Chr3	27237911	G	GTCAGCCAGGATGTCAAGC	214.46
Chr3	28035569	ACCCCGCCGCCGCCGCCGCCGCCTCCCTCTCCTTCCTCCCCGCCGCCGCCGC	ACCCCGCCGCCGCCGC	214.46
Chr3	28493669	CGGGG	CGGGGG	214.46
Chr3	28493673	G	GGA	69.87
Chr3	29917188	CAAAAAA	CAAAAA	139.46
Chr3	30798091	CGG	CGGGGG	150.46
Chr3	31385239	TTT	TTTTGTT	217.47
Chr3	31863011	ACCTTCCCCT	ACCT	113.72
Chr3	31863015	TCCCCTCCCCCTCCCCCTCCCCCTCCCCCTCCCC	TCCCCTCCCCCTCCCCCTCCCCCTCCCC	145.72
Chr3	31885588	TCGCCGCCGC	TCGCCGCCGCCGCCGCCGCCCACCGCTCCCGGCGCCGCCGC	214.46
Chr3	31974292	GC	GCAGTCGTCGCCGCCGTGGATC	214.46
Chr3	32526453	CGG	CGGAGG	217.47
Chr3	32743869	GCGCCGGC	GCGCCGGCCGCCGGC	199.47
Chr3	33876867	GCCGTCG	GCCGTCGCCGTTCACCGTCG	166.46
Chr3	34046834	CTTTTTTTTT	CTTTTTTTTTT	64.46
Chr3	34387884	G	GCTT	85.47
Chr3	34387890	GCT	GCTTCT	123.47
Chr3	34914143	TTT	TTTGTT	162.47
Chr3	34914144	TTT	TTTCTT	159.47
Chr3	36391293	GAA	GA	95.59
Chr4	735670	T	TACTTTGGC	132.46
Chr4	2076229	T	TGTTGATC	217.47
Chr4	2076588	CAAA	CAA	86.47
Chr4	2234207	CTT	CTTT	67.43
Chr4	4327317	GCCGCGA	GCCGCGAGCCCGCGA	214.46
Chr4	4327405	CC	CCACCGGCAGC	155.59
Chr4	4398246	GCC	GCCCCC	120.46
Chr4	4398249	GCC	GCCCCC	83.47
Chr4	4398703	GCGTCGTCGTC	GCGTCGTC	51.97
Chr4	5178634	AGG	AGGCGG	94.47
Chr4	5200576	GTT	GT	214.46
Chr4	5312743	TGGGGG	TGGGG	111.46
Chr4	5319022	CAAA	CAA	214.46
Chr4	5440442	GA	G	56.59
Chr4	5518897	CA	C	169.46
Chr4	5861308	CAAA	CAAAA	214.46
Chr4	6036982	A	AC	214.47
Chr4	6069817	A	AATTT	214.46
Chr4	6069873	ATG	ATGAAGCCCTTAGCCCTCCGTCTTG	214.46
Chr4	6499172	GCC	GC	102.49
Chr4	6533194	GAAAA	GAAA	198.46
Chr4	6689304	AAC	AACGTAC	214.46
Chr4	6710178	C	CTATA	214.46
Chr4	6710266	CTTTT	CTTT	214.46
Chr4	6718910	CCTCTC	CCTC	214.46
Chr4	7150299	A	AAC	97.47
Chr4	7489039	GCCCC	GCCC	214.46
Chr4	7626313	GCCTCCTCCTCCTCCT	GCCTCCTCCTCCT	214.46
Chr4	7677391	GTT	GTTT	76.47
Chr4	8136254	GCGGCTC	GC	214.46
Chr4	8189208	GT	G	214.46
Chr4	8288944	CTATA	CTA	214.46
Chr4	8358335	AGG	AG	214.46
Chr4	8374174	CT	CTT	70.43
Chr4	8375056	G	GA	74.46
Chr4	8384037	CAA	CAAAACCTCGCTAA	214.46
Chr4	8393312	AAGTAGATTGGA	AA	214.46
Chr4	8435069	CTTT	CTT	214.46
Chr4	8509360	TC	TCC	214.46
Chr4	8695884	C	CTCCGCCGCCATCT	121.53
Chr4	8824469	TTGGAT	TTGGATGTGGAT	217.47
Chr4	8824475	T	TTGGATC	217.47
Chr4	8846698	TGGG	TGG	214.46
Chr4	8910552	CTGATAACATGTACTT	CT	214.46
Chr4	9647159	AACGA	AACGAGGAAGCCTCCGACTTCATCGACGA	217.47
Chr4	10656952	ACCATCCAAT	A	95.72
Chr4	11132895	A	ACCTCCTGGGGCGGACTGATCGGCGGTT	72.72
Chr4	12085849	ACTCTC	ACTC	214.46
Chr4	12276186	A	AGCAGCAGCAC	214.46
Chr4	12394034	CACCTGA	CACCTGACCTGA	151.47
Chr4	12400473	CCATG	CCATGCATG	150.46
Chr4	12400553	G	GC	164.47
Chr4	12400555	T	TTCTGGCAGG	168.46
Chr4	12406329	AGAGG	AGAGGAGG	214.46
Chr4	12525488	GACC	GACCAATTCAAATCTGTATTTGCTGAACC	214.46
Chr4	12714255	GTTTTTT	GTTTTTTT	162.46
Chr4	13154567	CGGCGG	CGGCGGTGGCGG	158.48
Chr4	13523466	G	GC	214.46
Chr4	13552843	GTAT	GT	214.46
Chr4	13580266	CATA	CATATA	214.46
Chr4	13713735	GCC	GCCGCTCC	214.46
Chr4	13796206	CACT	C	213.46
Chr4	13796207	ACTCCTC	ACTC	214.46
Chr4	13820508	T	TGGC	217.47
Chr4	13919849	GCCC	GCCCC	80.72
Chr4	14611875	T	TC	214.46
Chr4	14680962	GGACGGCC	GGACGGCCTCCTCGAGTGGCTCGACGGCC	214.46
Chr4	14680966	GGCC	GGCCTCCTCGAGCGGCTCGGCCGCC	158.47
Chr4	16436467	GAC	GACAAC	194.47
Chr4	16672355	CTG	CTGATG	212.47
Chr4	17820243	AGG	AG	164.46
Chr4	18259217	GCG	GCGTGTCG	214.46
Chr4	18827251	GTGGCGGCGCTGC	G	218.92
Chr4	18827252	TGGCGGCGCTGCCGGCGG	TGGCGG	214.46
Chr4	20145430	CCGC	CC	101.47
Chr4	20739604	CCCCCC	CCCCCCCAAACGAAATCTCCCCGCCCCC	214.47
Chr4	20739607	CCC	CCCCAAACGAAATCTCCCCGCCGCC	214.47
Chr4	24007449	CGGAGGAGGAGGAGGAGG	CGGAGGAGGAGGAGG	214.46
Chr4	24366724	CAA	CAAA	214.46
Chr4	24621727	TC	TCTTGGTAGTTTATATTTTGTGATGTACACTGCAACTCC	214.46
Chr4	24705613	TGG	TG	214.46
Chr4	24721164	AGAGGAG	AGAG	214.46
Chr4	24900500	AGC	AGCCGCCGC	217.47
Chr4	24900504	GCCGCC	GCCGCCCCCGCC	214.46
Chr4	24946773	TATG	T	214.46
Chr4	24970027	GACAT	G	214.46
Chr4	24970028	ACATC	A	214.46
Chr4	25065534	CA	C	214.46
Chr4	25065535	AT	A	214.46
Chr4	25102529	AGGGGG	AGGGGGGGGGGG	142.47
Chr4	25102541	AGGGGG	AGGGGGGGGGGG	108.47
Chr4	25298008	CCTCCGG	CCTCCGGCTCCGG	214.46
Chr4	25341088	CTCCTCGTC	CTC	214.46
Chr4	25374510	G	GA	155.46
Chr4	25405811	GGCTGCTGC	GGCTGCTGCTGC	214.46
Chr4	25459006	GCGACG	GCG	182.46
Chr4	25459009	ACGCCGCCGCCG	ACGCCGCCG	214.46
Chr4	25582857	CGCCTCCACA	C	217.49
Chr4	25582861	TCCACATCCACC	TCC	214.46
Chr4	25601973	GGTAGT	GGT	214.46
Chr4	25601976	AGTG	A	214.46
Chr4	25637402	AGCGGCGGCGGCGGCGG	AGCGGCGGCGGCGGCGGCGG	214.46
Chr4	25637404	CGG	CGGGGG	186.47
Chr4	25637408	GGC	GGCCGC	217.47
Chr4	25784635	CGG	CG	214.46
Chr4	25885771	AACTC	A	214.46
Chr4	25885773	CTCCTTC	CTC	214.46
Chr4	25940837	CGCGGCAGCGGCAGTGGTGGTGGCGGCAGCG	CGCGGCAGCG	215.92
Chr4	26114829	TCC	TCCCCC	217.47
Chr4	26437832	GT	G	62.46
Chr4	26576492	GCTCCTCCTCCTCCT	GCTCCTCCTCCT	214.46
Chr4	26680447	GCAGGAAG	GCAGGAAGCCAGGAAG	214.46
Chr4	26680450	GGAAG	GGAAGCCATGAAG	217.88
Chr4	26838924	G	GA	204.46
Chr4	26914909	ATTGAGA	ATTGAGAGTTTGAGA	214.46
Chr4	26923926	G	GC	214.46
Chr4	26977649	CC	CCGGC	88.47
Chr4	26977654	CGC	CGCGGC	214.46
Chr4	26977657	CGC	CGCGGC	214.46
Chr4	27094459	TGAA	TGAATCCTTTTCGAGCTCGGTCCAGGAA	53.72
Chr4	27191068	CACT	C	187.46
Chr4	27191069	ACTCCTCCTCCTCCTC	ACTCCTCCTCCTC	214.46
Chr4	27268905	CGGCTTTG	CG	87.43
Chr4	27487201	CCTTC	CC	214.46
Chr4	27691161	C	CT	214.46
Chr4	27738503	TA	TAA	214.46
Chr4	27738504	AG	A	141.47
Chr4	29431217	A	AGACT	159.48
Chr4	31097325	GGC	GGCCGC	93.47
Chr4	31772896	CAGCAGACGGCGGCGCCGCCGC	CAGCAGACGGCGGCGCCGCCGCGGGAGCAGACGGCGGCGCCGCCGC	214.46
Chr4	32512990	AGGG	AGGGG	214.46
Chr4	33207381	CG	C	168.47
Chr4	35358653	TCGA	TCGATGGGACCTGCAGCTAGCAATTCAGGATGACGA	214.46
Chr5	903725	GTGGCGGCGAGCCCCTCGGCCT	GTGGCGGCGAGCCCCTCGGCCTTGGCGGCGAGCCCCTCGGCCT	214.46
Chr5	903746	T	TTGGCGGCGAGCCCCCCGGCCC	217.47
Chr5	1010750	CGG	CGGAGG	217.47
Chr5	1209729	ATGACAAGAATAAGTTGA	ATGA	217.47
Chr5	1307009	GT	GTGGGGCCGGGCCGTGCT	217.47
Chr5	1527081	G	GC	101.46
Chr5	1708808	ATC	A	108.46
Chr5	2131177	CA	C	176.47
Chr5	2207107	A	AGCAGGAGAGCTGATGCAGCGTGTAGCTCGCCTCCAT	214.46
Chr5	2869100	CCCTG	CCCTGCCGGCAGATCTGCTCGGTGAGGTTTCCGGCAGCCTG	214.46
Chr5	3612416	AACAAACCAATCCTGATTCCATCAGCTTCATTGTGTAGCCCTTCACA	AACA	214.46
Chr5	4205653	GTTAATTAATTA	GTTAATTAATTAATTA	214.46
Chr5	4205662	TTA	TTAACTA	214.46
Chr5	4664038	TGC	TGCAGCTATACTTTCCCTCCCCACCGGCGC	214.46
Chr5	4827593	T	TCGCTCCGCCCCACGCACATGAGGTGCA	134.47
Chr5	4838811	C	CGGT	66.47
Chr5	4868118	CGGCGGCGG	CGGCGGCGGGGGCGGCGG	217.47
Chr5	5030830	AA	AAGA	111.59
Chr5	5175199	GAAAAAA	GAAAAAAA	69.46
Chr5	5203232	CGCCGCGCCCCCACGCCGCTG	CG	67.43
Chr5	5330036	GA	GAGATA	217.47
Chr5	5602524	GACAAACCA	GA	217.47
Chr5	5632655	ACGCCG	ACGCCGCCG	87.59
Chr5	7057656	ATCAAT	ATCAATTTCGAAACTCCTCTCGATCGTTTGTTCAAT	214.46
Chr5	7465073	A	ATGGCTCTCAAGAAACTTG	217.47
Chr5	7845827	GAAAAAAAAAA	GAAAAAAAAAAA	56.46
Chr5	7891566	GGTGGG	GGTGGGGACGTTGCTCGCCGCCGTGGG	196.46
Chr5	8129382	C	CCCA	214.46
Chr5	8880560	T	TCCCTGCAAATTTTTATCCG	214.46
Chr5	9108873	GCGGGAGCGGGAGCGGGGACGGCAACGGCAAGCCCACCAGCTTCTCCC	GC	214.46
Chr5	9245149	GCGCCGCCGCC	GCGCCGCCGCCGCC	123.53
Chr5	9301887	ATT	ATTT	214.46
Chr5	9311372	GT	GTTGTGGATATAACATTGGCACCAACAGAGGGATTAT	214.46
Chr5	9409783	ACAGCAGCAGCAGCAG	ACAGCAGCAG	217.47
Chr5	9409791	AGCAGCAG	A	171.47
Chr5	9461725	CGG	CGGCGGG	95.47
Chr5	10273729	TGAAC	TGAACTCGGACCATTATTATTAAAGAAC	214.46
Chr5	10899849	TCC	TCCCCC	214.46
Chr5	11226104	CTTTTT	CTTTTTT	64.47
Chr5	11375254	TCT	TCTAGCCCT	217.47
Chr5	11885373	ATAT	ATATAATTAT	214.46
Chr5	12789598	CTG	CTGGTACCCCAGTTGATCAATGGGTGAACATG	214.46
Chr5	12916093	GG	GGCCAGAGCG	217.47
Chr5	13414305	CCCGCCGCTACCGCTCGCGCCGCCGC	CCCGCCGC	88.97
Chr5	13422552	GTTTATACCT	GT	214.46
Chr5	13476318	GCGGC	G	58.47
Chr5	14052044	GT	G	116.59
Chr5	14668655	CCACCAC	CCACCACTTCATGCAGATCCGCCATTGAGGTCACCAC	214.46
Chr5	14817700	CCG	CCGGCGGCGACG	62.43
Chr5	14891210	CT	C	107.72
Chr5	15036122	CCTCTGT	CCTCTGTGCCGCTCTCTGT	102.59
Chr5	15100507	AAAG	AAAGATCTTGAAG	214.46
Chr5	15552774	G	GCGGATTCTAATCCCTCGAGGGGATATCCCC	114.47
Chr5	15552776	GG	GGATTCTAATCCCTCGAGGGGATATCCCCTCG	137.49
Chr5	15585766	GCAAT	GCAATATCTCCATCTGTCTTTACGTTTCAACAAT	214.46
Chr5	15795671	CT	CTT	145.47
Chr5	16283313	AGGGG	AGGGGG	53.47
Chr5	17135464	AGGGGGGG	AGGGGGG	53.46
Chr5	17325967	AGGGGGGG	AGGGGGGGG	87.46
Chr5	17404446	GC	GCCCAACAAC	76.25
Chr5	17522856	TCTCCTCCTCCTCCTCCTCC	TCTCCTCCTCCTCCTCC	97.97
Chr5	17780610	GCT	GCTCT	214.46
Chr5	18599272	CA	C	159.47
Chr5	18650855	ACCCCCC	ACCCCC	170.46
Chr5	19662547	TCATCAC	TCATCACCATATTCTTTTCCCCAAAGCATCAC	134.59
Chr5	20643269	AGCGACGGCGGCGACGGCGGC	AGCGACGGCGGC	117.47
Chr5	21048827	ACGGAC	ACGGACTTGGCCGGCTGGGCGTCGAGCCAGCGGAC	214.47
Chr5	21297064	TGGGGGG	TGGGGG	135.46
Chr5	21830117	CGGTGG	CGGTGGTGG	60.47
Chr5	22457260	C	CGACTTCCCCGTCAGCGTCT	214.46
Chr5	23377070	ACCTT	A	214.46
Chr5	26375625	GACGTCGCGGACTACGTC	GACGTC	214.46
Chr5	26416155	CGG	CGGAGGCGGCGGCGGCGGCGGCCGCTGGGG	160.49
Chr5	27404381	CGG	CGGGGG	217.47
Chr5	27749417	TC	T	214.46
Chr6	141074	CGG	CGGG	76.47
Chr6	1924942	G	GACGCAGGCGACGCGACGCCGCCGCTATCCA	214.46
Chr6	3057308	GATTATGCTATGGGCTG	GATTATGCTATGGGCTGACCCGGCAAAAATTATGCTATGGGCTG	214.46
Chr6	4353222	ACGCCTCC	ACGCCTCCGCCTCC	90.59
Chr6	4420316	GCGGCGGCGG	GCGGCGGCGGCGTCGTCGTCGGCGGCGG	208.47
Chr6	4527815	G	GGCCAAGAGGGGA	214.49
Chr6	6047154	GCC	GCCC	214.46
Chr6	6347400	GGGCGGT	G	60.47
Chr6	6942290	GCATGGCCCACCATGGC	GCATGGC	214.46
Chr6	7230355	GGG	GGGGGGTGG	214.46
Chr6	7230358	T	TGGTGGG	214.46
Chr6	7230359	A	AGGTGGGG	214.46
Chr6	8251836	CGCCGCCGCCGCC	CGCCGCCGCCGCCAGAGCCACCGGAACAGCAAAGGCCGCCGCCGCC	82.97
Chr6	8375907	T	TAAATATTTCTG	214.46
Chr6	8854087	CGAAGAAG	CGAAG	141.46
Chr6	8964404	TTCCCCG	T	217.47
Chr6	8964405	TCCCCGCCCCCGCCCCCG	TCCCCGCCCCCG	214.46
Chr6	9003864	TG	TGGGATGGAGGGCGGGG	214.46
Chr6	9003879	TGG	TGGGATGGAGGGCGGGGG	217.47
Chr6	9336861	CCCGCTC	CCCGCTCGCCAGGCGCCACCAGCGCGTCCCCGTCGCGCCGCTC	214.46
Chr6	9544841	TC	TCATGTGCCAC	214.46
Chr6	10121053	GC	GCCCC	212.47
Chr6	10503696	GCCCC	GCCCCC	123.47
Chr6	11085570	TTG	T	69.46
Chr6	11450666	G	GAGGA	70.43
Chr6	11552974	AGCGGCGGCG	AGCGGCGGCGGCG	214.46
Chr6	11762295	CGGCCGCCTCGTCCCGGTGGCCGCCTCG	CGGCCGCCTCG	146.47
Chr6	11847079	ATCAG	A	214.46
Chr6	12869986	TT	TTCCAAGT	214.46
Chr6	12869989	CAAGTC	CAAGTCTAAGTC	214.46
Chr6	14180903	AAGGAGGAG	AAGGAG	214.46
Chr6	14180909	GAGT	G	57.47
Chr6	14180951	A	AAGATG	135.47
Chr6	15570487	CCTC	CCTCCAGGTCACGTGGTGTGCCCCCATCTC	202.46
Chr6	16131174	AGGAGG	AGGAGGAGAATGAGGAGGGGAACGTGGAGG	214.46
Chr6	16633645	CGC	CGCACAAGCTGAGTTTCGTGC	214.46
Chr6	17717186	G	GGCGATGGGGGGCGGCGA	76.43
Chr6	17764549	AAGTCTA	AA	214.46
Chr6	17809439	GTTTTT	GTTTTTTT	217.47
Chr6	17809441	TT	TTGT	53.47
Chr6	18090332	AC	ACCAATAGAACACGTTGACCCACCCAAGCACCCAGACCC	214.46
Chr6	18090333	CA	C	58.47
Chr6	18095307	AGGG	AGG	214.46
Chr6	21230309	AAGGT	AAGGTAGCAACCTGAGATCCAGAGGAGAGGT	214.46
Chr6	22867401	C	CG	87.72
Chr6	22867409	CTC	CTCGATC	214.46
Chr6	23649926	GGCC	GGCCGCC	205.46
Chr6	24798873	CAAAA	CAAAAA	214.46
Chr6	24879277	GGA	GGACTTGAAGA	214.46
Chr6	24969454	AG	AGG	154.48
Chr6	25021021	ACCTCCTCCTCC	ACCTCCTCC	147.49
Chr6	25021069	CCC	CCCACCACC	116.59
Chr6	25021072	CCCACCACCACCACCACC	CCCACCACCACCACCACCACCACC	144.53
Chr6	25291779	AGG	AGGCGGCGG	217.47
Chr6	25291797	CGG	CGGCGGTGG	217.47
Chr6	25508082	GGCG	GG	214.46
Chr6	26910718	GCGGCGTCGGCGTC	GCGGCGTCGGCGTCGGCGTC	59.97
Chr6	27530185	GCC	GCCCCC	217.47
Chr6	27999766	CCGCCGTCG	CCG	103.72
Chr6	27999823	TC	TCTGC	160.48
Chr6	29094417	TGGGGG	TGGGGGG	87.46
Chr6	29712416	TTGTCGCCGCC	TTGTCGCCGCCCGGCGCCGCCGCCCTGTCGCCGCC	214.46
Chr6	29890211	AGGGGG	AGGGG	124.46
Chr7	551619	TTATGGCG	TTATGGCGGCGGCGATGATCCGCCGGTATGGCG	214.46
Chr7	551620	TATGGCG	TATGGCGGCGGCGATGATCCGCCGGGATGGCG	217.47
Chr7	1134866	TCA	TCACCA	141.47
Chr7	1134869	TCA	TCACCA	101.22
Chr7	1134871	ATC	ATCCTC	130.88
Chr7	1151634	TTC	TTCCCTTGGAACAAATGGAAGAGATC	214.46
Chr7	1205663	GCCGCC	GCCGCCCCCGCC	217.47
Chr7	1205666	GCC	GCCCCCCCC	217.47
Chr7	2257418	CGG	CGGGGGTGG	85.47
Chr7	2257806	GT	GTT	64.46
Chr7	3171107	GAGAGAGGA	G	217.5
Chr7	3180363	A	ATG	121.46
Chr7	3254508	AAGTA	AAGTACTCTACCTCGTCTTGAAACTCTGACAGTA	214.46
Chr7	4266961	AC	ACAGCCCC	146.64
Chr7	5077435	TCTCCTCCTCCTCCTCC	TCTCCTCCTCCTCCTCCTCCTCC	214.46
Chr7	5077437	TCCTCC	TCCTCCCCCTCC	214.46
Chr7	5528894	CC	CCACCTCGAACTCCACCTCGTACGGC	217.47
Chr7	5528900	C	CGAACTCCACCTCGTACGG	217.47
Chr7	7106518	C	CCGGTGTCGCAAACCTCTCGGAGAGAGCCCTCGTCCT	214.46
Chr7	7260279	CC	CCTCCGCTGCGGCCGCCGTCGCCGTC	214.47
Chr7	8140301	CTT	CTTGGTCCTACATCCCAAGTTAGAAAATT	214.46
Chr7	8164697	G	GGAGGCGA	214.46
Chr7	8164698	A	AAGGC	64.46
Chr7	8348762	G	GTAT	214.46
Chr7	8349101	TC	TCACCGGCGGGAAGCCGTCGCCGTCGCCGTCGC	132.53
Chr7	8428416	AG	AGGGGCGGCGG	217.47
Chr7	8446147	GCC	GC	101.59
Chr7	8862309	GAAAAAA	GAAAAAAA	155.46
Chr7	9388108	G	GTATACGTGTCGT	214.46
Chr7	9591473	AG	AGCATGACGTCATCCATG	173.46
Chr7	10230884	C	CGGG	105.47
Chr7	10873814	TTGG	T	85.47
Chr7	11147798	ATT	ATTT	214.46
Chr7	11912361	A	ATGTCTGCGTCGAGGAGAACATTGGCTG	214.46
Chr7	12036695	CTCAGTCAGT	CTCAGT	214.46
Chr7	13003737	T	TG	73.47
Chr7	13488457	AGGCGGCGGCGGCGG	AGGCGGCGGCGG	214.46
Chr7	14533544	CGCCGC	CGCCGCGGCCGC	217.47
Chr7	14741442	TCCGC	TCCGCAGCCGCCACACCACCACCACAACCCGCCACCGCCGC	126.72
Chr7	16274418	T	TCTAACACCAGGGAAGGAAAGGG	214.46
Chr7	16372535	C	CTCTGAATGGACCAACTTCCTG	217.47
Chr7	16375224	CCGGC	CCGGCTCCACCCGCGGCGGCGTCCACGCCCTCCGCCGCGGC	214.46
Chr7	16555516	AG	AGAGAGGG	73.47
Chr7	16775279	GTCCCCGCCGC	GTCCCCGCCGCGGCCCCCGCCCTCCCCGCCGC	118.47
Chr7	17471939	TC	TCCC	101.46
Chr7	18362022	ATTTT	ATTT	214.46
Chr7	18440709	TT	TTCTATCATCAGAT	214.46
Chr7	19212677	AGGGGGGG	AGGGGGG	73.46
Chr7	19467394	T	TTC	126.53
Chr7	19746026	CGGC	CGGCCATGGCCGCGCGCCAGCGATCGCGGGC	214.46
Chr7	20867243	AG	AGGCG	73.47
Chr7	20901710	A	AGGG	117.46
Chr7	20919363	TATCAC	TATCACGGTAGCCAACACGGACGGTCGAGATCAC	214.47
Chr7	21009802	CTGG	C	62.47
Chr7	21411382	TCG	T	138.46
Chr7	23078498	TGCGGCGCCG	TGCGGCGCCGGTGCGGGGCTCGACGGAGCCGGGGGCGGCGCCG	135.72
Chr7	23140357	GGGCAGCGGC	GGGC	180.57
Chr7	23140361	AGCGGCGGCG	AGCG	184.49
Chr7	23500139	TCGTCGGC	TCGTCGGCCGAGGCAAGCGCCGACCGGCATCGCGGCGCGACGTCGGC	52.22
Chr7	23674685	AGG	AGGG	214.46
Chr7	23695470	GGTG	GGTGGGAGATCGATAGGGAGGGAGATGGGCCGTGCGGGCCGTG	214.46
Chr7	24451816	TCCCCCGCCGCCGCGGCCGATGCGGCCCCCGCC	TCCCCCGCCGCCGCGGCCGATGCGGCCCCCGCCGCCGCGGCCGATGCGGCCCCCGCC	112.97
Chr7	24935151	TCTTCTCCGGCTTCGC	TCTTCTCCGGCTTCGCTTCCTTGCCAACCTTCTCCGGCTTCGC	214.46
Chr7	25112390	CCG	CCGGCTGACG	214.46
Chr7	26311213	TGCGGC	TGCGGCGGCGGC	217.47
Chr7	26583101	GC	G	217.47
Chr7	26585124	CAA	CA	68.72
Chr7	28731970	TCC	TCCGCC	194.47
Chr7	29365161	AAGGCATGCCGAGG	AAGG	217.47
Chr8	1646569	GCCGCCGCTGGCGGCGGCGGAGGCGGCGCGGTGGCGCGCGCGTTCTACGACC	GCC	214.46
Chr8	1863865	CACGGCC	CACGGCCAGTCCGACCGGACCTGACGGCC	214.46
Chr8	2857582	A	AAGGCAGTATTGTCCCTGGGCTCAGCGAGAT	214.46
Chr8	3431298	GAGGCG	GAGGCGACCGCCGGCGGCGGCAAGGCG	214.46
Chr8	3594745	AGGGGG	A	121.47
Chr8	3816147	GAAA	GAA	53.97
Chr8	4272250	GAAAAAAA	GAAAAAAAA	85.46
Chr8	4297523	C	CCGCCGCCGCCGA	217.47
Chr8	4430980	CG	CGGCGCGGCGGGCCGGAGCCCCGAGGACGAGG	108.72
Chr8	4612684	ACC	ACCCCCCCCTCC	217.47
Chr8	4744656	TAACAT	TAACATATGGACCTAAGGACATTTTAGAACAT	214.46
Chr8	6144235	C	CCGG	55.52
Chr8	6319936	TC	T	80.48
Chr8	7125898	GT	G	89.47
Chr8	7984812	ATC	A	214.46
Chr8	8014122	GCC	GCCC	214.46
Chr8	8014156	GGCC	GGCCCCGCC	206.47
Chr8	8217751	TCCAC	TCCACCAC	214.46
Chr8	8873174	TTCT	TTCTTGGTCT	214.46
Chr8	8888017	TGG	TGGGGG	58.47
Chr8	8889847	ACCCCCC	ACCCCCCC	138.46
Chr8	8900100	GTTTTT	GTTTT	114.46
Chr8	10191299	CGG	CGGGGG	217.47
Chr8	11267791	ATCA	ATCAACCTAGGATAGCACTAGGCAAGGTTTTCA	72.72
Chr8	11268104	C	CCCCGAAGAAGAGG	214.46
Chr8	11307648	ACTCT	ACT	76.47
Chr8	11530507	G	GGC	82.5
Chr8	11808016	AAT	AATAAACCTTCTAACAAAATTTAT	214.46
Chr8	13128590	CCGACCGGGCCTG	C	51.59
Chr8	13498197	C	CAGATCGTGGACTGCAATTTACCTCCCATTTTTGGAA	214.46
Chr8	15198900	ACC	ACCCCCGCCGCC	99.47
Chr8	15199134	TGGACGCGGCGCCG	TGGACGCGGCGCCGGCCATCGGGGGGGGACGCGGCGCCG	214.49
Chr8	15334379	GA	G	65.52
Chr8	15840900	CTTGTTGTT	CTTGTT	129.47
Chr8	15924059	C	CCACTACATGGT	217.47
Chr8	16283134	GAA	GA	54.48
Chr8	17844339	TC	TCATCCTCCC	210.47
Chr8	19001077	C	CCGCGTGCGACGACGGCTT	214.46
Chr8	19140317	GGATCG	GG	104.46
Chr8	20483443	GT	G	71.49
Chr8	22268592	GTGC	GTGCGCCGCCGTTCCCCGCGCGTGCGCTGC	121.59
Chr8	22268593	TGC	TGCGC	77.97
Chr8	22762406	TT	TTGATATGAATATTCTAT	154.46
Chr8	23711471	C	CCCGTCGCCGCT	214.46
Chr8	23804344	CCT	CCTACT	217.47
Chr8	23922287	CGG	CGGAGG	184.47
Chr8	23951778	AGGCGGCG	AGGCGGCGGCGGCGGCG	215.43
Chr8	23951786	TCGGCGGCGGCGG	TCGGCGGCGGCGGCGGCGGCGG	214.46
Chr8	23951787	CGGCGGCGG	CGGCGGCGGAGGCGGCGG	214.46
Chr8	23968838	GA	GAAGTAGGAGCATATTTTA	214.46
Chr8	23970570	GAGAAG	GAG	152.46
Chr8	24052246	CCA	CCAACA	216.59
Chr8	24052251	ACC	ACCCCC	218.44
Chr8	24052259	C	CACG	217.47
Chr8	24137846	TGGAGCG	TGGAGCGGAGCG	214.46
Chr8	24427173	GG	GGGGTG	217.47
Chr8	24455707	GAGAACCATATTTGGTACTATCATCTCAATTTCACTGCAAAGA	GAGA	214.46
Chr8	24844135	AGA	AGACGAAGACGATGCTGCTGCTGCTGA	214.46
Chr8	25178090	CATA	CATATA	214.46
Chr8	25791528	C	CG	214.46
Chr8	25960894	CCTGATTCAT	CCTGATTCATTTGCTGATTCAT	214.46
Chr8	25985193	CCCGTCGCCGACG	CCCGTCGCCGACGCGCTTGTCGAAGCCGTCGCCGACG	214.46
Chr8	25985198	CGCCGACG	CGCCGACGCGCTTGTCGAAGCCGTAGCCGACG	217.47
Chr8	27292561	AG	AGGG	65.47
Chr8	27719972	CGCC	CGCCAAAAAAATCCAAAAAAAAACCTAGCC	214.46
Chr8	28056867	A	AC	135.46
Chr9	260710	CCT	CCTTCT	204.47
Chr9	260712	TCC	TCCCCC	200.47
Chr9	937507	GT	G	87.47
Chr9	1321529	CCATTTTTTTAAATATAGTGCAAATGGCAACATTTTTTTAAATATAGTGCAAATGGCAACA	CCATTTTTTTAAATATAGTGCAAATGGCAACA	214.46
Chr9	1383709	CG	CGTCCGGTCTGACCAGGCCCTCTG	180.47
Chr9	1659324	CCGCCGCCG	CCGCCGCCGCACACCGCCACCAAGCGCCGCCG	94.97
Chr9	2674005	TCAGAC	TCAGACTGTGCCTACCATAGCCGGCCAGAC	217.47
Chr9	3801123	C	CCCCCG	217.47
Chr9	3878958	T	TGTCTTGCCAATTCGGCA	214.46
Chr9	4428261	ATTTTTTTT	ATTTTTTT	62.46
Chr9	4637932	ACCC	ACC	208.47
Chr9	4895526	C	CG	72.43
Chr9	5202360	C	CT	214.46
Chr9	5361126	AGGG	AGG	178.47
Chr9	5625726	GA	GATCTAGAATCCTCAAACTTACCTGATCAGGGAAA	64.72
Chr9	6101734	TAATTATTTGTAG	T	214.46
Chr9	6301237	CCGAC	CC	118.46
Chr9	6370597	C	CCCG	214.46
Chr9	7966654	TA	T	214.46
Chr9	8125003	CCTC	CCTCTTCTTTCTTGTGTAGAACTCCCCTTGGTTGCTC	214.46
Chr9	8567204	GCGCCGCC	GCGCCGCCGCC	85.43
Chr9	9120508	TT	TTGTGTTTATTTTGTTGAATGGACATGGAAATTAAT	214.47
Chr9	9706886	CCGCGCCGCTGCCACG	CCG	98.59
Chr9	10898192	GT	G	57.47
Chr9	11334540	CGGAGGAG	CGGAG	68.25
Chr9	12135459	A	ACATGGAGATGATGCAGTAGAT	214.46
Chr9	12136046	G	GGAAAGGAAAGCTCGTTCAGA	135.47
Chr9	12241098	ATTCT	ATTCTACATTTTTATCAACCTTTTTCT	156.59
Chr9	12573325	GCCGC	GCCGCGTCGCGCCGCCTCCACCGC	217.47
Chr9	12860056	GTTTTT	GTTTTTT	122.46
Chr9	13629641	CG	CGCCGCCGCGG	217.47
Chr9	14838744	C	CATCGGGAACTCTCCTTTTCAGTCGGTGATTGGG	214.46
Chr9	15256095	GC	GCCCCCCC	217.47
Chr9	16017197	CCGCG	CCGCGCG	55.52
Chr9	16742549	C	CGAAGCTTCCACTGGCTATGCTTCGGATCAACCA	214.46
Chr9	16852244	CTGGCTAA	CTGGCTAAATGGCTAA	78.47
Chr9	16852245	TGGCTA	TGGCTAGGCTA	74.47
Chr9	17141707	T	TAGCGGCGGCGGC	217.55
Chr9	17446033	TC	TCGGATGGTTATAGTACCTGCTCTATAC	214.46
Chr9	18185420	TGG	TGGGGG	111.47
Chr9	18573794	TGGGGAG	TGGGGAGGGGGGGGAG	217.47
Chr9	18573799	AG	AGGGTGGGGGG	217.47
Chr9	19466125	GACGC	GACGCGCCGGCGGCGTGGGCGAGGAGCATGGGAGGGCACGC	214.46
Chr9	19632474	ATATATAT	ATATATATCTATATAT	217.98
Chr9	19740080	CGC	CGCGGC	217.47
Chr9	20010081	T	TATTAAAGTGGACGAATGGCGGTGGTGG	207.46
Chr9	20072153	CAAAGGAAAGAAGA	CAAAGGAAAGAAGAGTTAGTCAAAAAAAAAAAAAAAAAAGGAAAGAAGA	194.47
Chr9	20439711	GCA	GCAGGGCGGTGTCCTTGAGTTCCATCTGGGGATCA	214.46
Chr9	20500818	CCCACCG	CCCACCGTGCCGCCGCCTCCTCTAGCCTCCACCG	110.72
Chr9	20610257	ACGATGGCGG	ACGATGGCGGGCTCGAGCGACAGTAGGCATCTCGGGCGATGGCGG	203.53
Chr9	21106682	TC	T	210.46
Chr9	21559369	CCAGCAA	CCAGCAAGGCAGCAA	54.97
Chr9	21559642	CCAC	CCACAC	97.53
Chr9	21574991	CGGCGGGGGCG	CGGCG	217.47
Chr9	21697219	CATCCCCT	C	217.47
Chr9	21903659	G	GGATATATC	217.47
Chr9	22220538	CGG	CGGGGG	214.46
Chr9	22235495	AAT	AATTATATATGAT	208.46
Chr9	22238265	A	ATCC	121.47
Chr9	22578079	GAG	GAGGAGGACAGGGGGCGGGATCAAGCTCAG	214.46
Chr10	632329	TCGCG	TCGCGGCCGCGTCCGCCGAATGCACCATGGAGGAGCTCACGCG	214.46
Chr10	826189	GCGCCG	GCGCCGGCGCCAGGGGAGGAACCTCCGCCG	214.46
Chr10	994024	A	AT	76.52
Chr10	1389051	C	CT	119.46
Chr10	1453279	C	CTAATCGGGGGCGCCA	214.46
Chr10	1465845	CGG	CGGTTAGTCAAACTTTAGTTTGG	214.46
Chr10	1480141	GGCGG	GGCGGGGCGGTGCTGTGCGCCGCCGCCGCGG	214.46
Chr10	1541962	GGCACT	GGCACTGTCACAAAGTTGAAGAAGGTGCACT	214.46
Chr10	1771076	CAAAAAA	CAAAAAAA	114.46
Chr10	1793078	CCTC	CCTCAACTCCAACTC	92.72
Chr10	1875252	TT	TTAAAGCAT	80.46
Chr10	2196665	GCC	GCCACC	96.48
Chr10	2701675	GCAA	GCAATCTCCTGCACCACAA	201.46
Chr10	2923573	G	GTCGTGGCGGCGACCACCC	217.47
Chr10	4764877	GT	G	103.54
Chr10	4827193	TGGGGGG	TGGGGGGG	112.46
Chr10	5619715	GG	GGGAGTGGGGCTCGTGCCGACG	214.46
Chr10	8286970	CTT	CTTT	214.46
Chr10	10133382	CAAAAA	CAAAA	80.47
Chr10	10933734	TAAAAAAAAA	TAAAAAAAA	50.46
Chr10	11177021	CCTCTC	CCTC	214.46
Chr10	11187015	CC	CCTCTC	103.72
Chr10	11783012	TGGGGG	TGGGGGGGGG	61.22
Chr10	12342868	GGGCAGCGGCGAGAGACGAGGCAGCGGCG	GGGCAGCGGCG	122.72
Chr10	12453059	AG	AGGCAAGAGTGGCGTGTTAAAGG	192.46
Chr10	12786086	CGCCGCCCTC	CGCCGCCCTCATAGCTCCACGTTGCCGCTGCCGCCCTC	75.97
Chr10	13108423	GAGCTCGCTACAT	GAGCTCGCTACATTATGAACTTTTGTATGACAGAAACCAGGCAGCTCGCTACAT	214.46
Chr10	13211957	C	CTGCCGG	214.46
Chr10	14293149	CG	CGATG	103.97
Chr10	15205081	TGTGGCCGACGGGGTG	TGTG	212.46
Chr10	15414553	TTGCA	TTGCATCGAGATTGGTCCCAGGTCCAAGTCTGCA	214.46
Chr10	15660269	GACTACATCATGATCGCGCCGGGCCA	GACTACATCATGATCGCGCCGGGCCACTACATCATGATCGCGCCGGGCCA	214.46
Chr10	15969253	GATATATA	GATA	186.46
Chr10	16407318	TGGG	TGG	179.67
Chr10	16490503	CTTTTT	CTTTT	86.46
Chr10	16856728	CTA	C	89.68
Chr10	17622338	GCG	GCGGGACCAGCCACCGCGTGGCGTTCCACCG	214.46
Chr10	17637091	TCG	TCGTACG	214.46
Chr10	19395796	AACCGTCTCACAAGCTTCGATCACTGACAAAGATAACAGTGGAAGGATCACC	AACC	214.46
Chr10	19534252	AAGC	AAGCTCGCCTTCGGGTGTGCTAGC	135.59
Chr10	20643489	ACG	ACGCCGACGACGCCGCGGCG	217.47
Chr10	22489352	TCC	TCCCCC	217.47
Chr10	22598673	C	CCCGACGTGTCAGAGA	217.47
Chr10	22598674	AC	ACGACGTGTCAGAGATC	214.46
Chr10	22675567	A	ACGTCTCAGAATGGAGTTGCTCCT	217.47
Chr10	22789007	AC	ACGCCCCACCTTCGCACGCCCTGCCGCCGGC	214.46
Chr10	23170304	C	CT	214.46
Chr11	2562826	C	CACGGCAACCCCGGTGGCGCGGCGGCGGCGGCGGCCG	177.72
Chr11	3113785	TTT	TTTGTT	203.47
Chr11	3722767	AGC	AGCGTGGCGCCGCCGCCGGTGGCGCAGACGATCCGGC	214.47
Chr11	4318784	GCCC	GCCCCC	125.47
Chr11	4661783	CCCTGCGAT	C	214.46
Chr11	4712234	AC	A	214.46
Chr11	4969980	AAGTA	AA	69.97
Chr11	5691557	TCCCC	TCCC	65.46
Chr11	5889970	CT	CTCAGCATGGTAGCACCTGGCTGGCCCCATGT	214.46
Chr11	6615878	TA	TAA	102.49
Chr11	6780470	C	CT	159.47
Chr11	7580788	GCCCCCCC	GCCCCCC	72.46
Chr11	7866353	CCCCCCCCCCA	C	217.47
Chr11	8704952	CGAGGA	CGA	214.47
Chr11	9000607	TC	TCTCCCGC	87.47
Chr11	9713305	GA	GACGAAAGTTGCTACA	107.47
Chr11	11245090	CAAA	CA	214.46
Chr11	12622355	TG	T	217.47
Chr11	12726709	CTCGC	CTCGCAGGCCTCCGCCAGGTCGC	214.46
Chr11	13248760	T	TGCTTCAGGATGGGGTTCTGATGTGC	214.46
Chr11	13303439	TGGGA	TGGGATTGTACAACATGCGCCTGTTTGCTTTGAAGATAGGGA	169.47
Chr11	13407424	CGG	CG	115.47
Chr11	14343803	AGGG	AGG	58.97
Chr11	14367771	GT	G	76.59
Chr11	15562784	G	GACGCATCTGAAGAGAAGAATGTTTCTC	218.59
Chr11	15832973	GCCC	GCCCC	214.46
Chr11	17298843	CCGGCG	CCGGCGAGGGCGGCGGCG	214.46
Chr11	17298988	CG	CGTCGGCGGGG	119.59
Chr11	17337784	T	TAGCC	214.46
Chr11	17695793	GG	GGCTG	217.47
Chr11	17850460	C	CCACCAAAGGTCGTGTCAATTAGAGAGCCATTTGGGT	64.97
Chr11	18262300	CGGC	CGGCTCGAAGCTCGCAAGATTGAGCTCTTGGC	214.46
Chr11	18729051	C	CGCCGCT	217.47
Chr11	18901087	GGCCGCCGCCG	GGCCGCCGCCGTTGAGGGTGCAGAGGTCGCCGCCGCCG	214.46
Chr11	19319665	AG	AGCG	56.47
Chr11	19490553	C	CA	214.46
Chr11	19550736	TGG	TGGGGG	58.49
Chr11	19694801	TT	TTAACT	217.47
Chr11	19749940	ATGGAAATTGTTCTGGGTTCCAAACCTGGAAATTGTTCTGGGTTCCAAACCT	ATGGAAATTGTTCTGGGTTCCAAACCT	214.46
Chr11	20148377	T	TCGC	101.59
Chr11	20187146	TCC	TCCCCC	217.47
Chr11	20187152	TCC	TCCCCC	217.47
Chr11	20187155	TCC	TCCCCC	217.47
Chr11	20187158	TCC	TCCCCC	217.47
Chr11	20540767	G	GGCC	209.97
Chr11	21011184	C	CTGCTG	97.59
Chr11	21035100	C	CTATCAAGCGCAAACCAG	72.47
Chr11	21419783	G	GGCC	209.47
Chr11	21486159	AGG	AGGGGG	217.47
Chr11	21731364	AGTATCAACTCTATATAATTTTGT	AGTATCAACTCTATATAATTTTGTATCAACTCTATATAATTTTGT	214.46
Chr11	21731369	CA	CACCTCTATATAATTTTGTATTA	217.47
Chr11	21822301	T	TTTC	54.47
Chr11	22419444	C	CCAGCTAGAA	217.47
Chr11	22433723	G	GAT	56.46
Chr11	22747417	C	CTGCCGCGGCAGT	216.23
Chr11	23333847	G	GTTCGGAGACGGCGGCGCC	170.53
Chr11	23367317	CAAAAA	CAAAA	151.46
Chr11	23503344	GAATAAAA	GAA	63.47
Chr11	23503392	ACA	ACACCA	125.47
Chr11	23611845	CGC	CGCAGC	201.47
Chr11	23675907	AGGCCACGT	A	214.46
Chr11	23683399	GAACCA	GA	214.46
Chr11	23754399	ATAGATCGAGCAATT	ATAGATCGAGCAATTTTTTTTTTGAGAAGTAGATCGAGCAATT	214.46
Chr11	24075542	TGAG	TGAGAAGCACCAATAGTTTTGTTGTCTTTGAGAG	214.46
Chr11	24121151	GCC	GC	214.46
Chr11	24123697	CTGTG	CTG	214.46
Chr11	25584634	A	AGGTAGTAC	217.73
Chr11	26612267	G	GGCCGAATCCCCGGTCGCCACC	118.49
Chr11	26613381	G	GGCGGATGCAGAGAAA	217.47
Chr11	26635257	ACGAGAGCGAGA	ACGAGA	214.46
Chr11	26743654	CGAGGCAGCTGGAGGCAGC	CGAGGCAGC	214.46
Chr11	26802248	GGG	GGGTGG	56.72
Chr11	26984072	CAGTCTTTAT	C	217.47
Chr11	26984074	GTCTTTATGATCTT	GTCTT	214.46
Chr11	27576707	CT	CTT	217.47
Chr11	27853365	CTTTT	CTTTTT	121.47
Chr12	169085	ATGCTGCTCAAAAGCTTGCAAATGTTCTGCGGGGAGTGCTGCCCACTGCTG	ATG	214.46
Chr12	169133	C	CA	98.97
Chr12	896441	ACG	ACGCCG	214.46
Chr12	2102601	GTTTACAACTGGGTGTCCGTGGACTGCCACTAGTTGGCATAGTGGAGTTCATTTTACA	GTTTACA	213.87
Chr12	2418795	GCG	GCGTCG	217.47
Chr12	2418802	CGGGG	CGGGGGGG	217.47
Chr12	2610675	GCTGTT	GCTGTTTCTGTT	217.47
Chr12	2610679	TTG	TTGGTGGTG	217.47
Chr12	2610691	T	TTGCTGA	217.47
Chr12	2960838	ATCTT	ATCTTCCCAAACTTTACAAGTCATTACACAGACCATTCTT	151.59
Chr12	3254466	TAGG	TAGGCAATGAGACCCTTTCAAACCACTCAGG	214.46
Chr12	3269867	CTT	CT	103.59
Chr12	3296044	CT	CTGTGAGCTGTATTGAGGGACCCTGGGAAAACTGT	214.46
Chr12	3582413	CCG	CCGCCGACGACGACCACCTCCACGGCG	101.72
Chr12	3582617	C	CTATCCG	73.47
Chr12	3726515	AAGGAGGA	AAGGA	214.46
Chr12	4084061	GGC	G	90.47
Chr12	4084062	GCTCTC	GCTC	214.46
Chr12	4095225	ACC	ACCC	214.46
Chr12	4135023	AAAACAAACAA	AAAACAA	214.46
Chr12	4702476	A	ACGACTACATACGTCGCATGATGGCTGAGGGGGAGG	214.46
Chr12	4909808	GCC	GCCACC	77.47
Chr12	4934555	ATGT	ATGTGT	110.46
Chr12	4972698	A	AAC	73.47
Chr12	5050349	CCCGCCGCCGCCGC	CCCGCCGCCGCCGCCGCCGC	214.46
Chr12	5378176	GTAG	GTAGTCACCACCACAGGCTCTTCACCACTAG	214.46
Chr12	5551741	GAAA	GAAAA	195.46
Chr12	6806559	CGG	CGGTGG	217.47
Chr12	6957039	C	CCTT	194.47
Chr12	8122323	TGG	TG	176.47
Chr12	8626652	CTC	CTCAAGATTCACGCGAAGGTGGGTC	75.47
Chr12	8690720	AACCGCGCCCCTG	A	214.47
Chr12	9424661	G	GA	128.46
Chr12	9424690	TCCCCCCC	TCCCCCCCC	102.46
Chr12	9529839	A	AAATG	63.48
Chr12	9529842	TG	TGCACG	214.46
Chr12	9529843	G	GCATC	214.46
Chr12	9613269	CCGGAG	CCGGAGAGACGGGGCCGAGTGGTGCCGACGGCGGAG	82.43
Chr12	9888248	TGCCACGT	TGCCACGTCGGCGCCACGT	140.53
Chr12	9926159	TGAT	TGATGAAGAGCAGAGAGGGTATGCCCCCAAGGAT	214.46
Chr12	10062830	T	TCTGTAGGG	218.26
Chr12	10125928	GGCCGTCG	GGCCGTCGTCACAGTCGCAGTTCCTAGCCGGACGCCGTCG	214.46
Chr12	10177724	GC	GCAGCC	214.46
Chr12	10387820	CA	CACTA	214.46
Chr12	10387821	A	ACCT	214.46
Chr12	10691938	GT	GTGCAGTGCGCCGTTCAGCAAGATAT	214.46
Chr12	11650693	TC	T	74.46
Chr12	11766723	TCACCTTTGTCACC	TCACCTTTGTCACCCGAGCCAGTTGCAACACCTTTGTCACC	214.46
Chr12	11870272	CCTTCT	CCT	214.46
Chr12	12248730	GAA	GAAACCAGTCGGGCACAGAACCAGGCCAA	214.46
Chr12	12892962	CCCCTCCC	CCCC	171.47
Chr12	13266996	CCGCAGGTCAGGCACTGCTTACCGGAGCAAGGTCCGTCG	CCG	204.47
Chr12	13287588	GCGCCATTCATGGCC	G	67.97
Chr12	13917451	AG	AGG	217.47
Chr12	13995175	GTTT	GTTTT	51.43
Chr12	14075234	TT	TTGT	119.47
Chr12	14933848	AGCCGCCTGCCGCCTGCCGCC	AGCCGCCTGCCGCC	89.72
Chr12	15524803	T	TG	56.47
Chr12	15769345	GT	G	50.47
Chr12	15779017	G	GGCAATTTCTTTACTCGTGTCAAAATTGGCTCTGCTAGGT	214.46
Chr12	16348882	AC	A	104.53
Chr12	17217446	A	ACAGGAAC	149.47
Chr12	17612562	TGGGGGAGGGGGAGGGGG	TGGGGGAGGGGGAGGGGGAGGGGG	167.47
Chr12	18428258	AGAAA	AGAAAAGACTTGAGGGGGTAGTGAAA	75.59
Chr12	18831482	TC	TCC	69.47
Chr12	18936765	AGGGGGG	AGGGGG	114.46
Chr12	19075595	A	AAGG	121.46
Chr12	19092755	T	TTCTCCTTCTCCTCCCCCC	214.46
Chr12	20127218	TC	TCCTCCTCCTCGCCGCC	214.46
Chr12	20401454	AC	ACACC	214.46
Chr12	20754627	CTGTG	CTGTGTG	214.46
Chr12	21703573	GCGCCGTCGCCATCGCCG	GCGCCG	70.43
Chr12	21780469	GGA	GGAGTCCAAAGAGGGCAGTCGGCTCCGAGA	214.46
Chr12	22743688	AGGGGAGGGGC	AGGGGAGGGGCGCCGCCGGTGGGGGAGGGGC	179.49
Chr12	22743783	AGAGAGGAG	AGAG	214.46
Chr12	23318177	GCCGCCGCC	GCCGCCGCCCCCGCCGCC	217.68
Chr12	24031400	AGGCGGCGGCGGCG	AG	217.47
Chr12	24423590	TGCCG	TGCCGGGAACGGGACGCCGCACTCGCCG	168.49
Chr12	26180206	CGC	CGCGGC	79.44
Chr12	26298771	G	GA	66.47
Chr12	26587409	GGCGAGGAGGAGCAGGGCGGCGGCGTGGCAAGGCGACGCGAGGAGG	GGCGAGGAGG	74.97
Chr12	26744417	GCGGCT	G	214.46
Chr12	27209491	GCGCCGCCGCCGGCG	GCGCCGCCGCCGGCGCCGCTGGCGCCGCCGCCGCCGCCGGCG	214.46
Chr12	27209493	GCCGCCGCCGGCG	GCCGCCGCCGGCGCCGCTGGCGCCGCCCCCGCCGCCGGCG	218.11
ChrUn*	1344	C	CATGTTTATGA	214.46
ChrUn	1630	TCC	TC	175.46
ChrUn	10898	TG	T	214.46
ChrUn	11150	TGGGGGGGGG	TGGGGGGG	214.46
ChrUn	19359	GCCCCC	GCCCC	184.46
ChrUn	27983	TC	T	214.46
ChrUn	85121	G	GATGTCGTCC	217.47
ChrUn	158228	ACTCT	ACT	214.46
ChrUn	158382	ATCTTCTTC	ATCTTC	214.46
ChrUn	165164	TTCATAAAACAGCTTTTAGATGTC	TTC	161.46
ChrUn	200495	CAAAAAA	CAAAAAAA	149.46
ChrUn	233661	TG	TGGAGGAGCACG	217.47
ChrUn	233663	TAGGAGCACGAAG	TAGGAGCACGAAGGAGCACGAAG	214.46
ChrUn	416884	GTTTT	GCTTTT	83.46
ChrUn	496136	GTGCTGC	G	217.47
ChrUn	496137	TGCTGCGGCTGCGGCTGCGGCTGCGG	TGCTGCGGCTGCGGCTGCGG	214.46
ChrUn	516039	TGGGGG	TGGGG	166.46
ChrUn	516804	GT	G	214.46
ChrUn	583936	TCCCCCCC	TCCCCCC	105.46
ChrSy	951	GCC	GCCCCCC	131.47
ChrSy	954	ACCCCCCC	ACCCCCCCCCCC	106.46
ChrSy	959	CCC	CCCCTCC	214.47
ChrSy	5774	CAAA	CAA	214.46
ChrSy	10647	TCCC	TCC	97.53
ChrSy	21204	GTGGCGACTGGCGA	GTGGCGA	214.46
ChrSy	33780	AGCCGCCGCC	AGCCGCCGCCGCCGCCGCC	214.46
ChrSy	102860	TGGCGGCG	TGGCG	214.46
ChrSy	217286	AC	ACC	214.46
ChrSy	217313	TAGAGAGAGAGAG	TAGAGAGAGAGAGAG	214.46
ChrSy	220562	AGATGGAC	AGATGGACGAAGTCGGGGCTCGATGGAC	214.46
ChrSy	263308	TACAC	TAC	214.46
ChrSy	270157	GCGCCGCCGCCGCCG	GCGCCGCCGCCGCCGCCGCCGCCGCCG	214.46
ChrSy	270165	GCCGCCG	GCCGCCGCCGCCTCCGCCG	214.46
ChrSy	330826	AGG	AG	114.46
ChrSy	350099	CCGCCGCCGCGGGCGCGTCCACCTGCGCCGCCGCGG	CCGCCGCCGCGG	214.46
ChrSy	360401	AC	ACCAATC	214.46
ChrSy	361367	TCCC	TCC	214.46
ChrSy	400122	GAA	GA	214.46
ChrSy	400184	AT	A	214.46
ChrSy	519160	CG	C	214.46
ChrSy	532755	GAGTCCCGTCGGAGGACT	G	217.55
ChrSy	532756	AGTCCCGTCGGAGGACTCGTC	AGTC	214.46
* ChrUn is the un-anchored BAC pseudomolecule and ChrSy is the Syngenta pseudomolecule.
