# Supplementary material for: Whole genome sequencing and comparative transcriptome analysis of a novel seawater adapted, salt-resistant rice cultivar – sea rice 86
Source: BMC Genomics. 2017 Aug 23;18:655. doi: 10.1186/s12864-017-4037-3 (PMC5569538; doi:10.1186/s12864-017-4037-3)
Supplement: Supplementary file 4 — Differentially expressed genes upregulated in SR86 vs. R1 roots grown in fresh water and their gene ontology. (XLSX 340 kb) [file 12864_2017_4037_MOESM4_ESM.xlsx]

## Sheet: Upregulated in SR86 in FW
Table S3: Differentially expressed genes upregulated in SR86 vs. R1 roots grown in fresh water and their gene ontology (next tab)
Gene symbol	annotation	Fold change	p value	FDR	R1 FW1	R1 FW2	R1 FW3	SR86 FW1	SR86 FW2	SR86 FW3
LOC_Os12g28177	ATPase 3, putative, expressed	7950.53	2.97528e-18	2.38271e-16	0	0	0	77.8808	57.1838	39.2237
LOC_Os11g47120	DEFL48 - Defensin and Defensin-like DEFL family, expressed	4701.92	8.83385e-76	1.98179e-72	0	0	0	36.3735	27.4215	38.0351
LOC_Os11g34880	NB-ARC domain containing protein, expressed	3854.49	2.90068e-62	3.82788e-59	0	0	0	33.2059	28.8929	21.989
LOC_Os02g05199	expressed protein	3116.98	1.40581e-59	1.75211e-56	0	0	0	25.2321	26.4851	16.1946
LOC_Os01g23870	expressed protein	2108.89	2.34735e-42	1.09709e-39	0	0	0	16.0568	18.2587	11.5145
LOC_Osm1g00240	NA	2037.8	1.12593e-20	1.16401e-18	0	0	0	15.8383	18.1918	10.3259
LOC_Os08g36880	transposon protein, putative, CACTA, En/Spm sub-class	1746.41	1.7484e-40	7.13158e-38	0	0	0	10.923	13.3763	13.2974
LOC_Os08g03170	lectin-like receptor kinase 1, putative, expressed	1678.41	8.05158e-28	1.44503e-25	0	0	0	20.0983	7.08945	9.88021
LOC_Os11g44170	calmodulin binding protein, putative, expressed	1667.25	2.33996e-21	2.56072e-19	0	0	0	6.11687	14.9146	14.486
LOC_Os06g50580	expressed protein	1662.58	5.13309e-40	2.05635e-37	0	0	0	8.19223	10.2329	17.0118
LOC_Os04g11980	expressed protein	1581.66	1.61252e-33	3.9753e-31	0	0	0	12.8891	12.7075	8.84018
LOC_Os11g44970	NBS-LRR disease resistance protein, putative, expressed	1500.46	6.18057e-33	1.49091e-30	0	0	0	17.8045	8.29332	7.13158
LOC_Os01g08890	expressed protein	1497.03	5.61698e-25	8.34513e-23	0	0	0	7.86454	9.96537	14.1889
LOC_Os10g04800	expressed protein	1370.13	6.76746e-20	6.36572e-18	0	0	0	22.3921	2.5415	5.86869
LOC_Os12g08030	expressed protein	1343.72	1.29247e-31	2.92881e-29	0	0	0	14.1999	8.09268	7.28015
LOC_Os06g29650	CDP-diacylglycerol--inositol 3-phosphatidyltransferase 1, putative, expressed	1310.91	1.75694e-34	4.63709e-32	0	0	0	9.06607	11.0355	8.24589
LOC_Os07g11739	cytochrome P450, putative, expressed	1279.79	6.08938e-06	8.00758e-05	0	0	0.136619	14.5276	12.7744	169.152
LOC_Os04g12090	retrotransposon protein, putative, Ty1-copia subclass, expressed	1277.86	4.13207e-31	8.82847e-29	0	0	0	11.6876	9.43031	6.83443
LOC_Os01g12304	esterase, putative, expressed	1270.47	3.90397e-36	1.21641e-33	0	0	0	10.1584	8.89526	8.54303
LOC_Os08g31240	FACT complex subunit SPT16, putative, expressed	1250.09	5.21067e-36	1.57968e-33	0	0	0	11.6876	8.09268	7.5773
LOC_Os11g15340	SAM dependent carboxyl methyltransferase family protein, putative, expressed	1229.97	7.2162e-16	4.48444e-14	0	0	0	6.2261	13.1088	7.13158
LOC_Os11g35930	chalcone synthase, putative, expressed	1187.2	2.82465e-15	1.64593e-13	0	0	0	22.5013	2.20709	2.3029
LOC_Os04g55159	LTPL125 - Protease inhibitor/seed storage/LTP family protein precursor, putative, expressed	1142.91	9.40532e-34	2.34443e-31	0	0.100113	0	97.433	65.4771	15.1546
LOC_Os02g12494	NA	1100.48	9.56938e-70	1.4312e-66	0	0.0500564	0	32.2228	32.9058	31.8692
LOC_Os02g12490	expressed protein	1073.13	3.35194e-28	6.21465e-26	0	0	0	5.57072	8.15956	9.21162
LOC_Os06g38480	retrotransposon protein, putative, unclassified, expressed	1036.56	1.24635e-23	1.66432e-21	0	0	0	5.46149	8.49397	8.24589
LOC_Os11g46070	MLA10, putative, expressed	1029.08	1.43517e-30	3.00902e-28	0	0	0	6.33533	6.68816	9.06305
LOC_Os10g33050	expressed protein	1010.71	8.15566e-12	3.12759e-10	0	0	0	8.62915	6.28687	7.05729
LOC_Os04g22080	retrotransposon protein, putative, unclassified, expressed	966.621	2.01644e-17	1.4979e-15	0.0834559	0.200225	0	80.9393	26.2845	214.69
LOC_Os08g29854	RGH1A, putative, expressed	896.202	2.45335e-29	4.78596e-27	0	0	0	8.19223	5.75182	5.64583
LOC_Os03g41662	expressed protein	885.87	1.2425e-20	1.27864e-18	0	0	0	8.84761	6.21999	4.38295
LOC_Os04g45000	short-chain dehydrogenase/reductase, putative, expressed	848.957	1.47132e-20	1.50034e-18	0	0	0	6.11687	5.14989	7.05729
LOC_Os07g31670	expressed protein	845.438	4.36853e-57	4.5898e-54	0	0	0.0683096	30.912	27.4884	17.3089
LOC_Os03g54880	antigen peptide transporter-like 2, putative, expressed	835.463	1.26434e-13	6.15274e-12	0	0	0	10.7045	6.88881	1.04002
LOC_Os11g45190	NB-ARC domain containing protein, expressed	729.172	6.05902e-23	7.46857e-21	0	0	0	7.75531	4.68172	3.64008
LOC_Os04g23319	expressed protein	722.487	1.7421e-20	1.74474e-18	0	0	0	7.3184	3.54473	4.97725
LOC_Os03g01490	expressed protein	699.919	3.91006e-75	7.9744e-72	0.0834559	0.0500564	0	30.5843	37.1193	40.4866
LOC_Os09g20579	expressed protein	696.948	5.02824e-09	1.26603e-07	0	0	0	3.49535	9.56408	2.00576
LOC_Os11g44415	expressed protein	693.948	9.47621e-19	8.05262e-17	0	0	0	7.97377	5.4843	1.93147
LOC_Os01g35330	circumsporozoite protein precursor, putative, expressed	682.695	6.31011e-28	1.14162e-25	0	0.0500564	0	18.3506	31.9025	9.73163
LOC_Os11g44560	protein kinase domain containing protein, expressed	672.291	6.34947e-19	5.47862e-17	0	0	0.0683096	43.1458	9.69784	9.13733
LOC_Os10g04180	NB-ARC domain containing protein, expressed	670.487	3.35512e-27	5.92667e-25	0	0	0	5.02457	4.88236	4.60581
LOC_Os02g55670	expressed protein	649.376	5.27009e-21	5.6569e-19	0	0	0	6.00764	5.01612	3.19435
LOC_Os08g09860	hydroxyacid oxidase 1, putative, expressed	637.213	3.96463e-50	3.06698e-47	0	0.0500564	0	14.746	17.1217	23.6976
LOC_Os01g21650	plant protein of unknown function domain containing protein, expressed	634.393	2.03849e-16	1.36106e-14	0	0	0	8.19223	3.94602	2.00576
LOC_Os01g11660	GDSL-like lipase/acylhydrolase, putative, expressed	631.63	4.01874e-48	2.73201e-45	0	0	0.0683096	17.586	19.7301	18.5718
LOC_Os04g14340	retrotransposon protein, putative, unclassified, expressed	630.157	2.36471e-35	6.80128e-33	0	0.0500564	0	18.6783	23.6092	13.2231
LOC_Os05g26040	pumilio-family RNA binding repeat containing protein, expressed	628.851	2.95468e-23	3.83151e-21	0	0	0	4.80611	4.28043	4.53152
LOC_Os01g05150	expressed protein	624.376	7.45791e-23	9.04382e-21	0	0	0	5.78918	4.61483	3.26864
LOC_Os03g41920	expressed protein	618.635	4.10473e-24	5.6843e-22	0	0	0	4.58765	5.01612	3.78865
LOC_Os11g14270	transposon protein, putative, unclassified, expressed	616.129	5.73861e-08	1.20318e-06	0	0	0	4.58765	1.73892	6.90871
LOC_Os02g04900	expressed protein	614.261	4.23585e-24	5.82988e-22	0	0	0	3.82304	4.68172	4.6801
LOC_Os04g52980	expressed protein	602.893	5.54048e-18	4.34599e-16	0	0	0	4.58765	4.61483	3.86294
LOC_Os08g30260	retrotransposon protein, putative, unclassified, expressed	602.686	2.49438e-18	2.01291e-16	0	0	0	1.85691	4.68172	6.16584
LOC_Os12g11710	expressed protein	566.969	2.29913e-18	1.86204e-16	0	0	0	3.60458	2.14021	6.3887
LOC_Os08g29809	resistance protein LR10, putative, expressed	563.306	1.52582e-24	2.19425e-22	0	0	0	3.71381	4.0129	4.38295
LOC_Os12g28590	ATPase 2, putative, expressed	554.439	2.29331e-08	5.14996e-07	0	0	0	6.66302	2.67527	2.8972
LOC_Os05g12630	expressed protein	553.009	2.41524e-10	7.7738e-09	0.584192	0.400451	0.273238	744.073	3.61161	27.0406
LOC_Os06g47480	expressed protein	517.071	1.01175e-15	6.13451e-14	0	0	0	3.49535	1.87269	5.72012
LOC_Os05g04480	transposon protein, putative, unclassified, expressed	493.603	1.41118e-11	5.31183e-10	0	0	0	4.91534	3.61161	2.3029
LOC_Os10g12610	expressed protein	484.657	2.60074e-19	2.3245e-17	0	0	0	4.36919	4.07978	2.15433
LOC_Os11g35710	cycloartenol synthase, putative, expressed	481.624	9.05626e-15	4.99185e-13	0	0	0	5.35226	1.07011	4.16009
LOC_Os10g25300	expressed protein	481.217	2.21782e-17	1.63666e-15	0	0	0	4.58765	2.14021	3.78865
LOC_Os11g31070	hypothetical protein	478.417	4.93056e-20	4.72702e-18	0	0	0	3.27689	3.61161	3.41721
LOC_Os11g40370	protein kinase family protein, putative, expressed	476.239	5.44724e-21	5.81921e-19	0	0	0	4.47842	3.21032	2.74863
LOC_Os04g45220	expressed protein	472.08	1.78866e-20	1.78186e-18	0	0	0	2.51228	4.21354	3.34293
LOC_Os12g13674	expressed protein	467.077	1.63815e-40	6.80559e-38	0.166912	0.150169	0.136619	128.673	77.984	28.0063
LOC_Os02g12480	expressed protein	465.943	4.73938e-88	1.77206e-84	3.67206	3.50394	1.77605	1270.67	1610.38	1462.64
LOC_Os11g44580	go35 NBS-LRR, putative, expressed	464.074	1.05697e-18	8.94794e-17	0	0	0	2.73074	3.41096	3.78865
LOC_Os01g35830	expressed protein	443.42	5.92046e-44	3.2395e-41	0	0.0500564	0	11.5784	17.0548	10.3259
LOC_Os02g38750	expressed protein	439.301	6.84399e-34	1.74475e-31	0.0834559	0	0	18.8968	13.9114	7.13158
LOC_Os11g39540	14-3-3 protein, putative, expressed	436.232	1.0537e-19	9.72787e-18	0	0	0	4.0415	3.21032	2.3029
LOC_Os11g28490	ent-kaurene synthase B, chloroplast precursor, putative, expressed	431.958	6.86023e-16	4.28698e-14	0	0	0	1.63845	3.47785	4.01151
LOC_Os04g48484	expressed protein	421.945	3.16203e-77	7.88189e-74	0	0.150169	0.0683096	54.0687	38.992	29.3435
LOC_Os09g16710	expressed protein	414.7	1.10789e-14	6.07686e-13	0	0	0	2.51228	1.73892	4.60581
LOC_Os11g11940	MLA10, putative, expressed	405.683	6.68989e-49	5.0027e-46	0.0834559	0.100113	0	16.0568	28.0903	43.9781
LOC_Os01g63610	retrotransposon protein, putative, unclassified, expressed	392.192	2.9845e-18	2.38271e-16	0	0	0	2.83997	2.87591	2.74863
LOC_Os03g46884	transposon protein, putative, CACTA, En/Spm sub-class, expressed	373.657	6.03602e-15	3.37686e-13	0	0	0	1.96614	2.87591	3.12006
LOC_Os03g41820	expressed protein	369.694	2.397e-17	1.76309e-15	0	0	0	1.74768	3.34408	2.74863
LOC_Os04g35010	helix-loop-helix DNA-binding domain containing protein, expressed	369.177	1.14005e-129	2.55759e-125	0.41728	0.450507	0.136619	138.94	155.7	107.939
LOC_Os05g12410	BURP domain containing protein, expressed	364.177	8.01101e-11	2.75643e-09	0.0834559	0.0500564	0.0683096	80.1747	1.27075	5.2744
LOC_Os03g36550	transposon protein, putative, unclassified, expressed	363.597	6.90871e-51	5.53536e-48	0	0.100113	0	14.746	19.1282	21.6176
LOC_Os01g39820	expressed protein	357.785	6.68091e-17	4.69842e-15	0	0	0	2.07537	2.74215	2.82292
LOC_Os05g25400	RNA binding protein, putative, expressed	354.598	2.08255e-17	1.54191e-15	0	0	0	3.05843	2.14021	2.52577
LOC_Os06g06100	dihydroneopterin aldolase, putative, expressed	349.93	1.53967e-16	1.04669e-14	0	0	0	3.93227	1.67204	2.15433
LOC_Os11g47370	expressed protein	347.718	3.1456e-98	1.76421e-94	0.250368	0.350394	0	83.3423	93.1661	62.327
LOC_Os01g32840	expressed protein	342.378	5.45707e-18	4.3107e-16	0	0	0	2.83997	2.67527	1.93147
LOC_Os07g40390	expressed protein	335.309	4.31571e-14	2.21047e-12	0	0	0	2.29383	3.07656	1.85718
LOC_Os10g04270	jacalin-like lectin domain containing protein, expressed	333.73	6.94379e-34	1.7503e-31	0	0	0.136619	24.0306	17.3223	11.5145
LOC_Os12g38020	retrotransposon protein, putative, unclassified, expressed	330.393	1.13839e-12	4.91128e-11	0	0	0	1.85691	1.53828	3.64008
LOC_Os10g04674	disease resistance protein RPM1, putative, expressed	324.964	1.11141e-86	3.5619e-83	0.166912	0.200225	0.0683096	46.095	49.6262	61.9556
LOC_Os05g11260	expressed protein	320.661	4.18313e-06	5.78216e-05	0	0	0	1.63845	1.53828	3.64008
LOC_Os10g04720	TKL_IRAK_DUF26-la.5 - DUF26 kinases have homology to DUF26 containing loci, expressed	315.807	2.79999e-15	1.63581e-13	0	0	0	1.41999	2.80903	2.45148
LOC_Os07g32100	expressed protein	309.931	3.93778e-13	1.78105e-11	0	0	0	1.0923	2.60838	2.82292
LOC_Os07g29480	transposon protein, putative, CACTA, En/Spm sub-class, expressed	305.952	7.85238e-16	4.8529e-14	0	0	0	1.63845	1.73892	3.12006
LOC_Os04g17500	expressed protein	296.966	4.26068e-16	2.7388e-14	0	0	0	2.73074	1.53828	2.22862
LOC_Os11g39450	cysteine-rich receptor-like protein kinase 7 precursor, putative, expressed	294.692	2.09021e-10	6.82559e-09	0	0	0	1.0923	3.67849	1.48575
LOC_Os12g15314	staphylococcal nuclease homologue, putative, expressed	285.416	5.6494e-35	1.56468e-32	0.166912	0.100113	0.0683096	18.6783	32.4376	49.401
LOC_Os04g18800	expressed protein	283.986	4.19723e-16	2.70577e-14	0	0	0	2.07537	2.34086	1.70861
LOC_Os01g67200	ribosomal protein L13 family protein, putative, expressed	277.556	2.01322e-13	9.48834e-12	0.0834559	0.0500564	0	17.2583	14.9146	11.5145
LOC_Os12g14699	protein kinase domain containing protein, expressed	269.239	3.43962e-13	1.57158e-11	0	0	0	2.1846	1.87269	1.78289
LOC_Os06g29640	retrotransposon protein, putative, unclassified, expressed	266.508	2.49335e-15	1.47199e-13	0	0	0	1.96614	1.40451	2.37719
LOC_Os11g45210	expressed protein	261.624	6.88937e-12	2.66017e-10	0	0	0	3.49535	1.33763	1.04002
LOC_Os01g73604	LSM domain containing protein, expressed	252.583	3.80709e-15	2.18435e-13	0	0	0	1.96614	1.93957	1.56003
LOC_Os01g23850	transposon protein, putative, CACTA, En/Spm sub-class, expressed	239.207	6.96614e-49	5.04124e-46	0.0834559	0.0500564	0.0683096	17.6952	20.2651	15.3775
LOC_Os11g45864	transposon protein, putative, CACTA, En/Spm sub-class, expressed	238.271	1.64369e-13	7.82897e-12	0	0	0	1.74768	1.60516	1.78289
LOC_Os01g12290	S-locus lectin protein kinase family protein, putative, expressed	228.024	2.43693e-26	3.9331e-24	0	0	0.0683096	7.64608	6.35376	6.31442
LOC_Os09g37480	OsSAUR53 - Auxin-responsive SAUR gene family member, expressed	226.961	1.53377e-13	7.36803e-12	0	0	0	1.85691	1.8058	1.26288
LOC_Os05g23200	expressed protein	225.809	7.73669e-14	3.83993e-12	0	0	0	1.85691	1.33763	1.70861
LOC_Os12g26850	retrotransposon protein, putative, unclassified, expressed	212.952	1.23269e-34	3.33183e-32	0.166912	0.200225	0	30.8028	39.4602	19.3147
LOC_Os01g71106	NBS-LRR disease resistance protein, putative, expressed	207.762	4.54041e-47	2.82943e-44	0.166912	0.100113	0	14.0906	20.7333	24.6634
LOC_Os01g32460	expressed protein	206.01	4.49418e-15	2.56545e-13	0.0834559	0.100113	0.273238	81.4854	15.851	8.46875
LOC_Os01g37210	expressed protein	203.049	7.14735e-36	2.13792e-33	0.0834559	0.0500564	0	11.3599	11.5705	8.7659
LOC_Os12g42750	transposon protein, putative, unclassified	199.243	1.9696e-08	4.44976e-07	0.500736	0.350394	0	1.85691	5.41741	164.918
LOC_Os09g14950	expressed protein	195.146	1.2407e-43	6.18528e-41	0.0834559	0.100113	0.0683096	23.7029	21.2015	12.0345
LOC_Os02g05000	expressed protein	190.787	4.25099e-23	5.32775e-21	0	0.0500564	0	9.61222	3.74537	3.86294
LOC_Os09g11160	expressed protein	188.838	1.8405e-09	5.02309e-08	0.0834559	0.100113	0.0683096	18.7875	15.5834	19.6861
LOC_Os11g11950	disease resistance protein RPM1, putative, expressed	185.278	3.33162e-51	2.76821e-48	0.166912	0.150169	0.0683096	16.7122	26.7527	33.7264
LOC_Os10g28254	expressed protein	183.834	1.49232e-29	2.93672e-27	0	0.0500564	0.0683096	12.6707	9.8316	6.31442
LOC_Os02g17610	expressed protein	178.291	5.59229e-12	2.18948e-10	0	0	0	1.0923	1.07011	1.63432
LOC_Os01g44220	glucose-1-phosphate adenylyltransferase large subunit, chloroplast precursor, putative, expressed	176.737	7.22786e-40	2.79569e-37	0	0.100113	0.136619	14.8553	17.7236	17.9032
LOC_Os07g40380	expressed protein	172.061	1.48861e-15	8.90544e-14	0	0.0500564	0	7.64608	4.61483	3.04578
LOC_Os03g17300	TKL_IRAK_CrRLK1L-1.7 - The CrRLK1L-1 subfamily has homology to the CrRLK1L homolog, expressed	163.811	4.56314e-14	2.33188e-12	0.584192	0.901014	0	146.149	101.794	21.3947
LOC_Os10g28310	retrotransposon protein, putative, unclassified, expressed	163.671	3.54752e-07	6.26654e-06	0	0	0.0683096	2.83997	5.8187	5.79441
LOC_Os11g37040	expressed protein	158.969	3.67233e-23	4.68097e-21	0	0.0500564	0	3.60458	4.61483	5.57154
LOC_Os02g14874	expressed protein	146.42	1.85262e-28	3.46347e-26	0.0834559	0.0500564	0	8.083	7.75827	6.983
LOC_Os11g34920	stripe rust resistance protein Yr10, putative, expressed	146.355	5.65004e-28	1.03051e-25	0.0834559	0.0500564	0.0683096	5.35226	12.1725	14.486
LOC_Os08g29760	membrane protein, putative, expressed	145.608	1.39887e-18	1.17536e-16	0	0	0.0683096	6.44456	4.14666	2.60005
LOC_Os10g19970	expressed protein	139.618	6.11781e-19	5.29911e-17	0	0	0.0683096	3.60458	4.61483	4.0858
LOC_Os12g24450	retrotransposon protein, putative, unclassified, expressed	133.927	3.52028e-21	3.79682e-19	0	0	0.0683096	4.69688	3.54473	3.71436
LOC_Os01g37260	OsFBX14 - F-box domain containing protein, expressed	132.973	5.57459e-27	9.69461e-25	0.0834559	0.0500564	0	5.67995	7.02257	7.80016
LOC_Os01g35580	expressed protein	131.558	1.23715e-94	5.55082e-91	0.500736	0.55062	0.546477	77.5531	90.959	54.824
LOC_Os01g35930	retrotransposon protein, putative, unclassified, expressed	131.205	5.70584e-37	1.82864e-34	0	0.150169	0	8.84761	10.3667	9.43448
LOC_Os03g10960	expressed protein	128.466	7.7969e-17	5.43216e-15	0	0.0500564	0	3.16766	3.74537	4.23437
LOC_Os07g15440	alanyl-tRNA synthetase family protein, expressed	127.902	1.04505e-20	1.09045e-18	0.0834559	0.0500564	0	4.0415	7.75827	7.80016
LOC_Os05g12320	nodulin MtN3 family protein, putative, expressed	127.569	3.74101e-11	1.34067e-09	0	0.0500564	0	3.82304	1.60516	5.57154
LOC_Os08g02990	retrotransposon protein, putative, unclassified, expressed	124.374	9.385e-19	8.00544e-17	0.0834559	0.0500564	0	5.57072	4.0129	9.58306
LOC_Os07g16930	expressed protein	122.915	2.50494e-56	2.4433e-53	0.250368	0.200225	0.0683096	18.5691	24.4787	24.8862
LOC_Os08g45000	inorganic phosphate transporter, putative, expressed	118.949	2.67329e-12	1.09439e-10	0	0	0.136619	2.07537	14.2458	2.15433
LOC_Os08g31910	expressed protein	118.322	4.6215e-34	1.19171e-31	0	0.250282	0	12.6707	15.7172	12.4803
LOC_Os03g16500	aspartic proteinase nepenthesin precursor, putative, expressed	117.921	6.39283e-20	6.05134e-18	0.250368	0.400451	0.273238	43.5827	58.5214	17.2346
LOC_Os05g15040	NB-ARC domain containing protein, expressed	117.565	8.13175e-72	1.52023e-68	0.333824	0.350394	0.136619	30.0382	39.1926	34.6921
LOC_Os11g19149	expressed protein	117.028	6.68142e-21	7.10384e-19	0.0834559	0.0500564	0	5.67995	5.08301	7.35444
LOC_Os06g29630	transposon protein, putative, unclassified, expressed	115.708	2.06004e-38	7.00226e-36	0	0.150169	0.0683096	14.1999	9.69784	9.50877
LOC_Os10g05290	tRNA/rRNA methyltransferase, putative, expressed	112.377	3.36802e-16	2.19646e-14	0	0.0500564	0	2.40306	3.81225	3.4915
LOC_Os01g64270	expressed protein	109.487	1.34363e-15	8.08122e-14	0	0.700789	0	45.1119	40.664	8.69161
LOC_Os06g16050	transposon protein, putative, CACTA, En/Spm sub-class, expressed	107.131	3.2161e-08	7.03902e-07	0.166912	0.150169	0.136619	28.6182	12.44	12.5545
LOC_Os11g45020	NA	100.25	2.50618e-22	2.89813e-20	0.0834559	0.0500564	0	5.78918	4.88236	4.97725
LOC_Os09g17930	transposon protein, putative, CACTA, En/Spm sub-class, expressed	97.7284	4.99319e-15	2.84308e-13	0	0.0500564	0	1.85691	2.74215	3.78865
LOC_Os12g33150	expressed protein	92.1238	3.09949e-12	1.26425e-10	0.0834559	0.200225	0	25.8875	2.14021	4.82867
LOC_Os06g50490	expressed protein	90.9094	2.52744e-107	2.83502e-103	3.50515	4.00451	3.00562	316.766	369.588	313.715
LOC_Os05g20320	expressed protein	88.0659	4.77363e-38	1.57488e-35	0.333824	0.200225	0.409858	19.006	36.183	29.492
LOC_Os05g14330	retrotransposon protein, putative, unclassified, expressed	82.462	7.06418e-09	1.73011e-07	0	0.0500564	0	1.0923	1.07011	4.75438
LOC_Os07g17220	disease resistance protein, putative, expressed	82.4384	4.17161e-12	1.65639e-10	0.0834559	0.0500564	0	5.1338	4.54795	3.26864
LOC_Os04g35210	Leucine Rich Repeat family protein, expressed	81.9413	8.10401e-27	1.37731e-24	0.0834559	0.100113	0.0683096	8.30146	5.4843	9.80592
LOC_Os04g09720	OsSCP22 - Putative Serine Carboxypeptidase homologue, expressed	81.4882	3.48327e-12	1.41054e-10	0	0.0500564	0	3.16766	2.94279	1.11431
LOC_Os04g37930	expressed protein	80.8731	9.89182e-18	7.49707e-16	0	0.0500564	0.0683096	5.02457	5.28365	2.3029
LOC_Os04g28210	verticillium wilt disease resistance protein, putative, expressed	78.41	1.83978e-30	3.82164e-28	0.0834559	0.0500564	0.204929	9.61222	8.96214	9.50877
LOC_Os12g15222	expressed protein	77.9288	1.55783e-31	3.46023e-29	0.166912	0.200225	0.0683096	14.3091	12.0387	11.7374
LOC_Os08g07570	retrotransposon protein, putative, unclassified, expressed	77.8	2.26048e-14	1.19886e-12	0	0	0.0683096	2.07537	1.93957	2.82292
LOC_Os11g44250	protein kinase, putative, expressed	75.7303	7.76448e-21	8.21643e-19	0.0834559	0.0500564	0.0683096	6.88148	6.62128	3.56579
LOC_Os11g04020	major facilitator superfamily antiporter, putative, expressed	74.8878	6.70194e-09	1.65221e-07	0.41728	0.350394	0.204929	3.16766	68.6206	4.6801
LOC_Osm1g00530	NA	74.0376	3.72166e-16	2.41306e-14	0	0.300338	1.02464	48.8257	44.6101	12.406
LOC_Os04g14204	expressed protein	70.6509	1.63772e-25	2.53383e-23	0	0.100113	0.273238	8.19223	12.7744	8.61732
LOC_Os12g12690	transposon protein, putative, Pong sub-class, expressed	70.0696	2.90865e-25	4.37937e-23	0.41728	0.450507	0	29.6013	9.63096	27.2634
LOC_Os09g17920	transposon protein, putative, CACTA, En/Spm sub-class, expressed	69.2215	3.96886e-13	1.78432e-11	0	0.0500564	0	1.41999	2.07333	2.45148
LOC_Os01g03680	BBTI8 - Bowman-Birk type bran trypsin inhibitor precursor, expressed	68.882	4.98427e-09	1.25778e-07	0.250368	0.400451	0.273238	31.1305	4.07978	33.4293
LOC_Os11g34270	ubiquitin carboxyl-terminal hydrolase domain containing protein, expressed	68.6334	1.08665e-43	5.54042e-41	0.500736	0.450507	0.136619	31.7859	30.498	17.7547
LOC_Os06g01890	MADS-box transcription factor, putative, expressed	67.0635	3.42301e-24	4.79949e-22	0.166912	0.100113	0	7.3184	5.35053	6.83443
LOC_Os11g09979	expressed protein	66.7794	5.78853e-26	9.20992e-24	0.166912	0.150169	0	7.3184	9.02902	7.28015
LOC_Os02g42150	OsWAK14 - OsWAK receptor-like protein kinase, expressed	66.1132	7.26158e-24	9.75487e-22	0.0834559	0.200225	0.136619	7.09994	11.2361	13.1488
LOC_Os03g19427	nicotianamine synthase, putative, expressed	65.1027	1.41289e-09	3.9424e-08	1.58566	3.20361	1.02464	14.6368	348.32	31.7207
LOC_Os11g45160	disease resistance protein, putative, expressed	64.5165	2.55386e-13	1.1961e-11	0.0834559	0.0500564	0	4.69688	2.67527	2.82292
LOC_Os08g31880	expressed protein	63.2375	3.37431e-09	8.73117e-08	0.0834559	0.0500564	0.204929	19.3337	2.87591	1.85718
LOC_Os08g20130	flavonol sulfotransferase, putative, expressed	62.9956	9.06193e-11	3.09901e-09	0.166912	0.150169	0	4.91534	16.1185	1.26288
LOC_Os04g53502	NA	62.9372	3.83132e-29	7.34631e-27	0.166912	0.300338	0.0683096	11.7968	17.7236	9.06305
LOC_Os12g43410	thaumatin, putative, expressed	62.6143	3.48951e-41	1.47705e-38	4.00588	3.10349	7.78729	308.356	231.879	416.677
LOC_Os08g13070	MBTB23 - Bric-a-Brac, Tramtrack, Broad Complex BTB domain with Meprin and TRAF Homology MATH domain, expressed	62.4107	8.64175e-05	0.000796831	0	0.0500564	0.273238	3.16766	7.49074	11.0688
LOC_Os04g22720	expressed protein	60.3758	2.23842e-26	3.63889e-24	0.250368	0.150169	0.0683096	7.09994	11.1692	11.1431
LOC_Os07g13234	expressed protein	58.7991	6.96003e-44	3.71765e-41	0.41728	0.400451	1.84436	50.7918	66.2797	44.1266
LOC_Os12g14480	cysteine-rich receptor-like protein kinase 23 precursor, putative, expressed	58.4347	1.16556e-06	1.84013e-05	0	0	0.136619	5.35226	1.4714	2.60005
LOC_Os08g30095	expressed protein	58.2239	6.3799e-16	4.00915e-14	0.0834559	0.0500564	0	4.25996	2.80903	2.15433
LOC_Os03g37470	MATE efflux family protein, putative, expressed	57.8739	3.58013e-15	2.0594e-13	0	0.0500564	0.0683096	3.93227	2.14021	2.97149
LOC_Os02g04915	expressed protein	54.4154	4.05647e-12	1.61353e-10	0	0.0500564	0	1.52922	1.87269	1.33717
LOC_Os10g03669	expressed protein	53.879	8.61e-20	8.0148e-18	0	0.0500564	0.204929	6.11687	6.08623	3.4915
LOC_Os06g21360	transporter, monovalent cation:proton antiporter-2 family, putative, expressed	52.2631	3.27628e-09	8.49344e-08	0	0.150169	0	4.0415	4.88236	2.15433
LOC_Os03g19420	nicotianamine synthase, putative, expressed	51.7866	2.63637e-07	4.75437e-06	0.918015	1.20135	0	5.1338	99.1186	11.4402
LOC_Os08g44870	MATE efflux family protein, putative, expressed	50.1517	7.38495e-17	5.17731e-15	0.0834559	0.0500564	0.204929	7.42763	3.41096	7.28015
LOC_Os11g39430	expressed protein	50.1503	6.4375e-30	1.30107e-27	0.333824	0.250282	0.341548	14.6368	10.5673	22.8062
LOC_Os07g35740	TKL_IRAK_DUF26-ld.2 - DUF26 kinases have homology to DUF26 containing loci, expressed	49.644	3.10688e-21	3.36714e-19	0.0834559	0.100113	0.204929	4.47842	4.68172	11.4402
LOC_Os01g70120	expressed protein	48.8716	2.24519e-12	9.27597e-11	0	1.00113	0.751406	48.498	40.9316	6.01727
LOC_Osm1g00430	NA	47.4809	1.37733e-24	2.00642e-22	0.834559	1.50169	0.204929	48.9349	49.2249	33.2064
LOC_Os12g23150	4-nitrophenylphosphatase-like, putative, expressed	45.43	2.66021e-10	8.50131e-09	0	0	0.0683096	1.41999	1.33763	1.26288
LOC_Os09g03310	phospholipid-transporting ATPase 2, putative, expressed	45.0329	5.96072e-12	2.31755e-10	0	0	0.136619	1.31076	2.80903	2.74863
LOC_Os03g64310	expressed protein	43.2976	7.58191e-15	4.19982e-13	0	0.300338	0.204929	12.7799	10.4335	3.12006
LOC_Os07g06300	ethylene-insensitive protein 2, putative, expressed	43.0484	2.94883e-10	9.33061e-09	2.00294	1.6018	1.50281	110.868	120.186	3.34293
LOC_Os02g43100	expressed protein	42.9236	2.16734e-11	8.02346e-10	0.166912	0.0500564	0	5.02457	2.74215	2.15433
LOC_Os05g50650	ligA, putative, expressed	42.4408	2.77827e-10	8.83485e-09	0	0	0.0683096	1.20153	1.33763	1.1886
LOC_Os11g42390	OsSCP64 - Putative Serine Carboxypeptidase homologue, expressed	41.676	2.64044e-15	1.54662e-13	0.166912	0.250282	0.136619	3.71381	5.35053	15.8232
LOC_Os02g20920	expressed protein	41.3727	4.21489e-10	1.29886e-08	0	0	0.0683096	1.52922	1.13699	1.04002
LOC_Os11g46860	wall-associated receptor kinase-like 4 precursor, putative, expressed	41.1777	3.62094e-12	1.45839e-10	0.0834559	0.100113	0.0683096	7.97377	2.47462	1.85718
LOC_Os12g16290	isoflavone reductase, putative, expressed	39.9249	1.91808e-33	4.67719e-31	0.166912	0.200225	0.273238	9.83068	8.15956	9.58306
LOC_Os11g10610	NBS-LRR disease resistance protein, putative, expressed	39.8941	4.01042e-14	2.06353e-12	0.0834559	0.0500564	0.0683096	2.40306	3.2772	3.12006
LOC_Os02g12010	receptor-like protein kinase precursor, putative, expressed	39.2733	2.08904e-26	3.42084e-24	0.751103	0.650733	0.409858	14.4183	19.1282	39.5951
LOC_Os03g06460	type I inositol-1,4,5-trisphosphate 5-phosphatase, putative, expressed	39.2154	1.13272e-21	1.27057e-19	0	0.100113	0.478167	6.88148	8.49397	8.91447
LOC_Os01g28580	expressed protein	38.747	1.08152e-09	3.11063e-08	0.0834559	0.0500564	0	1.0923	2.34086	2.45148
LOC_Os04g02880	expressed protein	38.6661	1.08672e-10	3.64964e-09	0.0834559	0.150169	0	7.53685	1.20387	2.60005
LOC_Os03g02210	expressed protein	38.0412	3.17481e-13	1.45702e-11	0	0.100113	0	1.96614	2.20709	1.63432
LOC_Os12g32140	transposon protein, putative, unclassified, expressed	36.9596	4.97498e-13	2.21886e-11	0	0.0500564	0.136619	2.07537	2.34086	3.64008
LOC_Os12g01010	RNA recognition motif containing protein, putative, expressed	36.5187	1.32474e-31	2.97193e-29	0.500736	0.500564	0.273238	13.326	22.1378	13.7431
LOC_Os06g12940	expressed protein	35.0946	5.88942e-12	2.29381e-10	0.0834559	0.0500564	0	2.40306	1.87269	1.26288
LOC_Os12g16130	transposon protein, putative, unclassified, expressed	34.9346	8.18524e-10	2.40665e-08	0.0834559	0.0500564	0	2.9492	1.60516	1.04002
LOC_Os05g36240	expressed protein	33.9303	4.02144e-11	1.42975e-09	0.0834559	0.600676	0.409858	4.58765	6.62128	28.5263
LOC_Os11g45180	NBS-LRR disease resistance protein, putative, expressed	33.7783	5.29205e-10	1.60119e-08	0.250368	0.200225	0.204929	11.6876	9.63096	2.67434
LOC_Os12g10930	NL0E, putative, expressed	33.6376	2.83402e-11	1.0338e-09	0	0	0.136619	1.96614	1.73892	1.56003
LOC_Os01g71100	expressed protein	33.6102	4.22682e-23	5.32775e-21	0.333824	0.250282	0.136619	7.09994	11.1692	7.13158
LOC_Os11g45050	NBS-LRR disease resistance protein, putative, expressed	33.2624	1.02101e-24	1.50693e-22	0.584192	0.500564	0.546477	19.9891	21.9372	14.9317
LOC_Os07g01340	gibberellin 2-beta-dioxygenase 7, putative, expressed	32.0373	6.6485e-14	3.3145e-12	0.0834559	0.150169	0	1.63845	3.47785	3.78865
LOC_Os01g44260	dihydroflavonol-4-reductase, putative, expressed	32.0303	3.27521e-16	2.14216e-14	0.41728	0.300338	0.204929	7.3184	16.1854	7.28015
LOC_Os03g01420	expressed protein	31.4955	8.36793e-59	9.88032e-56	1.66912	1.05118	1.91267	44.0196	49.4924	54.7497
LOC_Os12g32130	trehalose phosphatase, putative, expressed	30.7208	8.36946e-14	4.13569e-12	0.166912	0.300338	0	6.00764	6.28687	4.38295
LOC_Os04g52950	nitrate-induced NOI protein, expressed	30.5979	1.25138e-12	5.35751e-11	0.0834559	0.0500564	0.204929	3.27689	4.48107	3.19435
LOC_Os05g18780	rpp14 family protein, expressed	30.2809	6.29055e-40	2.47583e-37	0.751103	0.600676	0.683096	20.7537	23.1411	19.909
LOC_Os01g02830	receptor-like kinase ARK1AS, putative, expressed	29.4214	5.81925e-14	2.92056e-12	0.166912	0.150169	0	2.73074	2.87591	4.6801
LOC_Os03g05334	expressed protein	29.0345	1.97555e-13	9.33042e-12	0.41728	0.55062	0.478167	4.58765	23.1411	16.046
LOC_Os12g29290	disease resistance protein RGA3, putative, expressed	28.421	1.2407e-17	9.37165e-16	0.166912	0.250282	0.136619	5.89841	5.88559	5.72012
LOC_Os01g28450	SCP-like extracellular protein, expressed	28.1492	2.75239e-07	4.93977e-06	0.918015	0.750845	0.478167	5.1338	2.14021	53.6354
LOC_Os02g14590	UDP-glucoronosyl and UDP-glucosyl transferase domain containing protein, expressed	28.0754	8.62886e-18	6.62944e-16	0.250368	0.200225	0.0683096	4.36919	6.62128	4.53152
LOC_Os01g72410	Leucine Rich Repeat family protein, expressed	27.3793	1.18989e-08	2.81286e-07	0	0	0.136619	1.74768	1.00322	1.56003
LOC_Os12g16280	expressed protein	27.0523	1.13795e-45	6.38222e-43	1.50221	1.35152	1.36619	36.8104	42.7374	38.8522
LOC_Os11g13890	chlorophyll A-B binding protein, putative, expressed	26.1581	2.21524e-09	5.98757e-08	0.667647	0.750845	0.273238	23.2659	11.6374	12.7031
LOC_Os10g42970	expressed protein	25.8892	8.46733e-39	3.06381e-36	0.584192	1.05118	1.16126	22.7198	28.826	25.4062
LOC_Os05g25040	expressed protein	25.7472	1.11061e-09	3.18613e-08	0.0834559	0.0500564	0.0683096	2.73074	1.93957	1.1886
LOC_Os12g33962	uncharacterized tatC-like protein ymf16, putative, expressed	25.6085	1.68408e-10	5.52348e-09	0.166912	0.200225	0.478167	12.6707	8.7615	2.08004
LOC_Os08g02996	receptor-like kinase, putative, expressed	25.3865	6.10804e-18	4.75791e-16	0.41728	0.700789	0.341548	18.4598	7.42386	14.6346
LOC_Os05g07960	F-box protein interaction domain containing protein, expressed	25.1638	5.44885e-15	3.06365e-13	0.250368	0.100113	0.0683096	3.27689	4.54795	2.8972
LOC_Os11g44260	expressed protein	24.8075	1.83572e-18	1.51406e-16	0.500736	0.600676	0.683096	24.3582	13.8445	9.43448
LOC_Os10g13694	expressed protein	24.6354	4.4203e-42	2.01693e-39	0.918015	1.1513	0.956334	22.7198	31.1	24.7377
LOC_Os05g07560	expressed protein	23.5706	1.03537e-28	1.95189e-26	3.17133	3.50394	2.39084	92.1899	92.4973	41.2294
LOC_Os10g40040	expressed protein	23.4593	1.36624e-07	2.63002e-06	0.500736	0.750845	0.751406	45.2211	2.47462	4.38295
LOC_Os02g25640	glutelin, putative, expressed	23.3191	4.08739e-11	1.4509e-09	0.166912	0.350394	0.478167	1.52922	9.16279	13.5203
LOC_Os03g01360	expressed protein	23.2775	1.74077e-70	3.00403e-67	6.67647	6.60744	7.1042	147.897	178.44	165.289
LOC_Os12g03320	expressed protein	23.1737	2.64305e-12	1.08399e-10	0.166912	0.100113	0	3.05843	2.14021	1.63432
LOC_Os10g08319	cytochrome P450, putative, expressed	23.0673	1.88454e-14	1.01143e-12	0.333824	0.250282	0.478167	6.00764	4.41419	14.6346
LOC_Os12g28710	ATPase 3, putative, expressed	23.0549	1.79091e-06	2.70009e-05	0	0.100113	0.273238	3.71381	3.87914	2.08004
LOC_Os03g12150	serine/threonine-protein kinase receptor precursor, putative, expressed	22.1221	2.41509e-06	3.54582e-05	0	2.00225	0	17.0398	25.8163	6.53728
LOC_Os04g53970	expressed protein	21.9559	1.22673e-10	4.09531e-09	0	0.150169	0.136619	3.60458	3.07656	1.11431
LOC_Os12g29680	hypothetical protein	21.9413	2.70848e-16	1.78188e-14	0.667647	0.600676	0.614786	11.3599	12.2393	19.1661
LOC_Os03g05700	expressed protein	21.7601	1.94376e-14	1.03825e-12	0.41728	0.450507	0.273238	15.8383	7.15634	4.23437
LOC_Os11g45809	expressed protein	21.5747	1.72197e-14	9.26395e-13	0.166912	0.100113	0.204929	3.38612	3.2772	3.93722
LOC_Os04g40620	peptide methionine sulfoxide reductase, putative, expressed	21.5149	2.59401e-08	5.76178e-07	0.250368	0.450507	0.341548	17.2583	4.0129	3.78865
LOC_Os12g17410	NB-ARC domain containing protein, expressed	21.4912	1.08724e-21	1.22568e-19	0.166912	0.350394	0.409858	6.77225	8.0258	6.90871
LOC_Os03g36640	expressed protein	21.1396	1.82083e-10	5.9546e-09	0.0834559	0.100113	0	1.63845	1.53828	1.48575
LOC_Os04g16940	transposon protein, putative, CACTA, En/Spm sub-class, expressed	21.0207	3.69889e-10	1.15091e-08	0.0834559	0.0500564	0.0683096	1.52922	1.27075	1.85718
LOC_Os03g05910	expressed protein	20.9631	2.35193e-31	5.17287e-29	6.00883	5.95671	8.26546	195.521	188.941	62.0299
LOC_Os01g71380	glycosyl hydrolases family 17, putative, expressed	20.7336	5.44404e-14	2.74453e-12	0.250368	0.250282	0	5.67995	3.41096	2.60005
LOC_Os07g03730	SCP-like extracellular protein, expressed	20.6959	2.70248e-06	3.89136e-05	5.59155	5.5062	8.81194	386.018	39.9283	22.1376
LOC_Os10g18070	expressed protein	20.6352	5.50499e-15	3.08747e-13	0.166912	0.150169	0.136619	3.82304	3.21032	3.12006
LOC_Os11g46000	von Willebrand factor type A domain containing protein, putative, expressed	20.4063	7.29052e-06	9.39434e-05	4.25625	4.75535	4.09858	242.381	34.1765	15.2289
LOC_Os08g42750	CAMK_CAMK_like.37 - CAMK includes calcium/calmodulin depedent protein kinases, expressed	20.0096	3.03234e-09	7.91017e-08	0.166912	0.200225	0.273238	5.78918	5.08301	3.04578
LOC_Os03g14254	expressed protein	19.6415	2.02893e-06	3.02238e-05	0	0.150169	0.204929	3.27689	2.74215	2.08004
LOC_Os08g19420	O-methyltransferase, putative, expressed	19.5512	1.29601e-11	4.91958e-10	0.250368	0.400451	0.409858	14.6368	2.5415	5.79441
LOC_Os10g12290	expressed protein	19.2734	1.04126e-25	1.63353e-23	3.25478	3.05344	4.37181	86.51	88.0162	41.1551
LOC_Os04g49420	Core histone H2A/H2B/H3/H4 domain containing protein, putative, expressed	19.2279	0.00741932	0.0301969	0	2.30259	0	28.3997	19.0613	1.56003
LOC_Os10g32470	expressed protein	19.0128	6.38092e-27	1.10115e-24	0.500736	0.55062	1.02464	12.4522	13.1757	15.3775
LOC_Os11g14120	expressed protein	18.9817	1.76771e-21	1.96321e-19	0.41728	0.650733	0.341548	9.61222	11.4368	8.02302
LOC_Os10g24094	expressed protein	18.7876	1.97319e-24	2.80167e-22	1.08493	0.850958	1.02464	18.7875	26.4851	12.4803
LOC_Os12g14840	expressed protein	18.6015	2.50917e-15	1.47745e-13	0.500736	0.350394	0.136619	6.33533	6.28687	6.53728
LOC_Os01g24430	expressed protein	18.0036	4.51033e-23	5.62137e-21	0.751103	0.850958	0.614786	17.6952	14.4464	10.4745
LOC_Os08g02200	expressed protein	17.9119	2.18918e-09	5.93142e-08	0.250368	0.200225	0.136619	4.36919	5.61806	1.33717
LOC_Os06g16030	amidase family protein, putative, expressed	17.8922	9.36729e-14	4.60846e-12	0.250368	0.200225	0.273238	2.9492	5.55118	4.90296
LOC_Os01g35789	expressed protein	17.8548	2.40126e-36	7.58729e-34	3.00441	3.85434	2.869	56.2533	87.4143	38.8522
LOC_Os04g10800	inorganic phosphate transporter, putative, expressed	17.2329	7.97417e-07	1.30865e-05	0.500736	0.400451	0.341548	12.9983	8.89526	1.26288
LOC_Os02g11700	cytokinin-O-glucosyltransferase 3, putative, expressed	17.1574	3.93614e-07	6.89792e-06	0	0	0.273238	1.0923	2.80903	1.04002
LOC_Os09g37300	transporter, monovalent cation:proton antiporter-2 family, putative, expressed	17.1548	5.18131e-12	2.03568e-10	0.166912	0.250282	0.204929	2.40306	5.55118	3.56579
LOC_Os04g40460	cytochrome P450, putative, expressed	17.1475	1.12331e-08	2.66669e-07	0.0834559	0.100113	0.0683096	1.31076	1.53828	2.00576
LOC_Os07g35750	TKL_IRAK_DUF26-ld.3 - DUF26 kinases have homology to DUF26 containing loci, expressed	16.982	6.79519e-18	5.27485e-16	1.08493	0.901014	0.341548	7.3184	10.7011	22.4348
LOC_Osp1g00480	NA	16.8996	6.01094e-07	1.01087e-05	0.166912	1.00113	0.204929	14.0906	9.16279	3.04578
LOC_Os03g01120	E1-E2 ATPase domain containing protein, expressed	16.8947	1.87147e-07	3.5182e-06	0.41728	0.55062	0.751406	3.71381	24.88	1.78289
LOC_Os11g26750	dehydrin, putative, expressed	16.8834	0.000586485	0.00395586	4.50662	3.40383	5.6697	243.036	0.869461	7.72587
LOC_Os10g22484	RGH2B, putative, expressed	16.8532	5.80559e-18	4.53807e-16	0.500736	0.300338	1.22957	15.4014	10.5004	9.50877
LOC_Os06g33720	flavin-containing monooxygenase family protein, putative, expressed	16.8095	2.67375e-08	5.92716e-07	0.0834559	0.0500564	0.136619	1.63845	1.00322	2.22862
LOC_Os05g11320	metallothionein-like protein 3B, putative, expressed	16.7616	1.13721e-24	1.66746e-22	2.8375	2.40271	3.5521	63.7902	57.5182	32.9093
LOC_Os05g34940	OsMADS4 - MADS-box family gene with MIKCc type-box, expressed	16.7017	2.52357e-12	1.03878e-10	0.500736	0.500564	0.204929	8.30146	10.2998	3.04578
LOC_Os02g14680	UDP-glucoronosyl and UDP-glucosyl transferase domain containing protein, expressed	16.6246	1.34026e-09	3.75843e-08	0.0834559	0.0500564	0.136619	1.31076	1.8058	1.63432
LOC_Os08g08586	expressed protein	16.4892	7.42167e-27	1.27098e-24	2.0864	2.10237	1.70774	26.5428	49.6262	25.0348
LOC_Os12g16240	nmrA-like family domain containing protein, expressed	16.4878	6.13954e-48	4.05102e-45	3.00441	3.20361	3.75703	52.2118	60.1935	58.0926
LOC_Os03g41675	expressed protein	16.3741	5.0666e-13	2.25524e-11	0.0834559	0.55062	0.341548	7.20917	5.75182	5.2744
LOC_Os03g32330	expressed protein	16.2472	1.4984e-20	1.52105e-18	0.500736	0.500564	0.546477	7.97377	8.42709	9.88021
LOC_Os06g11270	anthocyanidin 3-O-glucosyltransferase, putative, expressed	16.0822	4.87308e-13	2.17774e-11	0.166912	0.150169	0.341548	5.24303	3.14344	2.97149
LOC_Os01g23990	expressed protein	15.9903	3.14544e-10	9.88302e-09	0.166912	0.150169	0.136619	2.29383	3.47785	2.00576
LOC_Os03g50530	expressed protein	15.7323	0.000171314	0.00142766	0.41728	0.850958	0.273238	12.0153	8.49397	5.79441
LOC_Os03g19290	mitochondrial import inner membrane translocase subunit Tim17, putative, expressed	15.6528	5.47654e-08	1.15038e-06	1.91949	2.85321	1.22957	85.7454	9.63096	8.02302
LOC_Os10g04290	transposon protein, putative, CACTA, En/Spm sub-class, expressed	15.4833	9.76428e-09	2.33531e-07	0.166912	0.100113	0	1.41999	1.4714	1.56003
LOC_Os01g06680	retrotransposon protein, putative, unclassified, expressed	15.0616	4.50274e-09	1.14529e-07	0.166912	0.150169	0	1.52922	2.40774	1.33717
LOC_Os08g36340	potassium transporter, putative, expressed	14.9946	1.31696e-06	2.05029e-05	0.0834559	0.0500564	0.136619	2.07537	1.33763	1.04002
LOC_Os11g26780	dehydrin, putative, expressed	14.9711	0.000106443	0.000952053	1.00147	2.30259	0.204929	53.9595	2.07333	2.8972
LOC_Os04g11030	expressed protein	14.8289	2.10972e-38	7.0641e-36	8.5125	8.10913	8.5387	83.1239	158.376	142.037
LOC_Osm1g00410	NA	14.743	6.62497e-09	1.63503e-07	2.25331	4.50507	0.683096	54.2872	52.3014	11.5888
LOC_Os11g44800	expressed protein	14.7136	1.86832e-12	7.84904e-11	0.166912	0.200225	0.341548	2.9492	3.74537	4.30866
LOC_Os11g44960	NBS-LRR disease resistance protein, putative, expressed	14.6326	4.08638e-20	3.95146e-18	1.66912	1.30147	1.02464	22.7198	22.0041	16.2689
LOC_Os01g72370	helix-loop-helix DNA-binding domain containing protein, expressed	14.5953	1.84647e-08	4.20118e-07	1.33529	1.35152	1.4345	3.38612	39.6608	18.4975
LOC_Os01g72740	cytochrome P450, putative, expressed	14.4973	8.49586e-33	2.00627e-30	3.67206	3.20361	3.75703	39.2135	69.49	50.0696
LOC_Os04g41000	expressed protein	14.3426	3.47963e-13	1.58662e-11	0.333824	0.250282	0.409858	3.05843	4.88236	6.61157
LOC_Os04g47330	rho-GTPase-activating protein-related, putative, expressed	14.0816	6.75517e-06	8.78015e-05	0.166912	0.200225	0.0683096	1.74768	3.81225	1.1886
LOC_Os03g17370	white-brown complex homolog protein, putative, expressed	14.02	1.62009e-13	7.73645e-12	0.834559	0.800902	0.888025	14.6368	7.08945	15.3032
LOC_Os04g14690	flavin-containing monooxygenase family protein, putative, expressed	13.9378	2.25221e-10	7.29093e-09	0.41728	0.300338	1.09295	10.1584	10.2329	5.86869
LOC_Os01g02550	protein kinase domain containing protein, expressed	13.8593	1.73887e-06	2.63402e-05	0	0	0.341548	2.07537	1.87269	1.11431
LOC_Os11g09710	expressed protein	13.7644	8.97309e-08	1.80865e-06	0.0834559	0.200225	0.136619	1.74768	1.93957	2.82292
LOC_Os12g33194	expressed protein	13.498	3.10189e-06	4.41266e-05	0.166912	0.100113	0	1.52922	1.07011	1.33717
LOC_Os04g27250	expressed protein	13.3959	7.9506e-06	0.000101228	0.250368	0.150169	0.204929	1.85691	2.27398	4.23437
LOC_Os02g12420	receptor-like protein kinase precursor, putative, expressed	13.1564	2.59161e-07	4.69694e-06	0.166912	0.200225	1.57112	15.4014	8.69461	2.97149
LOC_Os02g36150	cytochrome P450, putative, expressed	13.0545	1.0079e-06	1.61671e-05	0.0834559	0.200225	0.204929	1.20153	1.93957	3.78865
LOC_Os07g33550	cytochrome P450, putative, expressed	12.9258	6.84054e-13	3.00314e-11	0.667647	0.650733	0.614786	6.88148	14.5802	4.6801
LOC_Os03g62760	expressed protein	12.8957	0.00192938	0.0102959	0	1.80203	0	11.1414	8.36021	6.16584
LOC_Os12g03380	expressed protein	12.8839	3.59742e-09	9.26573e-08	0.166912	0.250282	0.0683096	3.49535	2.00645	1.70861
LOC_Os12g33180	pnn protein, putative, expressed	12.8394	1.16488e-38	4.08325e-36	7.51103	7.95896	4.71336	96.4499	93.9687	80.8988
LOC_Os10g33862	expressed protein	12.8151	1.09233e-08	2.60417e-07	0.166912	0.150169	0.136619	3.49535	1.27075	1.70861
LOC_Osp1g00470	NA	12.7952	4.48372e-07	7.73752e-06	0.333824	0.500564	0	7.09994	3.94602	1.11431
LOC_Os12g16220	nmrA-like family domain containing protein, expressed	12.7759	1.20396e-12	5.17426e-11	0.333824	0.350394	0.614786	3.16766	5.01612	8.84018
LOC_Os06g50520	expressed protein	12.664	6.12803e-20	5.82527e-18	1.75257	1.75197	1.4345	10.7045	24.88	28.5263
LOC_Os03g51090	OsFBDUF17 - F-box and DUF domain containing protein, expressed	12.6062	1.10191e-22	1.30106e-20	1.41875	1.30147	1.09295	11.4691	18.3256	19.6861
LOC_Os09g31430	Os9bglu30 - beta-glucosidase, similar to Os4bglu12 exoglucanase, expressed	12.6013	2.57368e-08	5.7223e-07	1.00147	0.901014	1.02464	31.7859	3.14344	5.2744
LOC_Os02g05980	phytosulfokine receptor precursor, putative, expressed	12.5663	1.75238e-13	8.31138e-12	1.16838	0.750845	0	6.99071	6.62128	11.1431
LOC_Os12g32660	NB-ARC domain containing protein, expressed	12.5539	9.33377e-21	9.83069e-19	0.667647	0.650733	1.09295	11.3599	10.0991	10.1031
LOC_Os10g04690	expressed protein	12.5088	4.05031e-12	1.61353e-10	0.250368	0.250282	0.751406	3.93227	5.55118	6.61157
LOC_Os02g11110	flavonol-3-O-glycoside-7-O-glucosyltransferase 1, putative, expressed	12.3941	2.13836e-12	8.8837e-11	0.41728	0.400451	0.614786	4.25996	9.22967	4.90296
LOC_Os12g37710	PsbP, putative, expressed	12.2285	2.17083e-12	9.00194e-11	1.91949	4.15468	1.63943	53.1949	33.1733	15.4517
LOC_Os12g17340	CC-NBS-LRR resistance protein MLA13, putative, expressed	12.1676	2.81146e-08	6.21401e-07	0.0834559	0.250282	0.136619	2.9492	2.34086	1.41146
LOC_Os10g32690	expressed protein	12.0815	6.76428e-07	1.12574e-05	1.08493	1.45163	1.16126	31.7859	15.3159	1.48575
LOC_Os12g43110	OsSAUR58 - Auxin-responsive SAUR gene family member, expressed	12.0758	1.12575e-07	2.21341e-06	0	0.100113	0.341548	1.31076	1.4714	2.97149
LOC_Os12g36240	inhibitor I family protein, putative, expressed	12.0281	0.00168204	0.00919914	1.75257	1.9522	1.98098	68.0502	5.35053	1.78289
LOC_Os04g51009	OsWAK52 - OsWAK short gene, expressed	12.0192	1.54467e-05	0.000182002	0.500736	0.350394	0.409858	3.93227	5.8187	5.94298
LOC_Os01g02560	Ser/Thr receptor-like kinase, putative, expressed	11.9629	1.24623e-06	1.94964e-05	0.166912	0.150169	0.204929	1.31076	3.54473	1.70861
LOC_Os11g16260	laccase precursor protein, putative, expressed	11.8256	5.54908e-07	9.40953e-06	1.16838	1.45163	1.63943	12.1245	20.1983	19.7604
LOC_Os12g34018	ATP synthase protein YMF19, putative, expressed	11.8102	8.76009e-10	2.56559e-08	7.34412	11.2126	3.00562	134.243	119.25	19.389
LOC_Os08g32570	expressed protein	11.7904	7.54004e-09	1.83663e-07	0.250368	0.350394	0.204929	1.63845	4.21354	4.23437
LOC_Os11g03290	nucleoside-triphosphatase, putative, expressed	11.7118	2.66722e-07	4.79842e-06	0.250368	0.250282	0.341548	4.47842	2.87591	3.19435
LOC_Os12g34108	ATP synthase protein 9, mitochondrial, putative, expressed	11.6928	2.12096e-10	6.90589e-09	3.75552	6.60744	3.27886	121.682	36.7849	14.8575
LOC_Os02g21810	cytochrome P450 51, putative, expressed	11.6657	2.10065e-11	7.78942e-10	0.333824	0.300338	0.546477	4.15073	3.94602	6.16584
LOC_Os12g13910	expressed protein	11.6483	6.44354e-09	1.59376e-07	0.584192	0.901014	1.29788	24.1398	7.75827	3.41721
LOC_Os09g08910	ATP synthase, putative, expressed	11.5957	1.86085e-15	1.10733e-13	35.9695	60.8685	19.8781	669.688	499.138	267.434
LOC_Os04g52550	PAZ domain-containing protein, putative, expressed	11.5731	1.68085e-17	1.25694e-15	0.834559	0.700789	1.02464	12.8891	10.5673	7.5773
LOC_Os02g54140	hsp20/alpha crystallin family protein, putative, expressed	11.4721	1.16109e-05	0.000141873	0.500736	0.400451	0.204929	8.84761	1.13699	3.78865
LOC_Os08g16910	dehydrogenase, putative, expressed	11.4516	1.85812e-09	5.06503e-08	0.333824	0.350394	0.341548	2.07537	4.14666	5.94298
LOC_Os10g21308	chloroplast 50S ribosomal protein L33, putative, expressed	11.4245	7.15203e-08	1.46774e-06	0.250368	0.250282	0.341548	6.55379	2.00645	2.00576
LOC_Os04g03860	expressed protein	11.3047	1.50599e-10	4.96845e-09	0.333824	0.450507	0.273238	3.49535	4.14666	5.12582
LOC_Os08g29400	OsFBX290 - F-box domain containing protein, expressed	11.2899	1.50536e-12	6.38396e-11	0.41728	0.400451	0.341548	6.66302	4.07978	3.34293
LOC_Os06g08830	UDP-glucoronosyl and UDP-glucosyl transferase, putative, expressed	11.277	1.82937e-08	4.17074e-07	0.166912	0.200225	0.409858	4.69688	3.41096	1.41146
LOC_Os04g47360	OsPOP9 - Putative Prolyl Oligopeptidase homologue, expressed	11.2109	3.0684e-14	1.60833e-12	1.58566	1.9522	2.04929	11.6876	14.9146	37.4408
LOC_Os11g31480	ATP binding protein, putative, expressed	11.1652	1.57946e-09	4.36376e-08	0.250368	0.150169	0.409858	2.73074	4.48107	2.08004
LOC_Os01g05610	Core histone H2A/H2B/H3/H4 domain containing protein, putative, expressed	11.1346	3.6891e-31	7.95781e-29	12.1846	14.7666	10.3147	180.12	171.016	86.3218
LOC_Os10g11889	expressed protein	11.0712	2.10303e-07	3.91856e-06	0.41728	0.400451	0.341548	1.74768	8.82838	2.74863
LOC_Osp1g00120	NA	10.9339	2.8297e-08	6.24786e-07	0.250368	0.250282	0.204929	3.38612	2.94279	2.00576
LOC_Os01g09540	HAD superfamily phosphatase, putative, expressed	10.895	3.51045e-12	1.41643e-10	1.00147	0.951071	0.956334	10.3768	11.6374	10.9945
LOC_Os11g45620	rust-resistance protein Lr21, putative, expressed	10.8802	2.51495e-06	3.66128e-05	0.166912	0.150169	0.204929	1.74768	2.87591	1.41146
LOC_Os01g13780	expressed protein	10.8223	2.6416e-10	8.45386e-09	0.500736	0.500564	0.204929	4.25996	7.08945	2.52577
LOC_Os12g38720	expressed protein	10.8123	3.19803e-15	1.85387e-13	153.809	159.53	155.951	2396.17	1333.89	1588.71
LOC_Os11g41410	expressed protein	10.7863	0.000464196	0.00329238	0.250368	0.200225	0	1.63845	1.13699	2.45148
LOC_Os07g13210	retrotransposon protein, putative, unclassified, expressed	10.786	4.46857e-05	0.000451364	0.250368	0.100113	0.0683096	2.29383	1.13699	1.33717
LOC_Os07g22310	retrotransposon protein, putative, unclassified, expressed	10.7497	4.74403e-09	1.20257e-07	0.333824	0.250282	0	1.96614	2.14021	2.52577
LOC_Os01g58010	ATP synthase, A subunit family protein, putative, expressed	10.7238	1.62419e-07	3.08528e-06	8.76287	14.7666	2.93731	162.862	120.989	21.3204
LOC_Osm1g00540	NA	10.5687	2.44778e-12	1.00944e-10	7.0103	12.7644	4.91829	117.859	121.123	38.3322
LOC_Os01g36720	transporter, major facilitator family, putative, expressed	10.5018	1.18821e-07	2.324e-06	0.250368	0.200225	0.478167	1.63845	2.47462	5.79441
LOC_Os04g55250	expressed protein	10.4837	3.75464e-06	5.25135e-05	0.918015	0.650733	0.136619	10.8137	7.35698	1.11431
LOC_Os03g29250	SPX domain-containing protein, putative, expressed	10.4753	4.79327e-20	4.61511e-18	5.25772	5.85659	4.84998	39.1043	95.2395	39.2237
LOC_Os06g41660	CC-NBS-LRR protein, putative, expressed	10.4226	4.29589e-08	9.2224e-07	0.333824	0.200225	0.409858	1.31076	2.14021	6.3887
LOC_Os04g54110	ARK3, putative, expressed	10.403	3.46175e-08	7.5399e-07	0	0.100113	0.409858	1.96614	1.93957	1.85718
LOC_Os10g21268	ribulose bisphosphate carboxylase large chain precursor, putative, expressed	10.4025	2.54486e-07	4.63405e-06	4.59008	8.20924	1.63943	87.6023	59.2571	14.9317
LOC_Os05g14220	tyrosine protein kinase domain containing protein, putative, expressed	10.2206	1.12568e-09	3.22524e-08	1.08493	1.00113	0.409858	4.91534	12.5069	8.98876
LOC_Os07g44780	GDSL-like lipase/acylhydrolase, putative, expressed	10.1838	8.27783e-08	1.67604e-06	0.500736	0.800902	0.409858	2.83997	11.1024	4.45724
LOC_Os11g16910	ankyrin repeat-containing protein, putative, expressed	10.1321	4.74741e-05	0.000474826	0.0834559	0.100113	0.136619	1.20153	1.33763	1.04002
LOC_Os07g35880	beta-amylase, putative, expressed	10.0252	6.15193e-07	1.03225e-05	0.0834559	0.300338	0	1.63845	1.73892	1.33717
LOC_Os02g38084	NA	10.0168	1.47916e-07	2.83378e-06	0.166912	0.200225	0.546477	1.63845	5.21677	2.60005
LOC_Osm1g00450	NA	9.90587	9.82106e-06	0.000122064	5.34118	11.2126	1.4345	105.625	69.0219	17.4575
LOC_Os10g42960	urea active transporter, putative, expressed	9.87991	2.12742e-13	1.00056e-11	8.5125	7.4584	9.42672	38.1212	153.025	66.4871
LOC_Os12g37320	lipoxygenase 2.2, chloroplast precursor, putative, expressed	9.84904	2.3855e-14	1.26217e-12	1.08493	1.25141	1.02464	15.7291	12.5069	7.05729
LOC_Os10g03930	OsFBX355 - F-box domain containing protein, expressed	9.81972	2.60686e-09	6.89564e-08	0.834559	0.700789	0.409858	9.93991	6.42064	4.01151
LOC_Os12g34148	expressed protein	9.81029	2.72803e-11	1.00001e-09	0.751103	1.1513	0.409858	9.50299	10.3667	4.6801
LOC_Os02g02170	transporter, major facilitator family, putative, expressed	9.7676	1.39835e-09	3.90667e-08	3.08787	2.30259	3.27886	10.5953	25.9501	49.0296
LOC_Os12g17480	MLA12, putative, expressed	9.74212	4.31585e-12	1.71063e-10	0.41728	0.350394	0.546477	5.35226	4.14666	3.93722
LOC_Os02g02190	transporter, major facilitator family, putative, expressed	9.6914	1.78136e-08	4.06897e-07	1.08493	1.00113	2.59576	5.1338	12.7075	27.7834
LOC_Os12g14930	ATP synthase protein MI25, putative, expressed	9.58634	7.42243e-09	1.81389e-07	1.25184	1.80203	1.09295	23.5936	13.8445	5.49726
LOC_Os12g20390	expressed protein	9.5416	2.56831e-15	1.50831e-13	5.59155	6.55738	5.60139	69.6886	81.8631	26.892
LOC_Os01g42780	cysteine proteinase EP-B 2 precursor, putative, expressed	9.40715	1.5641e-07	2.97616e-06	0.333824	0.250282	0.341548	1.74768	2.00645	5.12582
LOC_Os05g26940	CAMK_KIN1/SNF1/Nim1_like.23 - CAMK includes calcium/calmodulin depedent protein kinases, expressed	9.31676	1.86486e-08	4.23872e-07	0.166912	0.250282	0.273238	2.29383	1.4714	3.19435
LOC_Os06g39722	NA	9.29614	0.000371606	0.00273601	0.333824	0.350394	0	3.60458	2.40774	1.04002
LOC_Os01g02420	protein kinase domain containing protein, expressed	9.27223	1.78292e-08	4.06897e-07	0.166912	0.200225	0.273238	2.07537	2.27398	2.00576
LOC_Os02g06470	OsFBX38 - F-box domain containing protein, expressed	9.21294	3.47156e-07	6.1372e-06	0.41728	6.80766	4.91829	54.0687	28.8929	35.3607
LOC_Osm1g00130	NA	9.15859	4.62062e-08	9.83483e-07	8.09523	16.018	3.62041	150.628	91.1597	31.2006
LOC_Os12g16410	isoflavone reductase, putative, expressed	9.0941	2.59564e-10	8.33055e-09	2.00294	2.35265	2.04929	32.6597	16.7873	12.6288
LOC_Os01g33960	transposon protein, putative, CACTA, En/Spm sub-class, expressed	9.06786	1.07214e-06	1.70464e-05	1.16838	2.65299	0.751406	26.7613	15.7172	2.8972
LOC_Os02g29774	expressed protein	8.97899	2.65303e-09	7.00114e-08	0.918015	0.951071	0.273238	10.923	5.88559	4.01151
LOC_Os03g17790	OsRCI2-5 - Putative low temperature and salt responsive protein, expressed	8.9428	4.38464e-16	2.80599e-14	2.67059	2.40271	1.77605	25.9967	13.9114	24.1434
LOC_Os08g42850	peptidyl-prolyl cis-trans isomerase, FKBP-type, putative, expressed	8.93515	6.79889e-08	1.40061e-06	0.166912	0.250282	0.136619	2.29383	1.33763	1.93147
LOC_Os03g07180	embryonic protein DC-8, putative, expressed	8.92475	0.00105158	0.0063571	3.17133	3.35378	3.00562	88.6946	3.21032	1.85718
LOC_Os11g36830	expressed protein	8.90504	6.8621e-12	2.65421e-10	1.25184	0.750845	0.478167	7.97377	9.02902	5.79441
LOC_Os07g02260	expressed protein	8.90163	1.35514e-15	8.12869e-14	1.83603	1.6018	1.70774	12.4522	14.5802	20.0576
LOC_Os03g04080	expressed protein	8.88259	1.95325e-05	0.000221714	0.584192	0.951071	0.409858	14.3091	3.61161	1.33717
LOC_Os12g18960	integral membrane protein DUF6 containing protein, expressed	8.84331	5.49115e-09	1.37334e-07	1.58566	1.50169	2.04929	23.8121	20.1314	4.30866
LOC_Os05g36230	transposon protein, putative, CACTA, En/Spm sub-class, expressed	8.81626	2.24325e-07	4.15188e-06	0.834559	0.800902	0.751406	2.51228	12.1725	6.90871
LOC_Os06g19010	cadmium tolerance factor, putative, expressed	8.79597	2.49064e-06	3.63194e-05	0.500736	0.450507	0.136619	5.02457	3.54473	1.78289
LOC_Os01g39280	expressed protein	8.7676	1.45384e-08	3.36243e-07	0.166912	0.200225	0.478167	3.38612	2.5415	2.00576
LOC_Os07g45570	expressed protein	8.70614	1.9941e-05	0.000225709	2.16985	2.50282	1.57112	18.8968	28.0234	10.2516
LOC_Os06g50510	START domain containing protein, expressed	8.54797	2.96801e-11	1.08092e-09	0.751103	0.850958	2.1176	6.11687	11.6374	14.6346
LOC_Os12g33924	NA	8.54424	2.5031e-07	4.56236e-06	1.75257	2.85321	0.751406	26.8705	17.9243	4.82867
LOC_Osm1g00290	NA	8.54423	2.49561e-07	4.55545e-06	1.75257	2.85321	0.751406	26.8705	17.9243	4.82867
LOC_Os12g34062	mitochondrial ribosomal protein S12, putative, expressed	8.54423	2.49414e-07	4.55545e-06	1.75257	2.85321	0.751406	26.8705	17.9243	4.82867
LOC_Os12g34144	NA	8.54422	2.49208e-07	4.55545e-06	1.75257	2.85321	0.751406	26.8705	17.9243	4.82867
LOC_Os07g33620	cytochrome P450 domain containing protein, expressed	8.53582	3.13649e-08	6.87821e-07	2.0864	2.20248	1.36619	8.41069	34.1096	7.65159
LOC_Os06g42540	expressed protein	8.53324	1.9492e-08	4.4081e-07	0.250368	0.350394	0.273238	2.62151	2.67527	2.74863
LOC_Os03g29360	expressed protein	8.4524	4.04513e-10	1.24826e-08	0.667647	0.650733	0.546477	9.06607	3.81225	4.0858
LOC_Os08g09830	BTB and MATH domain containing protein, putative, expressed	8.34607	1.43708e-20	1.47212e-18	2.33677	2.50282	3.48379	30.912	21.469	20.5033
LOC_Os12g11980	expressed protein	8.27792	2.46828e-08	5.52629e-07	1.00147	0.850958	0.546477	5.67995	3.81225	10.9945
LOC_Os07g27770	transposon protein, putative, unclassified, expressed	8.27623	6.50913e-06	8.51959e-05	0	0.250282	0.956334	4.25996	2.80903	3.56579
LOC_Os01g03240	conserved hypothetical protein	8.27595	9.51624e-11	3.23957e-09	0.500736	0.400451	0.546477	3.49535	4.68172	4.16009
LOC_Os07g30980	uvrD/REP helicase family protein, putative, expressed	8.20143	2.58755e-06	3.7451e-05	1.25184	1.05118	0.683096	9.72145	15.1821	1.04002
LOC_Os01g01280	expressed protein	8.17436	4.48975e-06	6.14914e-05	0.41728	0.450507	0.204929	5.02457	3.54473	1.04002
LOC_Os03g63310	cytochrome P450 71E1, putative, expressed	8.14146	1.39499e-05	0.000166376	0.333824	0.300338	0.614786	1.0923	1.8058	7.35444
LOC_Os03g31360	glutelin, putative, expressed	8.11716	1.19599e-15	7.21257e-14	23.8684	22.4753	23.0886	239.869	141.99	205.999
LOC_Os01g02770	resistance-related receptor-like kinase, putative, expressed	8.06155	2.36718e-07	4.36004e-06	0.166912	0.100113	0.341548	1.74768	1.53828	1.78289
LOC_Os06g41670	CC-NBS-LRR protein, putative, expressed	8.03716	1.05582e-09	3.04842e-08	0.751103	0.600676	0.546477	3.49535	3.61161	8.46875
LOC_Os06g48480	retrotransposon protein, putative, Ty3-gypsy subclass	7.99535	2.52609e-08	5.63883e-07	0.584192	0.800902	0.409858	8.41069	4.41419	2.8972
LOC_Os01g01019	expressed protein	7.97531	1.51398e-07	2.89308e-06	0.41728	0.300338	0.204929	1.63845	3.67849	2.22862
LOC_Osm1g00400	NA	7.91616	1.38893e-05	0.00016574	0.41728	1.35152	0.409858	8.95684	8.82838	1.26288
LOC_Os08g20420	MGD2, putative, expressed	7.9139	1.16719e-06	1.8414e-05	1.33529	1.1513	1.22957	3.27689	20.1314	6.76014
LOC_Os04g09550	expressed protein	7.90463	9.58836e-08	1.91074e-06	0.41728	0.350394	0.204929	4.0415	1.93957	2.3029
LOC_Os11g47130	protein transporter, putative, expressed	7.85693	5.46324e-10	1.64734e-08	0.751103	1.20135	0.956334	7.86454	6.62128	9.65734
LOC_Os10g36180	expressed protein	7.8498	0.000290331	0.00223364	1.25184	1.20135	0.546477	22.2829	1.8058	1.93147
LOC_Os04g47930	aluminum-activated malate transporter, putative, expressed	7.84859	3.80167e-17	2.75118e-15	2.42022	2.20248	1.4345	14.4183	22.4722	12.5545
LOC_Os07g01090	transmembrane amino acid transporter protein, putative, expressed	7.8395	1.27436e-09	3.59611e-08	0.751103	1.25141	0.341548	6.2261	8.36021	5.20011
LOC_Os04g35160	CorA-like magnesium transporter protein, putative, expressed	7.75096	9.06625e-10	2.64834e-08	4.42316	4.60518	6.01124	37.2474	56.6488	27.3377
LOC_Os02g55770	expressed protein	7.71099	1.4863e-18	1.23954e-16	2.67059	2.7531	2.18591	14.9645	18.3256	27.1891
LOC_Os08g08650	expressed protein	7.69599	8.99353e-11	3.08032e-09	2.58713	2.55287	2.1176	18.8968	26.4183	13.0746
LOC_Os04g01660	erythronate-4-phosphate dehydrogenase domain containing protein, expressed	7.69113	1.15583e-06	1.82605e-05	0.41728	0.300338	0.0683096	2.07537	3.00967	1.26288
LOC_Os11g26790	dehydrin, putative, expressed	7.676	0.0035284	0.0167172	17.7761	26.1294	10.2464	439.541	6.08623	13.5946
LOC_Os12g34010	expressed protein	7.6715	4.02868e-07	7.02794e-06	9.01324	15.2672	3.34717	106.39	105.004	15.4517
LOC_Os09g11190	hypothetical protein	7.65497	9.90438e-07	1.59508e-05	0.250368	0.150169	0.204929	1.20153	1.73892	1.78289
LOC_Os07g06900	OsFBLD3 - F-box, LRR and FBD domain containing protein, expressed	7.65479	2.24234e-07	4.15188e-06	0.250368	0.350394	0.136619	1.41999	2.20709	2.45148
LOC_Os08g09840	WRKY117, expressed	7.63059	5.03996e-06	6.81935e-05	0.166912	0.150169	0.204929	1.0923	1.00322	2.08004
LOC_Os01g72760	cytochrome P450, putative, expressed	7.6266	2.57972e-06	3.73859e-05	0.250368	0.350394	0.888025	2.1846	4.81548	4.6801
LOC_Osp1g00220	NA	7.61737	7.13148e-08	1.46509e-06	4.67353	8.55964	2.52745	76.7885	38.1894	14.6346
LOC_Os04g50700	pathogenesis-related Bet v I family protein, putative, expressed	7.60616	2.17545e-07	4.04006e-06	2.8375	2.70304	2.45915	19.1152	40.2628	4.45724
LOC_Os06g19300	cadmium tolerance factor, putative, expressed	7.56194	1.34e-06	2.08327e-05	0.41728	0.500564	0.341548	5.35226	3.94602	1.11431
LOC_Os04g02120	expressed protein	7.55833	2.48107e-14	1.30846e-12	6.17574	6.20699	6.69434	24.9044	55.2442	67.0814
LOC_Os08g02030	transferase family protein, putative, expressed	7.54092	1.09645e-09	3.14951e-08	1.50221	1.55175	2.52745	17.8045	9.96537	16.1203
LOC_Os07g46960	expressed protein	7.5337	0.000128961	0.00112006	0.250368	0.200225	0.273238	3.27689	1.60516	1.04002
LOC_Os02g01820	ABC2 homolog 4, putative, expressed	7.49514	3.01751e-06	4.30355e-05	0.41728	0.450507	0.204929	2.73074	3.07656	2.74863
LOC_Os03g03910	catalase domain containing protein, expressed	7.45777	8.80059e-09	2.11837e-07	0.834559	1.05118	0.683096	3.82304	7.82515	8.24589
LOC_Os02g11640	UDP-glucoronosyl and UDP-glucosyl transferase, putative, expressed	7.37091	1.10002e-08	2.61694e-07	0.667647	0.600676	0.614786	3.60458	7.35698	3.41721
LOC_Os06g51460	white-brown complex homolog protein, putative, expressed	7.36135	1.99028e-15	1.18121e-13	2.0864	2.25254	2.18591	22.7198	18.1918	9.95449
LOC_Os01g12920	thioesterase family protein, putative, expressed	7.33275	1.15452e-15	6.98128e-14	1.75257	1.9522	1.50281	14.8553	14.0451	11.2917
LOC_Os01g55350	phosphoenolpyruvate carboxylase, putative, expressed	7.32854	4.33236e-07	7.49939e-06	0.41728	0.250282	0.204929	2.62151	1.8058	2.22862
LOC_Os03g54190	expressed protein	7.29639	4.26693e-05	0.00043373	0.166912	0.250282	0.341548	1.63845	2.47462	1.78289
LOC_Os07g01620	dirigent, putative, expressed	7.25147	4.79257e-05	0.000478489	0.41728	0.500564	0	3.60458	2.74215	1.04002
LOC_Os08g06560	ribosomal protein L13, putative, expressed	7.1725	3.94693e-07	6.90682e-06	0.0834559	0.200225	0.478167	2.29383	2.14021	1.48575
LOC_Os04g16820	DNA-directed RNA polymerase subunit beta, putative, expressed	7.15386	2.86513e-08	6.31398e-07	2.50368	5.90665	3.34717	44.2381	36.9856	8.91447
LOC_Os11g32890	expressed protein	7.11146	0.000336011	0.00251604	0.667647	1.30147	0.888025	18.8968	1.8058	1.85718
LOC_Os07g33898	60S ribosomal protein L44, putative, expressed	7.1031	1.04863e-12	4.53275e-11	4.33971	3.45389	1.91267	24.1398	24.6793	22.9548
LOC_Os07g37454	urate anion exchanger, putative, expressed	7.10302	1.2817e-07	2.48304e-06	3.08787	3.30372	3.62041	14.0906	50.7632	8.91447
LOC_Os04g37780	NA	7.10154	1.99409e-16	1.33539e-14	91.4677	109.824	86.8215	666.848	947.98	517.485
LOC_Os10g04490	expressed protein	7.08316	9.10806e-09	2.18769e-07	0.584192	0.55062	0.614786	3.16766	4.94924	4.6801
LOC_Os12g34092	ribosomal protein S2, putative, expressed	7.07203	9.26616e-11	3.15922e-09	3.25478	3.80428	3.00562	34.2982	31.1668	10.1031
LOC_Os01g67364	retrotransposon protein, putative, Ty3-gypsy subclass, expressed	7.06356	1.00347e-06	1.61144e-05	1.91949	2.35265	0.819715	21.6275	13.3763	3.86294
LOC_Os04g27760	terpene synthase, putative, expressed	7.05199	1.28302e-05	0.000154832	1.16838	1.05118	0.546477	1.74768	12.1725	6.09156
LOC_Os11g26570	dehydrin, putative, expressed	7.02935	0.000664969	0.00436963	5.00736	5.65637	2.39084	92.9545	4.48107	3.86294
LOC_Os09g18450	flavonol synthase/flavanone 3-hydroxylase, putative, expressed	7.01157	3.27561e-05	0.000346791	0.166912	0.450507	0.341548	1.41999	2.14021	3.64008
LOC_Os04g51920	protein disulfide isomerase, putative, expressed	7.0076	1.66165e-10	5.4579e-09	2.67059	3.15355	4.37181	28.3997	27.2877	19.0175
LOC_Os01g36240	peroxidase precursor, putative, expressed	7.00327	1.26499e-10	4.21049e-09	2.8375	2.25254	2.93731	36.8104	8.29332	14.7089
LOC_Os01g14990	GCRP6 - Glycine and cysteine rich family protein precursor, putative, expressed	6.99291	5.19421e-06	6.97766e-05	0.834559	0.800902	0.478167	10.923	2.5415	2.67434
LOC_Os04g16874	photosystem II 44 kDa reaction center protein, putative, expressed	6.98255	0.000156642	0.00132408	1.16838	0.901014	0.478167	13.6537	5.08301	0.668585
LOC_Os10g38270	NA	6.96385	2.70958e-05	0.000293372	0.667647	3.95445	3.07393	29.492	21.2015	6.76014
LOC_Os07g34720	harpin-induced protein 1 domain containing protein, expressed	6.94205	3.39182e-09	8.74622e-08	0.751103	0.750845	1.16126	5.35226	5.01612	8.69161
LOC_Os03g43970	amino acid permease family protein, putative, expressed	6.90251	1.22785e-05	0.000149137	0.500736	0.450507	0.683096	1.74768	6.62128	3.19435
LOC_Os09g25100	CAMK_KIN1/SNF1/Nim1_like.35 - CAMK includes calcium/calmodulin depedent protein kinases, expressed	6.89283	1.67073e-05	0.000194505	0.250368	0.350394	0.204929	4.15073	1.13699	1.04002
LOC_Os02g37480	glycine-rich cell wall structural protein precursor, putative, expressed	6.87371	0.00209639	0.0110322	13.1026	14.0158	12.4323	272.31	20.8002	5.20011
LOC_Os06g46120	expressed protein	6.87302	9.24225e-23	1.10288e-20	5.75846	6.00676	4.84998	38.7766	43.8744	36.3265
LOC_Os07g44180	OsRCI2-10 - Hydrophobic protein LTI6A, expressed	6.86273	1.52548e-05	0.000180024	6.17574	8.10913	5.80632	116.111	20.5327	13.1488
LOC_Os03g61910	retrotransposon protein, putative, unclassified, expressed	6.84363	5.44032e-08	1.14384e-06	2.00294	2.40271	2.18591	11.7968	29.1604	6.16584
LOC_Os04g02580	expressed protein	6.83751	1.19315e-05	0.000145473	0.584192	0.750845	0.341548	5.1338	1.4714	5.64583
LOC_Osm1g00440	NA	6.82651	1.0737e-06	1.70569e-05	3.33824	5.20586	1.77605	36.4827	29.8292	9.13733
LOC_Os08g10440	NBS-LRR disease resistance protein, putative, expressed	6.82514	3.92542e-05	0.000404887	2.00294	1.65186	0.956334	4.36919	6.01935	21.5433
LOC_Os01g65000	ammonium transporter protein, putative, expressed	6.79718	0.000504958	0.0035159	2.58713	2.20248	1.57112	3.49535	39.1926	2.08004
LOC_Os08g08570	expressed protein	6.78249	2.34938e-06	3.46294e-05	1.16838	1.20135	1.63943	2.51228	16.9211	8.32017
LOC_Os06g39754	NA	6.78191	2.48887e-07	4.55428e-06	8.09523	10.5118	2.32253	85.6361	51.0307	16.046
LOC_Osp1g00620	NA	6.76104	6.40235e-07	1.07027e-05	2.16985	5.1558	2.45915	38.995	26.7527	5.64583
LOC_Os05g46220	mitochondrial carrier protein, putative, expressed	6.76019	7.43672e-09	1.8154e-07	3.58861	4.40496	5.73801	57.8918	31.7688	9.50877
LOC_Os01g37280	expressed protein	6.75726	9.93956e-15	5.4653e-13	2.00294	1.50169	2.25422	11.0322	11.5705	17.1604
LOC_Os04g11040	expressed protein	6.74116	9.04649e-22	1.02499e-19	24.8699	24.2773	26.8457	115.784	198.906	211.199
LOC_Os06g09820	cupin superfamily protein, putative, expressed	6.68741	1.59031e-08	3.67047e-07	0.250368	0.55062	0.478167	3.05843	2.74215	3.4915
LOC_Os12g12580	NADP-dependent oxidoreductase, putative, expressed	6.64901	0.000232586	0.00185293	0.500736	0.400451	0.546477	3.16766	1.13699	5.64583
LOC_Os04g58390	allantoinase, putative, expressed	6.62363	6.76821e-08	1.39557e-06	2.67059	2.85321	1.4345	7.09994	24.7462	15.6746
LOC_Os08g03825	expressed protein	6.62227	1.0997e-08	2.61694e-07	0.667647	0.500564	0.409858	2.73074	4.41419	3.56579
LOC_Os02g11770	expressed protein	6.59636	1.49314e-07	2.85567e-06	0.333824	0.55062	0.751406	3.27689	5.75182	2.37719
LOC_Os03g16040	hsp20/alpha crystallin family protein, putative, expressed	6.5473	6.57695e-15	3.67033e-13	2.00294	2.15242	2.59576	18.8968	14.5133	13.0003
LOC_Os02g22020	MYB family transcription factor, putative, expressed	6.53657	9.77455e-11	3.31242e-09	2.0864	2.50282	2.32253	7.86454	24.88	13.8174
LOC_Os06g02490	acyl CoA binding protein, putative, expressed	6.49426	6.90605e-24	9.38972e-22	7.0103	8.05907	8.67532	47.6242	61.598	50.7382
LOC_Os03g41438	serpin domain containing protein, putative, expressed	6.49139	2.03852e-15	1.20665e-13	5.75846	4.85547	6.83096	26.3244	41.801	47.7667
LOC_Os02g30100	cytochrome P450, putative, expressed	6.45955	6.84697e-07	1.13782e-05	1.25184	1.00113	2.18591	15.4014	10.4335	4.45724
LOC_Os07g40250	sex determination protein tasselseed-2, putative, expressed	6.39017	5.21575e-07	8.90488e-06	4.59008	5.80654	3.89365	56.9087	34.5778	6.61157
LOC_Os11g38220	DUF538 domain containing protein, putative, expressed	6.37907	0.000735817	0.00474484	0.333824	0.350394	0.956334	1.52922	7.75827	1.48575
LOC_Os01g74480	cupin domain containing protein, expressed	6.37083	6.40667e-09	1.58639e-07	1.33529	1.05118	1.63943	12.0153	10.5673	4.38295
LOC_Os02g15860	expressed protein	6.36491	1.72031e-08	3.94214e-07	0.751103	0.951071	0.956334	8.73838	6.08623	3.34293
LOC_Os02g11960	ABC transporter, ATP-binding protein, putative, expressed	6.36466	1.52534e-05	0.000180024	0.584192	0.650733	1.02464	4.80611	4.21354	5.94298
LOC_Os08g15050	CCT/B-box zinc finger protein, putative, expressed	6.34618	5.35464e-19	4.65604e-17	14.6048	14.216	16.4626	115.674	127.878	57.424
LOC_Os09g16714	expressed protein	6.31884	2.66156e-07	4.79593e-06	1.00147	1.1513	1.09295	6.88148	3.67849	10.7717
LOC_Os02g09200	cytochrome P450 71D10, putative, expressed	6.31765	0.00241744	0.0123537	0.918015	1.90214	0.683096	1.0923	21.0008	1.04002
LOC_Os01g50590	cytochrome P450, putative, expressed	6.27996	0.000268395	0.00208923	1.41875	1.30147	1.91267	2.40306	24.6793	2.82292
LOC_Os02g46839	expressed protein	6.20201	0.0117766	0.0431692	6.17574	7.40834	0.683096	52.4303	34.2434	8.61732
LOC_Os11g46200	Leucine Rich Repeat family protein, expressed	6.18685	9.87301e-07	1.59346e-05	0.41728	0.350394	0.273238	1.85691	2.07333	2.74863
LOC_Os01g31800	Core histone H2A/H2B/H3/H4 domain containing protein, putative, expressed	6.1803	1.79878e-07	3.38823e-06	1.83603	2.70304	0.819715	14.9645	12.6406	7.80016
LOC_Os05g03800	transposon protein, putative, unclassified, expressed	6.14917	2.45113e-07	4.49622e-06	0.500736	0.750845	0.546477	2.62151	5.75182	3.26864
LOC_Os07g32020	UDP-glucoronosyl and UDP-glucosyl transferase domain containing protein, expressed	6.14566	4.42364e-05	0.00044743	0.166912	0.300338	0.341548	1.96614	1.27075	2.15433
LOC_Os03g63620	tetraspanin family protein, putative, expressed	6.14402	1.02206e-07	2.02551e-06	8.01177	6.40721	9.42672	99.6176	38.6576	18.2747
LOC_Os03g14310	expressed protein	6.14223	1.35576e-11	5.12039e-10	7.42758	7.15806	6.14786	28.6182	35.3804	66.4128
LOC_Os03g24590	mTERF domain containing protein, expressed	6.1306	7.86068e-07	1.29192e-05	0.500736	0.750845	0.409858	6.11687	3.2772	1.85718
LOC_Os01g04920	glycosyl transferase, group 1 domain containing protein, expressed	6.12667	1.2575e-14	6.86396e-13	19.4452	22.6255	17.8288	83.7792	210.477	86.1732
LOC_Os01g41710	chlorophyll A-B binding protein, putative, expressed	6.12514	0.000100966	0.000909303	2.50368	2.7531	2.73238	38.3397	6.42064	8.09731
LOC_Os05g21140	expressed protein	6.12424	9.15911e-06	0.000114791	0.166912	0.350394	0.0683096	1.63845	1.4714	1.04002
LOC_Os02g38230	high affinity nitrate transporter, putative, expressed	6.11755	1.3758e-14	7.45522e-13	11.0996	9.91116	11.5443	41.9442	64.6746	96.8706
LOC_Os08g10740	transposon protein, putative, CACTA, En/Spm sub-class, expressed	6.11481	6.50057e-06	8.51336e-05	2.00294	1.9522	1.70774	20.3167	15.1821	1.63432
LOC_Os12g34054	mitochondrial ribosomal protein S3, putative, expressed	6.05308	5.95113e-07	1.00231e-05	13.5199	24.5276	7.71898	146.368	124.065	25.7034
LOC_Osm1g00110	NA	6.05144	7.93513e-11	2.73451e-09	12.4349	17.6699	8.47039	130.857	84.204	34.1721
LOC_Os01g37325	retrotransposon protein, putative, unclassified, expressed	6.02958	4.9316e-07	8.44546e-06	0.333824	0.300338	0.956334	3.16766	4.21354	2.52577
LOC_Os08g27759	expressed protein	6.01889	0.00611895	0.0260134	0.584192	0.700789	0.956334	11.0322	1.73892	1.93147
LOC_Os01g33009	NA	6.00845	2.63312e-11	9.68386e-10	2.0864	2.65299	1.91267	17.8045	15.3159	9.28591
LOC_Os03g01940	expressed protein	5.99304	2.27747e-06	3.36802e-05	0.41728	0.300338	0.204929	1.63845	2.20709	1.85718
LOC_Os04g53330	RNA recognition motif containing protein, putative, expressed	5.99282	1.01775e-10	3.43343e-09	1.50221	1.20135	1.16126	9.72145	6.88881	7.5773
LOC_Os04g11400	expressed protein	5.99271	1.28325e-16	8.80381e-15	16.107	15.7177	15.0281	64.664	127.276	97.3906
LOC_Os11g20090	O-methyltransferase, putative, expressed	5.98916	6.46336e-12	2.5043e-10	5.59155	5.25592	8.12884	43.255	22.0709	52.1497
LOC_Os02g39930	OsTIL-1 Temperature-induced lipocalin-1, expressed	5.97795	3.61442e-09	9.29883e-08	4.42316	4.65524	5.25984	56.0349	21.3352	14.2632
LOC_Os08g28790	dirigent, putative, expressed	5.94459	3.36112e-05	0.000353883	0.751103	0.55062	0.409858	2.83997	1.73892	5.86869
LOC_Os03g55776	expressed protein	5.941	9.85374e-05	0.000890289	1.16838	1.25141	0.341548	7.86454	7.42386	2.3029
LOC_Os11g44870	expressed protein	5.93716	1.81655e-21	2.00751e-19	9.26361	10.2616	9.2901	48.7165	62.0662	66.1157
LOC_Os04g03884	transposon protein, putative, CACTA, En/Spm sub-class, expressed	5.925	0.00861363	0.0338302	1.00147	0.951071	0.956334	9.1753	8.82838	0.445724
LOC_Os02g46460	peptide transporter PTR2, putative, expressed	5.91533	1.85458e-13	8.77757e-12	5.59155	6.3071	4.23519	35.0628	30.7656	33.875
LOC_Os01g02120	osMFT2 MFT-Like2 homologous to Mother of FT and TFL1 gene; contains Pfam profile PF01161: Phosphatidylethanolamine-binding protein, expressed	5.91334	0.000211728	0.00171477	1.16838	1.45163	0.751406	3.38612	14.4464	2.97149
LOC_Os11g31190	nodulin MtN3 family protein, putative, expressed	5.90482	5.2492e-08	1.10781e-06	6.00883	4.60518	7.30913	54.9426	48.3554	8.69161
LOC_Osm1g00500	NA	5.88642	1.87103e-08	4.24845e-07	21.6151	36.4911	9.56334	200.327	163.927	60.0984
LOC_Os12g11830	expressed protein	5.84493	1.12114e-06	1.775e-05	0.834559	1.05118	0.478167	7.53685	3.47785	3.93722
LOC_Os06g47600	thaumatin family domain containing protein, expressed	5.84451	0.000128657	0.00111829	0.500736	0.850958	0.614786	6.11687	3.34408	2.97149
LOC_Os10g21232	NA	5.837	2.5512e-09	6.7732e-08	10.432	16.8189	8.47039	111.305	81.5956	29.3435
LOC_Os03g17800	phosphatidylinositol transfer protein alpha isoform, putative, expressed	5.83377	3.9692e-19	3.50571e-17	9.68089	8.85997	10.588	59.9672	73.9711	42.938
LOC_Os04g01674	erythronate-4-phosphate dehydrogenase domain containing protein, expressed	5.82697	4.32785e-06	5.96016e-05	1.25184	1.50169	1.09295	8.84761	8.09268	6.68585
LOC_Os12g02570	expressed protein	5.79382	5.60094e-10	1.68208e-08	4.50662	4.3549	4.71336	38.2304	14.0451	30.1606
LOC_Os12g36630	universal stress protein domain containing protein, putative, expressed	5.79161	1.60708e-06	2.46434e-05	4.00588	4.10462	3.75703	35.6089	22.7398	14.4117
LOC_Os04g43710	CAMK_CAMK_like.3 - CAMK includes calcium/calmodulin depedent protein kinases, expressed	5.78395	3.28251e-10	1.02563e-08	1.58566	2.10237	1.50281	7.97377	16.4529	6.983
LOC_Os10g11860	MATE efflux family protein, putative, expressed	5.78011	2.67961e-06	3.87086e-05	0.41728	0.500564	0.614786	2.73074	3.2772	3.26864
LOC_Os03g62170	cyclase/dehydrase family protein, expressed	5.77334	5.99093e-09	1.48673e-07	0.918015	0.901014	0.614786	4.69688	5.01612	4.97725
LOC_Os12g33928	expressed protein	5.76038	3.35955e-05	0.000353883	0.333824	0.350394	0.136619	1.41999	2.34086	1.26288
LOC_Os02g38470	B3 DNA binding domain containing protein, expressed	5.75857	9.22728e-08	1.85322e-06	0.667647	0.500564	0.341548	3.27689	2.80903	2.97149
LOC_Os04g43840	possible lysine decarboxylase domain containing protein, expressed	5.75661	1.45641e-13	7.04163e-12	2.75405	3.10349	2.25422	13.9814	22.4054	12.3317
LOC_Os04g16884	NA	5.75441	2.02723e-05	0.000228078	0.333824	0.450507	0.204929	3.05843	2.20709	1.04002
LOC_Os02g24618	NA	5.75441	2.02711e-05	0.000228078	0.333824	0.450507	0.204929	3.05843	2.20709	1.04002
LOC_Os10g21224	NA	5.7544	2.02571e-05	0.000228078	0.333824	0.450507	0.204929	3.05843	2.20709	1.04002
LOC_Osp1g00230	NA	5.75438	2.02373e-05	0.000228028	0.333824	0.450507	0.204929	3.05843	2.20709	1.04002
LOC_Os10g21238	ATP synthase B chain, putative, expressed	5.72265	4.33053e-07	7.49939e-06	2.67059	4.30485	2.04929	28.9459	19.2619	7.28015
LOC_Os10g38272	ATP synthase B chain, putative, expressed	5.72265	4.32817e-07	7.49939e-06	2.67059	4.30485	2.04929	28.9459	19.2619	7.28015
LOC_Os04g16748	ATP synthase B chain, putative, expressed	5.72265	4.32511e-07	7.49939e-06	2.67059	4.30485	2.04929	28.9459	19.2619	7.28015
LOC_Os08g31510	DUF581 domain containing protein, expressed	5.71005	9.00666e-18	6.89609e-16	6.50956	7.50845	5.80632	34.8443	50.3619	32.6864
LOC_Os04g11390	expressed protein	5.70247	7.52012e-15	4.1759e-13	22.3662	23.5265	23.9767	80.9393	181.918	146.494
LOC_Os11g14110	rust resistance protein, putative, expressed	5.6905	1.25902e-17	9.47814e-16	4.84044	5.20586	4.64505	28.0721	33.8421	25.1834
LOC_Os03g02090	expressed protein	5.67792	1.78856e-24	2.55571e-22	7.17721	7.70868	6.96758	44.3473	37.1193	47.6181
LOC_Os06g47640	OsCML29 - Calmodulin-related calcium sensor protein, expressed	5.67788	2.60016e-19	2.3245e-17	9.93126	11.9134	8.26546	57.8918	75.5094	45.3152
LOC_Os03g59030	UDP-rhamnose rhamnosyltransferase, putative, expressed	5.65997	6.68206e-06	8.70025e-05	0.500736	0.450507	0.819715	5.02457	2.00645	3.56579
LOC_Os04g10460	amidase, putative, expressed	5.6525	9.04946e-08	1.8224e-06	0.751103	0.650733	0.614786	3.38612	4.0129	4.38295
LOC_Os07g48500	stress responsive protein, putative, expressed	5.65226	0.000146597	0.00125048	0.41728	0.700789	0.204929	3.60458	1.07011	3.4915
LOC_Os01g43490	polygalacturonase, putative, expressed	5.65149	4.1824e-05	0.000427853	0.834559	1.65186	0.751406	13.9814	3.87914	2.37719
LOC_Os02g04780	expressed protein	5.63391	0.000367471	0.00271358	0.918015	1.45163	0.546477	13.326	3.14344	1.70861
LOC_Os02g11130	cytokinin-O-glucosyltransferase 3, putative, expressed	5.62858	9.62273e-11	3.27086e-09	2.8375	2.80316	3.48379	12.1245	26.017	14.7832
LOC_Os05g49300	iron-sulfur cluster assembly enzyme ISCU, mitochondrial precursor, putative, expressed	5.62777	5.52351e-09	1.37989e-07	1.50221	1.90214	1.98098	14.746	11.303	6.16584
LOC_Os07g45620	retrotransposon protein, putative, Ty3-gypsy subclass, expressed	5.62218	0.000881142	0.00550475	1.08493	0.901014	0.614786	7.20917	6.88881	1.48575
LOC_Os11g13720	expressed protein	5.60335	1.38479e-09	3.87844e-08	2.67059	2.70304	2.52745	13.763	23.8767	8.54303
LOC_Os05g05520	transposon protein, putative, Mutator sub-class, expressed	5.55604	2.74806e-11	1.00571e-09	1.75257	1.90214	2.93731	12.9983	9.36343	15.6003
LOC_Os07g29780	ATROPGEF7/ROPGEF7, putative, expressed	5.55595	1.13995e-05	0.000139594	1.58566	1.80203	1.36619	9.50299	15.851	2.52577
LOC_Os06g18670	anthocyanidin 3-O-glucosyltransferase, putative, expressed	5.55409	3.06871e-15	1.78351e-13	4.25625	3.50394	3.14224	20.9721	22.5391	19.3147
LOC_Os11g29110	Leucine Rich Repeat family protein, expressed	5.53088	2.05395e-05	0.000230507	0.584192	0.700789	0.136619	2.83997	2.07333	3.4915
LOC_Os05g11510	B-box zinc finger family protein, putative, expressed	5.52521	4.28869e-06	5.91349e-05	0.41728	0.500564	0.273238	2.51228	1.33763	3.19435
LOC_Os07g34006	transporter family protein, putative, expressed	5.49852	0.000209613	0.0017001	1.00147	0.951071	1.09295	5.57072	1.60516	10.1031
LOC_Os09g28650	gibberellin receptor, putative, expressed	5.49802	3.47264e-05	0.000363703	0.166912	0.200225	0.819715	1.96614	3.07656	1.70861
LOC_Os02g20360	tyrosine aminotransferase, putative, expressed	5.49709	7.36774e-10	2.18058e-08	13.1026	14.0658	11.7493	32.4412	118.916	68.4186
LOC_Os12g43970	hydrolase, alpha/beta fold family domain containing protein, expressed	5.48575	3.67747e-09	9.4394e-08	2.16985	1.90214	1.77605	8.51992	12.5737	11.9602
LOC_Os02g51550	DUF581 domain containing protein, expressed	5.47287	2.48978e-09	6.61797e-08	4.42316	4.50507	3.62041	14.5276	36.2499	20.1318
LOC_Os08g44750	auxin-induced protein 5NG4, putative, expressed	5.46337	2.38942e-10	7.71285e-09	2.33677	3.10349	3.14224	24.3582	15.1821	10.3259
LOC_Os06g26270	prefoldin, putative, expressed	5.44988	5.3353e-06	7.13302e-05	0.500736	0.600676	0.478167	1.74768	3.00967	4.16009
LOC_Os11g44990	NB-ARC domain containing protein, expressed	5.44705	3.0508e-11	1.10926e-09	1.50221	1.35152	1.63943	8.95684	7.62451	8.84018
LOC_Os01g03950	glycosyl hydrolase, family 31, putative, expressed	5.44598	2.27924e-07	4.21189e-06	0.918015	1.20135	0.546477	9.06607	2.87591	3.93722
LOC_Os01g02730	TAK14, putative, expressed	5.42118	7.86926e-05	0.000736193	0.250368	0.200225	0.341548	1.41999	1.33763	1.70861
LOC_Os04g38860	expressed protein	5.39746	1.00142e-16	6.95535e-15	7.17721	8.85997	7.17251	48.6073	39.3264	43.0866
LOC_Os05g08554	expressed protein	5.39607	6.32701e-08	1.31548e-06	2.58713	3.35378	1.84436	17.6952	21.7365	5.20011
LOC_Os03g30470	CHIT4 - Chitinase family protein precursor, expressed	5.37969	4.75439e-09	1.20384e-07	2.00294	2.00225	1.22957	8.84761	14.0451	6.53728
LOC_Os04g37680	alpha/beta hydrolase fold, putative, expressed	5.33325	0.000197551	0.00161335	0.500736	0.450507	0.341548	3.71381	2.14021	1.56003
LOC_Os01g71094	basic 7S globulin 2 precursor, putative, expressed	5.33003	4.50327e-16	2.87007e-14	6.92684	6.00676	6.4211	26.9798	37.9888	41.0809
LOC_Os05g50380	glucose-1-phosphate adenylyltransferase large subunit, chloroplast precursor, putative, expressed	5.32492	3.64637e-08	7.90365e-07	2.42022	2.90327	1.09295	10.5953	8.69461	16.3432
LOC_Os12g05990	No apical meristem protein, putative, expressed	5.3215	8.07217e-05	0.000753604	1.58566	1.6018	1.36619	16.7122	7.02257	2.45148
LOC_Os07g05850	transposon protein, putative, CACTA, En/Spm sub-class, expressed	5.27829	4.8488e-06	6.57666e-05	2.16985	2.30259	4.50843	18.5691	8.7615	21.6919
LOC_Os05g11720	zinc finger, C3HC4 type domain containing protein, expressed	5.26429	0.000781738	0.00498225	0	0.350394	0.273238	1.20153	1.13699	1.41146
LOC_Os04g24410	kinesin heavy chain isolog, putative, expressed	5.2585	2.94988e-09	7.72201e-08	2.42022	2.90327	1.22957	12.6707	15.3159	8.39446
LOC_Os03g17220	dirigent, putative, expressed	5.24436	1.18761e-05	0.000144877	1.00147	2.05231	0.888025	7.97377	11.3699	2.82292
LOC_Os03g53400	transmembrane BAX inhibitor motif-containing protein, putative, expressed	5.24414	9.19754e-09	2.20446e-07	1.25184	1.25141	0.956334	6.33533	7.22322	5.42297
LOC_Os10g32810	beta-amylase, putative, expressed	5.24108	2.67281e-17	1.95315e-15	8.92978	10.4117	9.83658	56.9087	36.183	65.8185
LOC_Os11g44630	calmodulin binding protein, putative, expressed	5.2373	0.000509306	0.00354068	0.751103	0.850958	1.09295	4.25996	3.21032	7.13158
LOC_Os07g43970	calmodulin-binding protein, putative, expressed	5.21235	2.81434e-05	0.000304128	0.667647	0.700789	0.478167	5.02457	2.40774	2.8972
LOC_Os06g02520	interacting protein of DMI3, putative, expressed	5.21191	1.59834e-06	2.4543e-05	2.00294	1.80203	1.98098	4.58765	19.0613	7.28015
LOC_Os01g57968	expressed protein	5.20994	1.78871e-06	2.69858e-05	44.8993	48.004	48.7047	536.755	142.926	111.208
LOC_Os11g08470	DnaK family protein, putative, expressed	5.20569	8.61121e-08	1.74039e-06	1.08493	1.20135	0.888025	3.49535	6.48752	7.05729
LOC_Os10g18340	expressed protein	5.18042	8.8035e-11	3.01984e-09	27.8743	39.3443	21.7225	263.899	131.422	94.8648
LOC_Os09g15284	expressed protein	5.17703	0.000246488	0.00194502	0.166912	0.200225	0.614786	2.51228	1.8058	1.11431
LOC_Os10g18370	transcriptional regulator, putative, expressed	5.17005	1.15314e-05	0.000140978	0.333824	0.250282	0.409858	1.96614	1.60516	1.78289
LOC_Os04g39780	AMP-binding enzyme family protein, expressed	5.14719	0.0022452	0.0116164	1.83603	1.6018	2.39084	1.85691	26.9533	2.00576
LOC_Os10g04342	stripe rust resistance protein Yr10, putative, expressed	5.14602	7.47612e-09	1.82304e-07	1.66912	1.80203	1.57112	5.1338	12.0387	9.50877
LOC_Os06g12470	retrotransposon protein, putative, Ty3-gypsy subclass, expressed	5.14261	1.89047e-05	0.000215721	0.41728	0.500564	0.341548	1.41999	1.60516	3.71436
LOC_Os07g14700	harpin-induced protein 1 domain containing protein, expressed	5.12132	4.67723e-05	0.000468852	0.834559	0.850958	0.683096	8.84761	3.00967	1.41146
LOC_Os05g33090	expressed protein	5.11903	1.30315e-08	3.05872e-07	3.75552	4.25479	2.73238	25.8875	22.9404	9.50877
LOC_Os12g03860	major facilitator superfamily antiporter, putative, expressed	5.09873	0.000167075	0.00139857	2.16985	2.60293	1.70774	5.78918	4.68172	23.1776
LOC_Os08g33710	ribonuclease T2 family domain containing protein, expressed	5.09694	2.45396e-11	9.03977e-10	23.9519	24.2273	24.1133	226.87	105.004	60.4698
LOC_Os05g05390	expressed protein	5.09329	1.46773e-13	7.08111e-12	6.17574	6.10688	5.87463	24.6859	33.1733	37.4408
LOC_Os04g56700	naringenin,2-oxoglutarate 3-dioxygenase, putative, expressed	5.09264	8.1021e-06	0.000102982	1.91949	2.05231	2.18591	7.53685	15.9847	8.91447
LOC_Os11g02610	BTBN20 - Bric-a-Brac, Tramtrack, Broad Complex BTB domain with non-phototropic hypocotyl 3 NPH3 and coiled-coil domains, expressed	5.07274	1.20695e-08	2.85017e-07	2.8375	2.35265	2.32253	22.9383	9.63096	8.02302
LOC_Os09g38540	plastocyanin-like domain containing protein, putative, expressed	5.05581	2.03301e-05	0.000228615	1.75257	2.80316	2.45915	20.426	13.4432	4.16009
LOC_Os09g09210	expressed protein	5.04576	1.03812e-05	0.000128245	0.41728	0.350394	0.273238	2.29383	1.87269	1.41146
LOC_Os08g34500	expressed protein	5.04308	2.69193e-05	0.000292106	0.41728	0.700789	0.546477	5.24303	2.47462	1.56003
LOC_Os06g45960	cytochrome P450, putative, expressed	5.04237	0.00234214	0.0120319	0.250368	0.250282	0.341548	1.0923	1.4714	1.85718
LOC_Os05g04240	GDSL-like lipase/acylhydrolase, putative, expressed	5.04082	0.000322064	0.00243273	0.166912	0.700789	0.273238	3.60458	1.8058	1.1886
LOC_Os01g46169	GDSL-like lipase/acylhydrolase, putative, expressed	5.03217	4.92531e-12	1.9385e-10	14.4379	15.8178	13.9352	68.4871	93.0993	69.31
LOC_Os08g20200	male sterility protein, putative, expressed	5.03036	0.00100104	0.00609754	0.751103	0.700789	0.546477	6.66302	1.67204	2.52577
LOC_Os04g42134	enhancer of rudimentary protein, putative, expressed	5.02343	5.16585e-16	3.26452e-14	8.42905	11.4128	8.19715	59.0933	52.1677	36.9951
LOC_Os06g11980	DUF581 domain containing protein, expressed	5.02135	2.48464e-13	1.16612e-11	8.34559	9.8611	7.65067	53.4134	45.2789	37.5151
LOC_Os12g40330	expressed protein	5.01602	7.79725e-06	9.95581e-05	0.834559	2.00225	1.4345	3.27689	6.82193	12.0345
LOC_Os01g45110	anthocyanin 3-O-beta-glucosyltransferase, putative, expressed	5.01591	7.60763e-13	3.31397e-11	13.186	12.1136	15.5746	59.9672	104.335	48.2867
LOC_Os11g35350	expressed protein	5.00148	0.000129465	0.00112356	0.918015	1.05118	0.751406	7.86454	3.34408	3.41721
LOC_Os04g43380	Os4bglu15 - GH1 gene fragment, expressed	4.97443	5.87748e-07	9.9214e-06	1.75257	1.40158	2.1176	10.2676	4.61483	12.2574
LOC_Os01g70870	ZOS1-23 - C2H2 zinc finger protein, expressed	4.97036	1.80113e-05	0.000206789	0.500736	0.600676	0.341548	2.51228	3.41096	1.70861
LOC_Os11g10990	heat shock protein DnaJ, putative, expressed	4.94663	2.7666e-07	4.9613e-06	1.91949	1.70192	2.39084	16.9306	8.62773	6.01727
LOC_Os05g08890	transposable element protein, putative, containing Pfam profile: PF03108, MuDR, expressed	4.94507	5.92481e-06	7.80948e-05	1.08493	0.901014	1.22957	10.3768	3.41096	3.26864
LOC_Os07g30830	SNF7 family protein, putative, expressed	4.94318	2.25296e-05	0.00024898	0.918015	1.20135	0.478167	5.35226	6.5544	1.85718
LOC_Os02g43330	homeobox associated leucine zipper, putative, expressed	4.94177	0.00920093	0.0356562	2.00294	2.00225	1.91267	30.2566	1.07011	0.965734
LOC_Os09g32944	OsSPL18 - SBP-box gene family member, expressed	4.93271	1.1858e-06	1.86814e-05	0.584192	0.600676	0.614786	2.73074	2.94279	3.56579
LOC_Os10g40900	flavonol synthase/flavanone 3-hydroxylase, putative, expressed	4.8848	3.69998e-06	5.1846e-05	1.50221	1.70192	1.50281	4.91534	12.1725	6.68585
LOC_Os07g40240	GASR9 - Gibberellin-regulated GASA/GAST/Snakin family protein precursor, expressed	4.88285	9.61416e-05	0.000872509	1.75257	2.20248	1.29788	18.1321	6.75505	2.97149
LOC_Os05g31670	AWPM-19-like membrane family protein, putative, expressed	4.86383	0.0101047	0.0384219	4.50662	4.95558	4.84998	71.327	2.20709	2.97149
LOC_Osp1g00270	NA	4.86283	2.47386e-06	3.61555e-05	4.00588	6.35716	2.80069	36.2643	22.3385	10.0288
LOC_Os10g38278	chloroplast 30S ribosomal protein S2, putative, expressed	4.86283	2.47333e-06	3.61555e-05	4.00588	6.35716	2.80069	36.2643	22.3385	10.0288
LOC_Os02g24612	ribosomal protein S2, putative, expressed	4.86283	2.47273e-06	3.61555e-05	4.00588	6.35716	2.80069	36.2643	22.3385	10.0288
LOC_Os12g15470	OsSCP65 - Putative Serine Carboxypeptidase homologue, expressed	4.84878	1.19665e-11	4.55782e-10	17.6927	17.2694	22.064	67.3948	93.6343	122.5
LOC_Os10g32520	expressed protein	4.8462	3.17591e-13	1.45702e-11	12.1846	13.2149	10.0415	76.3516	74.7737	30.0863
LOC_Os12g38640	expressed protein	4.83096	2.14602e-05	0.000238454	1.00147	1.00113	0.546477	5.57072	5.61806	1.93147
LOC_Os01g63810	starch binding domain containing protein, putative, expressed	4.83046	1.87454e-06	2.81671e-05	1.50221	1.70192	1.50281	12.9983	7.35698	4.01151
LOC_Os03g21970	basic helix-loop-helix domain containing protein, expressed	4.83	0.000928507	0.00574624	0.751103	1.30147	0.273238	2.29383	3.61161	5.86869
LOC_Os01g70720	expressed protein	4.8272	3.95509e-13	1.7817e-11	3.75552	2.65299	3.62041	18.5691	14.112	17.3832
LOC_Os01g57960	retrotransposon protein, putative, unclassified, expressed	4.82295	3.43137e-06	4.84452e-05	143.544	194.319	112.574	1386.56	760.444	181.632
LOC_Os10g33240	expressed protein	4.8034	1.20248e-05	0.000146293	0.41728	0.450507	0.683096	2.62151	2.27398	2.8972
LOC_Os01g06620	expressed protein	4.79245	9.87913e-06	0.000122582	0.333824	0.500564	0.819715	3.16766	2.94279	2.3029
LOC_Os03g21400	cytochrome P450, putative, expressed	4.78852	2.90576e-06	4.16004e-05	0.834559	0.901014	0.683096	5.35226	3.41096	3.56579
LOC_Os05g46480	late embryogenesis abundant protein, group 3, putative, expressed	4.77871	0.000773687	0.00493795	11.2666	10.5118	10.6563	132.168	5.75182	29.492
LOC_Os08g14600	expressed protein	4.77475	0.00019818	0.00161701	0.250368	0.300338	0.888025	1.0923	2.60838	3.26864
LOC_Os10g23180	cytochrome P450, putative, expressed	4.77439	0.000906721	0.00563786	1.25184	3.05344	1.16126	3.49535	21.4021	2.45148
LOC_Os11g42850	expressed protein	4.77006	2.533e-08	5.64865e-07	1.91949	3.00338	2.25422	12.8891	9.49719	13.5946
LOC_Os05g19570	expansin precursor, putative, expressed	4.76601	0.000389733	0.00284982	1.25184	1.9522	0.546477	7.09994	9.56408	2.45148
LOC_Os01g70930	leucoanthocyanidin dioxygenase, putative, expressed	4.76079	5.27296e-14	2.66488e-12	6.25919	5.90665	6.4211	24.1398	40.5972	26.6691
LOC_Os01g73250	abscisic stress-ripening, putative, expressed	4.75573	8.3662e-06	0.000106038	14.9386	11.4629	18.3753	92.2992	22.5391	105.636
LOC_Os01g74300	metallothionein, putative, expressed	4.75541	4.83298e-10	1.47314e-08	94.639	101.664	95.2919	667.612	347.584	439.409
LOC_Os01g65670	amino acid transporter, putative, expressed	4.74738	2.26351e-09	6.08868e-08	6.67647	6.35716	6.14786	16.0568	47.6197	29.7892
LOC_Os10g31660	glycine-rich cell wall structural protein 2 precursor, putative, expressed	4.73589	7.27363e-06	9.37796e-05	37.3883	43.5991	30.3978	274.058	184.794	99.7678
LOC_Osm1g00480	NA	4.73422	3.5006e-06	4.93605e-05	1.50221	2.55287	2.52745	14.8553	13.1757	5.12582
LOC_Os07g30330	cytokinin-O-glucosyltransferase 2, putative, expressed	4.72909	1.35619e-07	2.61484e-06	1.25184	1.20135	1.77605	5.78918	6.01935	8.7659
LOC_Os10g04700	OsFBX361 - F-box domain containing protein, expressed	4.72746	7.57369e-09	1.84282e-07	1.58566	1.40158	2.18591	7.42763	7.15634	10.5488
LOC_Os07g10440	expressed protein	4.72745	0.00228226	0.0117756	0.584192	0.650733	0.136619	4.80611	1.20387	1.1886
LOC_Os04g22210	SCP-like extracellular protein, expressed	4.71331	0.00012317	0.00107685	0.166912	0.450507	0.341548	1.31076	2.34086	1.26288
LOC_Os06g50830	bZIP transcription factor domain containing protein, expressed	4.71079	7.29673e-13	3.19716e-11	11.1831	11.2627	15.6429	41.7258	90.0227	52.9668
LOC_Os05g39560	metal cation transporter, putative, expressed	4.70357	1.12824e-09	3.22844e-08	2.67059	3.9044	1.77605	12.9983	16.7873	11.5888
LOC_Os04g47320	uncharacterized mscS family protein, putative, expressed	4.69829	5.00272e-11	1.76187e-09	7.59449	7.20812	8.26546	44.675	33.4408	34.9893
LOC_Os01g42024	expressed protein	4.68413	0.00022313	0.0017903	0.166912	0.450507	0.204929	1.52922	1.60516	1.1886
LOC_Os08g07690	expressed protein	4.67944	1.97939e-05	0.000224191	0.584192	0.55062	0.409858	3.71381	2.34086	1.70861
LOC_Os01g03340	BBTI4 - Bowman-Birk type bran trypsin inhibitor precursor, expressed	4.67467	1.97751e-05	0.000224171	131.443	112.827	142.494	645.657	157.239	1055.55
LOC_Os04g41870	expressed protein	4.66918	1.02626e-09	2.97073e-08	6.25919	7.80879	5.60139	48.6073	35.5142	13.6689
LOC_Osp1g00870	NA	4.65953	2.42073e-07	4.45137e-06	7.34412	10.5619	5.6697	68.7055	32.9727	16.1946
LOC_Os01g74340	RNA recognition motif containing protein, putative, expressed	4.64861	2.53236e-05	0.000277127	0.333824	0.600676	0.546477	2.9492	2.87591	1.63432
LOC_Os07g33710	expressed protein	4.63069	2.24385e-05	0.000248218	0.500736	0.450507	0.273238	1.85691	1.4714	2.60005
LOC_Os07g06470	nuclear transcription factor Y subunit, putative, expressed	4.6306	3.36152e-05	0.000353883	0.500736	0.55062	0.341548	1.20153	2.40774	3.04578
LOC_Os02g37970	DUF581 domain containing protein, expressed	4.62976	2.35579e-08	5.28499e-07	2.67059	2.25254	1.63943	12.2337	12.1725	7.42873
LOC_Os01g44950	AMP-binding enzyme, putative, expressed	4.62103	0.000295096	0.00226331	0.584192	0.500564	0.819715	1.85691	5.55118	1.63432
LOC_Os04g39350	heavy metal associated domain containing protein, expressed	4.61978	1.87347e-08	4.24969e-07	2.58713	2.85321	2.80069	22.2829	10.4335	7.94874
LOC_Os10g22570	cellulase, putative, expressed	4.61925	1.06055e-06	1.6898e-05	10.8493	7.35828	13.3887	28.9459	22.2716	96.3506
LOC_Os02g44670	harpin-induced protein 1 domain containing protein, expressed	4.61843	8.72831e-06	0.00011013	0.500736	0.500564	0.409858	2.40306	1.93957	2.52577
LOC_Os10g42160	transposon protein, putative, unclassified, expressed	4.61019	0.000243521	0.00192568	0.166912	0.150169	1.16126	1.52922	2.5415	2.82292
LOC_Osm1g00590	NA	4.60914	0.000179212	0.00148466	0.500736	0.500564	0.819715	4.80611	2.94279	1.26288
LOC_Osm1g00140	NA	4.60671	0.00153477	0.00854367	0.584192	1.55175	0.546477	6.33533	6.42064	0.742873
LOC_Os08g38170	methyladenine glycosylase, putative, expressed	4.60346	1.91762e-18	1.57582e-16	31.3794	30.8347	35.8625	118.842	184.125	162.392
LOC_Os01g36130	expressed protein	4.58687	8.81761e-06	0.000110945	0.834559	1.00113	1.16126	3.05843	7.2901	3.86294
LOC_Os11g45990	von Willebrand factor type A domain containing protein, putative, expressed	4.58266	0.00429991	0.0196305	29.7938	25.2284	28.9633	333.915	39.9952	42.8637
LOC_Os01g49219	expressed protein	4.5738	3.50537e-12	1.41643e-10	3.42169	2.85321	2.52745	15.0737	13.1088	13.6689
LOC_Os06g40210	expressed protein	4.56855	3.3568e-17	2.43711e-15	36.3033	37.1919	39.9611	206.881	217.9	117.597
LOC_Os04g10750	inorganic phosphate transporter, putative, expressed	4.56217	5.99025e-09	1.48673e-07	40.5596	40.7959	44.3329	273.293	241.242	90.1104
LOC_Os09g28500	EF hand family protein, putative, expressed	4.56202	0.00715997	0.0293704	0.500736	0.850958	1.02464	3.71381	7.62451	0.148575
LOC_Osm1g00120	NA	4.55933	1.46137e-08	3.37634e-07	1.75257	2.95332	1.98098	10.5953	12.975	8.61732
LOC_Os08g05830	transaldolase, putative, expressed	4.55927	5.28241e-15	2.98503e-13	9.93126	11.3628	8.67532	45.4396	59.5915	37.5151
LOC_Os05g39540	metal cation transporter, putative, expressed	4.54836	6.64072e-07	1.10682e-05	1.33529	2.05231	1.98098	6.77225	11.0355	7.65159
LOC_Os11g26190	RALFL23 - Rapid ALkalinization Factor RALF family protein precursor, expressed	4.53667	0.000429099	0.00308242	0.667647	0.750845	0.409858	4.91534	2.00645	2.08004
LOC_Os06g43400	NA	4.5345	4.2194e-06	5.82511e-05	1.75257	1.55175	1.02464	8.84761	7.95892	3.93722
LOC_Os01g42740	ammonium transporter 2, putative, expressed	4.52872	1.92365e-05	0.000218951	0.250368	0.400451	0.683096	1.85691	2.40774	2.08004
LOC_Os10g21310	photosystem II P680 chlorophyll A apoprotein, putative, expressed	4.52516	1.36586e-05	0.000163335	1.25184	1.65186	0.751406	10.0491	3.87914	4.01151
LOC_Os02g17400	leucine rich repeat protein, putative, expressed	4.51645	0.000326247	0.00245935	0.41728	0.300338	0.341548	1.52922	1.40451	2.00576
LOC_Os02g13500	transposon protein, putative, unclassified, expressed	4.51522	0.000473587	0.00334417	0.333824	0.450507	0.478167	1.85691	2.00645	2.15433
LOC_Os02g42220	transposon protein, putative, unclassified, expressed	4.5123	5.10091e-15	2.89706e-13	9.0967	10.7621	7.92391	42.4904	55.5118	32.9835
LOC_Os12g31880	translation initiation factor, putative, expressed	4.50727	4.41553e-06	6.0623e-05	5.09081	4.40496	5.25984	27.7444	18.66	22.9548
LOC_Os02g08150	CCT/B-box zinc finger protein, putative, expressed	4.50666	4.10198e-05	0.000420585	1.75257	1.55175	2.66407	13.6537	7.82515	6.83443
LOC_Os03g19370	CPuORF4 - conserved peptide uORF-containing transcript, expressed	4.50552	1.11457e-11	4.25241e-10	17.6092	18.3206	18.7168	67.9409	131.155	56.4583
LOC_Os10g31530	glycine-rich cell wall protein, putative, expressed	4.50295	0.00107194	0.00646102	2.58713	5.05569	0.888025	3.71381	9.63096	25.9263
LOC_Os07g44130	cytochrome P450 72A1, putative, expressed	4.49693	6.29808e-10	1.88388e-08	4.84044	3.9044	6.83096	23.9213	28.3578	20.2061
LOC_Os04g42040	expressed protein	4.48792	5.23317e-07	8.92783e-06	0.918015	0.850958	1.09295	5.67995	4.34731	3.4915
LOC_Os01g67630	peptide transporter PTR2, putative, expressed	4.47971	3.85376e-13	1.75011e-11	7.34412	6.80766	8.47039	41.6165	39.5271	24.8119
LOC_Os02g05780	expressed protein	4.46932	3.47791e-05	0.000364085	1.25184	1.10124	1.57112	2.83997	4.88236	10.0288
LOC_Os10g38610	glutathione S-transferase, putative, expressed	4.46668	1.09096e-07	2.15445e-06	2.00294	2.05231	2.73238	9.28453	13.4432	8.69161
LOC_Os06g49040	Myb-like DNA-binding domain containing protein, putative, expressed	4.46319	1.40969e-08	3.2738e-07	5.675	6.15693	5.60139	12.8891	30.5649	36.0293
LOC_Os01g34660	RNAse P Rpr2/Rpp21 subunit domain containing protein, expressed	4.45276	2.35509e-09	6.29727e-08	2.33677	1.85209	2.04929	8.41069	8.69461	11.4402
LOC_Os02g03570	hsp20/alpha crystallin family protein, putative, expressed	4.44124	4.6853e-06	6.37417e-05	1.16838	1.20135	0.683096	6.2261	2.87591	5.2744
LOC_Os09g37910	HMG1/2, putative, expressed	4.43135	5.59969e-11	1.96287e-09	16.1905	19.1716	13.3887	71.6547	100.389	53.5611
LOC_Os06g41070	cytochrome P450, putative, expressed	4.43083	0.000180829	0.00149694	1.08493	1.20135	1.4345	2.51228	10.5673	3.86294
LOC_Os04g47170	ATROPGEF7/ROPGEF7, putative, expressed	4.42719	4.61874e-06	6.29125e-05	5.34118	8.20924	4.50843	50.0272	26.017	9.88021
LOC_Os04g32350	RNA polymerase III RPC4 domain containing protein, expressed	4.42471	3.47394e-14	1.81665e-12	4.59008	4.95558	5.6697	19.4429	22.6729	27.3377
LOC_Os01g70240	expressed protein	4.42386	9.51456e-08	1.9024e-06	2.42022	2.7531	2.1176	10.3768	11.1692	12.0345
LOC_Os03g05510	DUF260 domain containing protein, putative, expressed	4.42053	4.69378e-05	0.0004703	0.751103	1.10124	0.409858	5.78918	3.47785	1.70861
LOC_Os09g28280	gibberellin receptor GID1L2, putative, expressed	4.41174	3.45483e-05	0.000362006	0.584192	0.700789	0.751406	4.0415	1.93957	3.56579
LOC_Os06g42164	expressed protein	4.4055	0.000236415	0.00187809	0.41728	0.650733	0.751406	1.52922	4.41419	2.37719
LOC_Osp1g00420	NA	4.39854	7.70983e-08	1.57096e-06	9.26361	16.7188	7.78729	80.2839	51.432	26.6691
LOC_Os06g35960	HSF-type DNA-binding domain containing protein, expressed	4.39583	1.19422e-05	0.000145525	7.7614	8.91003	8.19715	80.7208	15.4497	21.2462
LOC_Os06g23360	LTPL70 - Protease inhibitor/seed storage/LTP family protein precursor, expressed	4.38639	0.000172375	0.00143502	0.166912	0.350394	0.409858	1.31076	1.20387	1.85718
LOC_Os06g29460	expressed protein	4.38562	4.52802e-07	7.80797e-06	1.00147	1.35152	0.956334	4.15073	5.61806	5.42297
LOC_Os03g01880	possible lysine decarboxylase domain containing protein, expressed	4.38351	6.90006e-05	0.000655082	9.59743	10.9623	8.47039	53.8503	50.295	29.5663
LOC_Os01g12770	cytochrome P450, putative, expressed	4.38194	5.53248e-07	9.38848e-06	1.16838	1.10124	1.09295	4.58765	6.08623	4.60581
LOC_Os08g16810	retrotransposon protein, putative, SINE subclass, expressed	4.3795	1.59611e-07	3.0345e-06	1.83603	3.25366	1.98098	10.3768	10.2998	11.886
LOC_Os10g07450	expressed protein	4.37767	0.000374586	0.00275433	0.667647	0.901014	0.341548	2.40306	4.7486	1.70861
LOC_Os08g44940	DUF260 domain containing protein, putative, expressed	4.37367	0.000392435	0.00286491	0.250368	0.600676	0.136619	1.0923	2.00645	1.63432
LOC_Os01g33684	disease resistance RPP13-like protein 1, putative, expressed	4.35991	4.01882e-08	8.66073e-07	2.16985	2.25254	1.4345	8.51992	6.15311	11.886
LOC_Os10g42040	expressed protein	4.35669	0.00375799	0.0176079	7.92831	8.00902	8.74363	102.894	6.62128	7.87445
LOC_Os08g10010	acyl-desaturase, chloroplast precursor, putative, expressed	4.35455	0.00277723	0.0138086	0.250368	0.600676	0.614786	2.07537	1.87269	2.82292
LOC_Os02g37600	expressed protein	4.35149	5.28973e-05	0.000521018	0.584192	0.850958	1.09295	2.40306	6.48752	2.52577
LOC_Os09g13600	expressed protein	4.3466	5.07871e-09	1.27588e-07	2.58713	2.85321	3.14224	14.4183	15.9847	8.69161
LOC_Os03g63700	AIG2-like family domain containing protein, expressed	4.33643	1.95703e-18	1.60234e-16	34.968	36.391	32.5154	143.746	190.278	134.088
LOC_Os08g01690	retrotransposon protein, putative, unclassified, expressed	4.32538	0.00286189	0.0141351	0.834559	1.30147	0.956334	7.75531	6.35376	0.371436
LOC_Os05g34000	POT family protein, expressed	4.31915	0.000168254	0.00140687	0.667647	0.700789	0.204929	1.52922	2.34086	3.19435
LOC_Os04g22130	conserved hypothetical protein	4.31406	0.00131094	0.00755641	0.584192	0.650733	0	1.52922	2.87591	1.26288
LOC_Os08g07200	UDP-glucoronosyl/UDP-glucosyl transferase, putative, expressed	4.31016	0.000606018	0.00406076	0.41728	0.600676	0.273238	2.07537	1.67204	2.22862
LOC_Os08g41040	expressed protein	4.30877	0.000533336	0.00367133	0.250368	0.450507	0.204929	1.85691	1.00322	1.48575
LOC_Os06g10990	DnaK family protein, putative, expressed	4.3071	0.00022644	0.00180974	0.751103	0.750845	0.204929	2.51228	4.07978	1.1886
LOC_Os01g11940	osFTL1 FT-Like1 homologous to Flowering Locus T gene; contains Pfam profile PF01161: Phosphatidylethanolamine-binding protein, expressed	4.30372	2.15237e-08	4.8529e-07	2.33677	3.35378	4.37181	13.4353	13.5101	17.9032
LOC_Os08g15306	chloroplast 50S ribosomal protein L20, putative, expressed	4.29512	1.91023e-05	0.000217534	0.41728	0.600676	1.50281	3.93227	4.48107	2.8972
LOC_Os10g20610	laccase-15 precursor, putative, expressed	4.29325	3.82588e-06	5.33767e-05	8.67942	6.90778	8.67532	27.5259	40.1959	39.5208
LOC_Os08g29510	expressed protein	4.28796	0.00237577	0.0121769	1.16838	0.951071	0.819715	1.63845	9.69784	1.63432
LOC_Os11g02290	expressed protein	4.27568	0.000144086	0.00123469	3.00441	3.05344	3.5521	31.3489	8.89526	4.16009
LOC_Os07g48980	nicotianamine synthase, putative, expressed	4.2704	9.05717e-06	0.000113704	5.84192	4.80541	5.05491	16.8214	12.3062	39.3722
LOC_Os11g05470	RCN1 Centroradialis-like1 homogous to TFL1 gene; contains Pfam profile PF01161: Phosphatidylethanolamine-binding protein, expressed	4.24972	0.000544907	0.00372696	0.667647	0.55062	0.546477	4.80611	1.20387	2.08004
LOC_Os07g45260	glycosyl transferase 8 domain containing protein, putative, expressed	4.24721	0.00327361	0.0157356	2.00294	1.65186	2.39084	22.2829	2.34086	3.26864
LOC_Os01g04390	expressed protein	4.24561	0.000532148	0.0036654	0.0834559	0.600676	0.341548	2.73074	1.00322	1.33717
LOC_Os05g02070	expressed protein	4.22877	1.07806e-09	3.10466e-08	43.2302	58.0654	32.9935	218.787	229.738	146.792
LOC_Os03g53170	pentatricopeptide, putative, expressed	4.22687	1.9178e-11	7.14684e-10	3.75552	3.45389	3.14224	15.4014	14.4464	15.6003
LOC_Os11g40690	dehydrogenase, putative, expressed	4.21942	0.00312317	0.0151853	13.6033	13.7655	17.3506	8.62915	127.343	56.1612
LOC_Os03g16630	retrotransposon protein, putative, Ty1-copia subclass, expressed	4.2183	9.61237e-05	0.000872509	0.166912	0.600676	0.341548	2.07537	1.93957	1.26288
LOC_Os02g48710	expressed protein	4.21775	8.34523e-05	0.000773944	4.08934	3.9044	5.46477	39.3227	5.41741	15.7489
LOC_Os04g48810	expressed protein	4.20571	5.35518e-06	7.15533e-05	1.66912	1.85209	2.18591	10.3768	11.2361	3.71436
LOC_Os01g04330	OsCML16 - Calmodulin-related calcium sensor protein, expressed	4.20531	9.89614e-07	1.5949e-05	4.59008	4.20473	4.3035	32.9874	13.577	12.0345
LOC_Os06g28880	retrotransposon protein, putative, unclassified, expressed	4.19703	7.70856e-05	0.000722666	0.41728	0.400451	0.409858	1.96614	1.60516	1.85718
LOC_Os07g04950	retrotransposon protein, putative, unclassified, expressed	4.17165	0.00213601	0.0111778	6.75993	7.108	4.91829	72.4193	6.95569	6.31442
LOC_Os06g21950	inorganic phosphate transporter, putative, expressed	4.16833	2.96379e-07	5.27696e-06	4.59008	5.80654	4.57674	16.8214	36.183	12.0345
LOC_Os07g37840	lipase, putative, expressed	4.16303	0.00158103	0.00874696	0.0834559	1.00113	1.70774	6.2261	3.21032	3.04578
LOC_Osm1g00200	NA	4.15244	8.32642e-05	0.000773478	0.918015	1.1513	0.478167	3.60458	5.68494	1.93147
LOC_Os05g49350	DUF1645 domain containing protein, putative, expressed	4.14226	5.41235e-05	0.000531614	0.333824	0.700789	0.819715	4.25996	2.07333	2.08004
LOC_Os04g57880	heat shock protein DnaJ, putative, expressed	4.13651	1.6801e-05	0.000195394	9.59743	11.3127	9.2218	66.084	57.3845	9.21162
LOC_Os04g54590	expressed protein	4.13351	1.76397e-10	5.77708e-09	5.675	6.20699	5.19153	21.846	31.9694	19.6118
LOC_Os10g31730	retrotransposon protein, putative, unclassified, expressed	4.1331	4.40896e-05	0.000446146	3.42169	3.65411	2.45915	23.7029	7.55763	10.7717
LOC_Os06g43930	OsProCP2 - Putative Lysosomal Pro-x Carboxypeptidase homologue, expressed	4.11563	3.63439e-16	2.3633e-14	14.6882	13.6654	19.195	93.3915	58.3208	53.4868
LOC_Os01g50480	SAM dependent carboxyl methyltransferase, putative, expressed	4.10696	0.00210212	0.0110563	1.41875	1.30147	1.16126	4.91534	10.8348	0.965734
LOC_Os12g02040	hypoxia-responsive family protein, putative, expressed	4.10519	2.91322e-13	1.35031e-11	17.2754	20.3229	17.9654	99.9453	87.5481	52.2982
LOC_Os03g14258	expressed protein	4.10512	0.00122854	0.00720699	0.500736	0.600676	0.614786	2.51228	3.21032	1.70861
LOC_Os02g36000	zinc finger protein, putative, expressed	4.10211	1.90576e-06	2.85788e-05	1.00147	1.30147	1.16126	4.36919	6.42064	4.0858
LOC_Os04g53860	reductase, putative, expressed	4.10023	4.97243e-09	1.25621e-07	6.09228	6.40721	5.39646	27.6351	34.5109	14.7832
LOC_Os06g08250	zinc finger family protein, putative, expressed	4.0943	1.7424e-09	4.79032e-08	4.75699	6.6575	6.07955	21.6275	34.5778	18.4232
LOC_Os09g12970	plant protein of unknown function domain containing protein, expressed	4.08898	0.000183231	0.00151515	0.751103	0.600676	0.409858	2.9492	1.40451	3.19435
LOC_Os02g57840	remorin C-terminal domain containing protein, putative, expressed	4.08212	0.00291872	0.0143782	0.834559	0.600676	1.29788	9.39376	1.33763	1.41146
LOC_Os12g23570	expressed protein	4.08149	2.4229e-06	3.55495e-05	21.1978	27.2307	14.4816	132.277	90.6246	49.4753
LOC_Os03g04250	glutathione S-transferase, putative, expressed	4.0796	0.000145745	0.00124605	1.58566	1.85209	1.4345	12.7799	4.0129	4.60581
LOC_Os04g05070	expressed protein	4.07912	9.27343e-08	1.86048e-06	1.75257	1.80203	2.18591	8.84761	9.22967	6.3887
LOC_Os09g38772	MOSC domain-containing protein, mitochondrial precursor, putative, expressed	4.07519	2.99881e-10	9.44879e-09	7.09375	7.20812	6.07955	29.7105	39.7946	17.3832
LOC_Os06g05930	expressed protein	4.0721	0.00019527	0.00159938	9.18015	13.4652	6.35279	59.8579	50.8969	14.9317
LOC_Os04g11060	expressed protein	4.0698	1.39412e-06	2.16141e-05	7.59449	6.45727	7.17251	17.4768	22.6729	47.841
LOC_Os12g43620	helix-loop-helix DNA-binding domain containing protein, expressed	4.06021	0.000470014	0.00332418	0.751103	0.700789	0.136619	1.31076	2.07333	3.26864
LOC_Os11g01030	expressed protein	4.05553	4.16206e-06	5.76012e-05	2.33677	2.20248	2.45915	6.2261	7.89203	14.8575
LOC_Os12g01020	expressed protein	4.05553	4.16864e-06	5.76567e-05	2.33677	2.20248	2.45915	6.2261	7.89203	14.8575
LOC_Osp1g00390	NA	4.05432	0.000802814	0.00509054	0.667647	0.750845	0.546477	4.0415	3.41096	1.11431
LOC_Os10g38206	NADPH-dependent oxidoreductase, putative, expressed	4.05432	0.00080264	0.00509054	0.667647	0.750845	0.546477	4.0415	3.41096	1.11431
LOC_Os11g23930	expressed protein	4.05168	1.35672e-07	2.61484e-06	4.67353	5.45614	5.25984	14.9645	35.4473	14.1889
LOC_Os02g08230	WAX2, putative, expressed	4.02895	0.000818917	0.00517364	1.00147	1.40158	1.91267	13.5445	3.07656	2.3029
LOC_Os05g06530	expressed protein	4.02845	2.08909e-05	0.000233757	1.83603	1.30147	1.02464	6.88148	7.62451	3.04578
LOC_Os04g53520	expressed protein	4.02757	1.33853e-06	2.08242e-05	1.58566	1.50169	1.50281	4.58765	6.82193	7.5773
LOC_Os04g39180	nodulation receptor kinase precursor, putative, expressed	4.02523	0.00234851	0.0120564	0.250368	0.350394	1.16126	0.983068	4.68172	1.56003
LOC_Os08g17784	purple acid phosphatase, putative, expressed	4.02442	7.58938e-06	9.72359e-05	1.75257	2.30259	2.39084	7.3184	15.5165	4.23437
LOC_Os01g24420	expressed protein	4.02036	6.45752e-08	1.34013e-06	5.00736	4.85547	5.39646	30.3659	22.0709	12.3317
LOC_Os06g04920	zinc finger family protein, putative, expressed	4.01505	0.00142329	0.00806315	0.250368	0.750845	0.204929	3.49535	1.00322	1.11431
LOC_Os12g39630	CAMK_CAMK_like.49 - CAMK includes calcium/calmodulin depedent protein kinases, expressed	4.01431	9.34052e-18	7.10322e-16	57.3342	68.3269	62.23	306.717	289.531	193.295
LOC_Os07g39990	expressed protein	4.01043	9.64359e-07	1.5598e-05	1.66912	2.7531	2.93731	16.2752	8.7615	6.53728
LOC_Os07g13634	cytokinin-N-glucosyltransferase 1, putative, expressed	4.00919	0.00209047	0.0110114	0.250368	0.300338	0.341548	1.52922	1.27075	1.04002
LOC_Os12g29570	expressed protein	4.00593	4.24414e-05	0.000432197	0.667647	0.750845	0.683096	2.62151	3.87914	2.3029
LOC_Os05g24140	tetracycline transporter-like protein 1, putative, expressed	4.0014	1.3241e-07	2.55855e-06	3.08787	3.50394	2.66407	10.8137	13.6439	13.966
LOC_Os10g25420	GDSL-like lipase/acylhydrolase, putative, expressed	3.99483	2.78034e-10	8.83485e-09	7.0103	7.80879	5.39646	39.9781	25.1475	20.3547
LOC_Os03g15340	plastocyanin-like domain containing protein, putative, expressed	3.98038	0.0018375	0.00989178	16.3574	37.5923	5.39646	63.3533	144.464	40.2637
LOC_Os07g31960	UDP-glucoronosyl and UDP-glucosyl transferase domain containing protein, expressed	3.9774	1.84207e-05	0.000210735	1.00147	1.00113	1.98098	6.11687	5.55118	4.82867
LOC_Os04g49980	late embryogenesis abundant group 1, putative, expressed	3.97603	2.84358e-05	0.000307139	2.67059	3.40383	1.4345	14.5276	9.29655	7.94874
LOC_Os12g03430	Mpv17 / PMP22 family domain containing protein, expressed	3.97443	2.32588e-06	3.43056e-05	1.25184	1.35152	1.4345	5.24303	5.35053	6.09156
LOC_Os06g04140	expressed protein	3.96505	0.000321999	0.00243273	0.250368	0.300338	0.409858	1.31076	1.00322	1.70861
LOC_Os09g24620	expressed protein	3.96398	1.2515e-09	3.54051e-08	9.0967	9.8611	8.88025	25.7782	46.4159	41.4523
LOC_Os01g37130	protein phosphatase 2C, putative, expressed	3.96298	1.14428e-09	3.26599e-08	3.00441	3.9044	4.57674	14.6368	18.058	14.6346
LOC_Os02g05440	expressed protein	3.96117	9.67942e-20	8.97307e-18	18.1099	15.8178	18.9218	70.5624	74.1717	72.0586
LOC_Os04g23700	lectin protein kinase family protein, putative, expressed	3.95682	5.61419e-05	0.000549035	0.333824	0.55062	0.478167	1.52922	1.8058	2.37719
LOC_Os05g39250	phosphatidylethanolamine-binding protein, putative, expressed	3.95093	0.000535201	0.00368117	1.16838	1.55175	0.683096	9.72145	2.34086	2.67434
LOC_Os06g41710	CW-type Zinc Finger, putative, expressed	3.94859	1.36392e-08	3.17737e-07	2.75405	2.40271	2.1176	10.1584	10.0991	9.58306
LOC_Os10g06710	amidase, putative, expressed	3.94478	4.6343e-07	7.97897e-06	1.91949	2.65299	2.04929	9.83068	10.6342	7.05729
LOC_Os04g43550	MazG nucleotide pyrophosphohydrolase domain containing protein, expressed	3.94	2.9189e-08	6.42616e-07	3.58861	4.05456	2.80069	12.4522	17.9912	12.406
LOC_Os04g51450	glycosyl hydrolases family 16, putative, expressed	3.92787	7.53739e-06	9.66802e-05	1.25184	1.20135	0.819715	4.0415	4.41419	4.90296
LOC_Os05g02240	ATCHX20, putative, expressed	3.92473	0.000133805	0.00115542	0.918015	1.05118	1.29788	3.60458	3.54473	6.09156
LOC_Os06g39912	expressed protein	3.92424	5.03276e-05	0.000498638	19.7791	23.977	18.5119	180.448	62.4006	20.5776
LOC_Os12g01680	macrophage migration inhibitory factor, putative, expressed	3.92361	5.90893e-13	2.60947e-11	7.42758	8.70981	8.60701	40.8519	32.5714	28.3777
LOC_Os06g11490	plastocyanin-like domain containing protein, putative, expressed	3.91863	0.000680101	0.00445341	3.42169	4.95558	2.25422	29.492	11.4368	4.23437
LOC_Os03g53390	expressed protein	3.91593	3.79855e-06	5.30285e-05	1.50221	1.6018	1.16126	6.66302	6.01935	4.90296
LOC_Os07g26100	expressed protein	3.9109	1.25667e-10	4.18903e-09	26.2886	29.0327	25.9576	102.567	128.747	98.9506
LOC_Os07g07450	versicolorin reductase, putative, expressed	3.91085	0.00134322	0.00770097	1.33529	2.15242	0.683096	11.906	3.54473	2.45148
LOC_Os01g12070	endoglucanase precursor, putative, expressed	3.8967	0.000244425	0.00193146	1.50221	2.25254	0.273238	7.20917	5.8187	3.86294
LOC_Os02g49060	amino acid transporter, putative, expressed	3.89626	3.42663e-05	0.000359556	3.50515	3.35378	2.93731	8.62915	16.8542	13.8174
LOC_Os01g26120	membrane associated DUF588 domain containing protein, putative, expressed	3.89251	1.90424e-06	2.85751e-05	1.66912	1.40158	1.36619	5.57072	4.7486	7.50301
LOC_Os03g18020	rhodanese-like family protein, putative, expressed	3.88499	0.000193789	0.00158898	0.751103	0.500564	0.204929	1.96614	1.87269	2.00576
LOC_Os09g10010	expressed protein	3.87183	7.78712e-08	1.58526e-06	9.8478	13.0647	7.92391	31.1305	32.3707	59.5784
LOC_Osp1g00690	NA	3.86795	1.36408e-05	0.00016321	7.0103	10.0613	5.25984	47.7334	33.5746	10.9945
LOC_Os05g22716	translation initiation factor IF-1, chloroplast, putative, expressed	3.86795	1.36359e-05	0.00016321	7.0103	10.0613	5.25984	47.7334	33.5746	10.9945
LOC_Os04g16834	translation initiation factor IF-1, chloroplast, putative, expressed	3.86795	1.36235e-05	0.000163176	7.0103	10.0613	5.25984	47.7334	33.5746	10.9945
LOC_Os02g40010	phosphoribosyl transferase, putative, expressed	3.86537	0.00146914	0.00826448	0.41728	0.450507	0.683096	2.40306	1.07011	2.82292
LOC_Os05g32970	expressed protein	3.86286	3.81685e-07	6.71059e-06	8.42905	12.3139	7.65067	57.1272	43.3393	16.2689
LOC_Os02g38810	26S proteasome non-ATPase regulatory subunit 6, putative, expressed	3.86225	3.07207e-18	2.44393e-16	20.0294	20.5231	18.6485	84.2162	86.478	67.75
LOC_Os10g39470	expressed protein	3.85773	0.000165198	0.001387	0.751103	1.30147	0.546477	5.57072	2.87591	2.52577
LOC_Os07g03458	SCP-like extracellular protein, expressed	3.85573	1.25039e-06	1.95343e-05	7.67795	6.15693	4.50843	39.432	16.2522	19.2404
LOC_Os12g33946	cytochrome c oxidase subunit 1, putative, expressed	3.85064	0.000538168	0.00369665	2.8375	3.00338	2.1176	22.5013	6.35376	4.30866
LOC_Os03g57980	LTPL99 - Protease inhibitor/seed storage/LTP family protein precursor, expressed	3.83968	0.00199605	0.0106087	1.58566	2.40271	1.98098	17.3675	4.88236	2.67434
LOC_Os03g48430	1-aminocyclopropane-1-carboxylate oxidase homolog 4, putative, expressed	3.83165	2.4271e-09	6.47437e-08	2.8375	3.60406	3.96196	15.5106	13.8445	12.406
LOC_Os02g17370	expressed protein	3.82289	2.0902e-05	0.000233757	1.08493	1.75197	0.819715	7.20917	4.21354	3.71436
LOC_Os03g60190	oxidoreductase, 2OG-Fe oxygenase family protein, putative, expressed	3.82211	0.000997462	0.00607907	0.41728	0.600676	1.4345	6.2261	1.20387	2.67434
LOC_Os03g03034	flavonol synthase/flavanone 3-hydroxylase, putative, expressed	3.82157	5.25411e-15	2.97653e-13	106.657	108.823	110.593	569.743	399.083	338.156
LOC_Os04g46000	cyclin, putative, expressed	3.81687	3.59592e-05	0.000374995	1.08493	1.10124	0.683096	2.40306	4.41419	4.45724
LOC_Os02g34940	OsPDIL1-3 protein disulfide isomerase PDIL1-3, expressed	3.81585	1.87224e-09	5.09113e-08	5.00736	6.70755	5.05491	20.0983	29.6286	17.0861
LOC_Os11g11330	retrotransposon protein, putative, unclassified, expressed	3.81329	4.21169e-05	0.000429673	0.834559	0.700789	0.888025	3.71381	3.94602	2.00576
LOC_Os03g21480	HAD superfamily phosphatase, putative, expressed	3.80701	1.03131e-05	0.000127543	4.42316	6.6575	3.5521	23.1567	28.2241	7.65159
LOC_Os05g43940	O-methyltransferase, putative, expressed	3.80034	0.0027104	0.0135503	2.67059	1.80203	5.19153	10.1584	3.00967	24.0691
LOC_Os01g37630	esterase, putative, expressed	3.79926	1.81521e-07	3.41632e-06	6.25919	6.85772	6.01124	24.4675	34.3772	17.0118
LOC_Os11g43404	expressed protein	3.79896	0.000420758	0.00303627	0.751103	0.850958	0.546477	2.62151	2.20709	3.71436
LOC_Os02g41850	expressed protein	3.79526	0.00498419	0.02205	0.834559	1.10124	0.819715	7.09994	3.94602	0.371436
LOC_Os11g39420	jacalin-like lectin domain containing protein, expressed	3.78876	2.97678e-05	0.00031968	5.00736	5.65637	3.89365	13.1076	19.6632	24.0691
LOC_Os06g08564	OsRCI2-8 - Putative low temperature and salt responsive protein, expressed	3.7852	7.43102e-12	2.85458e-10	31.7133	36.5411	32.3787	192.681	132.559	77.1845
LOC_Os10g36200	heavy metal-associated domain containing protein, expressed	3.77873	5.35733e-15	3.01976e-13	15.8566	21.0737	13.9352	70.4532	72.1653	58.4641
LOC_Os06g20150	peroxidase precursor, putative, expressed	3.77757	0.00161846	0.0089123	2.16985	3.00338	1.02464	18.1321	5.28365	2.22862
LOC_Os05g22830	DNA-directed RNA polymerase subunit beta, putative, expressed	3.77659	0.00307881	0.0150402	2.16985	3.60406	0.683096	12.0153	10.3667	3.78865
LOC_Os10g30970	expressed protein	3.77376	1.91228e-08	4.33333e-07	6.09228	5.70642	6.89927	21.2998	25.5488	26.0005
LOC_Os03g12270	dehydrogenase, putative, expressed	3.76659	8.59944e-05	0.000793582	0.751103	0.750845	0.546477	3.71381	2.67527	1.85718
LOC_Os04g17100	heavy metal-associated domain containing protein, expressed	3.75977	1.05416e-06	1.68118e-05	41.6445	49.2054	37.9118	329.219	123.731	65.8185
LOC_Os07g41170	expressed protein	3.7593	0.000511059	0.00354856	0.667647	0.800902	0.683096	1.63845	4.34731	2.37719
LOC_Os09g28510	EF hand family protein, putative, expressed	3.75513	6.61519e-15	3.68251e-13	44.1482	52.4591	39.6879	167.777	233.684	132.157
LOC_Os06g04889	expressed protein	3.75509	1.07219e-07	2.12299e-06	5.25772	6.60744	3.75703	30.2566	14.714	17.3089
LOC_Os07g01540	Ser/Thr protein phosphatase family protein, putative, expressed	3.75344	8.30813e-05	0.000772186	1.16838	1.40158	1.4345	1.96614	7.95892	5.42297
LOC_Os12g38290	metallothionein, putative, expressed	3.75062	1.18795e-07	2.324e-06	73.4412	95.1071	53.8963	384.817	252.211	240.691
LOC_Osm1g00560	NA	3.74636	0.000265051	0.00206876	0.667647	0.600676	0.409858	2.07537	2.47462	2.00576
LOC_Os03g02685	lysM domain containing protein, putative, expressed	3.74346	2.29498e-06	3.39167e-05	22.7	23.8268	22.4055	165.92	78.3853	31.4978
LOC_Os12g39780	retrotransposon protein, putative, unclassified, expressed	3.74244	0.000110799	0.000984028	0.500736	0.400451	0.546477	1.74768	1.60516	2.22862
LOC_Os10g21060	cytochrome P450, putative, expressed	3.74096	0.00209398	0.0110221	0.751103	0.700789	1.09295	5.89841	1.53828	2.74863
LOC_Os01g17396	expressed protein	3.73838	0.000117579	0.00103442	1.00147	0.700789	0.956334	4.15073	1.93957	4.23437
LOC_Os01g32380	expressed protein	3.73579	6.09947e-05	0.000588629	5.17427	4.95558	5.46477	42.8181	10.6342	9.21162
LOC_Os07g47510	stress-related protein, putative, expressed	3.73072	7.16096e-09	1.7519e-07	422.704	501.214	402.89	2280.72	1934.55	997.604
LOC_Os09g25740	expressed protein	3.72564	4.48199e-09	1.1426e-07	3.42169	3.35378	3.62041	15.5106	13.8445	11.1431
LOC_Os02g49710	RING finger protein, putative, expressed	3.72099	0.000781393	0.00498147	0.834559	0.850958	0.409858	2.29383	4.61483	1.26288
LOC_Os04g42740	serine/threonine-protein kinase receptor precursor, putative, expressed	3.71358	1.44679e-06	2.23689e-05	1.91949	2.15242	2.66407	6.2261	11.303	8.24589
LOC_Os04g49739	purine permease, putative, expressed	3.71356	9.15403e-05	0.000835822	0.751103	0.750845	0.956334	2.73074	3.14344	3.56579
LOC_Os05g02740	expressed protein	3.71164	3.86701e-10	1.19659e-08	6.00883	9.46065	6.55772	33.9705	30.6987	21.5433
LOC_Os03g62870	DNA-directed RNA polymerases I, II, and III subunit RPABC3, putative, expressed	3.70461	1.27282e-12	5.43895e-11	7.42758	8.65975	8.88025	35.9366	28.9598	31.6464
LOC_Os11g05390	transporter, major facilitator family, putative, expressed	3.70298	0.00188935	0.0101159	1.66912	2.25254	1.16126	1.85691	13.7107	3.86294
LOC_Os01g73500	expressed protein	3.69419	0.000538669	0.00369896	0.918015	0.650733	1.4345	2.9492	3.07656	5.2744
LOC_Os06g20820	expressed protein	3.69192	3.241e-05	0.000343451	1.91949	2.10237	1.09295	5.1338	6.35376	8.09731
LOC_Os05g18280	kelch domain containing protein, putative, expressed	3.69089	5.22186e-05	0.000515302	0.751103	0.500564	0.819715	2.29383	3.34408	2.15433
LOC_Os03g63580	phosphoesterase family protein, putative, expressed	3.68148	1.11848e-07	2.20105e-06	3.58861	3.40383	5.46477	18.2414	15.9178	13.5946
LOC_Os09g07764	expressed protein	3.66924	2.77333e-08	6.14185e-07	2.75405	3.35378	3.21055	13.8722	11.5705	10.4745
LOC_Os07g46710	expressed protein	3.66817	7.46345e-11	2.57592e-09	17.1085	21.0737	13.1154	70.4532	80.258	46.5781
LOC_Os12g42210	OsDegp15 - Putative Deg protease homologue, expressed	3.66538	0.00140547	0.00799044	0.41728	0.450507	0.478167	1.63845	2.27398	1.26288
LOC_Os07g42924	dehydrogenase, putative, expressed	3.66323	1.81363e-05	0.000207905	5.25772	4.7053	3.82534	24.249	21.0008	8.1716
LOC_Os10g42780	lrgB-like family protein, expressed	3.6625	2.12778e-05	0.000237014	12.6853	17.4196	9.9732	35.6089	84.9397	32.1664
LOC_Os03g42530	retrotransposon, putative, centromere-specific, expressed	3.65554	1.66111e-05	0.00019375	17.4423	23.2261	13.1154	101.693	71.2958	35.6579
LOC_Os08g24790	AIR12, putative, expressed	3.65189	0.00250682	0.0126867	4.42316	4.90552	3.48379	34.1889	9.8316	6.46299
LOC_Os01g62010	hydrolase, alpha/beta fold family domain containing protein, expressed	3.64886	0.000169718	0.00141677	1.75257	1.45163	3.07393	12.9983	3.41096	7.72587
LOC_Os07g05840	expressed protein	3.64697	0.00024216	0.0019183	8.42905	6.75761	9.76827	20.3167	15.7841	56.384
LOC_Os04g09260	transferase family protein, putative, expressed	3.64545	4.73738e-05	0.000474246	5.25772	4.30485	7.17251	7.86454	26.9533	27.0406
LOC_Os11g35310	phytosulfokines precursor, putative, expressed	3.63732	8.7649e-06	0.000110467	2.67059	3.70417	1.4345	13.4353	9.43031	7.42873
LOC_Os02g44080	aquaporin protein, putative, expressed	3.63619	0.000363111	0.00268757	56.5831	79.4394	36.409	338.066	229.337	99.5449
LOC_Os07g33997	60S ribosomal protein L44, putative, expressed	3.6311	6.46165e-14	3.22852e-12	107.491	129.195	103.352	498.852	451.786	341.424
LOC_Os08g35110	OsSAUR33 - Auxin-responsive SAUR gene family member, expressed	3.62404	0.00250491	0.0126851	0.667647	0.901014	0.273238	3.60458	2.34086	1.33717
LOC_Os12g03150	myb-like DNA-binding domain containing protein, putative, expressed	3.62288	0.000747997	0.00480681	1.00147	0.901014	0.888025	3.16766	4.81548	2.52577
LOC_Os03g52355	hypothetical protein	3.62094	0.00147221	0.00827553	0.584192	0.901014	0.204929	3.38612	1.8058	1.56003
LOC_Os05g45460	POEI52 - Pollen Ole e I allergen and extensin family protein precursor, expressed	3.62085	0.000116914	0.00103018	2.00294	2.65299	1.57112	13.763	4.0129	6.46299
LOC_Os08g31970	NHL repeat-containing protein, putative, expressed	3.60935	3.29305e-17	2.39858e-15	26.0383	25.3786	23.9767	99.0714	103.867	80.6017
LOC_Os07g41094	NA	3.59909	1.40059e-07	2.69245e-06	14.6048	18.9714	11.0662	77.5531	64.4739	28.2292
LOC_Os10g22330	clathrin adaptor complex small chain domain containing protein, expressed	3.59758	9.58901e-06	0.000119711	2.42022	2.70304	1.4345	9.06607	8.69461	7.05729
LOC_Os09g10274	expressed protein	3.59569	3.80501e-14	1.96686e-12	18.3603	22.1249	15.233	83.9977	72.0984	54.3783
LOC_Os07g04500	expressed protein	3.59563	0.00206869	0.0109161	0.500736	0.650733	0.683096	2.07537	2.60838	2.22862
LOC_Os06g35060	heavy metal-associated domain containing protein, expressed	3.58936	4.57366e-06	6.24411e-05	50.9081	64.4726	47.9533	333.915	231.411	59.2812
LOC_Os06g38320	expressed protein	3.5851	2.12463e-05	0.000237014	1.66912	1.40158	1.4345	6.33533	4.0129	6.46299
LOC_Os11g45980	NBS-LRR type disease resistance protein, putative, expressed	3.58033	5.28296e-05	0.000520729	1.33529	0.951071	1.02464	2.51228	6.42064	3.12006
LOC_Os05g23393	expressed protein	3.5775	2.54334e-08	5.66391e-07	8.5125	9.8611	7.03589	32.7689	39.7277	22.6576
LOC_Os11g47809	metallothionein, putative, expressed	3.57207	1.43999e-08	3.33726e-07	589.032	627.006	594.498	1867.5	2472.75	2346.73
LOC_Os04g46880	transporter, major facilitator family, putative, expressed	3.55987	1.92154e-12	8.05753e-11	50.9081	51.1576	50.754	187.984	252.344	127.031
LOC_Os10g08780	expressed protein	3.55985	0.000239735	0.00190312	7.92831	13.4652	4.78167	56.9087	19.6632	23.1033
LOC_Os10g36500	invertase/pectin methylesterase inhibitor family protein, putative, expressed	3.5555	0.00169599	0.00926416	0.584192	1.50169	0.409858	2.29383	2.07333	5.05153
LOC_Os06g02420	ATOZI1, putative, expressed	3.55484	3.85644e-08	8.32822e-07	24.6195	29.283	20.8344	155.216	75.3087	52.1497
LOC_Os06g11070	expressed protein	3.55375	2.69078e-11	9.87968e-10	7.34412	7.75874	8.74363	23.9213	34.8453	28.7492
LOC_Os09g31019	ubiquitin fusion protein, putative, expressed	3.55344	3.21099e-06	4.55632e-05	5.34118	7.80879	4.9866	25.3413	23.9436	18.4232
LOC_Os02g05370	retrotransposon protein, putative, Ty3-gypsy subclass, expressed	3.54593	7.30582e-05	0.000689229	0.918015	1.20135	1.57112	3.49535	3.00967	6.983
LOC_Os04g56680	OsSAUR22 - Auxin-responsive SAUR gene family member, expressed	3.54424	0.00288845	0.0142511	0.584192	0.951071	0.204929	1.96614	3.00967	1.63432
LOC_Os03g29850	metal cation transporter, putative, expressed	3.54288	3.50205e-11	1.26514e-09	24.3691	29.333	22.3372	108.793	116.842	57.2755
LOC_Os03g54210	hypothetical protein	3.54197	0.00134828	0.00772006	0.500736	0.450507	0.683096	1.96614	2.94279	1.11431
LOC_Os04g28990	dehydrogenase, putative, expressed	3.53182	1.25005e-06	1.95343e-05	7.51103	8.65975	8.19715	45.658	24.1443	21.2462
LOC_Os06g10510	oxidoreductase/ transition metal ion binding protein, putative, expressed	3.53115	1.87773e-06	2.81961e-05	3.67206	4.55513	4.37181	19.6614	15.5165	11.6631
LOC_Os09g08890	mitochondrial 60S ribosomal protein L5, putative, expressed	3.52775	0.0015749	0.00871733	0.667647	0.450507	0.751406	1.41999	2.80903	2.45148
LOC_Os03g16580	expressed protein	3.51786	2.43603e-08	5.45952e-07	5.25772	5.90665	3.89365	20.0983	22.2047	13.2974
LOC_Os03g17600	expressed protein	3.51183	9.24103e-06	0.000115624	2.0864	2.20248	2.45915	12.0153	7.75827	5.34868
LOC_Os07g47990	peroxidase precursor, putative, expressed	3.51053	0.00112544	0.00670599	11.5169	14.8167	10.6563	77.007	46.6165	15.006
LOC_Os10g42020	RALFL29 - Rapid ALkalinization Factor RALF family protein precursor, expressed	3.50162	6.51675e-08	1.34868e-06	236.097	225.003	248.784	898.087	1124.48	571.418
LOC_Os04g47140	expressed protein	3.49904	0.000441232	0.00315209	1.41875	1.6018	0.614786	4.69688	6.68816	2.08004
LOC_Os11g20160	O-methyltransferase, putative, expressed	3.49493	2.70054e-09	7.11078e-08	15.4393	17.8201	14.2084	56.0349	77.6496	39.5208
LOC_Os02g46180	DUF581 domain containing protein, expressed	3.4872	8.96177e-05	0.000822439	1.91949	2.40271	2.869	11.3599	4.61483	10.3259
LOC_Os06g11090	CXE carboxylesterase, putative, expressed	3.48447	4.53146e-08	9.6542e-07	8.76287	8.45952	6.21617	44.5658	21.9372	20.1318
LOC_Os08g32120	expressed protein	3.48432	3.10216e-09	8.07353e-08	6.59302	9.76099	6.28448	33.2059	29.4279	20.5776
LOC_Osm1g00580	NA	3.48126	0.000161217	0.00135764	0.41728	1.1513	1.4345	4.69688	3.47785	3.04578
LOC_Os04g46970	glucosyltransferase, putative, expressed	3.47615	0.000378417	0.00277704	3.33824	2.70304	3.5521	17.1491	12.9082	5.20011
LOC_Os01g59020	cytochrome P450, putative, expressed	3.4716	1.71099e-06	2.59704e-05	3.50515	3.20361	3.48379	7.97377	14.8477	13.446
LOC_Os12g03816	OsCML3 - Calmodulin-related calcium sensor protein, expressed	3.47027	0.000305541	0.00232751	1.33529	1.6018	0.751406	2.83997	6.82193	3.64008
LOC_Os06g09970	expressed protein	3.46965	0.00147065	0.00826882	0.834559	1.10124	0.546477	2.29383	4.81548	1.93147
LOC_Os02g06270	phytosulfokine receptor precursor, putative, expressed	3.46856	0.000401161	0.00292007	0.333824	0.600676	0.478167	1.41999	2.00645	1.78289
LOC_Os12g03260	MATE efflux family protein, putative, expressed	3.46839	0.000329037	0.00247645	1.25184	1.50169	2.18591	2.62151	5.55118	9.21162
LOC_Os12g02370	chalcone--flavonone isomerase, putative, expressed	3.46823	0.000118276	0.00103932	2.16985	1.75197	1.4345	11.4691	4.54795	3.86294
LOC_Os07g06560	zinc finger, C3HC4 type domain containing protein, expressed	3.46734	3.73818e-05	0.000388072	1.33529	2.70304	1.57112	7.64608	8.62773	4.45724
LOC_Os03g01300	LTPL114 - Protease inhibitor/seed storage/LTP family protein precursor, expressed	3.46605	0.00205705	0.0108686	37.4717	53.6104	30.3295	332.386	99.6537	23.9948
LOC_Os08g17060	expressed protein	3.46521	6.23677e-07	1.04493e-05	6.42611	9.26043	5.73801	33.752	18.058	26.372
LOC_Os12g08270	inositol-1-monophosphatase, putative, expressed	3.45941	5.0113e-09	1.26319e-07	4.67353	4.85547	5.94293	18.1321	20.8671	16.5661
LOC_Os01g63010	universal stress protein domain containing protein, putative, expressed	3.43954	0.00330788	0.0158702	0.41728	0.55062	0.273238	2.1846	1.07011	1.41146
LOC_Os06g43160	exostosin family domain containing protein, expressed	3.43717	0.00110976	0.00663728	0.500736	0.55062	0.478167	1.0923	1.33763	2.97149
LOC_Os12g11660	RALFL45 - Rapid ALkalinization Factor RALF family protein precursor, expressed	3.43047	0.00018525	0.00152847	2.16985	2.7531	2.80069	11.6876	9.16279	7.05729
LOC_Os01g24010	pleiotropic drug resistance protein, putative, expressed	3.4303	0.00119418	0.00704081	9.43052	8.35941	10.0415	25.1228	38.0557	35.2122
LOC_Os03g19380	calvin cycle protein CP12, putative, expressed	3.42153	5.80856e-05	0.000565578	1.00147	1.50169	1.57112	3.93227	6.82193	3.78865
LOC_Os10g04780	OsFBX363 - F-box domain containing protein, expressed	3.41892	0.000129407	0.0011235	1.25184	1.10124	1.91267	3.27689	4.34731	7.20586
LOC_Os03g57990	LTPL74 - Protease inhibitor/seed storage/LTP family protein precursor, expressed	3.41872	0.00212252	0.0111349	2.92096	2.95332	2.18591	19.006	5.21677	5.42297
LOC_Os03g55290	GASR3 - Gibberellin-regulated GASA/GAST/Snakin family protein precursor, expressed	3.41492	0.00256431	0.012948	9.43052	11.6631	12.569	93.5007	24.5456	6.3887
LOC_Os01g44250	CBS domain containing membrane protein, putative, expressed	3.40941	0.000166371	0.00139431	0.918015	0.800902	1.22957	4.91534	3.47785	2.22862
LOC_Os03g22360	expressed protein	3.40432	0.00968878	0.0371489	0.918015	1.40158	0.273238	6.33533	2.5415	0.891447
LOC_Os11g24374	OsSCP55 - Putative Serine Carboxypeptidase homologue, expressed	3.40073	6.11164e-05	0.00058946	1.91949	1.80203	1.57112	4.58765	6.95569	6.983
LOC_Os06g04080	glycosyl hydrolases family 17, putative, expressed	3.39988	0.000494074	0.00345297	0.584192	0.600676	0.614786	2.1846	1.4714	2.74863
LOC_Os11g45970	NBS-LRR disease resistance protein, putative, expressed	3.39446	0.000312998	0.00237544	0.584192	1.20135	0.546477	1.31076	3.94602	3.04578
LOC_Os01g52010	alliin lyase precursor, putative, expressed	3.39124	4.88694e-05	0.00048618	1.33529	2.25254	1.57112	4.91534	7.75827	5.64583
LOC_Os08g16830	retrotransposon protein, putative, SINE subclass, expressed	3.38854	0.000131518	0.0011383	1.00147	1.1513	0.614786	3.38612	3.61161	2.8972
LOC_Os02g10780	SPX domain containing protein, putative, expressed	3.37849	6.06938e-11	2.12419e-09	18.4438	18.3707	18.5119	45.7673	81.9969	64.8528
LOC_Os06g14630	GDSL-like lipase/acylhydrolase, putative, expressed	3.37377	1.71682e-05	0.000198634	3.75552	4.7053	4.57674	23.8121	15.7172	7.28015
LOC_Os08g16820	retrotransposon protein, putative, SINE subclass, expressed	3.37343	1.83173e-05	0.000209766	2.16985	2.65299	2.25422	7.42763	6.42064	10.9202
LOC_Os04g11850	expressed protein	3.36776	0.000427178	0.00307157	0.333824	0.55062	0.888025	2.1846	2.34086	1.78289
LOC_Os07g05365	photosystem II 10 kDa polypeptide, chloroplast precursor, putative, expressed	3.36649	0.000539828	0.00370239	0.667647	0.951071	1.22957	4.58765	3.41096	2.22862
LOC_Os05g49170	cold acclimation protein WCOR413, putative, expressed	3.36604	0.00132076	0.00759545	3.50515	4.40496	2.04929	24.6859	6.01935	5.64583
LOC_Os06g50240	thaumatin, putative, expressed	3.36581	3.05101e-05	0.000326712	1.58566	2.00225	2.18591	9.61222	6.88881	4.16009
LOC_Os07g19060	transport protein particle component, Bet3, domain containing protein, expressed	3.36134	5.76818e-14	2.90142e-12	14.9386	16.0681	15.0281	58.1102	57.3845	45.9838
LOC_Os04g49954	expressed protein	3.35784	9.69637e-08	1.92844e-06	16.6077	22.3251	11.9542	84.5439	63.6044	33.0578
LOC_Os12g16080	expressed protein	3.35542	0.0069577	0.0287298	1.41875	1.65186	1.36619	8.73838	4.61483	2.60005
LOC_Os06g48860	OsSAUR28 - Auxin-responsive SAUR gene family member, expressed	3.35446	0.000982722	0.00600882	0.584192	0.55062	0.204929	1.96614	1.20387	1.63432
LOC_Os09g28600	expressed protein	3.35022	1.50694e-05	0.000178306	1.50221	1.80203	2.45915	6.11687	7.75827	6.16584
LOC_Os07g22510	expressed protein	3.34983	6.9766e-05	0.000661509	3.50515	4.00451	3.68872	13.2168	17.3892	8.61732
LOC_Os09g37540	uncharacterized protein PA4923, putative, expressed	3.34841	5.1571e-06	6.95279e-05	23.4511	25.0282	23.5668	112.179	89.4208	52.2982
LOC_Os03g05500	DUF260 domain containing protein, putative, expressed	3.34777	0.00590436	0.0252542	2.00294	2.00225	3.27886	20.6444	3.07656	2.74863
LOC_Os02g09250	cytochrome P450 71D10, putative, expressed	3.34496	1.75022e-05	0.00020177	7.92831	6.35716	10.2464	23.2659	20.5995	40.1894
LOC_Os05g41760	AP2 domain containing protein, expressed	3.33374	0.000407885	0.00296037	1.08493	1.05118	1.02464	6.2261	3.47785	1.63432
LOC_Os02g54180	expressed protein	3.33333	6.18463e-07	1.03696e-05	5.84192	6.25704	4.9866	17.6952	28.4247	13.2231
LOC_Os04g49757	purine permease, putative, expressed	3.32762	1.10253e-07	2.17348e-06	11.2666	12.2638	10.9295	32.7689	43.0049	42.7895
LOC_Os10g40510	LTPL144 - Protease inhibitor/seed storage/LTP family protein precursor, expressed	3.32519	0.000491704	0.00344177	24.2857	37.2419	15.3697	110.431	134.165	26.372
LOC_Os05g08620	expressed protein	3.3249	0.00135201	0.00773751	2.25331	3.9044	1.29788	9.1753	12.5069	4.60581
LOC_Os08g13699	expressed protein	3.32335	0.000111189	0.00098671	2.42022	3.05344	1.77605	7.53685	6.15311	11.366
LOC_Os01g48800	purine permease, putative, expressed	3.32107	9.63031e-05	0.00087362	2.25331	2.40271	2.25422	4.58765	13.1757	5.86869
LOC_Os12g10280	aquaporin protein, putative, expressed	3.31809	3.18236e-05	0.000338063	1.50221	2.05231	1.84436	5.46149	6.82193	6.3887
LOC_Os09g28630	gibberellin receptor, putative, expressed	3.31625	2.37231e-05	0.000260884	2.67059	2.30259	1.77605	9.06607	9.43031	4.97725
LOC_Os07g30160	trehalose phosphatase, putative, expressed	3.30978	6.07666e-05	0.000587097	1.33529	1.75197	1.36619	5.78918	3.94602	5.79441
LOC_Os02g53620	nuclear transcription factor Y subunit, putative, expressed	3.30571	1.88424e-07	3.53732e-06	15.6063	16.3684	14.345	30.912	73.6367	52.9668
LOC_Os07g44004	expressed protein	3.30501	2.39314e-10	7.71374e-09	12.7688	17.77	11.1345	56.9087	50.8969	37.0693
LOC_Os07g40040	expressed protein	3.3049	0.000146242	0.0012484	0.918015	0.700789	1.29788	4.25996	2.60838	3.19435
LOC_Os11g04030	major facilitator superfamily antiporter, putative, expressed	3.29664	1.65078e-06	2.5193e-05	19.1114	19.8223	18.7851	64.8825	70.2257	62.6242
LOC_Os07g34040	harpin-induced protein 1 domain containing protein, expressed	3.29586	0.000599546	0.00402856	0.751103	0.650733	0.273238	2.07537	1.93957	1.78289
LOC_Os05g08860	expressed protein	3.29563	3.68167e-05	0.000383092	2.75405	2.7531	2.25422	13.1076	8.62773	5.42297
LOC_Os01g40290	expressed protein	3.29362	0.0100924	0.0383881	13.8537	13.4151	15.7795	111.196	28.8929	12.7774
LOC_Os09g34250	UDP-glucoronosyl and UDP-glucosyl transferase domain containing protein, expressed	3.29252	3.98321e-06	5.52966e-05	65.0122	54.0108	70.5638	379.464	195.763	88.4018
LOC_Os07g37480	expressed protein	3.29142	0.00113526	0.00675018	0.250368	0.450507	0.819715	1.41999	2.5415	1.26288
LOC_Os03g59330	polygalacturonase, putative, expressed	3.28255	0.0061517	0.0260837	2.33677	4.30485	2.04929	15.2922	4.07978	10.9202
LOC_Os04g56490	expressed protein	3.27563	6.97919e-10	2.07654e-08	15.7732	19.4219	11.2711	58.5472	60.1266	41.0066
LOC_Os03g05530	nodulin, putative, expressed	3.27551	7.103e-16	4.42635e-14	25.7044	22.0749	27.2555	81.7039	87.9494	84.7618
LOC_Os04g35220	expressed protein	3.27533	3.93411e-12	1.57322e-10	12.5184	13.4652	12.8422	45.7673	38.2563	48.1381
LOC_Os07g43960	expressed protein	3.26333	9.20011e-07	1.49997e-05	6.84339	7.15806	4.9866	30.2566	21.2684	14.0403
LOC_Os06g10930	xyloglucan fucosyltransferase, putative, expressed	3.26094	0.00097429	0.00596866	0.500736	1.25141	0.409858	1.96614	3.00967	2.60005
LOC_Os05g27010	peptide transporter PTR3-A, putative, expressed	3.26013	1.25701e-09	3.55161e-08	8.5125	9.31048	10.1781	29.8197	32.6382	32.1664
LOC_Os01g01610	IscA-like iron-sulfur assembly protein, mitochondrial precursor, putative, expressed	3.25959	4.7178e-05	0.000472496	1.25184	1.10124	1.36619	5.1338	3.54473	4.01151
LOC_Os08g41880	nucleotide pyrophosphatase/phosphodiesterase, putative, expressed	3.25585	2.12903e-06	3.15891e-05	8.5125	7.60857	9.76827	23.4844	24.7462	38.3322
LOC_Os01g51020	60S ribosomal protein L28-1, putative, expressed	3.25406	0.0025019	0.0126785	1.50221	1.80203	1.63943	6.2261	5.28365	5.34868
LOC_Os01g04640	reticulon domain containing protein, putative, expressed	3.24686	0.000469754	0.00332339	0.584192	1.10124	0.751406	3.49535	3.2772	1.78289
LOC_Os07g38890	OsGH3.9 - Probable indole-3-acetic acid-amido synthetase, expressed	3.24599	0.00158701	0.00877136	1.41875	1.80203	1.57112	7.3184	5.61806	3.56579
LOC_Os01g61850	NA	3.23674	1.75435e-08	4.01194e-07	7.17721	7.75874	6.28448	19.8798	23.8099	27.3377
LOC_Os06g46970	wound induced protein, putative, expressed	3.23586	0.000435652	0.00311975	2.58713	3.05344	1.91267	5.24303	8.15956	11.7374
LOC_Os10g37400	DUF538 domain containing protein, putative, expressed	3.23423	0.0010814	0.00650756	25.2037	28.3319	21.9274	191.48	45.1451	26.9663
LOC_Os02g03870	periplasmic beta-glucosidase precursor, putative, expressed	3.23311	0.000790687	0.00503071	1.75257	2.60293	0.956334	6.00764	4.0129	8.02302
LOC_Os10g40720	expansin precursor, putative, expressed	3.22271	0.00122879	0.00720699	18.9445	28.9326	13.1838	15.8383	135.904	50.6639
LOC_Os08g38700	C3-BTB2 - Bric-a-Brac, Tramtrack, Broad Complex BTB domain with C3 subfamily conserved sequence, expressed	3.21958	3.38781e-09	8.74594e-08	32.214	33.1373	29.1682	63.681	144.933	104.671
LOC_Os05g32420	expressed protein	3.21897	0.000243365	0.00192513	2.33677	2.60293	2.04929	5.35226	10.2329	7.65159
LOC_Os08g05780	expressed protein	3.21879	0.00071844	0.00465285	1.91949	1.90214	3.89365	12.4522	10.0991	3.64008
LOC_Os01g72150	glutathione S-transferase, putative, expressed	3.21733	5.44364e-09	1.36298e-07	68.1835	77.7375	56.2188	206.663	325.446	146.494
LOC_Os01g66440	expressed protein	3.21654	0.000390756	0.00285384	0.834559	0.901014	0.888025	2.51228	3.87914	2.37719
LOC_Os05g02250	expressed protein	3.21562	7.87827e-06	0.000100478	8.67942	10.7121	6.83096	34.9535	26.6189	26.892
LOC_Os02g56030	expressed protein	3.21398	0.000233991	0.00186214	2.25331	2.15242	1.02464	7.3184	6.5544	4.53152
LOC_Os03g56330	expressed protein	3.21326	4.72727e-10	1.44484e-08	9.26361	10.4117	9.35841	34.5166	36.2499	26.6691
LOC_Os07g32170	OsSPL13 - SBP-box gene family member, expressed	3.21216	0.00125716	0.00734197	0.584192	0.55062	0.546477	2.9492	1.60516	1.26288
LOC_Os03g46180	LTPL71 - Protease inhibitor/seed storage/LTP family protein precursor, expressed	3.2097	0.001922	0.0102638	1.91949	2.40271	2.93731	14.6368	6.21999	4.0858
LOC_Os05g29020	expressed protein	3.20942	2.73188e-07	4.90688e-06	17.1085	20.9736	15.9161	74.9316	75.7769	31.8692
LOC_Os10g38580	glutathione S-transferase, putative, expressed	3.20608	0.013507	0.0480597	0.41728	0.55062	0.751406	2.9492	1.40451	1.56003
LOC_Os01g30956	retrotransposon protein, putative, unclassified, expressed	3.20562	1.62022e-06	2.47771e-05	4.1728	3.75423	3.41548	10.923	13.577	13.0746
LOC_Os08g38400	oligopeptide transporter, putative, expressed	3.19833	0.000255001	0.00200094	0.918015	1.05118	0.956334	5.02457	2.80903	2.22862
LOC_Os07g46060	expressed protein	3.19771	0.0113828	0.0420902	1.00147	0.650733	1.02464	4.91534	3.07656	1.11431
LOC_Os08g36440	HVA22, putative, expressed	3.19676	0.00418733	0.0192143	1.16838	2.25254	0.888025	10.3768	2.27398	2.52577
LOC_Os08g31219	ribosomal protein L27, putative, expressed	3.19371	1.05779e-10	3.56313e-09	25.2871	34.5889	23.6351	122.119	89.3539	69.4586
LOC_Os08g06550	acyl CoA binding protein, putative, expressed	3.19366	2.05213e-06	3.05288e-05	9.18015	12.9646	9.2901	41.7258	37.32	26.4463
LOC_Os09g22090	mannose-6-phosphate isomerase, putative, expressed	3.18764	0.000161287	0.00135772	1.50221	1.25141	1.77605	5.46149	5.61806	3.93722
LOC_Os03g63510	pentatricopeptide, putative, expressed	3.18633	1.07756e-10	3.62427e-09	13.2695	15.5175	12.9788	40.5242	58.9896	38.7779
LOC_Os06g40070	NADP-dependent oxidoreductase, putative, expressed	3.18425	0.00585547	0.025093	7.09375	5.90665	8.5387	7.3184	53.7728	9.36019
LOC_Os02g32770	cytochrome P450, putative, expressed	3.18232	0.00131819	0.0075854	2.25331	1.65186	2.04929	2.07537	10.9686	6.16584
LOC_Os03g15460	expressed protein	3.18123	0.000119042	0.00104565	3.33824	3.35378	3.00562	18.2414	9.8316	4.90296
LOC_Os07g35979	expressed protein	3.17988	0.00191677	0.0102407	0.500736	0.650733	0.341548	1.74768	2.20709	1.11431
LOC_Os10g02920	cytochrome b561, putative, expressed	3.17939	0.00396725	0.0184115	1.83603	2.10237	1.70774	2.51228	13.1757	2.82292
LOC_Os05g41190	expressed protein	3.1763	0.0107093	0.0401333	0.667647	1.1513	0.683096	3.16766	3.67849	1.63432
LOC_Os02g47400	pectinacetylesterase domain containing protein, expressed	3.17194	4.20565e-06	5.8097e-05	4.75699	4.30485	4.64505	10.1584	14.0451	20.2804
LOC_Os12g02530	BTBN22 - Bric-a-Brac, Tramtrack, Broad Complex BTB domain with non-phototropic hypocotyl 3 NPH3 and coiled-coil domains, expressed	3.16905	0.00937913	0.036178	0.751103	0.400451	2.93731	8.19223	3.2772	2.22862
LOC_Os08g32520	expressed protein	3.1655	3.655e-09	9.39248e-08	16.107	14.8167	20.2196	57.2364	36.6511	73.2472
LOC_Os05g49760	dehydrogenase, putative, expressed	3.16399	0.00180426	0.00974169	1.25184	2.45276	1.36619	7.20917	6.28687	3.64008
LOC_Os06g41600	expressed protein	3.16243	0.000987588	0.006032	0.500736	0.55062	0.683096	2.83997	1.87269	1.1886
LOC_Os02g58670	bZIP transcription factor domain containing protein, expressed	3.15815	3.03836e-06	4.33053e-05	6.67647	7.60857	5.73801	25.5598	26.017	14.8575
LOC_Os02g34640	expressed protein	3.15794	0.000199576	0.00162633	0.751103	0.700789	0.819715	2.40306	2.80903	2.22862
LOC_Os06g06560	starch synthase, putative, expressed	3.15701	1.95752e-06	2.93353e-05	5.84192	6.6575	4.64505	14.8553	16.5198	24.5148
LOC_Os04g44340	expressed protein	3.15543	0.000700769	0.00456079	0.667647	0.650733	0.819715	1.74768	3.47785	1.70861
LOC_Os03g63060	P21-Rho-binding domain containing protein, putative, expressed	3.15529	5.72469e-06	7.59478e-05	5.34118	7.20812	3.96196	23.8121	17.6568	13.6689
LOC_Os01g12270	expressed protein	3.15499	1.27453e-06	1.98838e-05	9.34706	11.0124	7.37744	33.6428	41.9348	16.4175
LOC_Os02g24730	retrotransposon protein, putative, unclassified, expressed	3.1528	0.00288975	0.0142543	0.918015	0.55062	0.409858	2.07537	1.93957	2.08004
LOC_Os01g70890	histone-like transcription factor and archaeal histone, putative, expressed	3.15136	3.8571e-08	8.32822e-07	8.26214	10.2616	9.42672	23.4844	40.1959	27.4863
LOC_Os05g25784	expressed protein	3.14461	8.15956e-08	1.65358e-06	8.67942	9.16031	8.33377	26.7613	36.5174	22.3605
LOC_Os01g33869	expressed protein	3.14418	0.000514269	0.00356478	1.08493	1.05118	0.341548	2.51228	2.20709	3.41721
LOC_Os04g48490	fasciclin-like arabinogalactan protein, putative, expressed	3.14354	0.000242443	0.00191978	1.83603	2.65299	0.956334	5.67995	4.34731	7.94874
LOC_Os11g06410	homeodomain, putative, expressed	3.14117	4.27089e-07	7.42737e-06	5.50809	5.70642	5.32815	12.1245	23.0742	18.2747
LOC_Os03g09910	aminotransferase, classes I and II, domain containing protein, expressed	3.14054	0.000153644	0.00130168	10.0147	10.4618	11.1345	69.6886	17.1217	19.4633
LOC_Os07g28610	expressed protein	3.13941	0.00560318	0.0242298	0.834559	1.30147	0.614786	4.15073	4.28043	0.891447
LOC_Os09g30462	expressed protein	3.13832	0.00229242	0.0118199	1.25184	1.6018	1.09295	2.29383	8.15956	2.37719
LOC_Os10g35240	Rf1, mitochondrial precursor, putative, expressed	3.13206	3.85106e-08	8.32822e-07	5.09081	5.35603	4.91829	18.5691	17.7905	13.966
LOC_Os06g21380	OsCttP3 - Putative C-terminal processing peptidase homologue, expressed	3.13178	4.80117e-10	1.46543e-08	11.1831	10.9623	12.4323	34.6258	38.2563	39.1494
LOC_Os01g12100	expressed protein	3.12409	1.65461e-08	3.79934e-07	78.8659	94.4563	70.6321	250.901	369.922	174.649
LOC_Os04g40470	cytochrome P450, putative, expressed	3.12118	4.23599e-05	0.000431956	4.75699	4.85547	5.80632	18.8968	21.6697	9.80592
LOC_Os12g16210	zinc finger family protein, putative, expressed	3.11747	0.00316653	0.0153463	0.41728	0.901014	0.409858	2.9492	1.4714	1.56003
LOC_Os01g45470	expressed protein	3.11657	0.000115538	0.00102046	18.7776	28.7824	12.569	119.279	59.1903	22.7319
LOC_Os05g28830	PMR5, putative, expressed	3.11601	0.000830232	0.00523627	0.751103	0.55062	0.751406	2.73074	2.5415	1.41146
LOC_Os07g43940	X8 domain containing protein, expressed	3.11237	1.93334e-08	4.37663e-07	7.26067	9.11026	6.4211	31.1305	21.8034	21.7662
LOC_Os12g06280	expressed protein	3.11075	3.26917e-08	7.12926e-07	5.84192	7.65862	8.26546	21.846	25.3481	23.1033
LOC_Os04g33900	ctr copper transporter family protein, putative, expressed	3.11047	0.00780201	0.0313976	1.91949	2.65299	0.546477	10.1584	5.14989	2.00576
LOC_Os06g03800	pollen ankyrin, putative, expressed	3.10964	9.79592e-10	2.84665e-08	29.8772	32.7369	35.4527	73.4024	149.347	91.8933
LOC_Os02g47500	nodulin, putative, expressed	3.10737	9.8452e-10	2.85727e-08	7.7614	7.00789	8.60701	29.3828	23.0742	23.2519
LOC_Os07g44590	peroxidase precursor, putative, expressed	3.10355	0.00227408	0.0117442	0.584192	0.850958	0.478167	2.07537	2.60838	1.63432
LOC_Os04g01650	erythronate-4-phosphate dehydrogenase domain containing protein, expressed	3.10352	0.000702988	0.00457391	0.751103	0.850958	1.02464	2.40306	3.67849	2.37719
LOC_Os06g46060	expressed protein	3.09901	5.29589e-10	1.60119e-08	24.2857	27.2307	21.9957	84.9808	94.3031	58.9098
LOC_Os12g40900	OsIAA31 - Auxin-responsive Aux/IAA gene family member, expressed	3.09693	0.00385283	0.017966	6.34265	11.4629	3.82534	46.5319	15.6503	10.1774
LOC_Os08g30210	1-aminocyclopropane-1-carboxylate oxidase homolog 1, putative, expressed	3.09618	0.00773646	0.0311878	0.500736	0.250282	0.614786	1.74768	1.20387	1.41146
LOC_Os11g34940	plastid-specific 50S ribosomal protein 6, chloroplast precursor, putative, expressed	3.09259	0.000414052	0.00299776	1.41875	1.10124	0.819715	3.16766	4.7486	2.74863
LOC_Os10g21352	chloroplast 30S ribosomal protein S19, putative, expressed	3.09097	8.38463e-05	0.000776955	20.3632	25.6789	13.2521	87.1654	79.7898	27.3377
LOC_Os11g40030	cyclin-dependent kinase inhibitor, putative, expressed	3.08869	0.000222299	0.00178502	3.50515	4.15468	2.39084	10.3768	16.7873	5.42297
LOC_Os12g12000	RALFL46 - Rapid ALkalinization Factor RALF family protein precursor, expressed	3.08246	3.53155e-11	1.27374e-09	42.0618	45.301	46.0407	189.404	143.996	98.6535
LOC_Os11g24790	retrotransposon protein, putative, unclassified, expressed	3.07267	8.97999e-05	0.000823045	2.33677	2.60293	3.00562	9.1753	10.5673	5.79441
LOC_Os06g41590	YIF1B, putative, expressed	3.07155	5.32037e-08	1.12178e-06	9.34706	9.16031	8.81194	34.2982	31.0331	22.509
LOC_Os01g74490	heavy metal-associated domain containing protein, expressed	3.07102	2.80625e-08	6.20862e-07	19.6121	19.2216	18.5802	88.0392	64.4739	33.7264
LOC_Os07g28614	expressed protein	3.06922	9.50569e-07	1.54306e-05	10.0982	13.2649	8.88025	35.8274	42.403	25.4062
LOC_Os03g10090	transporter family protein, putative, expressed	3.06724	0.00085243	0.0053567	15.4393	12.6643	20.4929	42.7088	49.4255	61.1384
LOC_Os01g02010	expressed protein	3.06698	0.00199743	0.0106135	3.50515	3.45389	4.78167	21.409	14.1789	2.82292
LOC_Os12g32360	expressed protein	3.06525	1.30344e-08	3.05872e-07	17.025	19.572	13.9352	55.9256	52.8365	52.744
LOC_Os07g02620	NB-ARC domain containing protein, expressed	3.06256	0.00164739	0.00904167	1.16838	1.05118	1.57112	1.52922	5.75182	4.45724
LOC_Os02g09050	expressed protein	3.05945	1.9955e-12	8.33935e-11	40.0588	49.6058	32.9935	134.68	142.859	114.254
LOC_Os01g71090	xylanase inhibitor, putative, expressed	3.05808	0.00448475	0.0202885	7.34412	5.95671	7.1042	11.6876	5.14989	46.2067
LOC_Os06g30370	osMFT1 MFT-Like1 homologous to Mother of FT and TFL1 gene; contains Pfam profile PF01161: Phosphatidylethanolamine-binding protein, expressed	3.05727	0.00734126	0.0299661	1.25184	1.45163	1.29788	9.50299	2.5415	1.33717
LOC_Os04g44250	cytokinin-O-glucosyltransferase 3, putative, expressed	3.05624	1.102e-05	0.000135316	4.50662	4.40496	4.23519	15.0737	14.5802	12.2574
LOC_Os08g31830	UPF0041 domain containing protein, putative, expressed	3.05589	2.86964e-06	4.11622e-05	6.25919	7.80879	6.76265	17.6952	30.7656	17.6061
LOC_Os06g12740	expressed protein	3.05377	6.63166e-06	8.65093e-05	4.33971	4.3549	3.34717	15.6199	12.3062	10.6974
LOC_Os12g08830	thylakoid lumenal 29.8 kDa protein, putative, expressed	3.05345	0.00118312	0.0069936	0.667647	0.700789	0.273238	1.85691	1.67204	1.78289
LOC_Os07g23450	ZOS7-04 - C2H2 zinc finger protein, expressed	3.04764	0.00227777	0.0117578	0.834559	0.750845	0.819715	2.07537	4.0129	1.48575
LOC_Os04g48360	expressed protein	3.04727	0.00223354	0.0115667	0.667647	0.850958	0.683096	3.27689	2.67527	1.26288
LOC_Os06g10530	expressed protein	3.04466	7.63268e-05	0.000716151	4.08934	4.40496	3.14224	20.5352	10.0322	7.28015
LOC_Os07g42324	expressed protein	3.0442	1.14689e-05	0.000140367	18.1934	19.8223	18.1704	38.8858	92.8317	45.0924
LOC_Os02g32450	expressed protein	3.04207	8.23378e-06	0.000104478	5.00736	7.75874	5.53308	28.2905	20.4658	10.4745
LOC_Os04g34530	integral membrane protein DUF6 containing protein, expressed	3.04207	0.00280741	0.0139401	0.250368	0.500564	0.751406	2.40306	1.4714	1.11431
LOC_Os02g01060	harpin-induced protein 1 domain containing protein, expressed	3.04198	1.26925e-07	2.46104e-06	10.0982	9.61082	12.7056	24.0306	45.212	32.1664
LOC_Os05g05600	ATA15 protein, putative, expressed	3.0412	1.31539e-05	0.000158313	4.1728	4.05456	4.91829	8.51992	14.6471	17.6804
LOC_Os01g66680	S-domain receptor-like protein kinase, putative, expressed	3.04082	0.000127998	0.00111376	5.92537	6.3071	6.96758	13.1076	27.8896	19.0918
LOC_Os07g42826	NA	3.04002	3.61627e-11	1.30012e-09	25.621	30.234	18.8534	87.7115	74.1717	75.6244
LOC_Os12g29950	nodulin, putative, expressed	3.03478	2.47426e-08	5.53414e-07	32.9651	34.0383	38.4583	68.7055	154.229	106.231
LOC_Os05g42130	MONOCULM 1, putative, expressed	3.03217	0.0105534	0.0396775	2.8375	2.50282	1.77605	3.16766	16.9879	2.15433
LOC_Os01g49510	OsPOP3 - Putative Prolyl Oligopeptidase homologue, expressed	3.03107	1.9837e-06	2.9609e-05	22.1158	23.6767	26.2309	99.0714	96.3096	34.4693
LOC_Os10g34020	glutathione S-transferase, putative, expressed	3.02797	0.000480305	0.00337567	2.75405	2.7531	2.25422	4.36919	12.6406	7.13158
LOC_Os05g50800	expressed protein	3.02757	0.000415343	0.00300575	2.25331	3.20361	3.27886	4.36919	14.3127	8.46875
LOC_Os01g08440	UDP-glucoronosyl and UDP-glucosyl transferase domain containing protein, expressed	3.02719	2.106e-05	0.000235406	4.9239	7.20812	4.50843	19.8798	15.4497	17.5318
LOC_Os04g51240	EF hand family protein, putative, expressed	3.02685	2.82144e-06	4.05225e-05	7.92831	8.00902	8.47039	20.9721	24.9469	30.2349
LOC_Os06g20570	glycosyltransferase, putative, expressed	3.02302	0.00371328	0.0174312	0.41728	0.700789	0.546477	1.85691	1.13699	2.37719
LOC_Os02g32320	expressed protein	3.02279	6.62415e-07	1.10488e-05	8.59596	10.0113	9.56334	43.1458	25.415	21.3947
LOC_Os02g15120	RING-H2 finger protein, putative, expressed	3.02197	1.61582e-06	2.47266e-05	3.67206	3.60406	3.68872	12.0153	9.56408	12.8517
LOC_Os01g72230	stromal membrane-associated protein, putative, expressed	3.0174	0.000502195	0.00350182	1.00147	1.35152	1.16126	4.80611	3.74537	2.74863
LOC_Os04g47810	ethylene-responsive protein related, putative, expressed	3.01723	1.62081e-13	7.73645e-12	43.3971	43.7993	40.166	134.025	145.601	120.197
LOC_Os11g08200	eukaryotic aspartyl protease domain containing protein, expressed	3.01707	0.00305737	0.0149594	0.333824	0.600676	0.751406	1.74768	1.40451	2.22862
LOC_Os03g04770	beta-amylase, putative, expressed	3.01306	0.0110581	0.0411033	6.92684	8.20924	7.17251	57.8918	8.62773	6.53728
LOC_Os01g22230	peroxidase precursor, putative, expressed	3.0109	0.000284668	0.0022001	1.91949	2.20248	2.1176	5.02457	7.55763	6.83443
LOC_Os03g48440	expressed protein	3.00739	0.000454597	0.00323421	1.16838	1.35152	0.751406	3.27689	4.68172	2.37719
LOC_Os02g52550	uncharacterized Cys-rich domain containing protein, putative, expressed	3.00407	0.000102181	0.000919141	7.7614	10.9623	7.03589	49.6996	19.4626	13.8174
LOC_Os10g10130	OsWAK112d - OsWAK receptor-like protein kinase, expressed	3.00352	0.00115719	0.00686239	2.25331	3.00338	2.1176	11.2507	8.96214	3.41721
LOC_Os06g44450	CCT/B-box zinc finger protein, putative, expressed	3.00132	1.47105e-09	4.08941e-08	42.2287	43.0485	45.7674	185.472	151.286	77.333
LOC_Os01g59760	bZIP transcription factor, putative, expressed	3.00062	4.2877e-05	0.000435053	2.33677	2.50282	2.80069	8.083	10.0322	5.79441
LOC_Os02g26470	expressed protein	2.99794	0.000478267	0.00336625	1.00147	1.1513	0.956334	4.69688	3.21032	2.08004
LOC_Os02g40710	ammonium transporter protein, putative, expressed	2.99726	0.000188927	0.00155538	23.1173	22.4252	29.9196	36.4827	137.91	57.8698
LOC_Os12g05890	expressed protein	2.99685	0.000124445	0.00108673	1.91949	2.15242	1.91267	4.91534	7.02257	6.61157
LOC_Osp1g00260	NA	2.98533	1.24419e-06	1.94918e-05	20.1129	28.0316	12.1591	73.9486	68.6875	46.8753
LOC_Os07g37220	inositol-1-monophosphatase, putative, expressed	2.98096	6.89177e-07	1.14441e-05	3.67206	5.25592	5.60139	11.7968	17.2555	15.7489
LOC_Os11g48070	GDSL-like lipase/acylhydrolase, putative, expressed	2.97523	0.000266795	0.00207894	2.50368	2.40271	1.4345	6.44456	7.82515	5.42297
LOC_Os07g40870	igA FC receptor precursor, putative, expressed	2.97451	0.000758757	0.0048662	34.5508	41.5968	36.9555	236.81	80.1911	43.7552
LOC_Os10g05250	protein kinase domain containing protein, expressed	2.96479	0.0109328	0.0407893	0.500736	0.500564	1.22957	1.0923	3.61161	2.00576
LOC_Os01g28840	C4-dicarboxylate transporter/malic acid transport protein, expressed	2.95959	0.012041	0.0438734	1.16838	1.70192	0.956334	8.73838	2.07333	1.63432
LOC_Os05g01370	polygalacturonase inhibitor precursor, putative, expressed	2.95837	0.00380632	0.0177787	6.92684	5.95671	8.81194	10.5953	10.5004	43.6809
LOC_Os03g10740	expressed protein	2.95792	0.00104447	0.00632435	0.918015	1.30147	1.16126	4.36919	3.74537	2.52577
LOC_Os05g30160	expressed protein	2.95739	0.00338831	0.0161937	0.500736	0.350394	0.683096	1.0923	2.07333	1.41146
LOC_Os12g09630	expressed protein	2.95597	0.000451148	0.00321201	0.751103	0.800902	1.02464	3.16766	3.07656	1.78289
LOC_Os01g12820	harpin-induced protein, putative, expressed	2.95549	0.000469076	0.00331964	1.16838	1.1513	0.888025	4.91534	2.5415	2.67434
LOC_Os01g55320	heavy metal-associated domain containing protein, expressed	2.95533	0.0119412	0.0435947	1.25184	1.25141	0.956334	3.27689	6.01935	1.41146
LOC_Os03g62260	FAD binding domain containing protein, expressed	2.9535	3.58024e-08	7.78285e-07	8.01177	7.40834	7.24082	23.2659	21.2684	24.8862
LOC_Os11g06240	ATOZI1, putative, expressed	2.9458	0.000128946	0.00112006	2.25331	2.90327	2.66407	8.95684	8.69461	6.53728
LOC_Os03g20120	glycosyl transferase 8 domain containing protein, putative, expressed	2.94513	0.000746515	0.00480003	100.064	103.667	98.5024	691.971	116.173	148.872
LOC_Os01g43895	expressed protein	2.94486	5.07928e-05	0.000502535	2.58713	3.35378	4.44012	13.9814	11.6374	6.61157
LOC_Os12g39710	expressed protein	2.94436	0.000316944	0.00240295	1.33529	1.1513	1.29788	4.0415	2.60838	4.90296
LOC_Os01g13080	60S acidic ribosomal protein, putative, expressed	2.94413	3.4381e-10	1.07274e-08	39.3077	44.8004	33.4034	149.863	125.938	87.659
LOC_Os01g08220	gibberellin 3-beta-dioxygenase 2-2, putative, expressed	2.94373	0.00686704	0.0284392	6.09228	8.75986	6.21617	14.6368	45.212	4.90296
LOC_Os05g51390	uncharacterized protein PA4923, putative, expressed	2.94171	0.000572729	0.00387941	3.17133	3.65411	3.07393	18.4598	8.29332	4.53152
LOC_Os05g02770	glycine-rich cell wall structural protein precursor, putative, expressed	2.94117	2.23777e-14	1.18962e-12	60.7559	65.5738	66.1237	208.847	203.855	176.655
LOC_Os04g09604	O-methyltransferase, putative, expressed	2.93952	0.000994763	0.00606922	1.25184	1.25141	0.819715	2.1846	3.61161	4.23437
LOC_Os12g37900	expressed protein	2.93785	0.000195558	0.00160056	1.75257	2.10237	1.77605	7.64608	5.28365	4.60581
LOC_Os09g33490	no apical meristem protein, putative, expressed	2.93636	2.38307e-11	8.79306e-10	31.6298	39.2442	25.0696	98.416	107.144	88.4018
LOC_Os05g48730	expressed protein	2.93581	0.00694018	0.0286786	0.751103	0.800902	0.614786	4.47842	1.4714	1.04002
LOC_Os01g72160	glutathione S-transferase, putative, expressed	2.93378	2.48869e-06	3.63194e-05	10.3485	10.5619	9.9732	22.829	44.7438	26.0748
LOC_Os06g45590	glyceraldehyde-3-phosphate dehydrogenase, putative, expressed	2.9331	0.00247697	0.0125749	1.25184	1.40158	0.546477	3.93227	3.81225	2.22862
LOC_Os08g44410	harpin-induced protein 1 domain containing protein, expressed	2.93224	0.0013314	0.00764293	1.91949	3.35378	1.4345	9.06607	7.49074	4.45724
LOC_Os01g39840	expressed protein	2.9319	0.000372607	0.00274158	2.00294	2.55287	2.45915	7.97377	9.49719	4.16009
LOC_Os01g16030	ADP-ribosylation factor, putative, expressed	2.92668	0.00090818	0.00564536	8.01177	8.65975	4.50843	25.669	19.3288	20.0576
LOC_Os09g30438	expressed protein	2.92556	1.97445e-07	3.69431e-06	18.4438	34.1384	31.0126	95.0299	84.6722	75.5501
LOC_Os02g25604	NA	2.91749	3.34675e-06	4.73398e-05	5.75846	7.70868	5.12322	25.1228	18.058	14.1889
LOC_Os06g27760	peptide methionine sulfoxide reductase msrB, putative, expressed	2.91703	0.00126728	0.00737796	1.25184	1.00113	1.91267	4.91534	2.94279	4.75438
LOC_Os10g42240	kinase, pfkB family, putative, expressed	2.91686	0.0003174	0.00240397	1.75257	1.40158	1.57112	7.3184	3.94602	3.34293
LOC_Os02g35090	expressed protein	2.91653	3.92913e-05	0.000405084	7.26067	8.30935	4.09858	26.3244	21.0677	13.2974
LOC_Os05g06630	expressed protein	2.91397	2.83045e-07	5.06366e-06	9.01324	9.16031	8.60701	27.7444	28.826	24.6634
LOC_Os04g56610	expressed protein	2.91206	0.00040205	0.00292559	3.33824	4.10462	2.39084	15.4014	9.22967	5.94298
LOC_Os09g26670	expressed protein	2.90891	0.00141418	0.00802372	1.58566	1.55175	0.683096	3.49535	5.8187	2.3029
LOC_Os08g38990	WRKY30, expressed	2.90853	1.35224e-06	2.10084e-05	6.00883	7.9089	4.16689	19.6614	18.9944	16.5661
LOC_Os11g03540	AP2 domain containing protein, expressed	2.90552	0.00257347	0.0129809	0.41728	0.800902	1.02464	3.05843	1.93957	2.00576
LOC_Os11g47460	MYB family transcription factor, putative, expressed	2.90419	2.50346e-07	4.56236e-06	85.7092	92.0036	82.9962	180.011	417.141	186.907
LOC_Os04g48020	3-hexulose-6-phosphate isomerase, putative, expressed	2.90188	0.00350221	0.0166002	0.500736	0.700789	0.888025	1.96614	3.2772	1.11431
LOC_Os07g44740	chaperonin, putative, expressed	2.90174	1.61713e-08	3.72855e-07	34.8011	43.499	29.9196	143.091	110.02	77.5559
LOC_Os03g62270	MATE efflux family protein, putative, expressed	2.90095	1.49558e-09	4.14734e-08	19.3618	16.7188	18.7168	58.3287	57.5182	49.4753
LOC_Os12g08200	expressed protein	2.90035	0.00859161	0.033774	1.00147	1.10124	0.546477	4.58765	1.87269	1.85718
LOC_Os02g50700	expressed protein	2.8955	2.05109e-09	5.564e-08	10.5154	11.513	12.1591	37.4658	34.3772	31.3492
LOC_Os12g35480	expressed protein	2.89324	3.90133e-07	6.8484e-06	8.5125	6.85772	9.01687	25.0136	32.772	15.6003
LOC_Os05g02060	mitochondrial import inner membrane translocase subunit Tim17, putative, expressed	2.89267	8.84258e-05	0.000813453	2.92096	3.65411	3.00562	10.8137	8.49397	9.73163
LOC_Os12g37970	MYB family transcription factor, putative, expressed	2.88939	1.16893e-07	2.29028e-06	75.1103	78.9889	75.4821	136.1	325.847	220.856
LOC_Os07g34110	integral membrane protein DUF6 containing protein, expressed	2.88162	1.29091e-09	3.63365e-08	48.8217	46.152	54.9892	163.299	178.775	108.682
LOC_Os07g26440	expressed protein	2.88092	1.5575e-07	2.96613e-06	15.6063	15.7177	13.8668	54.2872	37.0524	44.7209
LOC_Os11g41150	nitrilase-associated protein, putative, expressed	2.87883	4.36427e-05	0.000442222	4.84044	6.3071	4.3035	15.2922	17.523	13.6689
LOC_Os03g02400	plastocyanin-like domain containing protein, putative, expressed	2.87838	0.00703829	0.0290141	0.584192	0.800902	0.888025	2.83997	3.00967	1.11431
LOC_Os12g16650	Cyclopropane-fatty-acyl-phospholipid synthase, putative, expressed	2.87392	0.00989715	0.0378185	0.667647	0.700789	0.409858	2.07537	1.40451	1.93147
LOC_Os08g02180	expressed protein	2.87314	0.00090272	0.00561765	1.83603	1.70192	1.57112	4.0415	3.61161	7.42873
LOC_Os12g04150	alpha/beta hydrolase fold, putative, expressed	2.87252	0.00935853	0.0361296	28.2916	30.7346	28.6217	216.057	34.444	22.509
LOC_Os09g29060	expressed protein	2.87088	3.55649e-06	5.00855e-05	6.00883	6.35716	4.91829	22.7198	17.0548	12.5545
LOC_Os01g46130	expressed protein	2.87083	0.00897474	0.0350094	0.834559	0.951071	0.341548	3.05843	1.20387	2.3029
LOC_Os06g51470	expressed protein	2.86726	0.00272425	0.0135991	1.16838	1.45163	1.16126	5.35226	4.68172	1.56003
LOC_Os01g58024	NADPH-dependent oxidoreductase, putative, expressed	2.86529	0.00323017	0.0155961	0.918015	1.35152	0.546477	3.82304	2.87591	2.00576
LOC_Os04g52361	ribosomal protein S17, putative, expressed	2.85845	1.34222e-08	3.13839e-07	45.8173	50.607	42.2836	209.066	118.581	91.5219
LOC_Os04g05010	CBS domain containing membrane protein, putative, expressed	2.85722	4.81662e-08	1.02092e-06	16.2739	15.3172	13.7985	39.5412	55.9799	39.0008
LOC_Os04g38240	transposon protein, putative, unclassified, expressed	2.85533	0.000984963	0.00601972	1.66912	2.20248	0.956334	4.47842	6.68816	3.34293
LOC_Os11g35870	RWD domain containing protein, expressed	2.85448	1.73282e-11	6.48982e-10	25.7879	27.0304	27.2555	99.2899	69.6907	70.2757
LOC_Os03g60950	expressed protein	2.85419	5.77595e-10	1.73001e-08	19.028	23.9269	16.7359	63.8994	55.2442	58.7612
LOC_Os10g36000	remorin C-terminal domain containing protein, putative, expressed	2.85075	9.25522e-11	3.15922e-09	97.2262	118.784	85.7285	301.802	356.412	239.354
LOC_Os03g57200	glutathione S-transferase, putative, expressed	2.84961	3.7169e-10	1.15492e-08	15.7732	14.8667	15.3013	55.161	43.6068	38.1836
LOC_Os09g09980	glucan endo-1,3-beta-glucosidase precursor, putative, expressed	2.84932	0.00108265	0.00651158	1.83603	2.00225	1.63943	4.69688	4.48107	6.983
LOC_Os04g33310	expressed protein	2.84702	7.83852e-05	0.000733929	9.18015	11.9635	7.30913	23.7029	29.8961	30.4578
LOC_Os02g09460	GA16396-PA, putative, expressed	2.84687	3.69305e-08	7.9971e-07	13.8537	14.6165	11.9542	42.4904	46.0815	31.6464
LOC_Os04g38220	transporter family protein, putative, expressed	2.84441	0.00369223	0.0173724	0.834559	0.951071	0.546477	4.0415	1.93957	1.26288
LOC_Os03g46250	acetyltransferase, GNAT family, putative, expressed	2.84428	0.00126964	0.00738672	1.83603	2.65299	2.1176	7.86454	8.7615	3.26864
LOC_Os12g15780	retrotransposon protein, putative, unclassified, expressed	2.84364	0.00816761	0.0324937	1.16838	0.800902	1.4345	6.33533	1.93957	2.08004
LOC_Os03g06390	expressed protein	2.8431	1.67021e-05	0.000194505	49.3225	67.3258	41.0541	250.682	165.331	61.3613
LOC_Os01g15770	transmembrane protein 136, putative, expressed	2.83917	0.0091088	0.0354049	0.834559	0.901014	1.22957	6.00764	2.27398	0.891447
LOC_Os01g64670	soluble inorganic pyrophosphatase, putative, expressed	2.83732	0.00143956	0.00813684	0.918015	1.25141	1.02464	4.91534	2.94279	1.93147
LOC_Os02g37040	NA	2.8363	4.7659e-05	0.00047625	4.00588	4.60518	5.73801	22.5013	11.7043	8.98876
LOC_Os02g03120	endoglucanase, putative, expressed	2.83538	0.00707111	0.0291124	2.00294	3.75423	1.02464	2.73074	11.4368	5.79441
LOC_Os04g04060	dynamin family protein, putative, expressed	2.83426	0.000117657	0.0010347	2.58713	2.50282	4.03027	9.83068	8.56085	8.46875
LOC_Os08g08040	LSM domain containing protein, expressed	2.8332	4.50185e-09	1.14529e-07	59.8379	73.0322	50.0709	239.432	190.211	116.631
LOC_Os01g14410	early light-induced protein, chloroplast precursor, putative, expressed	2.83253	0.000736626	0.0047487	1.83603	1.35152	1.91267	6.77225	3.14344	5.20011
LOC_Os04g09580	expressed protein	2.8306	0.00513298	0.0226234	1.83603	1.65186	0.614786	1.52922	4.41419	5.86869
LOC_Os09g15320	ubiquitin-conjugating enzyme, putative, expressed	2.82918	7.92543e-09	1.92008e-07	18.2768	21.1738	21.0394	59.7487	57.8526	60.1727
LOC_Os03g09880	AIR12, putative, expressed	2.82277	1.37837e-05	0.000164698	24.703	25.2785	22.1323	70.0163	93.9687	48.4353
LOC_Os07g16364	expressed protein	2.82271	1.24609e-05	0.000151025	4.33971	4.75535	4.37181	17.2583	12.3062	10.4745
LOC_Os10g40710	expansin precursor, putative, expressed	2.82193	0.000497266	0.00347204	5.59155	7.70868	3.00562	18.0229	17.0548	13.3717
LOC_Os01g49210	expressed protein	2.81934	0.000425757	0.0030643	1.25184	1.70192	1.63943	5.1338	5.41741	3.12006
LOC_Os01g44210	50S ribosomal protein L31, putative, expressed	2.81677	1.07996e-06	1.71343e-05	6.50956	8.75986	7.03589	21.9552	27.4884	16.2689
LOC_Os08g07740	histone-like transcription factor and archaeal histone, putative, expressed	2.8156	0.00614614	0.02607	1.25184	1.05118	0.888025	1.74768	5.75182	1.70861
LOC_Os07g15160	retrotransposon protein, putative, unclassified, expressed	2.80673	0.00558107	0.0241585	0.41728	0.55062	0.341548	1.20153	1.13699	1.56003
LOC_Os01g11620	GDSL-like lipase/acylhydrolase, putative, expressed	2.80324	0.00042951	0.00308439	7.59449	9.0602	8.67532	44.2381	11.4368	19.8347
LOC_Os11g01050	exo70 exocyst complex subunit domain containing protein, expressed	2.802	0.00584601	0.0250685	3.25478	2.95332	1.98098	4.15073	14.3127	5.20011
LOC_Os03g04680	cytochrome P450, putative, expressed	2.80186	0.00304075	0.0148878	2.75405	3.30372	2.59576	5.89841	5.08301	13.8917
LOC_Os01g05140	expressed protein	2.79799	7.17051e-06	9.26632e-05	3.25478	4.00451	3.68872	12.2337	10.6342	9.28591
LOC_Os04g49130	ubiquitin-conjugating enzyme, putative, expressed	2.79766	0.0124963	0.0451627	2.75405	4.00451	2.25422	18.5691	6.15311	2.67434
LOC_Os06g41450	VQ domain containing protein, putative, expressed	2.7973	7.68474e-09	1.86782e-07	35.2184	41.6469	34.9062	140.033	118.046	70.7958
LOC_Os03g27424	NA	2.796	9.7524e-06	0.000121345	5.00736	7.35828	5.25984	17.2583	15.3159	18.869
LOC_Os01g63210	SOUL heme-binding protein, putative, expressed	2.7935	0.000116233	0.00102539	18.2768	15.2672	22.2006	74.8224	36.9856	51.1096
LOC_Os05g51570	vacuolar-processing enzyme precursor, putative, expressed	2.79237	0.000197052	0.00161103	2.8375	3.80428	3.41548	16.166	8.62773	5.2744
LOC_Os09g32274	30S ribosomal protein S16, putative, expressed	2.78519	4.65053e-07	8.00077e-06	9.59743	12.0636	8.81194	34.0797	30.8993	24.0691
LOC_Os06g31960	THION5 - Plant thionin family protein precursor, expressed	2.77948	0.00666874	0.0278517	30.6283	44.1497	32.3787	188.968	91.9623	37.3665
LOC_Os10g22600	ethylene-responsive transcription factor, putative, expressed	2.77889	0.000688927	0.00449807	1.33529	1.45163	1.77605	4.69688	5.8187	2.74863
LOC_Os06g21340	rho GDP-dissociation inhibitor 1, putative, expressed	2.77584	4.50295e-05	0.000453629	3.83897	4.95558	4.03027	14.3091	14.9815	8.1716
LOC_Os07g15940	legume lectins beta domain containing protein, expressed	2.77464	0.00221504	0.0114816	1.66912	1.80203	1.84436	3.49535	3.81225	7.80016
LOC_Os01g12740	cytochrome P450, putative, expressed	2.77421	0.00186054	0.00998788	1.00147	1.50169	1.09295	2.07537	5.21677	3.04578
LOC_Os12g41540	expressed protein	2.77395	0.00218261	0.0113713	0.918015	1.00113	0.683096	3.27689	1.8058	2.60005
LOC_Os09g38510	purine permease, putative, expressed	2.7734	0.00826803	0.0328118	0.834559	1.05118	0.888025	4.80611	2.67527	0.891447
LOC_Os11g38260	PAP fibrillin family domain containing protein, expressed	2.77279	0.000130708	0.00113216	2.92096	2.80316	3.89365	10.0491	10.3667	7.35444
LOC_Os06g51320	GASR8 - Gibberellin-regulated GASA/GAST/Snakin family protein precursor, expressed	2.77227	0.00059267	0.00399038	4.00588	7.80879	3.62041	17.9137	15.5165	11.8117
LOC_Os02g15540	expressed protein	2.77151	3.52407e-06	4.96601e-05	5.75846	7.05795	5.53308	26.2151	12.8413	14.8575
LOC_Os02g44940	RALFL8 - Rapid ALkalinization Factor RALF family protein precursor, expressed	2.76982	5.31954e-10	1.60617e-08	16.3574	16.7689	18.1704	52.1026	56.1137	39.818
LOC_Os02g33780	serine-aspartate repeat-containing protein I precursor, putative, expressed	2.76661	9.4718e-05	0.000860982	3.67206	4.10462	4.44012	15.8383	10.6342	9.13733
LOC_Os11g02530	WRKY40, expressed	2.76399	0.00033071	0.00248631	1.16838	1.40158	1.77605	4.36919	4.54795	3.64008
LOC_Os01g58194	protein disulfide isomerase, putative, expressed	2.76369	0.000221602	0.0017806	7.51103	7.50845	7.65067	37.1381	14.112	15.3032
LOC_Os07g36910	OsFBX254 - F-box domain containing protein, expressed	2.7594	0.00135861	0.00776536	1.00147	0.951071	0.888025	2.1846	2.5415	3.34293
LOC_Os01g34790	expressed protein	2.7589	0.00907817	0.0353048	0.918015	1.00113	0.819715	1.52922	4.54795	1.70861
LOC_Os10g07210	hsp20/alpha crystallin family protein, putative, expressed	2.75866	0.00254921	0.0128775	1.75257	2.90327	2.73238	9.06607	7.35698	5.12582
LOC_Os02g42370	receptor-like protein kinase 2 precursor, putative, expressed	2.75516	0.00515057	0.0226787	0.333824	0.400451	0.614786	1.52922	1.00322	1.41146
LOC_Os08g08340	hypothetical protein	2.7548	0.010056	0.0382757	0.751103	1.20135	1.22957	2.1846	5.61806	1.33717
LOC_Os07g04560	no apical meristem protein, putative, expressed	2.75323	3.81672e-05	0.000394582	11.2666	11.2126	12.6373	35.0628	24.0105	41.0809
LOC_Os08g43580	acyl carrier protein, putative, expressed	2.75201	3.95919e-11	1.41209e-09	92.803	101.514	85.1138	281.922	306.318	214.319
LOC_Os12g03530	alpha-N-arabinofuranosidase, putative, expressed	2.7498	0.00062458	0.00415658	1.50221	1.80203	1.02464	4.80611	4.14666	3.64008
LOC_Osp1g00740	NA	2.7483	8.99208e-05	0.000823045	14.7717	19.0715	11.3394	60.0764	48.5561	22.8805
LOC_Os08g15268	chloroplast 50S ribosomal protein L22, putative, expressed	2.7483	8.99144e-05	0.000823045	14.7717	19.0715	11.3394	60.0764	48.5561	22.8805
LOC_Os06g02000	adenylate kinase, putative, expressed	2.74667	4.57475e-07	7.88249e-06	28.7923	30.5344	22.6788	72.5286	112.696	49.8467
LOC_Os07g06990	expressed protein	2.73429	6.57064e-06	8.59008e-05	4.9239	5.35603	5.6697	18.2414	14.4464	13.0003
LOC_Os10g28850	retrotransposon protein, putative, unclassified	2.7342	0.00587703	0.0251709	0.584192	0.700789	0.956334	3.82304	1.8058	1.04002
LOC_Os01g66180	cytochrome c, putative, expressed	2.73277	8.05283e-09	1.94884e-07	15.2724	16.919	12.1591	47.7334	43.6068	35.5836
LOC_Os02g18840	phosphatidylinositol 3- and 4-kinase family protein, putative, expressed	2.73226	3.15251e-11	1.14439e-09	22.7835	20.6733	21.5858	65.5379	59.5915	59.6527
LOC_Os04g17890	retrotransposon protein, putative, unclassified, expressed	2.73174	0.00131957	0.00759055	1.58566	1.35152	0.956334	2.29383	4.48107	4.0858
LOC_Os03g45280	dehydrin, putative, expressed	2.73119	1.79675e-05	0.000206392	59.1703	74.7341	51.0273	255.707	203.253	76.293
LOC_Os11g31940	GDSL-like lipase/acylhydrolase, putative, expressed	2.73044	0.00929871	0.0359606	4.9239	6.35716	5.19153	35.6089	7.55763	5.57154
LOC_Os06g40120	SPX domain containing protein, putative, expressed	2.72951	8.6353e-07	1.41198e-05	28.0412	35.2897	26.8457	71.4363	130.553	54.304
LOC_Os06g04690	OsFBX184 - F-box domain containing protein, expressed	2.7273	0.000172632	0.00143651	2.33677	3.15355	3.41548	8.41069	6.21999	10.6231
LOC_Os08g33110	expressed protein	2.72196	0.000173113	0.00143998	3.08787	3.45389	3.34717	11.0322	10.7011	6.53728
LOC_Os01g65880	nodulin MtN3 family protein, putative, expressed	2.72104	0.00170949	0.00932201	16.5243	26.0794	9.08518	89.2407	31.1	30.3092
LOC_Os05g38219	expressed protein	2.71734	9.44117e-05	0.000858546	4.00588	4.85547	3.07393	12.4522	14.3127	7.35444
LOC_Os03g54980	expressed protein	2.71713	9.22515e-10	2.69125e-08	40.2258	48.1042	36.2724	131.731	124.065	98.282
LOC_Os09g38320	phytoene synthase, chloroplast precursor, putative, expressed	2.71589	9.16765e-08	1.8429e-06	22.1158	25.0782	25.2062	98.7437	49.158	58.9841
LOC_Os09g37330	OsSAUR39 - Auxin-responsive SAUR gene family member, expressed	2.71523	3.98292e-06	5.52966e-05	9.51398	12.1637	7.37744	25.0136	35.7817	21.5433
LOC_Os02g58540	RING-H2 finger protein, putative, expressed	2.71333	0.000711578	0.00461641	2.75405	3.00338	1.77605	7.64608	9.76472	4.0858
LOC_Os08g40100	expressed protein	2.71104	0.00312551	0.0151934	2.58713	2.85321	1.09295	6.77225	5.75182	6.09156
LOC_Os02g49850	plastocyanin-like domain containing protein, putative, expressed	2.70975	0.00200767	0.0106532	13.6868	19.6721	12.7739	82.5777	39.6608	12.0345
LOC_Os04g52770	helix-loop-helix DNA-binding domain containing protein, expressed	2.70617	4.73399e-09	1.20138e-07	29.5434	31.5355	28.1436	94.9207	72.8341	84.0189
LOC_Os05g10830	proteophosphoglycan ppg4, putative, expressed	2.70505	0.00147459	0.00828473	3.17133	3.45389	2.59576	7.20917	14.1789	4.60581
LOC_Os06g13720	dehydrogenase E1 component domain containing protein, expressed	2.70351	0.0131214	0.0469856	6.09228	7.20812	6.14786	43.255	5.21677	8.46875
LOC_Os06g47850	zinc finger family protein, putative, expressed	2.70252	6.65642e-07	1.10861e-05	17.6927	21.2239	16.2577	64.2271	56.5819	35.955
LOC_Os01g48360	expressed protein	2.70149	9.09113e-06	0.000114002	11.2666	13.1648	12.2274	44.3473	41.801	18.2004
LOC_Os11g45090	NB-ARC domain containing protein, expressed	2.69436	0.00168808	0.00922543	1.66912	1.55175	0.819715	5.1338	3.74537	2.67434
LOC_Os08g44460	expressed protein	2.69317	3.16702e-08	6.93837e-07	31.7967	39.6446	33.6766	135.445	91.7616	70.9443
LOC_Os01g32920	ZOS1-08 - C2H2 zinc finger protein, expressed	2.68862	0.0103427	0.039108	0.834559	0.901014	0.683096	2.51228	3.00967	1.33717
LOC_Os08g37040	gibberellin receptor GID1L2, putative, expressed	2.6883	5.38509e-06	7.19102e-05	7.0103	7.25817	10.8612	18.3506	27.2208	23.9205
LOC_Os05g05820	pro-resilin precursor, putative, expressed	2.68786	0.00461303	0.0207392	0.584192	0.800902	0.819715	3.16766	1.53828	1.70861
LOC_Os01g51320	peroxisomal N-acetyl-spermine/spermidine oxidase precursor, putative, expressed	2.68775	0.000464451	0.00329314	3.00441	3.15355	3.34717	7.3184	11.7712	7.35444
LOC_Os01g68940	ubiquitin family domain containing protein, expressed	2.68346	1.15534e-09	3.29339e-08	35.8026	39.3443	34.7013	121.354	115.103	72.5044
LOC_Os08g38920	caffeoyl-CoA O-methyltransferase, putative, expressed	2.68329	0.00245678	0.012512	4.00588	3.65411	3.5521	18.8968	8.69461	4.60581
LOC_Os01g09880	harpin-induced protein 1 domain containing protein, expressed	2.68209	0.00658295	0.0275783	3.00441	4.10462	2.18591	16.6029	5.55118	4.75438
LOC_Os05g10930	OsGrx_C15 - glutaredoxin subgroup III, expressed	2.6809	4.63564e-11	1.63516e-09	62.2581	66.4748	68.173	167.231	225.057	155.632
LOC_Os02g53510	oxidoreductase/ transition metal ion binding protein, putative, expressed	2.67851	0.00409977	0.0188975	0.751103	0.850958	0.888025	3.38612	2.27398	1.48575
LOC_Os07g42714	expressed protein	2.67669	2.16246e-08	4.87075e-07	39.725	47.2031	32.9252	125.287	134.633	76.4416
LOC_Os02g06290	rhodanese-like domain containing protein, putative, expressed	2.67292	5.40892e-08	1.13831e-06	11.1831	14.3662	10.7246	33.2059	33.7752	34.0236
LOC_Os11g14040	glutathione S-transferase, N-terminal domain containing protein, expressed	2.67037	2.1425e-05	0.000238299	14.1875	15.4674	14.7549	31.3489	56.5819	34.7664
LOC_Os02g32950	RCN2 Centroradialis-like1 homologous to TFL1 gene; contains Pfam profile PF01161: Phosphatidylethanolamine-binding protein, expressed	2.66884	0.00246771	0.012542	1.66912	1.70192	1.84436	5.02457	4.41419	5.05153
LOC_Os10g21376	NA	2.66726	6.045e-05	0.000584793	43.564	66.2746	27.7337	170.508	145.534	72.2072
LOC_Os06g46900	phosphosulfolactate synthase-related protein, putative, expressed	2.66681	3.40823e-06	4.81487e-05	14.0206	13.6654	11.2028	44.7842	32.9727	30.9778
LOC_Os10g21230	ATP synthase C chain, putative, expressed	2.66556	0.00228325	0.011778	1.00147	0.901014	0.683096	3.05843	2.74215	1.48575
LOC_Os07g17260	retrotransposon protein, putative, unclassified, expressed	2.66525	5.03055e-05	0.000498638	3.33824	3.85434	3.21055	11.3599	10.3667	7.42873
LOC_Os01g03100	protein binding protein, putative, expressed	2.66441	2.01059e-05	0.000226889	7.84486	8.96009	7.03589	31.5674	22.4054	13.2974
LOC_Os01g73170	peroxidase precursor, putative, expressed	2.66099	0.000191642	0.00157541	60.0883	65.2234	63.4596	343.2	104.737	88.7733
LOC_Os11g30360	expressed protein	2.66083	0.00452741	0.0204403	8.09523	11.7132	4.84998	46.095	10.2329	14.3374
LOC_Os06g12410	GDSL-like lipase/acylhydrolase, putative, expressed	2.65925	0.00120009	0.00706635	5.00736	6.05682	3.96196	23.5936	11.6374	7.50301
LOC_Os02g57290	cytochrome P450, putative, expressed	2.65017	0.0111327	0.0413358	1.58566	1.50169	1.91267	2.07537	9.49719	2.00576
LOC_Os05g47700	LTPL152 - Protease inhibitor/seed storage/LTP family protein precursor, expressed	2.6494	4.68044e-07	8.03989e-06	238.183	279.965	223.714	827.197	784.789	450.626
LOC_Os04g47220	aquaporin protein, putative, expressed	2.64934	3.03025e-05	0.000324644	586.445	696.835	533.498	1934.24	1589.78	1505.21
LOC_Os01g41200	heavy metal-associated domain containing protein, expressed	2.64916	0.00785667	0.0315815	1.58566	1.6018	1.50281	7.09994	3.2772	2.8972
LOC_Os01g71029	NA	2.6467	8.4991e-05	0.000785939	15.189	17.8201	14.4133	75.2593	25.3481	32.7607
LOC_Os03g55870	membrane associated DUF588 domain containing protein, putative, expressed	2.6466	4.1952e-05	0.000428799	7.09375	8.05907	4.9866	23.4844	21.2015	11.5888
LOC_Os01g65440	universal stress protein domain containing protein, putative, expressed	2.64647	0.000586869	0.00395726	4.08934	6.6575	2.66407	14.9645	15.6503	7.05729
LOC_Os06g50880	WD domain, G-beta repeat domain containing protein, expressed	2.64396	9.64132e-08	1.9192e-06	9.51398	8.75986	9.35841	30.0382	23.6092	22.6576
LOC_Os11g02620	BTBN21 - Bric-a-Brac, Tramtrack, Broad Complex BTB domain with non-phototropic hypocotyl 3 NPH3 and coiled-coil domains, expressed	2.64358	0.000148173	0.00126152	2.00294	2.55287	2.45915	6.11687	6.82193	6.3887
LOC_Os05g33590	cytochrome P450, putative, expressed	2.64175	5.58966e-06	7.42882e-05	5.17427	5.40609	5.19153	14.1999	16.5866	12.5545
LOC_Os03g58800	ATPase, putative, expressed	2.637	9.14921e-07	1.49275e-05	12.1846	12.5141	12.7739	32.1136	40.5303	29.9378
LOC_Os02g28470	transferase family protein, putative, expressed	2.63404	0.00195923	0.0104452	0.834559	0.951071	0.751406	1.85691	3.14344	1.93147
LOC_Os07g10880	expressed protein	2.633	0.00101118	0.00615432	1.25184	1.45163	1.57112	4.58765	4.21354	3.04578
LOC_Os10g38050	HOTHEAD precursor, putative, expressed	2.6328	7.71599e-07	1.27093e-05	11.6004	10.5118	10.0415	30.1474	31.7688	26.1491
LOC_Os09g27250	plant viral response family protein, putative, expressed	2.6315	0.00450774	0.020372	1.58566	2.00225	1.50281	4.91534	6.88881	2.3029
LOC_Os05g37200	solute carrier family 35 member F2, putative, expressed	2.63123	2.26849e-05	0.000250449	6.17574	7.85885	5.46477	16.2752	24.278	13.0003
LOC_Os01g68030	expressed protein	2.62845	3.88183e-07	6.8195e-06	15.9401	17.4697	14.1401	51.9934	39.1926	39.6694
LOC_Os01g02690	resistance-related receptor-like kinase, putative, expressed	2.62832	0.00640378	0.0269485	0.584192	0.650733	0.341548	1.31076	1.40451	1.63432
LOC_Os10g40030	short chain dehydrogenase/reductase protein, putative, expressed	2.62767	4.50486e-06	6.16608e-05	6.67647	5.30597	6.48941	19.7706	14.112	16.6403
LOC_Os01g14530	AWPM-19-like membrane family protein, putative, expressed	2.62573	0.00886661	0.0346539	0.834559	0.700789	0.409858	1.74768	2.00645	1.56003
LOC_Os01g61070	heavy metal-associated domain containing protein, expressed	2.62066	6.57791e-05	0.000628755	11.5169	10.2616	11.3394	21.6275	30.5649	36.9208
LOC_Os04g31950	LSM domain containing protein, expressed	2.61987	7.57904e-07	1.25021e-05	12.6853	16.7689	12.5007	48.9349	38.5238	28.3034
LOC_Os06g18140	UDP-glucoronosyl and UDP-glucosyl transferase domain containing protein, expressed	2.61799	4.50313e-05	0.000453629	7.92831	7.40834	10.7246	32.9874	18.5931	19.9833
LOC_Os01g59750	histidine triad family protein, putative, expressed	2.6153	0.000289043	0.00222602	3.00441	3.9044	2.45915	11.1414	8.29332	6.53728
LOC_Os01g52230	phosphoethanolamine/phosphocholine phosphatase, putative, expressed	2.61214	0.0002691	0.00209255	11.0996	9.81105	12.0225	18.6783	50.9638	19.0918
LOC_Os07g38570	expressed protein	2.6107	0.000358363	0.00265828	5.42464	6.70755	4.37181	25.3413	12.44	8.32017
LOC_Os03g19560	tetratricopeptide repeat domain containing protein, expressed	2.61061	0.000928504	0.00574624	2.0864	1.6018	2.66407	6.77225	4.81548	5.64583
LOC_Os05g32460	VQ domain containing protein, putative, expressed	2.61018	0.00128161	0.00743707	2.33677	2.65299	3.14224	6.99071	10.4335	4.6801
LOC_Os02g51710	wound/stress protein, putative, expressed	2.60816	0.000296046	0.00226843	10.0147	14.2661	6.48941	42.8181	25.5488	17.0861
LOC_Os02g50240	glutamine synthetase, catalytic domain containing protein, expressed	2.60733	2.12732e-05	0.000237014	426.209	491.603	361.699	1372.47	1477.82	655.065
LOC_Os07g47760	POEI50 - Pollen Ole e I allergen and extensin family protein precursor, expressed	2.60605	1.27756e-08	3.01058e-07	18.861	21.2239	21.7908	58.001	69.0887	41.0809
LOC_Os10g37290	DEFL6 - Defensin and Defensin-like DEFL family, expressed	2.60604	5.17227e-07	8.84412e-06	29.7103	27.6812	28.7583	60.1856	102.797	69.0871
LOC_Os07g04930	retrotransposon protein, putative, unclassified, expressed	2.60523	0.00635006	0.0267732	15.7732	16.8189	16.1211	103.331	17.7905	16.046
LOC_Os08g15090	diacylglycerol kinase catalytic domain family protein, expressed	2.605	1.54987e-05	0.000182423	7.42758	8.15919	7.99222	15.7291	24.6793	22.8805
LOC_Os01g62610	peptidyl-prolyl cis-trans isomerase, FKBP-type, putative, expressed	2.60456	0.00399111	0.0184878	31.8802	32.4365	30.1245	160.131	65.2765	37.2922
LOC_Os02g44654	cytochrome P450, putative, expressed	2.60427	0.00439241	0.0199593	2.33677	2.55287	2.80069	13.8722	3.54473	4.16009
LOC_Os01g32120	OsCML11 - Calmodulin-related calcium sensor protein, expressed	2.6032	0.000916963	0.00568735	2.42022	2.50282	1.91267	7.86454	5.61806	5.2744
LOC_Os10g27280	thaumatin, putative, expressed	2.60154	0.000127071	0.00110664	5.59155	5.90665	7.44575	20.8629	20.8002	10.0288
LOC_Os09g12660	glucose-1-phosphate adenylyltransferase large subunit, chloroplast precursor, putative, expressed	2.60146	0.00307769	0.0150402	5.09081	6.90778	5.05491	22.3921	6.42064	17.9032
LOC_Os02g36619	exo70 exocyst complex subunit, putative, expressed	2.60001	1.65286e-07	3.13179e-06	15.5228	15.4174	13.6619	29.0551	41.8679	48.361
LOC_Os03g11230	expressed protein	2.59979	4.46847e-05	0.000451364	7.42758	7.85885	4.3035	18.8968	20.7333	13.7431
LOC_Os01g74330	pectinacetylesterase domain containing protein, expressed	2.59771	0.00130531	0.00753948	1.41875	1.75197	1.98098	5.46149	4.7486	3.86294
LOC_Os02g09240	cytochrome P450 71D8, putative, expressed	2.59606	0.00662859	0.0277333	2.75405	2.30259	3.00562	6.33533	3.07656	12.0345
LOC_Os02g04160	transcription elongation factor 1, putative, expressed	2.59561	2.55721e-09	6.78114e-08	60.8394	71.08	53.623	189.295	192.352	122.723
LOC_Os04g47780	transmembrane amino acid transporter protein, putative, expressed	2.59528	6.8883e-10	2.05309e-08	15.2724	14.6665	16.5309	40.5242	45.1451	39.3722
LOC_Os03g26590	expressed protein	2.59235	0.00463094	0.0208072	0.751103	0.951071	0.751406	1.41999	2.5415	2.60005
LOC_Os02g33310	OsFBD7 - F-box and FBD domain containing protein, expressed	2.59117	0.00144569	0.00816738	1.25184	1.20135	1.09295	2.40306	3.54473	3.4915
LOC_Os07g41410	EGG APPARATUS-1, putative, expressed	2.59114	2.59406e-07	4.69694e-06	70.5203	73.5828	73.5694	226.979	227.598	135.649
LOC_Os07g26974	expressed protein	2.59111	1.43597e-05	0.000170809	6.84339	8.50958	5.05491	17.1491	22.0709	15.9718
LOC_Os12g02450	WRKY64, expressed	2.58848	4.24847e-05	0.000432442	3.75552	3.95445	3.41548	8.41069	10.3667	10.9945
LOC_Os04g36850	ORG4, putative, expressed	2.58768	0.00024295	0.00192252	3.50515	4.20473	2.73238	9.83068	11.8381	6.68585
LOC_Os01g03730	nuclease PA3, putative, expressed	2.58603	4.51678e-06	6.17863e-05	13.2695	13.315	16.6675	29.1644	30.3643	55.0469
LOC_Os05g30500	expressed protein	2.58398	0.00914526	0.0354895	11.2666	11.2627	11.6126	70.344	15.7841	9.21162
LOC_Os01g15320	RALFL9 - Rapid ALkalinization Factor RALF family protein precursor, expressed	2.58348	0.0014387	0.00813404	2.92096	3.95445	2.73238	14.746	6.08623	5.79441
LOC_Os02g51970	phosphate-induced protein 1 conserved region domain containing protein, expressed	2.58127	0.0039425	0.0183194	3.83897	5.35603	3.00562	15.6199	14.2458	3.71436
LOC_Os02g41760	NB-ARC domain containing protein, expressed	2.5771	0.00101342	0.00616448	1.16838	1.35152	1.16126	3.16766	3.54473	3.19435
LOC_Os12g12170	cytochrome b5-like Heme/Steroid binding domain containing protein, expressed	2.57503	9.72478e-07	1.57067e-05	17.025	20.2728	15.3697	61.6056	45.8808	35.2864
LOC_Os01g53779	expressed protein	2.57386	0.000118161	0.00103872	2.58713	3.15355	2.80069	8.51992	7.55763	6.983
LOC_Os04g40980	Divergent PAP2 family domain containing protein, expressed	2.57341	1.24563e-06	1.94964e-05	16.4408	19.8724	16.4626	47.078	64.1395	30.6806
LOC_Os12g38270	metallothionein, putative, expressed	2.57157	2.01492e-05	0.00022715	402.675	485.346	347.149	1240.63	1130.1	949.02
LOC_Os04g52890	ATBAG1, putative, expressed	2.57104	0.000491164	0.00344092	4.1728	4.75535	4.84998	16.2752	13.0419	8.02302
LOC_Os04g45020	MYB family transcription factor, putative, expressed	2.57083	0.00149109	0.00835232	1.16838	1.70192	1.4345	4.58765	3.87914	3.26864
LOC_Os03g26791	expressed protein	2.57056	5.4225e-07	9.22277e-06	10.2651	12.5641	10.6563	34.4074	28.9598	26.7434
LOC_Os09g30340	photosystem I reaction center subunit, chloroplast precursor, putative, expressed	2.56906	0.00106382	0.00641724	13.9371	15.5675	7.24082	45.1119	37.2531	17.6804
LOC_Os02g32009	expressed protein	2.56812	1.04125e-06	1.66258e-05	193.785	208.284	193.589	371.709	724.462	483.833
LOC_Os04g51890	OsSAUR20 - Auxin-responsive SAUR gene family member, expressed	2.56684	0.0127004	0.0457705	2.00294	3.00338	1.02464	2.40306	6.48752	7.05729
LOC_Os04g36740	potassium channel SKOR, putative, expressed	2.56656	3.17949e-05	0.000338051	10.3485	11.4629	10.3831	23.7029	46.2821	15.9718
LOC_Os06g18820	serine threonine kinase, putative, expressed	2.5639	3.184e-05	0.000338063	6.75993	7.05795	6.62603	13.2168	24.1443	16.7146
LOC_Os02g47210	amino acid permease family protein, putative, expressed	2.56355	4.39702e-06	6.04428e-05	6.09228	6.75761	7.78729	15.6199	19.3957	19.6118
LOC_Os01g67190	ribonuclease T2 family domain containing protein, expressed	2.56338	0.00818242	0.0325353	0.834559	0.850958	0.683096	2.40306	2.20709	1.78289
LOC_Os02g57240	oxidoreductase, aldo/keto reductase family protein, putative, expressed	2.56196	0.00127518	0.00740819	11.8507	13.365	8.26546	37.9027	31.0331	21.3947
LOC_Os07g34070	auxin-induced protein 5NG4, putative, expressed	2.56072	3.166e-05	0.000336776	11.6004	10.0613	11.5443	41.6165	32.772	15.3032
LOC_Os08g07120	terpene synthase, putative, expressed	2.55989	0.00150271	0.00840574	16.2739	17.3696	15.1647	14.746	42.938	69.0871
LOC_Os05g43576	radical SAM enzyme, putative, expressed	2.55964	0.00808589	0.0322429	0.500736	0.901014	0.546477	1.41999	2.07333	1.78289
LOC_Os02g50174	caleosin related protein, putative, expressed	2.55786	2.46591e-06	3.61098e-05	27.3735	34.4388	22.7471	59.9672	107.211	57.6469
LOC_Os01g38359	peptidyl-prolyl cis-trans isomerase, FKBP-type, putative, expressed	2.55783	9.2205e-05	0.000840864	6.50956	7.4584	7.30913	24.4675	15.1153	17.5318
LOC_Os08g40680	glycosyl hydrolase, putative, expressed	2.55767	0.00950763	0.036617	26.4555	19.0715	34.1548	129.874	18.2587	67.0071
LOC_Os12g21734	expressed protein	2.55469	0.00459728	0.0206767	1.00147	1.00113	1.4345	5.24303	1.8058	2.37719
LOC_Os03g63930	acyl carrier protein, putative, expressed	2.55184	0.0108415	0.0404994	1.58566	1.65186	1.09295	4.36919	4.81548	2.45148
LOC_Os10g37190	protein kinase domain containing protein, expressed	2.55045	0.000435685	0.00311975	7.42758	8.10913	6.21617	23.5936	22.6729	12.1088
LOC_Os08g36040	plant viral response family protein, putative, expressed	2.54848	3.23459e-08	7.07258e-07	43.4805	46.5524	36.6139	132.605	131.422	74.6587
LOC_Os08g39150	expressed protein	2.54843	8.36387e-08	1.69193e-06	76.0284	69.7786	78.761	211.578	215.091	169.226
LOC_Os08g44680	photosystem I reaction center subunit II, chloroplast precursor, putative, expressed	2.54744	0.00190824	0.0102	0.918015	1.20135	0.956334	2.83997	3.34408	2.08004
LOC_Os04g16776	NA	2.54625	0.00327324	0.0157356	2.58713	2.70304	2.04929	10.2676	6.95569	2.74863
LOC_Os04g16814	NA	2.54625	0.00327004	0.0157256	2.58713	2.70304	2.04929	10.2676	6.95569	2.74863
LOC_Os07g25016	NA	2.54625	0.00326945	0.0157256	2.58713	2.70304	2.04929	10.2676	6.95569	2.74863
LOC_Os09g12720	zinc finger, C3HC4 type domain containing protein, expressed	2.54625	0.000524999	0.00362729	1.66912	2.05231	1.77605	6.44456	4.48107	3.93722
LOC_Os09g24404	NA	2.54625	0.00326683	0.0157203	2.58713	2.70304	2.04929	10.2676	6.95569	2.74863
LOC_Osp1g00770	NA	2.54625	0.00326626	0.0157203	2.58713	2.70304	2.04929	10.2676	6.95569	2.74863
LOC_Osp1g01100	NA	2.54625	0.00326584	0.0157203	2.58713	2.70304	2.04929	10.2676	6.95569	2.74863
LOC_Os10g25170	AP2 domain containing protein, expressed	2.54295	4.90839e-08	1.03784e-06	60.589	72.0311	57.585	134.134	162.723	202.284
LOC_Os01g01450	stress responsive protein, putative, expressed	2.54111	2.65578e-09	7.00114e-08	58.1688	56.864	53.2132	193.555	127.61	127.105
LOC_Os03g24560	ompA/MotB, putative, expressed	2.54109	0.00838524	0.0331421	7.67795	8.00902	10.1098	12.4522	8.62773	45.2409
LOC_Os06g22380	expressed protein	2.54062	3.28472e-05	0.000347591	6.84339	7.25817	5.80632	22.6106	20.332	10.4002
LOC_Os02g15700	expressed protein	2.53723	1.6057e-06	2.46391e-05	90.3828	88.85	94.2672	246.75	346.113	132.231
LOC_Os08g43440	cytochrome P450, putative, expressed	2.53687	0.0101481	0.0385476	2.58713	2.95332	1.98098	4.25996	12.5069	3.04578
LOC_Os07g06644	expressed protein	2.53644	5.78325e-05	0.000563848	8.67942	11.513	8.12884	19.006	37.6544	17.9775
LOC_Os02g58350	OsRR3 type-A response regulator, expressed	2.53559	0.000710056	0.00461054	2.25331	2.85321	2.32253	7.75531	6.82193	5.2744
LOC_Os02g04750	cycloartenol synthase, putative, expressed	2.53557	0.0124263	0.0449778	0.584192	0.700789	0.683096	2.1846	1.93957	1.1886
LOC_Os04g33110	expressed protein	2.53157	1.05439e-06	1.68118e-05	30.211	38.6936	24.8647	114.473	83.5352	52.8182
LOC_Os01g52750	OsSub3 - Putative Subtilisin homologue, expressed	2.53063	0.00930445	0.0359765	2.16985	2.55287	1.57112	7.86454	6.88881	2.22862
LOC_Os02g55920	expressed protein	2.52785	2.63429e-05	0.000286603	5.34118	5.80654	5.94293	11.906	19.0613	13.6689
LOC_Os03g59570	IPP transferase, putative, expressed	2.52401	0.000647519	0.0042813	3.08787	3.45389	3.27886	10.5953	11.303	4.23437
LOC_Os10g07440	expressed protein	2.52342	6.96337e-08	1.43186e-06	20.7805	20.6733	17.0774	53.8503	61.0629	39.298
LOC_Os01g50820	transporter, major facilitator family, putative, expressed	2.52069	9.18951e-06	0.000115107	30.7118	34.2385	29.5781	60.2948	132.091	54.7497
LOC_Os07g38030	GRAS family transcription factor domain containing protein, expressed	2.51991	0.0048388	0.0215598	1.08493	1.55175	1.84436	6.33533	3.41096	2.37719
LOC_Os01g02190	aquaporin protein, putative, expressed	2.51815	0.00675392	0.0281265	1.50221	1.6018	0.888025	3.16766	2.07333	5.20011
LOC_Os05g27340	expressed protein	2.51772	1.09816e-07	2.16676e-06	35.3853	38.6936	32.8569	124.522	96.042	62.847
LOC_Os03g42810	endonuclease/exonuclease/phosphatase family domain containing protein, expressed	2.51585	0.00882548	0.0345172	5.50809	4.55513	5.25984	8.62915	5.28365	25.2577
LOC_Os02g36830	cytokinin-O-glucosyltransferase 2, putative, expressed	2.51438	0.00757135	0.0306709	2.0864	1.9522	2.869	4.25996	9.76472	3.86294
LOC_Os03g19940	expressed protein	2.51412	0.00048712	0.00341822	2.75405	4.15468	3.62041	9.61222	10.0991	8.02302
LOC_Os12g08220	histone deacetylase, putative, expressed	2.51112	0.00268141	0.0134274	1.25184	1.40158	0.819715	3.16766	3.47785	2.52577
LOC_Os03g63480	ankyrin repeat domain containing protein, expressed	2.51071	5.47359e-05	0.00053669	5.00736	4.05456	4.16689	12.2337	11.5705	10.6974
LOC_Os04g43200	caleosin related protein, putative, expressed	2.50954	0.0137731	0.0487591	1.66912	1.40158	0.614786	4.36919	1.60516	3.78865
LOC_Os08g32960	endonuclease/exonuclease/phosphatase family domain containing protein, expressed	2.50859	0.00808809	0.0322435	1.41875	1.70192	2.59576	3.60458	8.22644	2.97149
LOC_Os09g32210	pumilio-family RNA binding repeat containing protein, expressed	2.50806	0.00206204	0.0108898	1.58566	1.90214	2.869	4.80611	6.01935	5.64583
LOC_Os12g05050	stem-specific protein TSJT1, putative, expressed	2.50542	1.29124e-08	3.03644e-07	107.909	111.175	109.842	263.79	375.474	217.662
LOC_Os03g53740	expressed protein	2.50423	9.14674e-05	0.000835496	7.42758	7.85885	5.80632	13.9814	23.2748	17.3832
LOC_Os12g10604	retrotransposon protein, putative, unclassified	2.50068	0.000867993	0.00543471	2.8375	4.05456	3.00562	10.3768	10.4335	5.34868
LOC_Os10g20260	CSLF7 - cellulose synthase-like family F; beta1,3;1,4 glucan synthase, expressed	2.50055	0.00811476	0.0323236	1.33529	1.50169	2.1176	3.05843	7.42386	2.3029
LOC_Os02g53870	expressed protein	2.49948	0.000146472	0.00124989	8.92978	9.71093	9.35841	29.7105	29.5617	14.2632
LOC_Os06g10040	expressed protein	2.49881	0.00361448	0.0170638	0.667647	1.1513	1.02464	2.51228	3.00967	2.00576
LOC_Os10g40990	flavonol synthase/flavanone 3-hydroxylase, putative, expressed	2.49855	0.0048101	0.0214575	1.66912	1.55175	2.04929	2.62151	3.61161	7.13158
LOC_Os07g40890	igA FC receptor precursor, putative, expressed	2.49827	0.00596987	0.0254721	37.6386	40.3454	43.1034	215.292	67.7511	41.0809
LOC_Os03g57970	LTPL73 - Protease inhibitor/seed storage/LTP family protein precursor, expressed	2.49637	0.00196888	0.0104867	14.271	17.3195	16.4626	80.9393	25.9501	21.3947
LOC_Os03g05270	RING finger and CHY zinc finger domain-containing protein 1, putative, expressed	2.49575	0.000672488	0.00441128	2.16985	2.70304	3.21055	5.35226	5.88559	9.50877
LOC_Os03g40920	expressed protein	2.49236	5.00192e-07	8.55935e-06	86.6273	103.617	81.0835	316.657	214.69	179.775
LOC_Os09g20420	expressed protein	2.49175	0.00271226	0.0135546	1.58566	1.50169	1.57112	4.47842	4.07978	3.56579
LOC_Os06g17950	NBS-LRR disease resistance protein, putative, expressed	2.48933	7.04316e-05	0.000667538	5.00736	5.1558	4.57674	9.1753	13.7776	14.7832
LOC_Os09g23220	glycosyl hydrolases family 16, putative, expressed	2.48888	0.00614309	0.02607	0.751103	0.850958	0.751406	1.85691	2.5415	1.70861
LOC_Os03g60140	U-box domain-containing protein, putative, expressed	2.48795	0.000146755	0.00125087	4.08934	4.80541	3.62041	10.8137	12.0387	9.65734
LOC_Os03g30830	X8 domain containing protein, expressed	2.48759	0.0096126	0.0369262	5.09081	8.45952	3.07393	24.0306	14.0451	6.31442
LOC_Os02g27674	expressed protein	2.48688	0.000223659	0.00179376	2.42022	3.25366	3.27886	7.3184	8.29332	7.5773
LOC_Os10g41930	haloacid dehalogenase-like hydrolase family protein, putative, expressed	2.48679	0.000409422	0.0029696	14.1875	12.8645	19.8781	73.184	29.963	20.8747
LOC_Os01g03940	expressed protein	2.48643	0.00136563	0.00778962	18.6107	17.9702	17.3506	89.35	34.444	19.6861
LOC_Os01g64680	bolA, putative, expressed	2.48487	5.24962e-06	7.03945e-05	12.268	13.4652	11.2028	39.7596	35.5142	21.2462
LOC_Os04g53640	peroxidase precursor, putative, expressed	2.48459	0.00303477	0.0148618	1.50221	1.85209	1.77605	1.85691	5.61806	5.49726
LOC_Os01g11600	expressed protein	2.48403	0.0009439	0.00582383	10.8493	11.1626	10.0415	52.1026	17.7236	15.3032
LOC_Os03g19330	glycosyltransferase, putative, expressed	2.48215	0.00151175	0.00844485	1.91949	2.90327	2.66407	8.41069	7.82515	3.4915
LOC_Os02g10030	expressed protein	2.48164	0.000235318	0.00187074	3.17133	3.45389	3.75703	8.62915	10.5004	7.65159
LOC_Os03g04240	glutathione S-transferase, putative, expressed	2.47984	0.00574956	0.0247397	2.8375	3.9044	1.77605	10.3768	7.69139	4.45724
LOC_Os07g26630	aquaporin protein, putative, expressed	2.47942	3.08147e-06	4.38641e-05	178.763	206.032	170.296	578.372	568.026	298.338
LOC_Os01g73570	vacuolar protein sorting 55 family protein, putative, expressed	2.47855	6.0054e-07	1.01069e-05	25.9548	32.9371	23.5668	87.93	81.1274	45.9838
LOC_Os05g05460	EF hand family protein, putative, expressed	2.47527	0.000727987	0.00470111	3.00441	3.70417	2.25422	7.53685	10.3667	5.34868
LOC_Os04g36750	hsp20/alpha crystallin family protein, putative, expressed	2.47365	0.003618	0.0170768	1.16838	0.901014	0.956334	2.62151	3.41096	1.70861
LOC_Os10g34820	CDT1B - Putative DNA replication initiation protein, expressed	2.47139	0.00824916	0.0327543	2.25331	3.25366	2.45915	12.1245	6.48752	2.60005
LOC_Os03g11060	MFP1 attachment factor 1, putative, expressed	2.46961	0.000142426	0.0012214	9.93126	12.0135	9.9732	37.9027	29.963	15.4517
LOC_Os11g33110	Cupin domain containing protein, expressed	2.46793	0.0135353	0.0481221	1.33529	1.55175	0.683096	2.51228	4.61483	2.08004
LOC_Os01g43590	HSF-type DNA-binding domain containing protein, expressed	2.46784	0.0105028	0.0395401	3.08787	3.20361	3.75703	15.5106	5.68494	5.2744
LOC_Os03g08800	CutA, chloroplast precursor, putative, expressed	2.46697	0.00115456	0.00685039	3.67206	4.05456	2.59576	11.2507	10.166	5.49726
LOC_Os04g37580	cation transport regulator-like protein 1, putative, expressed	2.46593	6.88698e-05	0.000654117	8.59596	9.26043	8.40208	26.5428	22.5391	18.7204
LOC_Os01g68500	expressed protein	2.46574	0.00064287	0.00425934	7.59449	9.31048	7.17251	33.4243	18.66	11.1431
LOC_Os01g70110	No apical meristem protein, putative, expressed	2.46192	0.00149789	0.00838627	34.968	37.6424	29.9196	174.112	68.0186	28.8235
LOC_Os09g26890	expressed protein	2.45645	0.00611507	0.0260018	1.00147	1.20135	1.16126	3.93227	3.54473	1.33717
LOC_Os11g04860	anthocyanin 5-O-glucosyltransferase, putative, expressed	2.45637	0.000468084	0.00331589	12.6853	11.3127	12.0225	13.6537	39.4602	37.1436
LOC_Os01g69110	expressed protein	2.45586	3.08588e-08	6.77385e-07	19.8625	21.6744	18.4436	55.7072	54.9767	43.1609
LOC_Os11g48000	ZOS11-11 - C2H2 zinc finger protein, expressed	2.45558	0.00166116	0.0091027	3.50515	5.20586	3.89365	14.6368	11.0355	7.13158
LOC_Os06g05990	zinc finger family protein, putative, expressed	2.45513	0.000611118	0.00408638	6.17574	6.50733	6.07955	9.28453	27.4215	10.7717
LOC_Os04g33450	expressed protein	2.45511	0.00434021	0.0197702	4.75699	5.75648	3.5521	19.7706	11.9718	5.20011
LOC_Os02g50710	expressed protein	2.45289	2.12615e-07	3.95834e-06	16.107	15.5175	17.6922	46.9688	42.8711	36.2522
LOC_Os08g09300	expressed protein	2.45062	0.000338827	0.00253375	2.8375	3.70417	3.89365	9.28453	10.166	7.28015
LOC_Os05g49860	Core histone H2A/H2B/H3/H4 domain containing protein, putative, expressed	2.4481	5.06707e-06	6.84787e-05	35.7191	43.7493	33.3351	91.5346	125.47	70.9443
LOC_Os02g58450	uncharacterized ACR, COG1399 family protein, expressed	2.44505	0.00324891	0.0156744	6.92684	12.2638	9.90489	29.0551	38.2563	7.72587
LOC_Os03g52280	expressed protein	2.44493	1.54698e-05	0.000182178	9.43052	11.2627	8.12884	31.1305	24.2112	18.869
LOC_Os08g02070	OsMADS26 - MADS-box family gene with MIKCc type-box, expressed	2.44362	2.14523e-05	0.000238454	22.1993	25.2284	20.971	52.1026	87.615	34.5436
LOC_Os10g09930	expressed protein	2.44075	0.00794025	0.0318092	2.0864	2.60293	1.63943	8.19223	4.7486	3.56579
LOC_Os07g40130	retrotransposon protein, putative, Ty3-gypsy subclass, expressed	2.44073	0.0102324	0.0388087	10.1816	15.1671	7.17251	39.7596	24.0105	20.2804
LOC_Os02g08510	ZOS2-04 - C2H2 zinc finger protein, expressed	2.43616	1.50218e-05	0.000177836	14.6048	18.8712	15.3697	43.6919	54.5085	26.372
LOC_Os01g13210	salt stress root protein RS1, putative, expressed	2.43574	1.00819e-06	1.61671e-05	269.062	306.295	232.936	729.546	770.543	555.817
LOC_Os03g37411	MATE efflux family protein, putative, expressed	2.43552	0.00843036	0.0332794	1.75257	1.80203	1.50281	2.62151	3.2772	6.68585
LOC_Os02g48480	expressed protein	2.43542	1.2205e-06	1.91742e-05	28.7923	31.6857	25.4795	99.836	74.3055	46.6524
LOC_Os05g01680	RCLEA7 - Root cap and Late embryogenesis related family protein precursor, expressed	2.43453	0.00913316	0.0354487	1.58566	2.10237	0.819715	2.51228	4.41419	4.45724
LOC_Os05g19150	hydrolase, alpha/beta fold family domain containing protein, expressed	2.43343	0.000268645	0.00208998	5.09081	5.20586	4.50843	11.4691	15.7172	10.2516
LOC_Os03g29920	proline-rich protein, putative, expressed	2.43337	0.00163049	0.00896532	7.26067	8.00902	6.69434	31.2397	16.9211	8.84018
LOC_Os05g22930	CAAX amino terminal protease family protein, putative, expressed	2.43313	0.00325352	0.0156933	2.92096	2.90327	1.84436	3.38612	7.2901	8.39446
LOC_Os03g02190	protein kinase domain containing protein, expressed	2.43234	0.00211651	0.0111121	2.16985	2.55287	2.04929	7.97377	4.7486	4.75438
LOC_Os01g53140	expressed protein	2.43211	0.00043258	0.00310246	3.00441	3.15355	3.5521	10.3768	7.82515	6.61157
LOC_Os03g50960	LTPL118 - Protease inhibitor/seed storage/LTP family protein precursor, expressed	2.42915	0.000715839	0.00464137	3.75552	4.05456	5.25984	13.1076	9.49719	10.5488
LOC_Os03g08900	MATE efflux family protein, putative, expressed	2.42696	3.22954e-05	0.000342528	21.6985	20.6232	22.2689	32.1136	74.573	54.304
LOC_Os03g03070	transcription factor, putative, expressed	2.42464	8.08917e-09	1.95552e-07	22.0324	24.4776	24.045	71.5455	55.5118	51.9268
LOC_Os06g48180	glycosyl hydrolases family 16, putative, expressed	2.42227	6.82843e-05	0.000649381	17.1919	16.4185	21.7908	74.2763	24.4118	42.6409
LOC_Os12g09620	expressed protein	2.42149	1.36026e-06	2.11185e-05	27.3735	29.0827	25.7527	70.7809	88.7519	48.2867
LOC_Os02g10860	bZIP transcription factor domain containing protein, expressed	2.42146	0.00315967	0.0153246	2.75405	2.30259	2.18591	6.11687	3.54473	8.46875
LOC_Os03g08870	expressed protein	2.42022	1.99927e-06	2.98215e-05	20.3632	24.1272	20.4246	74.167	57.05	34.4693
LOC_Os01g61560	phosphatidate cytidylyltransferase, putative, expressed	2.41803	2.84994e-05	0.000307678	12.5184	12.1136	13.3204	24.249	33.7752	36.4008
LOC_Os03g13540	Ser/Thr protein phosphatase family protein, putative, expressed	2.41569	4.63163e-08	9.84891e-07	97.8938	104.418	92.4229	230.147	283.444	225.908
LOC_Os02g58210	jmjC domain containing protein, expressed	2.41436	0.00194916	0.0103989	1.75257	1.90214	1.91267	4.91534	4.28043	4.82867
LOC_Os12g07550	expressed protein	2.41345	0.00216385	0.0112893	2.58713	3.00338	2.73238	9.39376	8.09268	3.78865
LOC_Os03g64010	expressed protein	2.41305	0.00966348	0.037077	1.75257	2.05231	0.751406	4.15073	5.01612	2.45148
LOC_Os08g39560	OTU-like cysteine protease family protein, putative, expressed	2.41295	0.0117829	0.0431855	1.66912	2.15242	2.25422	8.083	3.14344	4.38295
LOC_Os03g59770	EF hand family protein, putative, expressed	2.41255	0.0132665	0.0473616	24.1188	25.5287	21.176	120.371	45.9477	17.3089
LOC_Os05g12481	expressed protein	2.41255	4.86226e-06	6.59093e-05	22.7835	24.2273	19.0584	68.5963	48.7567	49.6982
LOC_Os01g04030	signal peptidase complex subunit 3, putative, expressed	2.41234	1.77007e-06	2.67405e-05	17.7761	21.4241	16.5309	63.244	45.4795	33.0578
LOC_Os06g29110	MLO domain containing protein, putative, expressed	2.41211	0.00244002	0.0124436	2.0864	1.80203	2.39084	4.25996	7.08945	4.23437
LOC_Os08g38300	Core histone H2A/H2B/H3/H4 domain containing protein, putative, expressed	2.41124	0.000311503	0.00236579	14.0206	20.7233	9.56334	43.8011	43.7406	25.0348
LOC_Os04g41860	expressed protein	2.41096	0.00415313	0.0191003	2.25331	2.90327	1.63943	8.51992	5.75182	3.26864
LOC_Os08g16559	expressed protein	2.41063	2.14807e-07	3.99584e-06	22.0324	27.2307	17.7605	64.8825	52.5021	51.8525
LOC_Os09g08464	ATP synthase B chain, putative, expressed	2.40926	0.00306607	0.0149955	1.00147	1.20135	1.22957	3.71381	2.5415	2.52577
LOC_Os01g62870	oxidoreductase, aldo/keto reductase family protein, putative, expressed	2.40771	0.00259071	0.0130548	5.00736	5.60631	4.37181	22.9383	8.7615	6.983
LOC_Os08g33488	OsMADS23 - MADS-box family gene with MIKCc type-box, expressed	2.40702	0.00438382	0.0199283	1.00147	1.05118	1.77605	2.29383	4.0129	3.12006
LOC_Os02g57720	aquaporin protein, putative, expressed	2.40648	3.48215e-05	0.000364359	427.211	449.306	442.236	1128.34	1384.52	796.657
LOC_Os06g21690	expressed protein	2.40594	0.000462272	0.0032808	3.67206	4.00451	4.09858	9.1753	13.8445	6.46299
LOC_Os01g56680	photosystem II reaction center W protein, chloroplast precursor, putative, expressed	2.40416	0.000231204	0.00184388	14.6882	22.0749	11.7493	55.0518	45.3458	23.1033
LOC_Os07g08960	RNA recognition motif containing protein, expressed	2.40406	1.67268e-07	3.16132e-06	46.7353	48.3544	44.1963	141.453	130.887	78.8931
LOC_Os01g38510	protein transport protein Sec61 subunit beta, putative, expressed	2.40395	0.000528038	0.00364268	3.00441	3.75423	3.48379	9.1753	8.62773	7.94874
LOC_Os07g38290	plastocyanin-like domain containing protein, putative, expressed	2.40386	0.0116387	0.0428108	2.16985	2.95332	2.45915	11.6876	4.68172	3.26864
LOC_Os09g28720	alpha/beta hydrolase fold, putative, expressed	2.40369	0.000104785	0.000939169	4.33971	5.45614	4.3035	9.50299	12.5069	13.0746
LOC_Os02g43710	enoyl-CoA hydratase/isomerase family protein, putative, expressed	2.40178	0.00893182	0.0348784	1.00147	1.80203	0.819715	4.36919	3.21032	1.85718
LOC_Os04g31290	helix-loop-helix DNA-binding domain containing protein, expressed	2.40164	0.00458559	0.0206283	3.67206	4.95558	4.23519	6.2261	18.8606	6.83443
LOC_Os08g03579	expressed protein	2.40084	1.5283e-07	2.91547e-06	165.076	189.914	153.287	491.206	400.822	382.877
LOC_Os05g36310	zinc finger, C3HC4 type domain containing protein, expressed	2.40046	0.00173202	0.00941076	7.09375	11.0124	6.48941	26.4336	28.8929	7.28015
LOC_Os08g33640	expressed protein	2.39687	3.93877e-07	6.89792e-06	16.1905	16.0681	15.9844	32.1136	43.6068	43.5323
LOC_Os06g40440	expressed protein	2.39507	1.1131e-07	2.19238e-06	28.8758	33.0873	27.0506	81.4854	69.6907	71.2415
LOC_Os02g12320	retrotransposon protein, putative, Ty3-gypsy subclass, expressed	2.39503	0.00256587	0.0129529	1.58566	1.90214	1.36619	4.47842	4.94924	2.82292
LOC_Os02g46830	expressed protein	2.39421	0.000885288	0.00552449	4.08934	5.00564	5.6697	10.7045	7.49074	18.2004
LOC_Os05g15630	membrane associated DUF588 domain containing protein, putative, expressed	2.39344	0.00247788	0.0125767	10.5989	11.4629	10.8612	50.7918	18.66	14.7089
LOC_Os04g45130	heavy-metal-associated domain-containing protein, putative, expressed	2.39339	6.44941e-05	0.000617789	7.09375	7.35828	8.12884	17.2583	19.0613	19.6118
LOC_Osp1g00600	NA	2.3925	0.0137575	0.0487193	1.16838	1.50169	1.4345	3.05843	5.41741	1.78289
LOC_Os07g33650	expressed protein	2.39192	0.0083658	0.0330886	0.667647	1.00113	1.84436	2.9492	2.60838	3.19435
LOC_Os02g10500	expressed protein	2.38977	8.18111e-07	1.33869e-05	17.6927	19.8223	19.2633	56.4718	48.021	37.5894
LOC_Os03g02780	Core histone H2A/H2B/H3/H4 domain containing protein, putative, expressed	2.38962	0.00614473	0.02607	2.42022	4.15468	2.1176	7.75531	8.89526	5.2744
LOC_Os09g19952	ribosomal protein L22, putative, expressed	2.38943	2.04875e-05	0.000230269	152.808	203.179	126.441	498.743	437.941	275.234
LOC_Os06g12660	NHL repeat-containing protein, putative, expressed	2.38908	0.00097778	0.00598409	3.67206	5.35603	3.14224	8.083	12.975	9.21162
LOC_Os12g17550	expressed protein	2.3885	0.00328152	0.0157673	0.834559	1.40158	1.02464	3.16766	2.40774	2.74863
LOC_Os03g11780	expressed protein	2.38736	0.000185696	0.00153102	18.3603	20.423	16.8042	54.5057	56.4481	28.3777
LOC_Os03g08960	homeobox associated leucine zipper, putative, expressed	2.38663	1.24389e-07	2.41605e-06	13.186	14.8167	15.0964	41.835	32.8389	32.835
LOC_Os03g17680	expressed protein	2.38449	0.00108573	0.00652834	3.92243	4.50507	3.62041	16.6029	8.62773	5.49726
LOC_Os05g45080	anthocyanidin 5,3-O-glucosyltransferase, putative, expressed	2.38377	0.00218776	0.0113875	1.58566	1.75197	2.32253	4.80611	4.54795	4.6801
LOC_Os03g27040	heavy metal-associated domain containing protein, expressed	2.38324	0.00299493	0.0146827	2.25331	2.70304	3.07393	9.61222	5.68494	4.97725
LOC_Os01g15340	flowering promoting factor-like 1, putative, expressed	2.38122	0.00011496	0.00101616	35.7191	33.9382	37.9801	71.764	65.544	125.917
LOC_Os07g02440	peroxidase precursor, putative, expressed	2.38091	0.00285755	0.0141194	1.75257	2.40271	2.18591	4.15073	7.82515	3.71436
LOC_Os01g45060	polygalacturonase, putative, expressed	2.37824	0.0110893	0.041195	1.00147	0.850958	0.273238	1.74768	1.73892	1.78289
LOC_Os05g35360	beta-galactosidase 7 precursor, putative, expressed	2.37771	0.00765121	0.0309386	2.0864	1.55175	1.22957	1.96614	6.21999	3.56579
LOC_Os12g30180	protein kinase domain containing protein, expressed	2.3767	0.00782112	0.0314443	0.584192	0.850958	1.57112	2.29383	2.07333	3.04578
LOC_Os03g62330	expressed protein	2.37544	0.0096396	0.0370109	0.834559	0.901014	1.02464	1.41999	3.2772	2.00576
LOC_Os01g45700	expressed protein	2.37537	0.0024765	0.0125749	9.51398	10.7121	8.88025	37.7935	21.0008	14.5603
LOC_Os11g21804	expressed protein	2.37404	1.61504e-06	2.47266e-05	42.3956	44.5001	39.7562	69.5794	133.696	106.528
LOC_Os12g17804	expressed protein	2.37286	0.00390369	0.0181692	3.33824	2.60293	2.39084	11.0322	5.28365	4.6801
LOC_Os03g03260	homeobox domain containing protein, expressed	2.37238	3.44893e-05	0.000361557	5.00736	5.65637	6.48941	12.5614	15.5834	13.966
LOC_Os10g25000	expressed protein	2.3723	6.38686e-05	0.000612906	6.92684	6.70755	5.39646	12.2337	19.4626	14.9317
LOC_Os04g22860	protein phosphatase 1 regulatory subunit 11, putative, expressed	2.36983	6.06373e-05	0.000586099	10.0147	12.5141	9.49503	31.6766	31.8357	16.3432
LOC_Os03g06350	DUF623 domain containing protein, expressed	2.36898	0.00954006	0.0367131	4.42316	5.40609	2.73238	17.9137	7.35698	6.61157
LOC_Os07g46500	ankyrin repeat domain containing protein, putative, expressed	2.36773	4.70066e-07	8.06845e-06	33.7997	39.4945	29.0316	93.8284	96.1758	63.6642
LOC_Os07g39360	transporter family protein, putative, expressed	2.36729	0.000440856	0.00315174	5.00736	4.05456	4.50843	8.84761	11.9049	12.2574
LOC_Os03g09830	expressed protein	2.36434	0.00270368	0.0135269	3.00441	2.80316	2.93731	5.24303	6.28687	9.65734
LOC_Os02g55370	60S ribosomal protein L39, putative, expressed	2.3639	6.76688e-08	1.39557e-06	54.2464	62.6205	46.5188	165.483	136.706	103.185
LOC_Os09g20240	DUF581 domain containing protein, expressed	2.36356	4.52985e-05	0.000455707	7.67795	10.7121	7.03589	26.4336	18.8606	18.0518
LOC_Os06g48210	DEAD-box ATP-dependent RNA helicase, putative, expressed	2.36249	1.04599e-05	0.000129075	10.7658	11.513	11.476	30.6936	31.7688	20.8747
LOC_Os12g29670	expressed protein	2.36224	1.63227e-05	0.000190721	8.01177	10.3617	7.71898	22.829	22.9404	18.7204
LOC_Os04g45460	cysteine-rich repeat secretory protein precursor, putative, expressed	2.36161	0.00553568	0.0240276	5.84192	10.1114	3.96196	19.3337	22.606	7.87445
LOC_Os02g49530	AGAP000425-PA, putative, expressed	2.36093	2.57739e-07	4.67809e-06	110.496	128.044	95.3602	348.006	287.859	192.627
LOC_Os10g42620	dihydroflavonol-4-reductase, putative, expressed	2.36084	2.22724e-05	0.000246624	7.42758	7.9089	7.51406	17.9137	19.1282	18.9433
LOC_Os03g01190	dehydrogenase, putative, expressed	2.36081	9.18375e-09	2.20351e-07	61.6739	67.1256	68.0364	157.4	195.495	130.448
LOC_Os07g14540	vesicle-associated membrane protein, putative, expressed	2.36011	5.81443e-05	0.000565867	6.59302	8.15919	6.83096	15.2922	18.3256	19.1661
LOC_Os07g03900	lectin-like receptor kinase, putative, expressed	2.35999	0.0127248	0.045851	0.834559	0.850958	1.36619	2.07537	2.80903	2.52577
LOC_Os07g46680	expressed protein	2.35788	0.00248267	0.0125981	3.42169	4.50507	3.00562	13.6537	7.89203	5.94298
LOC_Os12g26960	THION34 - Plant thionin family protein precursor, expressed	2.35779	0.00162513	0.00894238	17.2754	19.2216	19.3316	44.4565	75.71	17.5318
LOC_Os02g30280	expressed protein	2.35739	0.0017954	0.00970553	3.33824	3.70417	3.96196	6.66302	7.55763	12.406
LOC_Os01g01920	HD domain containing protein 2, putative, expressed	2.35676	1.23939e-05	0.000150376	7.17721	6.75761	5.6697	18.8968	16.1854	13.2974
LOC_Os06g46920	dihydroflavonol-4-reductase, putative, expressed	2.35267	0.00823419	0.032704	0.751103	0.951071	0.751406	2.73074	2.20709	1.26288
LOC_Os09g38020	Core histone H2A/H2B/H3/H4 domain containing protein, putative, expressed	2.35153	5.44169e-07	9.24839e-06	128.105	142.961	124.87	343.965	412.192	217.067
LOC_Os04g49748	purine permease, putative, expressed	2.35137	3.59717e-05	0.000374995	8.76287	9.21037	9.35841	17.0398	26.4851	22.7319
LOC_Os01g63990	hydrolase, alpha/beta fold family protein, putative, expressed	2.35101	0.00598104	0.0255075	3.00441	3.75423	3.68872	6.77225	14.3796	4.38295
LOC_Os04g14760	phosphoglycerate mutase, putative, expressed	2.34976	5.79902e-05	0.000565045	5.59155	6.75761	5.53308	14.5276	15.3828	13.8917
LOC_Os09g30486	fasciclin domain containing protein, expressed	2.3496	0.00737373	0.0300658	2.16985	3.05344	1.84436	7.64608	5.14989	4.82867
LOC_Os06g47220	expressed protein	2.34927	4.19564e-05	0.000428799	10.1816	11.6131	10.1781	25.4505	29.6955	23.029
LOC_Os10g07229	dehydrogenase, putative, expressed	2.34894	4.54824e-06	6.21408e-05	31.2125	32.9371	34.9062	54.7241	94.5707	89.8876
LOC_Os03g58764	OsFBDUF18 - F-box and DUF domain containing protein, expressed	2.34846	1.72315e-05	0.000199159	8.42905	9.31048	8.19715	21.9552	22.606	18.9433
LOC_Os01g71700	amino acid permease family protein, putative, expressed	2.34834	7.26721e-05	0.000685876	12.4349	15.6176	12.9788	33.9705	47.6866	19.1661
LOC_Os05g16220	expressed protein	2.34554	4.293e-05	0.000435394	11.2666	12.1136	13.8668	26.5428	36.2499	27.6349
LOC_Os02g12750	tetraspanin family protein, putative, expressed	2.34407	0.000115458	0.00102016	6.25919	7.35828	5.32815	17.6952	16.5866	12.3317
LOC_Os09g20900	hypoxia-responsive family protein, putative, expressed	2.34318	8.45251e-06	0.00010689	13.0191	15.2672	11.2028	38.8858	28.8929	29.2692
LOC_Os12g07640	MYB family transcription factor, putative, expressed	2.34293	0.00331079	0.0158773	3.33824	4.75535	4.16689	14.8553	8.36021	7.28015
LOC_Os08g37432	MATE efflux family protein, putative, expressed	2.34267	1.99941e-05	0.000226087	19.5287	20.7734	21.9957	35.8274	65.6109	48.9553
LOC_Os10g28009	expressed protein	2.34086	8.8409e-05	0.000813453	6.34265	7.9089	5.46477	19.5521	17.1886	11.886
LOC_Os09g14600	peroxisomal membrane protein-related, putative, expressed	2.34081	0.00136723	0.00779674	4.42316	5.45614	2.869	7.97377	12.44	10.5488
LOC_Os02g14860	prefoldin subunit, putative, expressed	2.34026	2.94876e-07	5.25438e-06	17.7761	19.3718	16.0528	46.3134	47.2853	36.4008
LOC_Os08g44930	SNARE domain containing protein, putative, expressed	2.33934	0.0042915	0.019604	1.66912	1.9522	2.39084	4.58765	5.4843	4.53152
LOC_Os04g44770	expressed protein	2.33888	5.89065e-05	0.000571586	8.09523	8.91003	6.21617	22.829	20.3989	13.8917
LOC_Os11g29630	expressed protein	2.33867	0.000562063	0.00381985	13.1026	15.8679	13.1154	25.1228	57.1838	19.909
LOC_Osm1g00260	NA	2.33797	0.000111068	0.000986028	56.8335	79.2893	45.6308	221.627	140.786	87.8818
LOC_Os03g63280	regulatory protein, putative, expressed	2.33739	0.0102392	0.0388161	3.17133	3.80428	1.98098	9.72145	5.35053	7.05729
LOC_Os12g34920	csAtPR5, putative, expressed	2.33677	4.57579e-06	6.24411e-05	19.6956	22.2751	21.5858	42.5996	41.5335	68.79
LOC_Os03g47034	expressed protein	2.33577	2.45362e-06	3.59533e-05	21.0309	23.3263	20.971	60.9502	47.5529	50.8125
LOC_Os01g13130	aquaporin protein, putative, expressed	2.33544	0.00622741	0.0263496	1.58566	1.55175	1.50281	2.40306	4.7486	3.93722
LOC_Os05g03070	transporter, putative, expressed	2.33405	0.00461872	0.0207606	2.8375	3.20361	3.00562	10.0491	7.75827	4.53152
LOC_Os02g47600	soluble inorganic pyrophosphatase, putative, expressed	2.33394	1.37971e-08	3.2075e-07	61.2567	66.4748	59.0878	133.479	183.189	135.723
LOC_Os05g04070	expressed protein	2.33386	0.00446563	0.0202251	1.33529	1.50169	1.36619	2.73074	4.7486	2.67434
LOC_Os12g38040	metallothionein family protein, expressed	2.33334	0.00752287	0.0305076	1.33529	1.65186	1.16126	3.93227	4.07978	2.22862
LOC_Os05g51160	Myb transcription factor, putative, expressed	2.33279	0.00161923	0.00891431	2.8375	2.25254	3.00562	7.64608	7.82515	4.23437
LOC_Os03g60220	DUF567 domain containing protein, putative, expressed	2.3321	0.0018665	0.0100127	3.58861	3.05344	4.78167	10.8137	6.68816	10.1774
LOC_Os04g52880	expressed protein	2.33158	0.00385093	0.0179609	3.83897	5.65637	3.07393	11.7968	13.9114	5.2744
LOC_Os05g41090	CAMK_CAMK_like_CG18020d.1 - CAMK includes calcium/calmodulin depedent protein kinases, expressed	2.33158	0.000640664	0.00424724	12.268	13.7154	10.4514	32.4412	41.1991	15.526
LOC_Os01g65100	peptide transporter, putative, expressed	2.32676	9.10127e-08	1.83119e-06	37.8055	35.2397	38.5266	71.2178	104.335	92.2648
LOC_Os12g34154	ribosomal protein S2, putative, expressed	2.32638	0.000124767	0.00108869	18.0265	23.126	12.569	60.7318	42.403	29.1206
LOC_Os01g69060	hydrolase, alpha/beta fold family domain containing protein, expressed	2.32473	0.00161134	0.00888177	1.66912	2.15242	1.84436	4.69688	4.94924	4.16009
LOC_Os01g10080	expressed protein	2.32461	0.00233051	0.0119777	6.84339	7.80879	5.05491	26.4336	11.1692	11.2174
LOC_Os01g04950	peptide transporter PTR2, putative, expressed	2.3238	5.08088e-06	6.8624e-05	20.1129	20.3729	23.0203	73.8393	50.7632	31.0521
LOC_Os03g62200	ammonium transporter protein, putative, expressed	2.32364	8.2582e-06	0.000104728	19.3618	19.3718	22.8837	57.4549	46.4159	45.3895
LOC_Os03g17200	plant-specific domain TIGR01589 family protein, expressed	2.32278	0.0077399	0.0311951	1.50221	1.70192	1.09295	5.24303	2.47462	2.97149
LOC_Os03g63090	actin-related protein 2/3 complex subunit 4, putative, expressed	2.32236	5.48958e-06	7.3088e-05	10.8493	13.5152	10.5197	30.3659	31.3675	23.029
LOC_Os01g31940	purine permease, putative, expressed	2.32192	0.000100328	0.000904286	7.67795	8.45952	6.89927	23.4844	20.6664	12.1831
LOC_Os04g15690	DSBA-like thioredoxin domain containing protein, expressed	2.3213	0.00722771	0.0295672	15.3559	16.7689	14.6866	80.9393	24.1443	12.0345
LOC_Os01g61920	Core histone H2A/H2B/H3/H4 domain containing protein, putative, expressed	2.32125	9.73231e-05	0.00088216	23.2007	30.9849	21.7225	58.7656	86.7455	38.6294
LOC_Os07g07790	LTPL75 - Protease inhibitor/seed storage/LTP family protein precursor, expressed	2.32064	0.0142151	0.0499277	3.75552	4.40496	3.27886	15.8383	7.42386	5.12582
LOC_Os05g48320	60S ribosomal protein L37a, putative, expressed	2.31989	2.56484e-06	3.72184e-05	45.4835	52.6593	40.0977	138.722	113.03	84.9103
LOC_Os09g29960	dof zinc finger domain containing protein, putative, expressed	2.31981	9.79339e-05	0.000885907	5.09081	5.40609	7.51406	17.586	11.7712	14.2632
LOC_Os06g15380	acylphosphatase, putative, expressed	2.31961	0.000710752	0.00461372	4.08934	5.00564	4.57674	12.5614	13.3763	7.35444
LOC_Os01g08950	expressed protein	2.31924	0.00536262	0.0234011	1.33529	1.65186	0.819715	2.83997	3.14344	3.26864
LOC_Os01g21440	expressed protein	2.31922	4.66938e-08	9.91978e-07	48.9886	56.7139	41.6005	120.371	114.769	120.42
LOC_Os06g49750	kelch motif family protein, expressed	2.31904	0.00119288	0.00703495	4.84044	5.10575	6.55772	11.7968	18.5262	9.36019
LOC_Os01g07770	peroxidase precursor, putative, expressed	2.3184	0.00212504	0.0111349	2.33677	2.20248	2.869	4.0415	7.89203	5.64583
LOC_Os09g29460	homeobox associated leucine zipper, putative, expressed	2.31765	1.61571e-06	2.47266e-05	11.4335	13.5653	16.0528	38.4489	31.635	29.2692
LOC_Os07g26940	ORM1, putative, expressed	2.3171	6.89871e-09	1.69699e-07	58.5026	63.3713	51.9153	148.006	153.493	118.637
LOC_Os04g48710	expressed protein	2.31682	4.5982e-09	1.16825e-07	62.1747	65.4237	52.2568	161.223	139.047	134.683
LOC_Os08g30820	cleavage and polyadenylation specificity factor subunit 5, putative, expressed	2.31664	1.8796e-05	0.000214699	15.9401	18.3707	17.0774	54.3964	45.4126	25.5548
LOC_Os06g06850	resistance protein LR10, putative, expressed	2.31529	0.00295477	0.0145271	3.08787	3.50394	3.41548	3.93227	9.89848	9.80592
LOC_Os02g55480	zinc finger, C3HC4 type domain containing protein, expressed	2.31503	2.4436e-06	3.58299e-05	37.6386	40.6958	38.1168	90.5515	126.005	64.4071
LOC_Os02g10990	FAD binding domain of DNA photolyase domain containing protein, expressed	2.31275	0.00370057	0.0173934	2.33677	2.40271	2.59576	5.24303	4.61483	7.65159
LOC_Os04g20474	UDP-glucoronosyl and UDP-glucosyl transferase domain containing protein, expressed	2.31256	0.0065189	0.0273765	2.00294	2.45276	2.45915	9.61222	4.21354	3.34293
LOC_Os07g37030	cytochrome b6-f complex iron-sulfur subunit, chloroplast precursor, putative, expressed	2.31249	0.00381618	0.0178136	2.58713	2.15242	2.32253	7.20917	6.75505	3.19435
LOC_Os03g20630	histidine triad family protein, putative, expressed	2.31152	9.58711e-08	1.91074e-06	91.3842	107.171	86.8898	257.673	246.726	185.347
LOC_Os05g01280	expressed protein	2.31063	4.69069e-06	6.37763e-05	19.5287	22.3251	17.8288	67.2855	40.9316	37.2179
LOC_Os05g02390	ZOS5-02 - C2H2 zinc finger protein, expressed	2.31038	5.17277e-06	6.95966e-05	27.8743	26.0794	24.3865	69.5794	58.187	60.8413
LOC_Os08g37490	14-3-3 protein, putative, expressed	2.30972	1.5341e-05	0.000180947	175.257	198.774	156.019	548.224	493.72	246.782
LOC_Os11g44860	cysteine-rich receptor-like protein kinase 28 precursor, putative, expressed	2.30874	0.0090727	0.0353048	5.00736	5.10575	6.48941	8.73838	17.2555	13.3717
LOC_Os05g38640	Core histone H2A/H2B/H3/H4 domain containing protein, putative, expressed	2.30699	1.18391e-06	1.86647e-05	142.125	171.143	133.135	399.235	423.294	255.325
LOC_Os02g48150	expressed protein	2.30632	0.000329655	0.00247954	20.1963	24.878	20.4246	76.7885	60.3941	22.8805
LOC_Osm1g00510	NA	2.30482	0.00581005	0.0249557	1.50221	2.60293	1.98098	6.44456	5.01612	3.4915
LOC_Os02g15010	zinc finger, C3HC4 type domain containing protein, expressed	2.30477	0.0136529	0.0484636	2.00294	2.10237	2.59576	9.61222	4.34731	2.60005
LOC_Os02g40040	expressed protein	2.30343	2.19863e-06	3.25832e-05	21.2813	25.8791	22.7471	74.167	56.6488	38.7037
LOC_Os01g02334	expressed protein	2.30131	0.00593664	0.0253633	1.41875	1.6018	1.16126	3.82304	3.94602	2.37719
LOC_Os04g56654	BSD domain-containing protein, putative, expressed	2.30106	4.09769e-06	5.67454e-05	12.5184	14.3161	11.5443	30.8028	32.9727	28.2292
LOC_Os08g09870	expressed protein	2.29861	0.00582225	0.0249935	1.08493	1.25141	0.751406	2.9492	2.20709	2.37719
LOC_Os02g18090	expressed protein	2.29842	1.62515e-06	2.48356e-05	25.9548	28.9826	22.6788	81.267	62.4675	44.0523
LOC_Os05g45770	Divergent PAP2 family domain containing protein, expressed	2.29796	0.00220114	0.0114386	3.75552	4.30485	3.89365	5.78918	13.8445	8.61732
LOC_Os01g23600	expressed protein	2.29731	0.00161847	0.0089123	2.25331	1.9522	2.45915	5.46149	5.88559	4.53152
LOC_Os03g55100	cyclic nucleotide-gated ion channel 2, putative, expressed	2.29722	0.00308419	0.015048	3.00441	3.20361	3.00562	9.50299	7.22322	5.57154
LOC_Os02g48780	IQ calmodulin-binding and BAG domain containing protein, putative, expressed	2.29693	0.00408251	0.0188412	1.33529	1.35152	1.09295	2.62151	3.54473	2.82292
LOC_Os04g33570	RCN4 Centroradialis-like1 homologous to TFL1 gene; contains Pfam profile PF01161: Phosphatidylethanolamine-binding protein, expressed	2.29646	0.00440366	0.0200024	2.50368	2.30259	2.1176	8.62915	4.34731	3.93722
LOC_Os12g43980	NA	2.29619	0.00533921	0.0233216	1.00147	1.25141	1.4345	2.40306	3.61161	2.74863
LOC_Os12g09710	NBS-LRR disease resistance protein, putative, expressed	2.2956	0.0120885	0.0440036	1.50221	1.45163	2.25422	3.82304	3.67849	4.82867
LOC_Os01g34610	expressed protein	2.29468	6.77377e-07	1.12648e-05	14.8552	14.7166	15.0964	30.6936	39.5271	35.7322
LOC_Os05g30190	phytochrome A-associated F-box protein, putative, expressed	2.29361	0.000347918	0.0025905	5.59155	5.20586	5.25984	16.166	12.3731	10.1031
LOC_Os04g33880	HVA22, putative, expressed	2.28981	7.83111e-06	9.99336e-05	15.0221	17.3696	14.2767	41.0704	42.0686	28.6749
LOC_Os11g04880	ubiquitin-like protein 5, putative, expressed	2.28951	9.94355e-08	1.9741e-06	76.1953	86.5975	73.7061	232.987	194.291	140.626
LOC_Os05g41420	auxin-induced protein 5NG4, putative, expressed	2.28798	3.902e-05	0.000402656	33.7997	26.4298	44.3329	59.421	94.0356	91.9676
LOC_Os12g08210	expressed protein	2.28791	0.000273082	0.0021191	6.67647	7.40834	6.28448	19.9891	16.1185	12.8517
LOC_Os06g36670	bet v I allergen family protein, putative, expressed	2.28662	0.00496312	0.0219914	3.50515	3.50394	4.16689	15.4014	5.8187	6.01727
LOC_Os06g01870	expressed protein	2.28658	0.00229316	0.0118209	3.75552	4.80541	3.48379	12.0153	10.8348	6.24013
LOC_Os07g23340	male sterility protein, putative, expressed	2.28595	2.48226e-05	0.000271909	54.4967	53.1598	52.4618	80.5023	118.247	176.061
LOC_Os05g49785	NA	2.28557	0.00747228	0.0303353	0.918015	1.05118	1.16126	2.1846	2.40774	2.82292
LOC_Os09g39490	histone-like transcription factor and archaeal histone, putative, expressed	2.28491	0.00548782	0.02385	2.16985	2.25254	2.04929	6.00764	4.81548	4.6801
LOC_Os07g44070	pectinacetylesterase domain containing protein, expressed	2.28482	7.48139e-05	0.000703426	12.1011	15.6676	8.94856	33.9705	26.4851	27.5606
LOC_Os03g02310	RNA binding protein, putative, expressed	2.28391	4.94406e-05	0.000491427	7.92831	8.30935	8.12884	22.9383	21.7365	13.6689
LOC_Os03g63970	gibberellin 20 oxidase 1, putative, expressed	2.28304	0.00574654	0.0247396	23.1173	31.6857	19.6049	22.0644	106.007	46.7267
LOC_Os04g51270	vacuolar ATPase G subunit, putative, expressed	2.28276	1.63458e-07	3.09977e-06	60.8394	64.9231	55.9456	158.929	128.547	144.712
LOC_Os01g62790	expressed protein	2.28252	0.00566804	0.0244657	8.17868	7.80879	7.78729	19.3337	20.1983	16.9375
LOC_Os03g19390	TENA/THI-4 family protein, putative, expressed	2.27959	0.000126696	0.00110423	11.9342	12.1136	10.8612	31.3489	32.0363	19.909
LOC_Os06g28550	nmrA-like family domain containing protein, expressed	2.27957	0.00435241	0.0198137	2.0864	2.55287	2.04929	3.71381	5.68494	6.31442
LOC_Os09g10850	meiotic coiled-coil protein 7, putative, expressed	2.27779	3.30987e-05	0.000349429	7.34412	7.75874	7.24082	18.2414	16.6535	18.0518
LOC_Os02g06010	integral membrane protein, putative, expressed	2.27733	0.000944983	0.00582802	2.50368	2.15242	2.45915	5.67995	5.14989	5.94298
LOC_Os10g18890	HNH endonuclease domain-containing protein, putative, expressed	2.27722	0.000535258	0.00368117	4.1728	5.55626	4.03027	10.1584	12.6406	9.88021
LOC_Os11g42950	expressed protein	2.27573	0.002858	0.0141194	1.58566	2.85321	2.52745	5.78918	6.21999	4.6801
LOC_Os01g49026	transmembrane protein 93, putative, expressed	2.27546	5.89366e-09	1.46746e-07	50.3239	55.6627	48.6364	122.884	124.734	118.265
LOC_Os06g12100	mTERF family protein, expressed	2.27481	0.00624667	0.0264162	1.33529	1.50169	1.50281	2.1846	3.61161	4.30866
LOC_Os01g11054	phosphoenolpyruvate carboxylase, putative, expressed	2.27237	2.69328e-06	3.88311e-05	43.3136	43.9495	50.1392	90.4423	106.81	124.654
LOC_Os03g22600	BTBN6 - Bric-a-Brac, Tramtrack, Broad Complex BTB domain with non-phototropic hypocotyl 3 NPH3 and coiled-coil domains, expressed	2.27215	0.00115779	0.0068641	3.75552	5.1558	4.09858	15.5106	8.22644	7.72587
LOC_Os03g45344	expressed protein	2.27192	0.00340941	0.0162634	3.25478	4.05456	2.32253	9.28453	9.02902	4.82867
LOC_Os09g35630	BAG domain-containing protein, putative, expressed	2.26982	0.0107808	0.0403496	6.09228	7.40834	5.32815	29.2736	8.96214	7.72587
LOC_Os11g03420	ZF-HD protein dimerisation region containing protein, expressed	2.26943	6.77067e-05	0.000644982	23.1173	24.0271	22.8837	76.5701	47.2184	43.3838
LOC_Os04g20164	amine oxidase precursor, putative, expressed	2.2694	4.09894e-05	0.000420464	70.6037	66.625	71.2469	101.147	232.213	153.7
LOC_Os12g02800	CRP11 - Cysteine-rich family protein precursor, expressed	2.26883	0.000749359	0.00481418	16.1905	17.77	15.7112	64.4456	33.8421	21.469
LOC_Os01g34614	DNA directed RNA polymerase, 7 kDa subunit domain containing protein, expressed	2.26865	5.72203e-07	9.68084e-06	30.7952	35.8904	26.026	86.9469	72.2322	61.287
LOC_Os05g50160	DUF617 domain containing protein, expressed	2.26864	0.00681988	0.0283223	3.42169	4.90552	3.62041	14.4183	10.9686	3.56579
LOC_Os02g16040	ubiquitin-conjugating enzyme, putative, expressed	2.26861	1.48295e-07	2.83862e-06	86.7107	93.8056	91.3299	257.345	202.852	184.455
LOC_Os02g02890	peptidyl-prolyl cis-trans isomerase, putative, expressed	2.26713	0.000320733	0.00242594	767.878	889.451	688.766	2422.06	1927.8	1244.16
LOC_Os06g48060	ABC transporter, ATP-binding protein, putative, expressed	2.26631	0.00246263	0.0125333	31.7133	40.5456	25.8893	100.054	92.6311	41.9723
LOC_Os07g27810	fiber protein Fb34, putative, expressed	2.26564	0.001178	0.00696923	15.6897	19.4719	13.7302	53.0857	31.4344	32.1664
LOC_Os10g40020	oxidoreductase, short chain dehydrogenase/reductase family domain containing family, expressed	2.26536	0.000159956	0.00134853	7.67795	9.46065	8.74363	17.2583	27.5552	16.046
LOC_Os02g12080	expressed protein	2.26472	0.00563273	0.0243383	5.50809	7.55851	3.68872	12.7799	19.8638	7.20586
LOC_Os01g18400	CHIT10 - Chitinase family protein precursor, expressed	2.26389	0.000223801	0.00179376	7.34412	8.85997	8.12884	14.4183	23.6761	18.7947
LOC_Os11g01170	tonneau 1b, putative, expressed	2.26388	0.000226833	0.00181224	19.4452	22.6755	18.3753	54.6149	58.7221	30.3092
LOC_Os02g19970	aminotransferase, classes I and II, domain containing protein, expressed	2.2611	0.00994899	0.0379455	5.59155	7.00789	3.89365	15.7291	16.0516	7.5773
LOC_Os01g68800	expressed protein	2.2602	0.000584662	0.00394713	4.08934	4.15468	3.27886	10.5953	8.7615	7.94874
LOC_Os01g52514	B3 DNA binding domain containing protein, expressed	2.25921	0.00675522	0.0281267	1.25184	1.40158	1.57112	4.15073	2.94279	2.97149
LOC_Os05g28040	DUF640 domain containing protein, putative, expressed	2.25898	3.5875e-05	0.000374509	10.0147	11.7132	10.3831	26.9798	28.2909	20.5033
LOC_Os09g19710	hypersensitive-induced response protein, putative, expressed	2.25888	0.0030226	0.0148087	1.91949	2.35265	1.70774	6.00764	4.14666	4.16009
LOC_Os03g10030	membrane associated DUF588 domain containing protein, putative, expressed	2.25811	0.00140761	0.00800057	4.59008	5.40609	2.59576	11.7968	9.63096	8.54303
LOC_Os12g22810	transposon protein, putative, CACTA, En/Spm sub-class, expressed	2.2561	1.33582e-05	0.000160513	12.4349	13.5152	11.6126	26.5428	37.5206	23.9948
LOC_Os03g06170	hsp20/alpha crystallin family protein, putative, expressed	2.2553	0.00531762	0.0232622	2.16985	2.30259	2.869	8.62915	5.14989	3.78865
LOC_Os09g30130	CSLE6 - cellulose synthase-like family E, expressed	2.25453	1.809e-05	0.00020748	48.5714	49.9562	44.2646	83.1239	124.801	124.06
LOC_Os01g63260	3-oxo-5-alpha-steroid 4-dehydrogenase, putative, expressed	2.25376	0.000262846	0.00205459	7.67795	8.35941	7.65067	21.2998	23.4086	11.2917
LOC_Os06g48960	AIG2-like family domain containing protein, expressed	2.25218	0.000120939	0.00105982	28.2916	30.0839	28.5534	40.5242	98.3829	62.6242
LOC_Os05g01570	auxin-induced protein 5NG4, putative, expressed	2.25186	7.21441e-06	9.31232e-05	51.7427	48.8049	53.2132	93.3915	172.822	92.2648
LOC_Os04g34230	RING-H2 finger protein, putative, expressed	2.2491	0.000367674	0.00271418	11.6838	12.1136	11.8859	18.4598	36.6511	27.4863
LOC_Os10g21460	expressed protein	2.24684	0.00515306	0.0226852	6.09228	7.05795	4.64505	15.5106	19.2619	7.28015
LOC_Os01g04300	glycosyl hydrolase family 10 protein, putative, expressed	2.24596	0.0017235	0.00938279	5.92537	6.75761	6.76265	18.2414	17.7236	9.88021
LOC_Os01g64730	bZIP transcription factor domain containing protein, expressed	2.24557	7.07098e-06	9.15351e-05	56.8335	65.6239	57.8582	197.487	146.738	82.9046
LOC_Os11g01600	macrophage migration inhibitory factor, putative, expressed	2.24553	7.8121e-07	1.28487e-05	38.1394	45.7015	32.7203	102.021	104.87	67.3043
LOC_Os11g38990	peptidyl-prolyl cis-trans isomerase, putative, expressed	2.24512	0.000611077	0.00408638	8.76287	10.6119	10.2464	19.1152	32.5714	17.3089
LOC_Os08g44470	expressed protein	2.24366	7.80053e-05	0.000730677	8.09523	9.56076	6.62603	21.409	16.9879	18.6461
LOC_Os05g46620	chaperone protein dnaJ 10, putative, expressed	2.24329	7.37742e-07	1.22054e-05	29.7938	34.2886	29.1682	85.4177	81.395	52.4468
LOC_Os06g19260	cadmium tolerance factor, putative, expressed	2.24317	1.34716e-05	0.000161616	12.9357	11.513	13.9352	40.5242	29.1604	20.8004
LOC_Os03g56090	MYB family transcription factor, putative, expressed	2.2414	0.000224607	0.00179766	7.67795	7.60857	7.92391	23.1567	20.8671	10.6974
LOC_Os01g14960	expressed protein	2.24139	0.00539896	0.0235231	1.83603	2.05231	2.18591	4.25996	4.41419	5.42297
LOC_Os07g43950	RNA recognition motif containing protein, putative, expressed	2.24062	4.00514e-07	6.99231e-06	21.2813	25.2284	22.064	59.7487	51.2982	49.401
LOC_Os03g38120	expressed protein	2.23992	0.00220614	0.0114499	3.08787	3.554	3.00562	9.61222	5.4843	7.65159
LOC_Os06g28840	expressed protein	2.23958	0.00506315	0.0223552	1.58566	1.55175	2.52745	5.1338	5.14989	2.97149
LOC_Os07g20410	expressed protein	2.23891	4.71263e-06	6.40358e-05	16.2739	18.3707	14.6183	41.5073	39.6608	34.0236
LOC_Os04g58970	uncharacterized ACR, YggU family COG1872 containing protein, expressed	2.2375	3.58118e-06	5.03385e-05	15.9401	19.6221	17.8971	47.515	44.6101	33.0578
LOC_Os02g51290	HVA22, putative, expressed	2.23742	4.48535e-06	6.14688e-05	16.6912	20.3229	16.2577	46.9688	46.4827	31.4235
LOC_Os02g58730	ras-related protein, putative, expressed	2.23669	7.38688e-06	9.50213e-05	18.861	20.6733	14.2767	40.5242	42.3361	42.3437
LOC_Os11g16990	expressed protein	2.23641	0.00812512	0.0323534	3.75552	3.85434	3.41548	14.9645	3.21032	8.09731
LOC_Os02g49510	amino acid transporter, putative, expressed	2.23522	0.0101135	0.0384488	1.66912	2.35265	2.59576	3.49535	6.08623	5.64583
LOC_Os10g22050	expressed protein	2.23397	2.00935e-05	0.000226864	16.6077	18.1705	14.9598	27.4167	46.8172	40.338
LOC_Os03g01180	phosphoglycerate mutase, putative, expressed	2.23388	0.00141048	0.00801044	3.92243	3.9044	2.93731	7.53685	11.3699	6.09156
LOC_Os03g14080	transmembrane amino acid transporter protein, putative, expressed	2.23267	0.0136011	0.0483178	0.918015	0.951071	0.751406	2.07537	1.73892	2.3029
LOC_Os11g03780	alpha-N-arabinofuranosidase, putative, expressed	2.23165	0.001088	0.00653795	5.59155	6.20699	3.75703	8.083	15.249	12.4803
LOC_Os09g11520	DUF565 domain containing protein, putative, expressed	2.23155	0.000580886	0.00392754	4.59008	4.50507	3.41548	9.83068	9.49719	9.73163
LOC_Os04g21600	expressed protein	2.23081	0.000333552	0.00250097	5.42464	6.3071	6.62603	15.4014	16.386	10.9945
LOC_Os12g43130	phytoene synthase, chloroplast precursor, putative, expressed	2.22909	0.014221	0.0499329	3.58861	3.554	3.07393	7.3184	13.0419	3.41721
LOC_Os11g34870	expressed protein	2.22858	0.000688554	0.00449727	5.17427	5.05569	4.44012	12.9983	10.7011	10.4745
LOC_Os01g36560	auxin-induced protein 5NG4, putative, expressed	2.22779	0.00587165	0.0251527	3.25478	2.95332	3.34717	6.99071	5.01612	9.95449
LOC_Os06g38294	peptide transporter PTR2, putative, expressed	2.22722	3.77368e-05	0.000390492	15.7732	17.2194	16.5992	49.6996	37.1193	29.1949
LOC_Os08g09180	postsynaptic protein CRIPT, putative, expressed	2.22715	1.2855e-05	0.000155002	45.7338	53.2099	37.1604	121.573	127.008	69.5329
LOC_Os07g13770	UDP-glucoronosyl and UDP-glucosyl transferase domain containing protein, expressed	2.22468	0.00607087	0.0258334	1.58566	1.55175	1.70774	4.36919	4.48107	2.45148
LOC_Os04g54564	expressed protein	2.22385	0.00680181	0.0282577	1.00147	1.05118	1.50281	2.83997	3.00967	2.37719
LOC_Os12g34890	acyl carrier protein, putative, expressed	2.22366	0.00378639	0.0177077	2.92096	3.45389	3.68872	10.0491	6.88881	6.61157
LOC_Os01g48530	expressed protein	2.22007	0.000101765	0.000915759	6.17574	6.10688	6.83096	17.8045	13.5101	13.0746
LOC_Os07g02910	OsFBL33 - F-box domain and LRR containing protein, expressed	2.22007	0.000120464	0.00105648	6.50956	6.55738	7.44575	18.4598	15.4497	13.6689
LOC_Os02g15930	expressed protein	2.22005	0.0055588	0.0240904	2.58713	2.25254	2.59576	5.46149	5.28365	6.31442
LOC_Os01g56010	serpin domain containing protein, putative, expressed	2.21977	0.000166442	0.00139431	9.59743	10.0113	9.01687	28.6182	18.2587	19.8347
LOC_Os03g64050	receptor protein kinase, putative, expressed	2.21899	0.00409446	0.0188777	9.59743	10.1614	8.74363	40.0873	11.303	16.046
LOC_Os12g32284	glycine-rich protein, putative, expressed	2.21867	0.000169806	0.00141677	9.68089	12.3139	7.71898	26.8705	24.6793	17.7547
LOC_Os01g19940	expressed protein	2.21785	1.76064e-05	0.000202867	15.3559	15.7678	14.5499	47.078	30.8993	28.5263
LOC_Os07g01950	expressed protein	2.21589	6.59469e-07	1.10078e-05	31.1291	37.7425	26.914	79.7377	77.1145	64.9271
LOC_Os07g49460	response regulator receiver domain containing protein, expressed	2.21443	2.51747e-06	3.66257e-05	16.6912	17.8201	15.9844	47.8426	37.3868	32.0178
LOC_Os04g39100	peroxidase precursor, putative, expressed	2.21412	0.000547345	0.00374022	4.67353	5.55626	5.19153	14.5276	12.8413	8.54303
LOC_Os07g43740	zinc finger, C3HC4 type domain containing protein, expressed	2.21325	0.0018461	0.00992222	2.67059	3.05344	3.41548	8.30146	6.88881	6.01727
LOC_Os01g55030	DNA-binding protein-related, putative, expressed	2.213	6.93322e-07	1.15044e-05	24.7864	29.2329	22.5422	59.5302	62.4006	54.6011
LOC_Os01g48710	heavy metal-associated domain containing protein, expressed	2.21253	0.00031791	0.00240702	15.6897	21.4241	13.2521	51.1195	47.7535	19.0175
LOC_Os01g68950	ubiquitin family domain containing protein, expressed	2.21151	7.18897e-08	1.47285e-06	68.9346	74.0834	66.3286	188.094	166.335	129.854
LOC_Os09g37710	NIN, putative, expressed	2.2112	1.58379e-05	0.000186025	19.1114	18.0703	17.7605	29.1644	50.1612	45.6124
LOC_Os03g15240	expressed protein	2.21003	0.00188158	0.0100824	3.83897	4.85547	2.93731	10.7045	7.82515	8.54303
LOC_Os09g14670	phosphoenolpyruvate carboxylase, putative, expressed	2.20896	0.00171073	0.00932648	32.3809	24.9281	36.8189	43.1458	85.2741	84.3903
LOC_Os03g61680	huntingtin-interacting protein HYPK, putative, expressed	2.20871	7.00501e-06	9.07334e-05	24.9533	30.5344	22.1323	71.6547	63.5376	44.7952
13114.t00024	NA	2.20802	0.00707853	0.0291269	5.50809	8.50958	3.21055	14.3091	18.7269	7.13158
LOC_Os02g06490	vacuolar protein sorting-associated protein 4, putative, expressed	2.20796	0.00107801	0.00649409	8.34559	9.36054	8.60701	21.9552	25.0806	13.7431
LOC_Os05g01290	expressed protein	2.2069	3.23077e-05	0.000342528	16.7746	20.5231	16.4626	55.598	41.6673	27.8577
LOC_Os09g25150	cinnamoyl-CoA reductase, putative, expressed	2.20685	6.57512e-06	8.59093e-05	16.3574	16.1181	16.326	31.5674	35.4473	44.0523
LOC_Os02g39880	expressed protein	2.20655	4.6161e-05	0.000463345	12.8522	14.6665	10.3147	35.8274	27.2877	24.5891
LOC_Os03g48390	expressed protein	2.20634	0.0103845	0.0392198	1.16838	1.75197	2.04929	5.1338	3.00967	3.4915
LOC_Os04g38950	class I glutamine amidotransferase, putative, expressed	2.20565	0.000113194	0.00100252	47.7368	45.9017	52.3251	118.405	123.798	93.0076
LOC_Os06g12870	leaf senescence related protein, putative, expressed	2.20453	0.00127531	0.00740819	2.0864	2.60293	2.66407	5.67995	6.42064	4.82867
LOC_Os01g16152	peroxiredoxin, putative, expressed	2.20208	0.000219163	0.00176289	13.9371	17.0692	13.1154	44.4565	35.9154	22.0633
LOC_Os12g02630	cytochrome P450 72A1, putative, expressed	2.20185	0.00253063	0.0127894	2.33677	2.7531	2.45915	6.55379	6.21999	4.6801
LOC_Os02g46140	OsFBX59 - F-box domain containing protein, expressed	2.20145	0.000958939	0.00589393	5.75846	7.65862	7.03589	20.2075	18.3925	8.91447
LOC_Os03g52680	expressed protein	2.20017	2.26051e-05	0.000249691	12.6853	12.3639	11.9542	26.3244	26.8195	31.1264
LOC_Os02g03720	expressed protein	2.19981	0.0119706	0.0436805	0.918015	1.35152	1.57112	2.1846	3.2772	3.26864
LOC_Os09g32550	glucan endo-1,3-beta-glucosidase precursor, putative, expressed	2.19908	0.00873788	0.0342223	4.1728	5.25592	4.9866	18.1321	11.6374	4.0858
LOC_Os07g40580	eukaryotic translation initiation factor 5A, putative, expressed	2.1985	6.64608e-06	8.66346e-05	273.735	295.383	269.071	673.839	691.556	554.703
LOC_Os09g23860	retrotransposon protein, putative, Ty3-gypsy subclass, expressed	2.19768	0.00903682	0.0352087	1.58566	1.30147	0.888025	3.05843	2.67527	2.8972
LOC_Os09g07460	kelch repeat protein, putative, expressed	2.19752	3.5777e-05	0.00037366	43.3971	49.5558	38.8682	91.4253	135.703	74.5101
LOC_Os07g25002	chloroplast 30S ribosomal protein S7, putative, expressed	2.1975	0.000539374	0.00370203	24.0353	32.2863	20.0147	78.3178	68.4199	30.6063
LOC_Os01g53090	pathogen-related protein, putative, expressed	2.19725	0.000594382	0.00399951	31.8802	35.3898	32.1055	71.9824	106.409	49.2525
LOC_Os04g57390	acyl-protein thioesterase, putative, expressed	2.19712	0.00913143	0.0354487	1.41875	1.6018	1.4345	2.62151	3.00967	4.45724
LOC_Os06g36940	expressed protein	2.19681	0.000842655	0.00530866	4.33971	5.55626	5.87463	15.6199	12.5737	8.32017
LOC_Os03g27120	ICE-like protease p20 domain containing protein, putative, expressed	2.19639	4.45505e-05	0.000450404	11.6004	12.3139	12.0225	27.5259	30.8324	23.7719
LOC_Os10g26640	LYR motif containing protein, putative, expressed	2.19566	4.79799e-05	0.000478817	14.6048	19.2216	15.438	50.6826	36.718	26.6691
LOC_Os02g12540	cytochrome P450, putative, expressed	2.1953	0.00612669	0.0260388	5.25772	5.60631	3.62041	7.75531	16.3191	8.84018
LOC_Os04g51570	tyrosine phosphatase, putative, expressed	2.19362	0.0101436	0.0385369	1.00147	1.30147	1.09295	2.1846	2.74215	2.82292
LOC_Os04g25540	ribosomal protein L27, putative, expressed	2.19361	1.63552e-06	2.4977e-05	22.4496	25.4787	20.9027	64.0087	51.0976	43.2352
LOC_Os05g50654	mitochondrial import receptor subunit TOM7-1, putative, expressed	2.19343	8.94589e-05	0.000821835	15.4393	17.6198	15.7112	46.2042	43.54	22.7319
LOC_Os01g01160	heat shock protein DnaJ, putative, expressed	2.19297	6.02499e-05	0.000583109	7.51103	8.10913	6.96758	17.0398	17.3892	17.0861
LOC_Os03g38790	expressed protein	2.1906	4.24137e-05	0.000432133	16.7746	18.7711	13.1838	45.0027	38.0557	29.0463
LOC_Os01g05430	OsRhmbd1 - Putative Rhomboid homologue, expressed	2.18939	0.0119077	0.0435218	1.08493	1.00113	0.888025	2.07537	2.20709	2.45148
LOC_Os05g43680	expressed protein	2.18935	0.000426081	0.00306565	8.34559	10.0113	6.76265	21.7367	22.2716	13.7431
LOC_Os10g38590	glutathione S-transferase, N-terminal domain containing protein, expressed	2.18869	7.94527e-06	0.000101228	46.2346	47.8038	41.259	116.657	129.951	63.7385
LOC_Os08g02670	ATP binding protein, putative, expressed	2.18867	0.0026605	0.0133495	7.59449	9.16031	6.83096	24.9044	18.8606	10.8459
LOC_Os06g16290	ribosomal protein L7Ae, putative, expressed	2.18843	4.16002e-05	0.000425757	17.7761	21.9247	16.5309	55.0518	39.1926	35.1379
LOC_Os07g47340	expressed protein	2.18808	3.08371e-05	0.000328959	33.3824	40.9962	25.7527	98.7437	80.0573	52.0754
LOC_Os06g14420	hydrolase, NUDIX family, domain containing protein, expressed	2.18668	0.000854401	0.00536608	8.76287	8.35941	9.08518	15.0737	22.1378	21.7662
LOC_Os03g58630	thioredoxin, putative, expressed	2.18621	9.68465e-07	1.56531e-05	53.4118	59.3668	51.847	173.129	104.068	101.328
LOC_Os02g55060	cytochrome b5-like Heme/Steroid binding domain containing protein, expressed	2.18621	2.37067e-07	4.36289e-06	86.0431	99.3619	84.6356	221.409	238.834	156.449
LOC_Os12g06220	harpin-induced protein 1 domain containing protein, expressed	2.18586	0.00132989	0.00763818	26.539	28.8325	29.3731	113.708	55.7793	27.8577
LOC_Os12g15520	expressed protein	2.18531	3.57427e-06	5.02729e-05	50.9916	55.7628	52.1885	152.376	127.945	84.2417
LOC_Os01g01620	kinase, pfkB family, putative, expressed	2.18498	0.00142088	0.00805561	35.2184	37.5923	35.3844	151.611	63.8051	36.9208
LOC_Os02g03440	LSM domain containing protein, expressed	2.18462	6.32691e-07	1.05845e-05	26.7059	30.8848	24.3865	66.8486	64.6077	55.4926
LOC_Os05g38560	Core histone H2A/H2B/H3/H4 domain containing protein, putative, expressed	2.18278	0.00533765	0.0233216	3.58861	5.70642	2.66407	12.0153	9.96537	5.79441
LOC_Os05g10740	pollen-specific protein SF21, putative, expressed	2.18246	4.88062e-05	0.00048586	14.8552	15.6176	14.7549	39.5412	30.3643	33.1321
LOC_Os04g45834	DUF584 domain containing protein, putative, expressed	2.18147	3.27541e-06	4.64185e-05	13.9371	13.9157	14.345	33.2059	30.3643	32.0921
LOC_Os04g35070	expressed protein	2.18096	0.000551114	0.00376025	7.42758	8.65975	7.8556	23.7029	17.523	13.7431
LOC_Os06g29464	NA	2.17944	0.00831442	0.0329493	1.33529	1.65186	1.57112	3.93227	4.07978	2.45148
LOC_Os01g46926	ubiquitin-conjugating enzyme, putative, expressed	2.177	9.23521e-06	0.000115615	231.089	271.856	213.126	606.662	611.967	411.923
LOC_Os01g18220	expressed protein	2.17647	0.000350872	0.0026099	12.4349	13.315	13.3887	42.4904	30.0299	17.4575
LOC_Os01g10195	expressed protein	2.17641	0.0124891	0.0451469	0.918015	1.65186	1.02464	3.16766	3.34408	1.85718
LOC_Os01g31810	RNA recognition motif containing protein, putative, expressed	2.17635	0.00010371	0.000930283	8.09523	8.50958	9.01687	19.5521	23.3417	15.1546
LOC_Os05g46420	expressed protein	2.17624	0.0128734	0.046297	1.58566	1.45163	0.956334	2.29383	4.28043	2.37719
LOC_Os05g38250	membrane associated DUF588 domain containing protein, putative, expressed	2.17612	0.000108735	0.000969157	12.3515	14.2661	8.88025	33.6428	27.3546	20.3547
LOC_Os09g29200	glutathione S-transferase, putative, expressed	2.1755	5.17461e-06	6.95966e-05	115.753	128.545	123.709	370.617	249.469	220.039
LOC_Os06g01840	nodulin, putative, expressed	2.17318	0.000836991	0.00527742	5.42464	6.05682	5.05491	9.39376	11.7043	15.8975
LOC_Os09g38740	expressed protein	2.17195	2.01287e-05	0.000227032	24.3691	30.0338	22.1323	73.184	52.4352	48.9553
LOC_Os04g22390	short chain dehydrogenase/reductase protein, putative, expressed	2.17183	0.00493029	0.0219022	3.42169	3.40383	2.25422	4.58765	7.42386	8.24589
LOC_Os11g10530	expressed protein	2.17083	0.00674202	0.0280978	2.58713	3.60406	2.04929	6.99071	7.35698	4.53152
LOC_Os04g42760	sialyltransferase family domain containing protein, expressed	2.16915	0.000111843	0.000992123	19.5287	18.8712	25.5478	40.5242	65.0758	37.8865
LOC_Os06g08360	ethylene-responsive element-binding protein, putative, expressed	2.16903	0.00766652	0.0309949	3.58861	4.75535	5.46477	15.7291	11.1692	4.90296
LOC_Os07g16150	expressed protein	2.16849	0.00109107	0.0065517	4.25625	5.30597	4.9866	13.1076	11.5705	8.46875
LOC_Osp1g00240	NA	2.16822	0.00513529	0.0226292	2.33677	3.50394	2.39084	6.88148	6.42064	5.49726
LOC_Os07g40974	NAD dependent epimerase/dehydratase family protein, putative, expressed	2.16807	0.00584662	0.0250685	3.17133	3.10349	4.09858	6.11687	9.29655	7.72587
LOC_Os01g36220	bZIP transcription factor domain containing protein, expressed	2.16585	2.33134e-07	4.30462e-06	66.6813	64.823	67.5582	131.84	134.566	178.661
LOC_Os02g13800	HSF-type DNA-binding domain containing protein, expressed	2.16555	0.000369989	0.00272768	34.8846	37.4922	40.5759	145.931	58.5214	54.9726
LOC_Os01g62260	thaumatin, putative, expressed	2.16432	0.00633378	0.0267141	22.6166	27.0304	17.7605	86.1823	51.1645	18.4232
LOC_Os05g30490	harpin-induced protein 1 domain containing protein, expressed	2.16338	0.01377	0.0487557	1.00147	0.951071	1.70774	3.49535	2.80903	2.00576
LOC_Os11g12340	disease resistance protein RPM1, putative, expressed	2.16248	0.00948691	0.0365498	1.58566	1.65186	1.77605	5.35226	2.87591	3.26864
LOC_Os06g44420	GDU1, putative, expressed	2.16215	0.000100129	0.000902852	15.0221	13.4652	15.0964	26.1059	43.54	27.7091
LOC_Os12g38051	metallothionein, putative, expressed	2.16144	0.00374409	0.0175538	194.369	253.886	140.445	599.562	427.574	314.384
LOC_Os04g42910	expressed protein	2.16017	2.92249e-06	4.17599e-05	19.028	22.5754	18.6485	56.581	41.3997	38.6294
LOC_Os06g33710	spermidine synthase, putative, expressed	2.15947	6.69726e-08	1.38348e-06	77.1133	82.643	68.4462	170.835	172.086	169.449
LOC_Os01g72210	early-responsive to dehydration protein-related, putative, expressed	2.1578	0.00119808	0.0070566	6.09228	6.85772	5.87463	18.5691	14.3796	9.88021
LOC_Os05g46845	expressed protein	2.15764	3.89124e-06	5.41538e-05	24.2857	27.6311	19.195	61.6056	54.9767	44.2009
LOC_Os03g40070	transposon protein, putative, unclassified, expressed	2.15573	6.63261e-06	8.65093e-05	52.9945	56.1132	60.7955	116.548	170.682	93.3791
LOC_Os03g02770	expressed protein	2.15559	0.00431798	0.0196809	3.42169	3.65411	3.21055	5.67995	10.3667	6.83443
LOC_Os01g16860	AGO4-2, putative, expressed	2.15398	0.00574782	0.0247397	2.25331	2.15242	2.32253	6.11687	4.61483	4.45724
LOC_Os01g01430	No apical meristem protein, putative, expressed	2.15318	3.76811e-05	0.000390096	11.0162	11.7632	13.1838	28.6182	28.6922	23.3262
LOC_Os06g05120	expressed protein	2.15273	8.6193e-06	0.000108816	164.325	194.169	138.464	320.589	344.574	441.489
LOC_Os03g19310	glycosyltransferase, putative, expressed	2.1521	0.000161071	0.00135743	8.09523	7.95896	7.30913	22.6106	16.1185	14.1146
LOC_Os01g71790	NAM, putative, expressed	2.15125	0.0122813	0.0445464	3.25478	4.10462	2.59576	13.326	5.95247	3.78865
LOC_Os08g41210	expressed protein	2.1503	0.000232825	0.00185417	8.01177	10.3116	7.51406	16.2752	22.2047	19.1661
LOC_Os06g23114	copper methylamine oxidase precursor, putative, expressed	2.15027	0.0126413	0.0455795	4.50662	4.60518	3.48379	6.88148	12.1056	8.98876
LOC_Os11g38949	NA	2.1494	1.26152e-05	0.000152566	37.0544	44.0496	30.7393	101.802	80.9937	69.3843
LOC_Os02g41580	CAMK_CAMK_like.14 - CAMK includes calcium/calmodulin depedent protein kinases, expressed	2.14917	6.33431e-06	8.30046e-05	37.7221	33.6379	43.7864	99.0714	93.5674	65.5956
LOC_Os07g25430	photosystem I reaction center subunit IV A, chloroplast precursor, putative, expressed	2.14783	0.0112512	0.0416929	3.17133	3.60406	3.07393	8.19223	10.7011	3.34293
LOC_Os03g22460	expressed protein	2.14741	2.15295e-05	0.000238987	168.414	198.323	142.63	481.485	403.631	264.537
LOC_Os05g38170	phosphoribosyl transferase, putative, expressed	2.14716	0.00365155	0.0172098	3.25478	3.85434	5.39646	8.51992	7.2901	11.886
LOC_Os01g74320	ubiquitin ligase, putative, expressed	2.14712	2.05755e-05	0.000230795	15.8566	14.9168	18.3753	32.9874	40.5303	35.5836
LOC_Os02g32580	expressed protein	2.14702	0.000258858	0.00202795	10.9327	12.5141	10.1781	24.0306	29.963	21.1719
LOC_Os02g34730	transposon protein, putative, Mariner sub-class, expressed	2.14221	8.92255e-06	0.000112076	24.4526	25.3285	23.0886	65.2102	51.967	46.2067
LOC_Os01g37040	retrotransposon protein, putative, Ty1-copia subclass, expressed	2.14213	0.000172026	0.00143306	11.4335	11.9635	12.2957	25.1228	32.772	21.5433
LOC_Os03g12030	3-ketoacyl-CoA synthase, putative, expressed	2.14169	0.0138086	0.0488461	8.26214	8.65975	9.42672	34.8443	14.6471	10.6231
LOC_Os05g11130	cytochrome P450, putative, expressed	2.14011	0.000755817	0.00484873	15.1055	15.7678	13.5253	19.4429	51.432	27.0406
LOC_Os03g27190	ICE-like protease p20 domain containing protein, putative, expressed	2.13949	0.000825715	0.00521218	19.2783	19.572	18.3753	32.9874	58.9227	34.8407
LOC_Os05g11900	expressed protein	2.13922	3.20806e-05	0.000340443	13.186	13.315	14.1401	38.5581	25.9501	26.5948
LOC_Os12g28770	POEI19 - Pollen Ole e I allergen and extensin family protein precursor, expressed	2.13889	0.0119254	0.0435652	13.6868	22.5754	8.47039	15.9475	29.963	52.0754
LOC_Os01g50934	fiber protein Fb11, putative, expressed	2.1383	0.000104012	0.000932615	10.0147	12.2638	10.588	29.0551	21.1346	23.4005
LOC_Os12g21754	NA	2.13773	7.09396e-06	9.17797e-05	56.2493	65.5738	49.1829	172.365	121.056	91.5962
LOC_Os08g26840	plant protein of unknown function domain containing protein, expressed	2.13767	7.43177e-06	9.5544e-05	13.4364	13.315	14.4133	28.1813	37.0524	26.0005
LOC_Os09g39980	ubiquitin family protein, putative, expressed	2.13626	6.8196e-06	8.84852e-05	18.0265	20.423	18.1704	39.7596	48.8236	37.1436
LOC_Os02g18640	OsFBX45 - F-box domain containing protein, expressed	2.13582	1.03697e-05	0.000128173	17.1919	17.2194	19.4682	43.9104	39.5271	36.4008
LOC_Os02g30624	LSM domain containing protein, expressed	2.13523	3.65508e-06	5.12809e-05	23.7015	27.7312	20.7661	62.0425	52.1008	47.2467
LOC_Os12g01820	ATCHX, putative, expressed	2.13476	0.0134614	0.0479356	1.00147	1.30147	0.819715	1.96614	2.5415	2.45148
LOC_Os06g47420	transposon protein, putative, unclassified, expressed	2.13455	0.0131986	0.0471867	3.08787	4.00451	1.63943	9.06607	6.95569	3.86294
LOC_Os07g26610	phosphoglucomutase, putative, expressed	2.13441	9.20679e-07	1.49997e-05	22.5331	21.9747	23.2253	46.8596	50.4288	52.3725
LOC_Os01g60600	WRKY108, expressed	2.13401	0.0110591	0.0411033	1.08493	1.30147	1.84436	3.16766	2.80903	3.41721
LOC_Os01g14520	C4-dicarboxylate transporter/malic acid transport protein domain containing protein, expressed	2.13396	7.21787e-05	0.000682367	15.8566	16.9691	15.5063	33.9705	49.0242	24.4405
LOC_Os05g02530	glutathione S-transferase, N-terminal domain containing protein, expressed	2.1339	4.28281e-05	0.000434754	38.1394	40.9461	34.7696	111.087	86.0098	58.4641
LOC_Os03g13870	expressed protein	2.13381	0.00247055	0.0125536	17.5257	22.2751	15.1647	50.0272	47.6866	25.7034
LOC_Os04g52400	oxidoreductase, short chain dehydrogenase/reductase family protein, putative, expressed	2.13357	2.98875e-08	6.56705e-07	63.6769	62.0699	65.9188	149.099	147.608	128.74
LOC_Os02g01355	MADS-box transcription factor, putative, expressed	2.13307	0.00447739	0.0202675	10.0147	7.05795	13.7985	13.4353	14.8477	38.4065
LOC_Os10g23090	homeobox associated leucine zipper, putative, expressed	2.13249	8.5927e-05	0.000793582	18.9445	21.6744	16.4626	38.995	58.8559	29.0463
LOC_Os04g31690	expressed protein	2.13174	0.0006878	0.00449464	11.35	12.3639	10.1098	38.5581	22.4054	15.526
LOC_Os10g15390	ribosomal protein S7, putative, expressed	2.1317	5.26066e-06	7.04583e-05	23.0338	25.4787	21.2443	62.0425	54.9098	39.0008
LOC_Os05g03050	DNA repair protein Rad51, putative, expressed	2.13112	0.00199943	0.0106191	3.75552	3.85434	3.14224	8.083	8.36021	7.42873
LOC_Os02g13150	pollen-specific protein SF21, putative, expressed	2.13024	0.000277804	0.00215276	9.0967	8.75986	7.1042	23.3752	14.714	17.6804
LOC_Os09g31482	splicing factor U2AF, putative, expressed	2.12944	2.9197e-07	5.21087e-06	74.5261	78.2881	72.8863	174.331	176.768	149.392
LOC_Os01g10400	expressed protein	2.12896	0.000321721	0.00243177	161.821	199.525	135.595	301.365	554.783	245.297
LOC_Os01g52890	expressed protein	2.12818	0.0131128	0.0469623	1.08493	1.45163	1.4345	3.93227	3.14344	1.93147
LOC_Os12g04924	ubiquitin-like protein 5, putative, expressed	2.12816	1.33187e-05	0.00016021	20.6971	23.8769	17.0774	50.6826	49.3587	37.2922
LOC_Os08g37690	expressed protein	2.12736	0.000193756	0.00158898	22.1993	26.1795	20.6295	71.5455	55.7124	27.932
LOC_Os01g07940	AGC_PVPK_like_kin82y.3 - ACG kinases include homologs to PKA, PKG and PKC, expressed	2.12697	0.00210991	0.0110852	7.67795	8.60969	7.51406	14.5276	26.552	11.5145
LOC_Os07g46520	rhythmically expressed gene 2 protein, putative, expressed	2.12678	4.53417e-05	0.000455938	12.8522	13.7154	12.6373	29.6013	30.3643	26.8177
LOC_Os11g09960	expressed protein	2.12653	0.00416307	0.0191343	2.92096	4.25479	3.21055	7.86454	9.96537	5.34868
LOC_Os11g24630	magnesium-dependent phosphatase 1, putative, expressed	2.12593	0.000935164	0.00577629	5.42464	8.10913	6.01124	11.4691	18.5931	13.0746
LOC_Os09g30120	CSLE1 - cellulose synthase-like family E, expressed	2.12551	0.00401309	0.0185666	14.0206	12.6142	17.8288	18.6783	27.6221	49.8467
LOC_Os05g41110	ribosomal protein L7Ae, putative, expressed	2.1255	5.90415e-06	7.79597e-05	88.2964	100.813	76.1652	246.095	187.937	157.563
LOC_Os04g49660	DUF581 domain containing protein, expressed	2.12503	0.000250936	0.00197457	16.8581	15.7678	16.5309	22.6106	46.2821	38.3322
LOC_Os09g33530	expressed protein	2.12489	6.2802e-06	8.23436e-05	19.8625	19.4719	20.1513	37.1381	40.7309	52.4468
LOC_Os02g04460	ribosomal protein L3, putative, expressed	2.12299	0.0124204	0.044971	2.67059	3.50394	2.39084	8.41069	7.55763	3.34293
LOC_Os10g36924	aquaporin protein, putative, expressed	2.12271	0.00415905	0.0191236	26.539	43.9495	17.8971	75.0409	75.0412	47.2467
LOC_Os05g03150	expressed protein	2.12179	1.03648e-06	1.65616e-05	57.835	66.3247	53.0082	152.594	123.865	116.631
LOC_Os02g22070	expressed protein	2.1207	0.00722656	0.0295672	3.25478	3.85434	2.66407	5.78918	10.166	5.57154
LOC_Os03g12730	receptor protein kinase CLAVATA1 precursor, putative, expressed	2.12054	0.00118337	0.0069936	4.75699	5.70642	4.23519	15.0737	9.0959	8.84018
LOC_Os04g41960	NADP-dependent oxidoreductase, putative, expressed	2.11993	0.000217395	0.00175025	8.59596	7.05795	10.4514	23.8121	17.9912	15.9718
LOC_Os05g40280	B3 DNA binding domain containing protein, expressed	2.11767	8.54657e-05	0.000789678	11.6838	12.1637	9.08518	21.7367	22.9404	27.5606
LOC_Os02g40690	expressed protein	2.11766	0.00481541	0.0214726	5.75846	6.45727	5.32815	14.9645	16.7204	7.35444
LOC_Os06g07969	cytochrome b-c1 complex subunit 8, putative, expressed	2.11749	1.20138e-06	1.89136e-05	57.9184	60.2679	55.0575	146.805	114.769	121.237
LOC_Os09g36830	Skp1 family, dimerisation domain containing protein, expressed	2.11676	1.50789e-05	0.000178323	59.7544	67.3258	55.2625	184.817	136.104	85.9504
LOC_Os02g39360	B-box zinc finger family protein, putative, expressed	2.11668	1.1082e-05	0.000135923	15.2724	15.8178	17.4873	40.5242	34.2434	32.4635
LOC_Os12g05830	transporter-related, putative, expressed	2.11627	0.000139728	0.00120056	14.8552	17.0692	10.9978	37.3566	34.9122	23.1776
LOC_Os04g59330	expressed protein	2.1157	0.0112215	0.0416064	10.6824	13.8156	8.12884	30.6936	21.7365	20.2061
LOC_Os05g08790	MAR-binding filament-like protein 1, putative, expressed	2.11539	0.000531012	0.00365935	4.9239	4.60518	4.78167	9.1753	9.69784	12.3317
LOC_Os01g01030	monocopper oxidase, putative, expressed	2.11518	0.00416568	0.0191368	1.75257	3.20361	2.73238	6.44456	6.21999	4.53152
LOC_Os02g32504	heparan-alpha-glucosaminide N-acetyltransferase, putative, expressed	2.11471	0.00270048	0.0135188	3.50515	3.65411	5.94293	8.51992	8.62773	11.366
LOC_Os06g36740	pollen-specific protein SF21, putative, expressed	2.11437	4.86818e-05	0.000485174	13.1026	12.6643	13.457	33.8612	26.2845	26.4463
LOC_Os05g50470	expressed protein	2.11434	9.09856e-05	0.000832112	11.35	13.1648	11.6126	29.492	28.6922	21.6919
LOC_Os05g08820	expressed protein	2.11392	0.000135714	0.0011701	13.8537	13.9657	12.9788	38.995	31.3675	20.3547
LOC_Os04g24414	expressed protein	2.1138	0.00290843	0.0143307	5.00736	5.20586	7.24082	9.28453	14.9146	13.6689
LOC_Os04g42090	CPuORF7 - conserved peptide uORF-containing transcript, expressed	2.11356	0.00142046	0.00805528	922.271	1018.55	891.918	2767.88	2389.21	1148.48
LOC_Os11g01010	autophagy-related protein 8D, putative, expressed	2.11336	1.56939e-05	0.000184623	24.2857	30.6845	23.7034	58.1102	69.0887	46.281
LOC_Os03g02070	heavy-metal-associated domain-containing protein, putative, expressed	2.11162	7.19931e-06	9.29818e-05	39.8085	42.3977	39.9611	122.884	66.8148	81.1217
LOC_Os04g59440	chlorophyll A-B binding protein, putative, expressed	2.11066	0.0072025	0.029491	4.25625	4.55513	5.12322	12.7799	10.9686	7.13158
LOC_Os03g28400	transport protein particle component, Bet3, domain containing protein, expressed	2.11055	1.74444e-05	0.000201226	34.3004	40.3955	30.6027	89.5684	88.4844	54.9726
LOC_Os01g01340	light-induced protein 1-like, putative, expressed	2.10984	0.00570427	0.0245906	30.4614	36.391	24.3182	84.7623	98.5167	20.1318
LOC_Os03g57890	zinc finger A20 and AN1 domain-containing stress-associated protein, putative, expressed	2.10981	1.59638e-06	2.45296e-05	93.8879	112.527	89.8271	273.184	223.92	159.049
LOC_Os05g48210	expressed protein	2.10874	0.000231595	0.00184634	7.92831	8.2593	8.26546	18.6783	22.3385	12.7774
LOC_Os07g19070	prefoldin, putative, expressed	2.10726	0.00131553	0.00757314	4.75699	5.40609	4.16689	13.1076	11.3699	7.35444
LOC_Os04g32600	expressed protein	2.106	0.0033132	0.0158813	6.84339	7.35828	3.96196	14.746	14.3796	10.9945
LOC_Os01g01570	kinesin heavy chain, putative, expressed	2.10567	0.00482886	0.0215198	2.50368	2.55287	2.32253	4.91534	5.68494	5.49726
LOC_Os01g59410	VQ motif family protein, expressed	2.10552	0.00997972	0.0380369	1.91949	1.80203	1.70774	2.62151	5.28365	3.78865
LOC_Os12g25630	sulfite oxidase, putative, expressed	2.10531	7.94772e-06	0.000101228	10.5154	10.8622	11.8859	29.492	21.9372	21.8405
LOC_Os12g01830	staphylococcal nuclease homologue, putative, expressed	2.10481	0.000334767	0.00250857	9.43052	11.3127	8.12884	28.509	20.5327	15.1546
LOC_Os11g43620	LSM domain containing protein, expressed	2.10431	0.000182361	0.00150907	10.6824	12.1136	10.0415	27.7444	24.4118	20.2061
LOC_Os12g01480	phosphatidate cytidylyltransferase, putative, expressed	2.10389	0.000158689	0.00133937	9.51398	12.0135	8.88025	19.9891	25.415	21.0976
LOC_Os03g01840	knotted 1-binding protein 36, putative, expressed	2.10365	0.00600672	0.0255993	3.33824	3.554	4.09858	10.1584	8.49397	5.64583
LOC_Os04g18790	OsFBX126 - F-box domain containing protein, expressed	2.10343	0.00206724	0.0109121	2.8375	2.80316	3.89365	7.64608	6.15311	7.05729
LOC_Os08g01220	harpin-induced protein 1 domain containing protein, expressed	2.10331	0.000113721	0.00100679	12.1011	15.8679	11.9542	36.592	25.9501	25.7034
LOC_Os04g54560	transferase family protein, putative, expressed	2.10298	0.00995071	0.0379457	1.50221	1.30147	1.57112	3.60458	2.40774	3.56579
LOC_Os05g03810	trehalose phosphatase, putative, expressed	2.1029	0.00648302	0.0272411	5.50809	8.50958	5.25984	9.39376	22.3385	10.3259
LOC_Os02g44740	expressed protein	2.10269	0.00389499	0.01814	3.42169	3.95445	2.59576	7.42763	8.49397	6.01727
LOC_Os05g38590	expressed protein	2.10261	0.000544602	0.00372602	9.01324	9.26043	6.55772	17.0398	20.4658	16.7889
LOC_Os07g41790	LSM domain containing protein, expressed	2.10085	4.03834e-07	7.03932e-06	78.1982	90.4018	70.7687	202.512	177.504	146.123
LOC_Os06g47520	expressed protein	2.10044	0.00522783	0.0229378	5.675	6.45727	6.48941	18.2414	14.9146	8.09731
LOC_Os01g08520	DUF581 domain containing protein, expressed	2.09969	0.0124672	0.0450892	3.67206	3.80428	2.32253	10.2676	5.21677	6.31442
LOC_Os02g35610	expressed protein	2.09942	0.00368667	0.0173499	4.59008	4.55513	3.89365	12.5614	8.15956	8.09731
LOC_Os05g51060	DNA ligase, putative, expressed	2.09925	0.0067623	0.0281418	2.50368	2.65299	1.57112	5.89841	4.14666	4.82867
LOC_Os04g05430	retrotransposon protein, putative, Ty1-copia subclass, expressed	2.09856	0.000932079	0.00576517	4.25625	5.10575	5.12322	11.6876	10.4335	9.65734
LOC_Os11g06340	ubiquinol-cytochrome C reductase hinge protein, putative, expressed	2.09854	6.92826e-06	8.98431e-05	52.3269	63.5716	49.866	155.98	111.224	98.0592
LOC_Os08g32080	CPuORF27 - conserved peptide uORF-containing transcript, expressed	2.098	2.47347e-05	0.000271079	208.89	226.205	204.109	512.834	516.326	371.139
LOC_Os01g55830	glutathione S-transferase, putative, expressed	2.09797	0.00469249	0.0210138	393.745	437.092	376.659	1494.48	693.563	501.365
LOC_Os12g39330	AP2 domain containing protein, expressed	2.09649	0.00769125	0.0310569	6.34265	7.108	7.71898	7.86454	25.3481	12.3317
LOC_Os02g34840	RNA polymerase II transcriptional coactivator KIWI, putative, expressed	2.09636	1.01382e-05	0.000125658	19.3618	23.977	18.9901	49.4811	49.158	37.9608
LOC_Os09g36370	ER lumen protein retaining receptor containing protein, expressed	2.09546	3.18392e-07	5.64649e-06	46.9022	52.5592	48.978	126.27	110.689	88.3275
LOC_Os09g34340	expressed protein	2.09417	0.00653162	0.0274247	2.25331	2.90327	3.07393	7.53685	6.48752	4.16009
LOC_Os12g15590	heat shock protein DnaJ, putative, expressed	2.09285	8.83876e-06	0.000111148	16.6912	15.6176	17.0774	37.7935	30.6318	38.8522
LOC_Os07g43060	transcription elongation factor SPT4 homolog 1, putative, expressed	2.09232	3.88425e-06	5.41238e-05	40.4761	47.1531	34.7696	106.608	92.7648	69.2357
LOC_Os11g08940	RNA polymerases N 8 kDa subunit, putative, expressed	2.08871	0.0068792	0.0284738	2.25331	2.45276	2.73238	4.25996	6.5544	5.20011
LOC_Os05g15370	ribosomal protein L13, putative, expressed	2.08851	1.01073e-05	0.000125344	34.3004	41.6969	32.5837	80.6116	90.959	65.0013
LOC_Os01g54890	ethylene-responsive transcription factor 2, putative, expressed	2.08817	0.000595977	0.00400784	7.34412	7.108	8.74363	17.6952	20.332	12.406
LOC_Os09g19720	expressed protein	2.08711	0.000989356	0.00604116	12.0177	14.8167	11.2711	27.8536	38.2563	17.0861
LOC_Os01g08600	expressed protein	2.08659	0.000166418	0.00139431	8.76287	10.8122	9.49503	22.829	18.5262	21.9147
LOC_Os01g59440	BRASSINOSTEROID INSENSITIVE 1-associated receptor kinase 1 precursor, putative, expressed	2.0864	1.49003e-05	0.00017677	271.482	304.192	258.347	684.652	627.885	505.376
LOC_Os07g23244	ribosomal protein L23 family protein, putative, expressed	2.0861	4.11861e-05	0.000422096	24.2857	25.8791	20.6295	61.3871	51.6326	41.7494
LOC_Os04g39489	amino acid transporter, putative, expressed	2.08563	0.000645514	0.00427308	17.6092	17.0692	16.1894	28.2905	46.1483	35.1379
LOC_Os10g29514	expressed protein	2.08549	0.00127429	0.00740801	4.25625	5.05569	5.39646	11.4691	11.5705	8.98876
LOC_Os12g35320	RING finger and CHY zinc finger domain-containing protein 1, putative, expressed	2.08527	1.47042e-06	2.27186e-05	26.539	30.3842	25.4795	58.8749	63.872	56.0126
LOC_Os06g43140	GA16396-PA, putative, expressed	2.08498	0.000818554	0.00517364	6.34265	6.00676	6.69434	12.1245	12.2393	16.5661
LOC_Os03g49150	yippee zinc-binding protein, putative, expressed	2.08451	1.08052e-05	0.000132897	58.1688	68.2769	52.735	158.165	146.471	87.5847
LOC_Os02g03020	EF hand family protein, putative, expressed	2.08309	0.000478514	0.00336625	23.9519	26.9303	21.8591	82.0316	49.4255	29.2692
LOC_Os06g50350	expressed protein	2.08199	0.000285599	0.00220479	10.8493	12.3139	10.3147	28.7274	27.4215	17.0118
LOC_Os11g47910	SCARECROW, putative, expressed	2.08042	0.000442574	0.00315899	7.92831	7.108	8.40208	21.7367	15.851	13.5203
LOC_Os05g43460	DUF567 domain containing protein, putative, expressed	2.08032	0.000293755	0.00225534	9.76434	10.3116	11.2028	23.4844	28.1572	16.1946
LOC_Os02g48390	phosphoribosyl transferase, putative, expressed	2.08008	0.00105514	0.00637514	44.0647	53.0097	43.1034	78.427	169.344	55.5669
LOC_Os01g53260	WRKY23, expressed	2.0786	0.00238922	0.012229	20.1129	16.4185	23.3619	39.432	38.1225	50.8125
LOC_Os10g39410	Core histone H2A/H2B/H3/H4 domain containing protein, putative, expressed	2.07812	9.39141e-05	0.000854713	36.2199	44.2498	31.1492	86.51	99.8543	56.4583
LOC_Os01g72480	zinc finger, C3HC4 type domain containing protein, expressed	2.07771	5.19071e-07	8.86888e-06	46.9857	48.0541	44.6745	101.474	111.893	88.699
LOC_Os02g44630	aquaporin protein, putative, expressed	2.07699	0.00242001	0.012364	573.426	623.202	574.962	1570.4	1476.41	813.965
LOC_Os05g44160	expressed protein	2.07676	0.000479476	0.00337196	7.59449	9.26043	6.28448	19.3337	16.8542	14.2632
LOC_Os11g09940	expressed protein	2.0763	4.27134e-05	0.000433982	28.0412	25.1283	35.7942	46.6411	62.1999	80.4531
LOC_Os06g34730	expressed protein	2.07241	0.00226978	0.0117247	5.42464	5.80654	6.28448	9.93991	16.8542	10.6974
LOC_Os06g13060	heat shock protein DnaJ, putative, expressed	2.07183	0.000647956	0.00428293	7.59449	9.96121	7.1042	17.4768	19.3288	16.4918
LOC_Os02g57250	OsIAA10 - Auxin-responsive Aux/IAA gene family member, expressed	2.07031	8.26122e-05	0.000768741	18.9445	21.4241	17.3506	33.9705	54.1073	35.8065
LOC_Os03g10320	expressed protein	2.07002	0.000159207	0.00134272	13.9371	13.9157	11.5443	25.0136	29.0266	30.3835
LOC_Os01g74640	mitochondrial carrier protein, putative, expressed	2.06905	0.000617304	0.00411793	11.4335	14.6665	9.69996	20.2075	29.2942	27.1891
LOC_Os04g53760	kinesin motor domain containing protein, putative, expressed	2.06694	0.00313789	0.0152371	7.59449	11.3628	8.5387	20.3167	25.8163	13.3717
LOC_Os09g22505	expressed protein	2.0659	0.000164	0.00137797	31.6298	36.4911	29.9879	62.4794	99.8543	48.6582
LOC_Os09g34310	expressed protein	2.06494	0.00247659	0.0125749	3.67206	4.65524	4.16689	11.4691	7.62451	8.09731
LOC_Os01g58440	ligA, putative, expressed	2.06427	0.00328554	0.0157833	3.00441	2.95332	3.75703	7.20917	7.15634	6.46299
LOC_Os10g38870	heavy metal-associated domain containing protein, expressed	2.06409	5.59399e-05	0.000547537	16.0235	17.1193	14.2767	44.3473	31.2337	27.3377
LOC_Os03g13170	ubiquitin fusion protein, putative, expressed	2.06407	7.72336e-06	9.8727e-05	158.149	184.658	138.6	380.666	372.999	284.743
LOC_Os05g46140	expressed protein	2.06402	0.0034668	0.0164881	3.67206	4.00451	3.14224	7.86454	8.29332	7.13158
LOC_Os02g03320	plant neutral invertase domain containing protein, expressed	2.06096	0.00753735	0.0305498	3.58861	2.95332	3.21055	8.19223	5.55118	7.20586
LOC_Os12g32580	expressed protein	2.06094	3.75284e-05	0.000389413	20.1963	22.6255	19.0584	40.415	55.378	36.7722
LOC_Os03g12238	expressed protein	2.06056	0.000266347	0.00207689	9.68089	9.91116	9.08518	20.426	23.6092	17.4575
LOC_Os03g11990	bolA, putative, expressed	2.06002	6.57335e-05	0.000628587	14.6048	18.2205	12.8422	34.2982	31.1	32.7607
LOC_Os05g45070	harpin-induced protein 1 domain containing protein, expressed	2.05995	0.0109864	0.0409119	5.84192	5.85659	9.01687	9.39376	20.5327	13.8174
LOC_Os02g03960	CPuORF1 - conserved peptide uORF-containing transcript, expressed	2.05956	5.22331e-05	0.000515302	63.7603	69.4782	58.2681	175.095	146.939	92.4876
LOC_Os05g48870	auxin response factor 15, putative, expressed	2.05762	0.000114133	0.00100965	11.6004	12.9646	11.4077	23.1567	21.7365	31.6464
LOC_Os04g46470	carotenoid cleavage dioxygenase 7, chloroplast precursor, putative, expressed	2.05722	0.013502	0.0480495	6.84339	7.15806	7.17251	12.343	26.2845	6.68585
LOC_Os05g51660	SCP-like extracellular protein, expressed	2.05705	4.98765e-05	0.000494883	38.3897	47.2532	33.6083	107.81	93.6343	56.6812
LOC_Os04g46390	chaperone protein dnaJ, putative, expressed	2.05696	5.89552e-06	7.79376e-05	152.224	162.933	146.114	296.996	334.341	351.304
LOC_Os07g22730	AP2 domain containing protein, expressed	2.05481	0.00991636	0.0378662	2.00294	2.00225	1.4345	3.60458	4.21354	3.78865
LOC_Os10g31940	inosine triphosphate pyrophosphatase, putative, expressed	2.05393	0.00213755	0.0111806	10.432	13.2149	9.01687	33.9705	21.6697	15.4517
LOC_Os06g50040	OsSAUR29 - Auxin-responsive SAUR gene family member, expressed	2.05268	1.46759e-05	0.000174201	19.6121	19.1716	19.6049	43.9104	33.1733	47.321
LOC_Os07g04709	NA	2.05017	1.0924e-05	0.000134211	25.4541	30.5344	29.4414	56.9087	57.7189	66.7842
LOC_Os09g25314	cytochrome c oxidase copper chaperone, putative, expressed	2.04976	0.000314639	0.00238709	11.7673	14.4663	11.476	32.332	24.4118	24.2919
LOC_Os06g03580	zinc RING finger protein, putative, expressed	2.04965	0.0123591	0.0447849	122.597	137.555	118.995	545.384	193.02	95.0134
LOC_Os01g62150	NA	2.04959	6.91405e-05	0.000656133	27.7074	30.9849	22.4055	65.8656	68.5537	39.8923
LOC_Os03g58390	zinc finger, C3HC4 type domain containing protein, expressed	2.04936	0.00536494	0.0234021	2.50368	2.60293	2.32253	5.1338	6.01935	4.6801
LOC_Os05g01820	cytochrome b5-like Heme/Steroid binding domain containing protein, expressed	2.04855	5.04293e-06	6.81935e-05	170.5	184.958	159.913	452.976	356.011	297
LOC_Os01g73910	peptidase, putative, expressed	2.0476	9.47066e-06	0.000118431	19.6956	22.1249	21.0394	43.5827	42.3361	47.6181
LOC_Os07g07240	ubiquitin-conjugating enzyme, putative, expressed	2.04698	9.48396e-05	0.000861738	176.259	209.636	159.981	509.666	417.408	248.937
LOC_Os09g24540	peptidyl-prolyl cis-trans isomerase, putative, expressed	2.04689	1.08715e-05	0.000133639	125.1	145.664	112.847	338.831	289.397	196.044
LOC_Os02g40500	OsGrx_C2.1 - glutaredoxin subgroup I, expressed	2.04629	5.78846e-06	7.66578e-05	29.5434	29.283	25.0696	58.2195	57.5182	62.4756
LOC_Os02g57830	expressed protein	2.04565	4.47725e-05	0.00045163	15.7732	19.522	14.4133	41.1796	33.6415	31.7207
LOC_Os09g19750	expressed protein	2.04526	2.00808e-05	0.000226864	29.2096	34.2886	27.3921	75.0409	69.6238	50.0696
LOC_Os03g15960	hsp20/alpha crystallin family protein, putative, expressed	2.04517	0.000200601	0.00163409	60.9228	65.8742	63.8012	183.834	147.474	79.1902
LOC_Os01g74650	cysteine synthase, mitochondrial precursor, putative, expressed	2.04384	6.77434e-06	8.79998e-05	45.1497	45.0007	50.6857	84.9808	102.463	109.648
LOC_Os12g38480	expressed protein	2.04223	0.0026179	0.0131622	5.50809	5.70642	4.44012	12.1245	13.2426	8.09731
LOC_Os03g12290	glutamine synthetase, catalytic domain containing protein, expressed	2.04196	0.010475	0.0394819	356.106	335.277	401.251	778.808	742.052	792.645
LOC_Os02g51470	ATP synthase F1, delta subunit family protein, putative, expressed	2.04067	0.00310248	0.0151011	6.92684	6.85772	6.14786	18.8968	14.8477	9.13733
[truncated: 74 more rows]

## Sheet: agriGO
GO accession	Term	p value	FDR	Loci
GO:0016020	membrane	3.3e-07	7.5e-05	// LOC_Os01g04030 // LOC_Os04g35160 // LOC_Os03g10090 // LOC_Os04g59440 // LOC_Os03g27040 // LOC_Os07g38400 // LOC_Os01g04950 // LOC_Os07g45320 // LOC_Os03g43970 // LOC_Os11g47130 // LOC_Os04g16748 // LOC_Os01g33960 // LOC_Os01g42740 // LOC_Os12g03860 // LOC_Os09g08464 // LOC_Os02g57720 // LOC_Os01g28840 // LOC_Os11g05390 // LOC_Os08g44750 // LOC_Os12g01480 // LOC_Os01g61560 // LOC_Os06g43160 // …
GO:0046906	tetrapyrrole binding	1.5e-07	0.00012	// LOC_Os04g39100 // LOC_Os07g44130 // LOC_Os07g06300 // LOC_Os10g17260 // LOC_Os03g63310 // LOC_Os08g43440 // LOC_Os02g55060 // LOC_Os01g22230 // LOC_Os07g44590 // LOC_Os01g59020 // LOC_Os06g45960 // LOC_Os01g73170 // LOC_Os02g09250 // LOC_Os04g40470 // LOC_Os10g23180 // LOC_Os10g08319 // LOC_Os02g57290 // LOC_Os01g12740 // LOC_Os05g33590 // LOC_Os05g01820 // LOC_Os07g02440 // LOC_Os02g44654 // …
GO:0030529	ribonucleoprotein complex	1.9e-06	0.00014	// LOC_Os09g19952 // LOC_Os01g51020 // LOC_Os09g24404 // LOC_Os05g41110 // LOC_Os08g15268 // LOC_Os06g16290 // LOC_Os08g06560 // LOC_Os08g17784 // LOC_Os01g73604 // LOC_Os02g03440 // LOC_Os09g31019 // LOC_Os03g63620 // LOC_Os05g15370 // LOC_Os07g25016 // LOC_Os12g34062 // LOC_Os11g43620 // LOC_Os03g22460 // LOC_Os01g64690 // LOC_Os12g33924 // LOC_Os02g30624 // LOC_Os04g31950 // LOC_Os10g21308 // …
GO:0032991	macromolecular complex	1.4e-06	0.00014	// LOC_Os09g24404 // LOC_Os01g04030 // LOC_Os08g06560 // LOC_Os08g17784 // LOC_Os01g05610 // LOC_Os09g38020 // LOC_Os10g39410 // LOC_Os09g31019 // LOC_Os07g25016 // LOC_Os08g44680 // LOC_Os11g47130 // LOC_Os04g16748 // LOC_Os01g33960 // LOC_Os05g38640 // LOC_Os10g41930 // LOC_Os09g08464 // LOC_Os05g49860 // LOC_Os04g31950 // LOC_Os05g08790 // LOC_Os04g16814 // LOC_Os08g15306 // LOC_Os07g33997 // …
GO:0044425	membrane part	4e-06	0.00015	// LOC_Os11g04020 // LOC_Os07g19070 // LOC_Os07g25430 // LOC_Os06g39722 // LOC_Os11g05390 // LOC_Os01g04030 // LOC_Os07g45320 // LOC_Os07g34006 // LOC_Os06g21360 // LOC_Os01g62150 // LOC_Os01g56680 // LOC_Os01g14520 // LOC_Os03g10090 // LOC_Os01g63260 // LOC_Os06g21950 // LOC_Os02g57240 // LOC_Os03g19330 // LOC_Os12g08830 // LOC_Os10g36924 // LOC_Os06g29110 // LOC_Os10g21238 // LOC_Os07g26940 // …
GO:0043232	intracellular non-membrane-bounded organelle	3.6e-06	0.00015	// LOC_Os01g04330 // LOC_Os09g19952 // LOC_Os09g32210 // LOC_Os01g51020 // LOC_Os09g24404 // LOC_Os05g06260 // LOC_Os05g41110 // LOC_Os08g15268 // LOC_Os08g06560 // LOC_Os08g17784 // LOC_Os01g61920 // LOC_Os09g38020 // LOC_Os10g39410 // LOC_Os09g31019 // LOC_Os03g63620 // LOC_Os05g15370 // LOC_Os07g25016 // LOC_Os12g34062 // LOC_Os01g05610 // LOC_Os05g38640 // LOC_Os03g22460 // LOC_Os05g49860 // …
GO:0043228	non-membrane-bounded organelle	3.6e-06	0.00015	// LOC_Os01g04330 // LOC_Os09g19952 // LOC_Os09g32210 // LOC_Os01g51020 // LOC_Os09g24404 // LOC_Os05g06260 // LOC_Os05g41110 // LOC_Os08g15268 // LOC_Os08g06560 // LOC_Os08g17784 // LOC_Os01g61920 // LOC_Os09g38020 // LOC_Os10g39410 // LOC_Os09g31019 // LOC_Os03g63620 // LOC_Os05g15370 // LOC_Os07g25016 // LOC_Os12g34062 // LOC_Os01g05610 // LOC_Os05g38640 // LOC_Os03g22460 // LOC_Os05g49860 // …
GO:0020037	heme binding	5.2e-07	0.00021	// LOC_Os04g39100 // LOC_Os07g44130 // LOC_Os07g06300 // LOC_Os10g17260 // LOC_Os03g63310 // LOC_Os08g43440 // LOC_Os02g55060 // LOC_Os01g22230 // LOC_Os07g44590 // LOC_Os01g59020 // LOC_Os06g45960 // LOC_Os01g73170 // LOC_Os02g09250 // LOC_Os04g40470 // LOC_Os10g23180 // LOC_Os10g08319 // LOC_Os02g57290 // LOC_Os01g12740 // LOC_Os05g33590 // LOC_Os05g01820 // LOC_Os07g02440 // LOC_Os02g44654 // …
GO:0016265	death	7.4e-07	0.00026	// LOC_Os11g46070 // LOC_Os01g72410 // LOC_Os06g29110 // LOC_Os12g17410 // LOC_Os11g44990 // LOC_Os11g44580 // LOC_Os11g46200 // LOC_Os06g41670 // LOC_Os12g32660 // LOC_Os10g04180 // LOC_Os11g45090 // LOC_Os02g41760 // LOC_Os11g34880 // LOC_Os12g17480 // LOC_Os10g04674 // LOC_Os06g26270 // LOC_Os11g10610 // LOC_Os11g45180 // LOC_Os11g45970 // LOC_Os11g45620 // LOC_Os02g48780 // LOC_Os10g04342 // …
GO:0012501	programmed cell death	8.9e-07	0.00026	// LOC_Os11g46070 // LOC_Os01g72410 // LOC_Os12g17410 // LOC_Os11g44990 // LOC_Os11g44580 // LOC_Os11g46200 // LOC_Os06g41670 // LOC_Os12g32660 // LOC_Os10g04180 // LOC_Os11g45090 // LOC_Os02g41760 // LOC_Os11g34880 // LOC_Os12g17480 // LOC_Os10g04674 // LOC_Os06g26270 // LOC_Os11g10610 // LOC_Os11g45180 // LOC_Os11g45970 // LOC_Os11g45620 // LOC_Os02g48780 // LOC_Os10g04342 // LOC_Os07g19070 // …
GO:0006915	apoptosis	8.9e-07	0.00026	// LOC_Os11g46070 // LOC_Os01g72410 // LOC_Os12g17410 // LOC_Os11g44990 // LOC_Os11g44580 // LOC_Os11g46200 // LOC_Os06g41670 // LOC_Os12g32660 // LOC_Os10g04180 // LOC_Os11g45090 // LOC_Os02g41760 // LOC_Os11g34880 // LOC_Os12g17480 // LOC_Os10g04674 // LOC_Os06g26270 // LOC_Os11g10610 // LOC_Os11g45180 // LOC_Os11g45970 // LOC_Os11g45620 // LOC_Os02g48780 // LOC_Os10g04342 // LOC_Os07g19070 // …
GO:0008219	cell death	7.4e-07	0.00026	// LOC_Os11g46070 // LOC_Os01g72410 // LOC_Os06g29110 // LOC_Os12g17410 // LOC_Os11g44990 // LOC_Os11g44580 // LOC_Os11g46200 // LOC_Os06g41670 // LOC_Os12g32660 // LOC_Os10g04180 // LOC_Os11g45090 // LOC_Os02g41760 // LOC_Os11g34880 // LOC_Os12g17480 // LOC_Os10g04674 // LOC_Os06g26270 // LOC_Os11g10610 // LOC_Os11g45180 // LOC_Os11g45970 // LOC_Os11g45620 // LOC_Os02g48780 // LOC_Os10g04342 // …
GO:0050896	response to stimulus	1.2e-06	0.00028	// LOC_Os07g30980 // LOC_Os01g36240 // LOC_Os07g06300 // LOC_Os11g46070 // LOC_Os11g44990 // LOC_Os01g73250 // LOC_Os11g44580 // LOC_Os06g41670 // LOC_Os06g31960 // LOC_Os01g57450 // LOC_Os08g37432 // LOC_Os10g04180 // LOC_Os03g37411 // LOC_Os06g41660 // LOC_Os07g44590 // LOC_Os03g37470 // LOC_Os11g11950 // LOC_Os01g73170 // LOC_Os11g45090 // LOC_Os05g48870 // LOC_Os01g33684 // LOC_Os12g32660 // …
GO:0004497	monooxygenase activity	2.1e-06	0.00057	// LOC_Os07g44130 // LOC_Os10g17260 // LOC_Os03g63310 // LOC_Os08g43440 // LOC_Os01g73604 // LOC_Os01g59020 // LOC_Os06g45960 // LOC_Os02g09250 // LOC_Os10g23180 // LOC_Os10g08319 // LOC_Os02g57290 // LOC_Os01g12740 // LOC_Os05g33590 // LOC_Os12g02630 // LOC_Os02g44654 // LOC_Os01g50590 // LOC_Os01g72740 // LOC_Os07g33620 // LOC_Os07g33550 // LOC_Os02g30100 // LOC_Os04g14690 // LOC_Os05g11130 // …
GO:0005840	ribosome	3.6e-05	0.0011	// LOC_Os09g19952 // LOC_Os01g51020 // LOC_Os09g24404 // LOC_Os05g41110 // LOC_Os08g15268 // LOC_Os08g06560 // LOC_Os08g17784 // LOC_Os12g34144 // LOC_Os09g31019 // LOC_Os03g63620 // LOC_Os05g15370 // LOC_Os07g25016 // LOC_Os12g34062 // LOC_Os08g38400 // LOC_Os03g22460 // LOC_Os12g33924 // LOC_Os10g21308 // LOC_Os05g08790 // LOC_Os03g01120 // LOC_Os02g55370 // LOC_Os04g16814 // LOC_Os01g44210 // …
GO:0005506	iron ion binding	7.4e-06	0.0012	// LOC_Os04g39100 // LOC_Os07g44130 // LOC_Os07g06300 // LOC_Os05g49300 // LOC_Os03g63310 // LOC_Os08g43440 // LOC_Os12g37320 // LOC_Os02g55060 // LOC_Os01g22230 // LOC_Os07g44590 // LOC_Os01g59020 // LOC_Os06g45960 // LOC_Os01g73170 // LOC_Os02g09250 // LOC_Os10g17260 // LOC_Os04g40470 // LOC_Os10g23180 // LOC_Os10g08319 // LOC_Os02g57290 // LOC_Os01g12740 // LOC_Os05g33590 // LOC_Os05g01820 // …
GO:0005215	transporter activity	6.2e-06	0.0012	// LOC_Os02g37040 // LOC_Os04g35160 // LOC_Os03g10090 // LOC_Os08g36040 // LOC_Os03g27040 // LOC_Os07g38400 // LOC_Os01g04950 // LOC_Os07g45320 // LOC_Os03g43970 // LOC_Os11g47130 // LOC_Os04g16748 // LOC_Os01g42740 // LOC_Os12g03860 // LOC_Os09g08464 // LOC_Os02g57720 // LOC_Os11g05390 // LOC_Os02g44080 // LOC_Os10g38272 // LOC_Os02g46460 // LOC_Os05g02060 // LOC_Os12g03260 // LOC_Os01g58010 // …
GO:0044464	cell part	5.9e-05	0.0012	// LOC_Os11g04020 // LOC_Os06g04920 // LOC_Os07g41790 // LOC_Os09g24404 // LOC_Os06g21340 // LOC_Os07g43060 // LOC_Os04g35160 // LOC_Os02g11940 // LOC_Os08g06560 // LOC_Os08g17784 // LOC_Os03g10090 // LOC_Os09g39490 // LOC_Os06g21950 // LOC_Os12g14840 // LOC_Os02g04915 // LOC_Os04g59440 // LOC_Os01g05610 // LOC_Os01g69850 // LOC_Os01g51020 // LOC_Os04g52770 // LOC_Os03g27040 // LOC_Os04g51450 // …
GO:0009579	thylakoid	5.4e-05	0.0012	// LOC_Os07g25430 // LOC_Os06g39722 // LOC_Os07g05365 // LOC_Os10g21224 // LOC_Os02g24618 // LOC_Os08g44680 // LOC_Os04g16884 // LOC_Os01g56680 // LOC_Os04g16874 // LOC_Os12g08830 // LOC_Os09g30340 // LOC_Os10g21310 // LOC_Os12g37710
GO:0000786	nucleosome	5.8e-05	0.0012	// LOC_Os10g39410 // LOC_Os01g31800 // LOC_Os03g02780 // LOC_Os09g38020 // LOC_Os08g38300 // LOC_Os01g05610 // LOC_Os05g38640 // LOC_Os04g37780 // LOC_Os05g49860 // LOC_Os01g61920 // LOC_Os01g36130 // LOC_Os05g38560
GO:0005623	cell	5.9e-05	0.0012	// LOC_Os11g04020 // LOC_Os06g04920 // LOC_Os07g41790 // LOC_Os09g24404 // LOC_Os06g21340 // LOC_Os07g43060 // LOC_Os04g35160 // LOC_Os02g11940 // LOC_Os08g06560 // LOC_Os08g17784 // LOC_Os03g10090 // LOC_Os09g39490 // LOC_Os06g21950 // LOC_Os12g14840 // LOC_Os02g04915 // LOC_Os04g59440 // LOC_Os01g05610 // LOC_Os01g69850 // LOC_Os01g51020 // LOC_Os04g52770 // LOC_Os03g27040 // LOC_Os04g51450 // …
GO:0006118	electron transport	7.4e-06	0.0014	// LOC_Os04g39100 // LOC_Os01g72740 // LOC_Os07g25430 // LOC_Os02g49850 // LOC_Os10g17260 // LOC_Os03g63310 // LOC_Os08g43440 // LOC_Os12g37320 // LOC_Os01g63540 // LOC_Os03g15340 // LOC_Os02g57290 // LOC_Os03g02400 // LOC_Os01g22230 // LOC_Os07g44130 // LOC_Os07g44590 // LOC_Os02g32770 // LOC_Os07g38290 // LOC_Os06g45960 // LOC_Os01g73170 // LOC_Os02g09250 // LOC_Os07g06300 // LOC_Os12g02640 // …
GO:0032993	protein-DNA complex	7.3e-05	0.0014	// LOC_Os10g39410 // LOC_Os01g31800 // LOC_Os03g02780 // LOC_Os09g38020 // LOC_Os08g38300 // LOC_Os01g05610 // LOC_Os05g38640 // LOC_Os04g37780 // LOC_Os05g49860 // LOC_Os01g61920 // LOC_Os01g36130 // LOC_Os05g38560
GO:0006950	response to stress	1.4e-05	0.002	// LOC_Os07g30980 // LOC_Os07g06300 // LOC_Os11g46070 // LOC_Os11g44990 // LOC_Os01g73250 // LOC_Os11g44580 // LOC_Os06g41670 // LOC_Os06g31960 // LOC_Os01g57450 // LOC_Os10g04180 // LOC_Os06g41660 // LOC_Os07g44590 // LOC_Os01g07770 // LOC_Os11g11950 // LOC_Os01g73170 // LOC_Os11g45090 // LOC_Os01g33684 // LOC_Os01g65440 // LOC_Os12g17410 // LOC_Os12g36240 // LOC_Os11g26780 // LOC_Os11g34880 // …
GO:0051179	localization	1.2e-05	0.002	// LOC_Os04g39350 // LOC_Os02g37040 // LOC_Os04g35160 // LOC_Os03g10090 // LOC_Os02g04915 // LOC_Os03g27040 // LOC_Os07g38400 // LOC_Os01g04950 // LOC_Os03g43970 // LOC_Os11g47130 // LOC_Os04g16748 // LOC_Os06g26270 // LOC_Os01g42740 // LOC_Os12g03860 // LOC_Os09g08464 // LOC_Os02g57720 // LOC_Os11g05390 // LOC_Os07g07790 // LOC_Os02g44080 // LOC_Os10g38870 // LOC_Os10g38272 // LOC_Os02g46460 // …
GO:0044422	organelle part	0.00014	0.0022	// LOC_Os09g32210 // LOC_Os09g24404 // LOC_Os01g04030 // LOC_Os11g47130 // LOC_Os08g15268 // LOC_Os05g46220 // LOC_Os01g61920 // LOC_Os12g08830 // LOC_Os10g39410 // LOC_Os04g42760 // LOC_Os01g74640 // LOC_Os09g38020 // LOC_Os07g25016 // LOC_Os07g45320 // LOC_Os12g34062 // LOC_Os01g05610 // LOC_Os07g05365 // LOC_Os05g38640 // LOC_Os09g25314 // LOC_Os05g49860 // LOC_Os04g37780 // LOC_Os05g02060 // …
GO:0044446	intracellular organelle part	0.00014	0.0022	// LOC_Os09g32210 // LOC_Os09g24404 // LOC_Os01g04030 // LOC_Os11g47130 // LOC_Os08g15268 // LOC_Os05g46220 // LOC_Os01g61920 // LOC_Os12g08830 // LOC_Os10g39410 // LOC_Os04g42760 // LOC_Os01g74640 // LOC_Os09g38020 // LOC_Os07g25016 // LOC_Os07g45320 // LOC_Os12g34062 // LOC_Os01g05610 // LOC_Os07g05365 // LOC_Os05g38640 // LOC_Os09g25314 // LOC_Os05g49860 // LOC_Os04g37780 // LOC_Os05g02060 // …
GO:0006810	transport	2.8e-05	0.0032	// LOC_Os04g39350 // LOC_Os02g37040 // LOC_Os04g35160 // LOC_Os03g10090 // LOC_Os02g04915 // LOC_Os03g27040 // LOC_Os07g38400 // LOC_Os01g04950 // LOC_Os03g43970 // LOC_Os11g47130 // LOC_Os04g16748 // LOC_Os06g26270 // LOC_Os01g42740 // LOC_Os12g03860 // LOC_Os09g08464 // LOC_Os02g57720 // LOC_Os11g05390 // LOC_Os07g07790 // LOC_Os02g44080 // LOC_Os10g38870 // LOC_Os10g38272 // LOC_Os02g46460 // …
GO:0051234	establishment of localization	2.8e-05	0.0032	// LOC_Os04g39350 // LOC_Os02g37040 // LOC_Os04g35160 // LOC_Os03g10090 // LOC_Os02g04915 // LOC_Os03g27040 // LOC_Os07g38400 // LOC_Os01g04950 // LOC_Os03g43970 // LOC_Os11g47130 // LOC_Os04g16748 // LOC_Os06g26270 // LOC_Os01g42740 // LOC_Os12g03860 // LOC_Os09g08464 // LOC_Os02g57720 // LOC_Os11g05390 // LOC_Os07g07790 // LOC_Os02g44080 // LOC_Os10g38870 // LOC_Os10g38272 // LOC_Os02g46460 // …
GO:0000785	chromatin	0.00027	0.004	// LOC_Os10g39410 // LOC_Os01g31800 // LOC_Os03g02780 // LOC_Os09g38020 // LOC_Os08g38300 // LOC_Os01g05610 // LOC_Os05g38640 // LOC_Os04g37780 // LOC_Os05g49860 // LOC_Os01g61920 // LOC_Os01g36130 // LOC_Os05g38560
GO:0003735	structural constituent of ribosome	3.3e-05	0.0044	// LOC_Os09g19952 // LOC_Os01g51020 // LOC_Os09g24404 // LOC_Os05g41110 // LOC_Os08g15268 // LOC_Os08g06560 // LOC_Os08g17784 // LOC_Os12g34144 // LOC_Os09g31019 // LOC_Os03g63620 // LOC_Os05g15370 // LOC_Os07g25016 // LOC_Os12g34062 // LOC_Os08g38400 // LOC_Os03g22460 // LOC_Os12g33924 // LOC_Os10g21308 // LOC_Os05g08790 // LOC_Os03g01120 // LOC_Os02g55370 // LOC_Os04g16814 // LOC_Os01g44210 // …
GO:0006812	cation transport	4.8e-05	0.0047	// LOC_Os04g39350 // LOC_Os01g48710 // LOC_Os03g02070 // LOC_Os09g25314 // LOC_Os04g35160 // LOC_Os06g21360 // LOC_Os02g57240 // LOC_Os10g36200 // LOC_Os03g27040 // LOC_Os10g21238 // LOC_Os06g35060 // LOC_Os10g21230 // LOC_Os01g41200 // LOC_Os04g16748 // LOC_Os08g36340 // LOC_Os09g08464 // LOC_Os12g34108 // LOC_Os12g14930 // LOC_Os04g33900 // LOC_Os03g01120 // LOC_Os10g38870 // LOC_Os01g70240 // …
GO:0006952	defense response	4.5e-05	0.0047	// LOC_Os11g46070 // LOC_Os12g17410 // LOC_Os11g44990 // LOC_Os11g44580 // LOC_Os06g41670 // LOC_Os12g32660 // LOC_Os10g04180 // LOC_Os11g45090 // LOC_Os11g34880 // LOC_Os12g17480 // LOC_Os10g04674 // LOC_Os11g10610 // LOC_Os11g45180 // LOC_Os11g45970 // LOC_Os06g36670 // LOC_Os11g45620 // LOC_Os11g44960 // LOC_Os11g11940 // LOC_Os11g34920 // LOC_Os12g29290 // LOC_Os10g04290 // LOC_Os05g15040 // …
GO:0033279	ribosomal subunit	0.00043	0.0061	// LOC_Os07g25016 // LOC_Os12g34092 // LOC_Os04g16814 // LOC_Os09g24404 // LOC_Os07g25002 // LOC_Os08g15268 // LOC_Os12g34144 // LOC_Os10g21352 // LOC_Os12g34154 // LOC_Os10g38278 // LOC_Os12g34062 // LOC_Os12g33924 // LOC_Os04g16776
GO:0044444	cytoplasmic part	0.00048	0.0064	// LOC_Os02g03720 // LOC_Os07g25430 // LOC_Os10g21308 // LOC_Os01g51020 // LOC_Os09g24404 // LOC_Os01g04030 // LOC_Os05g41110 // LOC_Os08g15268 // LOC_Os01g62150 // LOC_Os08g06560 // LOC_Os08g17784 // LOC_Os12g34018 // LOC_Os05g08790 // LOC_Os05g46220 // LOC_Os01g56680 // LOC_Os02g04915 // LOC_Os05g06260 // LOC_Os09g31019 // LOC_Os12g34148 // LOC_Os03g63620 // LOC_Os05g15370 // LOC_Os01g74640 // …
GO:0006811	ion transport	7.5e-05	0.0067	// LOC_Os04g39350 // LOC_Os01g48710 // LOC_Os03g02070 // LOC_Os09g25314 // LOC_Os06g48060 // LOC_Os04g35160 // LOC_Os06g21360 // LOC_Os02g57240 // LOC_Os10g36200 // LOC_Os03g27040 // LOC_Os10g21238 // LOC_Os03g55100 // LOC_Os08g45000 // LOC_Os10g21230 // LOC_Os01g41200 // LOC_Os04g16748 // LOC_Os08g36340 // LOC_Os09g08464 // LOC_Os12g34108 // LOC_Os12g14930 // LOC_Os04g33900 // LOC_Os03g01120 // …
GO:0031224	intrinsic to membrane	0.00059	0.0074	// LOC_Os11g04020 // LOC_Os06g29110 // LOC_Os07g26630 // LOC_Os01g04030 // LOC_Os07g34006 // LOC_Os06g21360 // LOC_Os01g14520 // LOC_Os03g10090 // LOC_Os01g63260 // LOC_Os06g21950 // LOC_Os02g57240 // LOC_Os03g19330 // LOC_Os10g36924 // LOC_Os07g26940 // LOC_Os03g63620 // LOC_Os08g45000 // LOC_Os10g21230 // LOC_Os04g33900 // LOC_Os12g01820 // LOC_Os04g10800 // LOC_Os11g47130 // LOC_Os06g26270 // …
GO:0016491	oxidoreductase activity	7.3e-05	0.0083	// LOC_Os04g39100 // LOC_Os07g44130 // LOC_Os10g17260 // LOC_Os03g63310 // LOC_Os03g12270 // LOC_Os07g40250 // LOC_Os04g40470 // LOC_Os10g20610 // LOC_Os11g10610 // LOC_Os06g26270 // LOC_Os06g43400 // LOC_Os01g12740 // LOC_Os01g51320 // LOC_Os01g72740 // LOC_Os08g36480 // LOC_Os04g14690 // LOC_Os04g01650 // LOC_Os02g12540 // LOC_Os01g63540 // LOC_Os01g59020 // LOC_Os12g12580 // LOC_Os10g21060 // …
GO:0009521	photosystem	0.00072	0.0085	// LOC_Os07g25430 // LOC_Os06g39722 // LOC_Os07g05365 // LOC_Os08g44680 // LOC_Os01g56680 // LOC_Os04g16874 // LOC_Os12g08830 // LOC_Os09g30340 // LOC_Os10g21310 // LOC_Os12g37710
GO:0016757	transferase activity, transferring glycosyl groups	0.0001	0.0086	// LOC_Os01g33960 // LOC_Os09g30120 // LOC_Os02g11940 // LOC_Os09g34250 // LOC_Os02g14590 // LOC_Os03g19330 // LOC_Os07g45260 // LOC_Os09g23220 // LOC_Os06g48180 // LOC_Os04g51450 // LOC_Os04g20474 // LOC_Os03g59030 // LOC_Os02g40010 // LOC_Os07g32020 // LOC_Os10g20260 // LOC_Os06g18140 // LOC_Os08g07200 // LOC_Os07g39990 // LOC_Os09g30130 // LOC_Os03g19310 // LOC_Os06g06560 // LOC_Os05g38170 // …
GO:0016758	transferase activity, transferring hexosyl groups	0.00011	0.0086	// LOC_Os01g33960 // LOC_Os09g30120 // LOC_Os02g11940 // LOC_Os09g34250 // LOC_Os02g14590 // LOC_Os03g19330 // LOC_Os07g45260 // LOC_Os09g23220 // LOC_Os06g48180 // LOC_Os04g51450 // LOC_Os04g20474 // LOC_Os03g59030 // LOC_Os07g32020 // LOC_Os10g20260 // LOC_Os06g18140 // LOC_Os08g07200 // LOC_Os07g39990 // LOC_Os07g30330 // LOC_Os03g19310 // LOC_Os06g06560 // LOC_Os09g30130 // LOC_Os06g11270 // …
GO:0005198	structural molecule activity	0.0001	0.0086	// LOC_Os09g19952 // LOC_Os01g51020 // LOC_Os09g24404 // LOC_Os05g41110 // LOC_Os08g15268 // LOC_Os08g06560 // LOC_Os08g17784 // LOC_Os03g01120 // LOC_Os11g38260 // LOC_Os12g34144 // LOC_Os09g31019 // LOC_Os03g63620 // LOC_Os05g15370 // LOC_Os07g25016 // LOC_Os12g34062 // LOC_Os08g38400 // LOC_Os03g22460 // LOC_Os12g33924 // LOC_Os10g21308 // LOC_Os05g08790 // LOC_Os01g01610 // LOC_Os02g55370 // …
GO:0055085	transmembrane transport	0.00011	0.0091	// LOC_Os12g14930 // LOC_Os04g16748 // LOC_Os08g44870 // LOC_Os12g03260 // LOC_Os10g11860 // LOC_Os03g08900 // LOC_Os10g21238 // LOC_Os10g21230 // LOC_Os08g37432 // LOC_Os10g41930 // LOC_Os02g51470 // LOC_Os03g37411 // LOC_Os09g08464 // LOC_Os03g37470 // LOC_Os12g34108 // LOC_Os10g38272 // LOC_Os09g08910
GO:0044427	chromosomal part	0.00093	0.01	// LOC_Os10g39410 // LOC_Os01g31800 // LOC_Os03g02780 // LOC_Os09g38020 // LOC_Os08g38300 // LOC_Os01g05610 // LOC_Os05g38640 // LOC_Os04g37780 // LOC_Os05g49860 // LOC_Os01g61920 // LOC_Os01g36130 // LOC_Os05g38560
GO:0016021	integral to membrane	0.0011	0.012	// LOC_Os11g04020 // LOC_Os06g29110 // LOC_Os07g26630 // LOC_Os01g04030 // LOC_Os07g34006 // LOC_Os06g21360 // LOC_Os01g14520 // LOC_Os03g10090 // LOC_Os01g63260 // LOC_Os06g21950 // LOC_Os02g57240 // LOC_Os03g19330 // LOC_Os10g36924 // LOC_Os07g26940 // LOC_Os03g63620 // LOC_Os08g45000 // LOC_Os10g21230 // LOC_Os04g33900 // LOC_Os12g01820 // LOC_Os04g10800 // LOC_Os11g47130 // LOC_Os06g26270 // …
GO:0009415	response to water	0.00023	0.018	// LOC_Os11g26570 // LOC_Os03g45280 // LOC_Os11g26790 // LOC_Os11g26750 // LOC_Os11g26780
GO:0034357	photosynthetic membrane	0.0017	0.018	// LOC_Os07g25430 // LOC_Os06g39722 // LOC_Os07g05365 // LOC_Os08g44680 // LOC_Os01g56680 // LOC_Os04g16874 // LOC_Os12g08830 // LOC_Os09g30340 // LOC_Os10g21310 // LOC_Os12g37710
GO:0005576	extracellular region	0.0027	0.026	// LOC_Os07g03730 // LOC_Os04g22210 // LOC_Os11g33110 // LOC_Os01g03340 // LOC_Os05g51160 // LOC_Os05g19570 // LOC_Os04g51450 // LOC_Os05g10830 // LOC_Os01g28450 // LOC_Os05g11720 // LOC_Os10g40710 // LOC_Os11g45620 // LOC_Os07g03458 // LOC_Os11g35310 // LOC_Os06g48180 // LOC_Os01g03680 // LOC_Os10g40720 // LOC_Os09g23220 // LOC_Os05g51660
GO:0046034	ATP metabolic process	0.00065	0.028	// LOC_Os12g14930 // LOC_Os04g16748 // LOC_Os10g38272 // LOC_Os10g21238 // LOC_Os10g21230 // LOC_Os10g41930 // LOC_Os02g51470 // LOC_Os09g08464 // LOC_Os12g34108 // LOC_Os09g08910
GO:0006119	oxidative phosphorylation	0.0005	0.028	// LOC_Os12g14930 // LOC_Os04g16748 // LOC_Os10g38272 // LOC_Os10g21238 // LOC_Os10g21230 // LOC_Os10g38206 // LOC_Os10g41930 // LOC_Os02g51470 // LOC_Os11g06340 // LOC_Os01g58024 // LOC_Os09g08464 // LOC_Os12g34108 // LOC_Os09g08910
GO:0071103	DNA conformation change	0.00054	0.028	// LOC_Os10g39410 // LOC_Os01g31800 // LOC_Os03g02780 // LOC_Os02g43330 // LOC_Os08g38300 // LOC_Os01g05610 // LOC_Os05g38640 // LOC_Os04g37780 // LOC_Os05g49860 // LOC_Os01g61920 // LOC_Os09g38020 // LOC_Os05g38560 // LOC_Os11g34270
GO:0065004	protein-DNA complex assembly	0.0005	0.028	// LOC_Os10g39410 // LOC_Os01g31800 // LOC_Os03g02780 // LOC_Os08g38300 // LOC_Os01g05610 // LOC_Os05g38640 // LOC_Os04g37780 // LOC_Os05g49860 // LOC_Os01g61920 // LOC_Os09g38020 // LOC_Os05g38560
GO:0015985	energy coupled proton transport, down electrochemical gradient	0.00065	0.028	// LOC_Os12g14930 // LOC_Os04g16748 // LOC_Os10g38272 // LOC_Os10g21238 // LOC_Os10g21230 // LOC_Os10g41930 // LOC_Os02g51470 // LOC_Os09g08464 // LOC_Os12g34108 // LOC_Os09g08910
GO:0015986	ATP synthesis coupled proton transport	0.00065	0.028	// LOC_Os12g14930 // LOC_Os04g16748 // LOC_Os10g38272 // LOC_Os10g21238 // LOC_Os10g21230 // LOC_Os10g41930 // LOC_Os02g51470 // LOC_Os09g08464 // LOC_Os12g34108 // LOC_Os09g08910
GO:0006754	ATP biosynthetic process	0.00065	0.028	// LOC_Os12g14930 // LOC_Os04g16748 // LOC_Os10g38272 // LOC_Os10g21238 // LOC_Os10g21230 // LOC_Os10g41930 // LOC_Os02g51470 // LOC_Os09g08464 // LOC_Os12g34108 // LOC_Os09g08910
GO:0034728	nucleosome organization	0.0005	0.028	// LOC_Os10g39410 // LOC_Os01g31800 // LOC_Os03g02780 // LOC_Os08g38300 // LOC_Os01g05610 // LOC_Os05g38640 // LOC_Os04g37780 // LOC_Os05g49860 // LOC_Os01g61920 // LOC_Os09g38020 // LOC_Os05g38560
GO:0031497	chromatin assembly	0.0005	0.028	// LOC_Os10g39410 // LOC_Os01g31800 // LOC_Os03g02780 // LOC_Os08g38300 // LOC_Os01g05610 // LOC_Os05g38640 // LOC_Os04g37780 // LOC_Os05g49860 // LOC_Os01g61920 // LOC_Os09g38020 // LOC_Os05g38560
GO:0006334	nucleosome assembly	0.0005	0.028	// LOC_Os10g39410 // LOC_Os01g31800 // LOC_Os03g02780 // LOC_Os08g38300 // LOC_Os01g05610 // LOC_Os05g38640 // LOC_Os04g37780 // LOC_Os05g49860 // LOC_Os01g61920 // LOC_Os09g38020 // LOC_Os05g38560
GO:0006323	DNA packaging	0.00055	0.028	// LOC_Os10g39410 // LOC_Os01g31800 // LOC_Os03g02780 // LOC_Os08g38300 // LOC_Os01g05610 // LOC_Os05g38640 // LOC_Os04g37780 // LOC_Os05g49860 // LOC_Os01g61920 // LOC_Os09g38020 // LOC_Os05g38560
GO:0034220	ion transmembrane transport	0.00065	0.028	// LOC_Os12g14930 // LOC_Os04g16748 // LOC_Os10g38272 // LOC_Os10g21238 // LOC_Os10g21230 // LOC_Os10g41930 // LOC_Os02g51470 // LOC_Os09g08464 // LOC_Os12g34108 // LOC_Os09g08910
GO:0043229	intracellular organelle	0.0031	0.028	// LOC_Os09g24404 // LOC_Os01g04030 // LOC_Os09g32944 // LOC_Os08g06560 // LOC_Os08g17784 // LOC_Os02g04915 // LOC_Os12g34144 // LOC_Os09g38020 // LOC_Os10g39410 // LOC_Os10g38278 // LOC_Os07g25016 // LOC_Os07g45320 // LOC_Os03g03260 // LOC_Os11g47130 // LOC_Os06g26270 // LOC_Os05g38640 // LOC_Os03g44540 // LOC_Os05g49860 // LOC_Os05g08790 // LOC_Os04g16814 // LOC_Os04g31290 // LOC_Os08g15306 // …
GO:0043226	organelle	0.0031	0.028	// LOC_Os09g24404 // LOC_Os01g04030 // LOC_Os09g32944 // LOC_Os08g06560 // LOC_Os08g17784 // LOC_Os02g04915 // LOC_Os12g34144 // LOC_Os09g38020 // LOC_Os10g39410 // LOC_Os10g38278 // LOC_Os07g25016 // LOC_Os07g45320 // LOC_Os03g03260 // LOC_Os11g47130 // LOC_Os06g26270 // LOC_Os05g38640 // LOC_Os03g44540 // LOC_Os05g49860 // LOC_Os05g08790 // LOC_Os04g16814 // LOC_Os04g31290 // LOC_Os08g15306 // …
GO:0030001	metal ion transport	0.00088	0.035	// LOC_Os04g39350 // LOC_Os01g48710 // LOC_Os03g02070 // LOC_Os09g25314 // LOC_Os04g35160 // LOC_Os06g21360 // LOC_Os02g57240 // LOC_Os10g36200 // LOC_Os03g27040 // LOC_Os06g35060 // LOC_Os01g41200 // LOC_Os08g36340 // LOC_Os04g33900 // LOC_Os10g38870 // LOC_Os01g70240 // LOC_Os01g74490 // LOC_Os12g23280 // LOC_Os01g55320 // LOC_Os04g17100 // LOC_Os05g39540 // LOC_Os01g61070 // LOC_Os05g39560 // …
GO:0034622	cellular macromolecular complex assembly	0.00087	0.035	// LOC_Os10g39410 // LOC_Os01g31800 // LOC_Os03g02780 // LOC_Os03g63090 // LOC_Os08g38300 // LOC_Os02g24618 // LOC_Os01g61920 // LOC_Os01g05610 // LOC_Os10g21224 // LOC_Os05g38560 // LOC_Os05g38640 // LOC_Os04g16884 // LOC_Os05g49860 // LOC_Os11g47130 // LOC_Os09g38020 // LOC_Os04g37780
GO:0006091	generation of precursor metabolites and energy	0.00097	0.038	// LOC_Os04g59440 // LOC_Os10g38206 // LOC_Os10g21238 // LOC_Os01g41710 // LOC_Os01g55350 // LOC_Os10g21230 // LOC_Os05g50380 // LOC_Os04g16748 // LOC_Os12g33946 // LOC_Os01g58024 // LOC_Os09g08464 // LOC_Os12g34108 // LOC_Os12g14930 // LOC_Os11g13890 // LOC_Os01g11054 // LOC_Os09g12660 // LOC_Os10g38272 // LOC_Os01g71700 // LOC_Os11g06340 // LOC_Os04g16874 // LOC_Os09g08910 // LOC_Os01g44220 // …
GO:0016469	proton-transporting two-sector ATPase complex	0.0049	0.041	// LOC_Os12g14930 // LOC_Os04g16748 // LOC_Os10g38272 // LOC_Os10g21238 // LOC_Os10g21230 // LOC_Os01g58010 // LOC_Os10g41930 // LOC_Os02g51470 // LOC_Os09g08464 // LOC_Os12g34108 // LOC_Os09g08910
GO:0015935	small ribosomal subunit	0.0051	0.041	// LOC_Os12g34092 // LOC_Os12g34154 // LOC_Os07g25002 // LOC_Os12g34062 // LOC_Os12g34144 // LOC_Os10g21352 // LOC_Os12g33924 // LOC_Os10g38278
GO:0005694	chromosome	0.0051	0.041	// LOC_Os10g39410 // LOC_Os01g31800 // LOC_Os03g02780 // LOC_Os09g38020 // LOC_Os08g38300 // LOC_Os01g05610 // LOC_Os05g38640 // LOC_Os04g37780 // LOC_Os05g49860 // LOC_Os01g61920 // LOC_Os01g36130 // LOC_Os05g38560 // LOC_Os11g34270
GO:0009199	ribonucleoside triphosphate metabolic process	0.0017	0.05	// LOC_Os12g14930 // LOC_Os04g16748 // LOC_Os10g38272 // LOC_Os10g21238 // LOC_Os10g21230 // LOC_Os10g41930 // LOC_Os02g51470 // LOC_Os09g08464 // LOC_Os12g34108 // LOC_Os09g08910
GO:0009206	purine ribonucleoside triphosphate biosynthetic process	0.0017	0.05	// LOC_Os12g14930 // LOC_Os04g16748 // LOC_Os10g38272 // LOC_Os10g21238 // LOC_Os10g21230 // LOC_Os10g41930 // LOC_Os02g51470 // LOC_Os09g08464 // LOC_Os12g34108 // LOC_Os09g08910
GO:0009205	purine ribonucleoside triphosphate metabolic process	0.0017	0.05	// LOC_Os12g14930 // LOC_Os04g16748 // LOC_Os10g38272 // LOC_Os10g21238 // LOC_Os10g21230 // LOC_Os10g41930 // LOC_Os02g51470 // LOC_Os09g08464 // LOC_Os12g34108 // LOC_Os09g08910
GO:0009201	ribonucleoside triphosphate biosynthetic process	0.0017	0.05	// LOC_Os12g14930 // LOC_Os04g16748 // LOC_Os10g38272 // LOC_Os10g21238 // LOC_Os10g21230 // LOC_Os10g41930 // LOC_Os02g51470 // LOC_Os09g08464 // LOC_Os12g34108 // LOC_Os09g08910
GO:0009144	purine nucleoside triphosphate metabolic process	0.0017	0.05	// LOC_Os12g14930 // LOC_Os04g16748 // LOC_Os10g38272 // LOC_Os10g21238 // LOC_Os10g21230 // LOC_Os10g41930 // LOC_Os02g51470 // LOC_Os09g08464 // LOC_Os12g34108 // LOC_Os09g08910
GO:0009145	purine nucleoside triphosphate biosynthetic process	0.0017	0.05	// LOC_Os12g14930 // LOC_Os04g16748 // LOC_Os10g38272 // LOC_Os10g21238 // LOC_Os10g21230 // LOC_Os10g41930 // LOC_Os02g51470 // LOC_Os09g08464 // LOC_Os12g34108 // LOC_Os09g08910
GO:0015979	photosynthesis	0.0014	0.05	// LOC_Os01g41710 // LOC_Os07g25430 // LOC_Os06g39722 // LOC_Os07g05365 // LOC_Os01g71700 // LOC_Os08g44680 // LOC_Os11g13890 // LOC_Os04g16874 // LOC_Os04g59440 // LOC_Os12g08830 // LOC_Os09g30340 // LOC_Os10g21310 // LOC_Os12g37710
GO:0042221	response to chemical stimulus	0.0015	0.05	// LOC_Os04g39100 // LOC_Os07g06300 // LOC_Os08g37432 // LOC_Os01g22230 // LOC_Os03g37411 // LOC_Os07g44590 // LOC_Os03g37470 // LOC_Os01g73170 // LOC_Os05g48870 // LOC_Os11g26780 // LOC_Os07g02440 // LOC_Os10g11860 // LOC_Os04g39780 // LOC_Os03g08900 // LOC_Os01g36240 // LOC_Os04g53640 // LOC_Os03g45280 // LOC_Os03g08800 // LOC_Os08g44870 // LOC_Os11g04030 // LOC_Os12g03260 // LOC_Os11g26750 // …
GO:0009628	response to abiotic stimulus	0.0014	0.05	// LOC_Os11g26750 // LOC_Os11g26780 // LOC_Os12g02530 // LOC_Os11g02620 // LOC_Os03g22600 // LOC_Os11g26790 // LOC_Os11g02610 // LOC_Os03g45280 // LOC_Os11g26570
GO:0006333	chromatin assembly or disassembly	0.0016	0.05	// LOC_Os10g39410 // LOC_Os01g31800 // LOC_Os03g02780 // LOC_Os08g38300 // LOC_Os01g05610 // LOC_Os05g38640 // LOC_Os04g37780 // LOC_Os05g49860 // LOC_Os01g61920 // LOC_Os09g38020 // LOC_Os05g38560
