# Supplementary material for: Whole genome sequencing and comparative transcriptome analysis of a novel seawater adapted, salt-resistant rice cultivar – sea rice 86
Source: BMC Genomics. 2017 Aug 23;18:655. doi: 10.1186/s12864-017-4037-3 (PMC5569538; doi:10.1186/s12864-017-4037-3)
Supplement: Supplementary file 5 — Differentially expressed genes downregulated in SR86 vs. R1 roots grown in fresh water and their gene ontology. (XLSX 316 kb) [file 12864_2017_4037_MOESM5_ESM.xlsx]

## Sheet: Downregulated in SR86 in FW
Table S4: Differentially expressed genes downregulated in SR86 vs. R1 roots grown in fresh water and their gene ontology (next tab)
Gene symbol	annotation	Fold change	p value	FDR	R1 FW1	R1 FW2	R1 FW3	SR86 FW1	SR86 FW2	SR86 FW3
LOC_Os07g34850	aspartic proteinase nepenthesin, putative, expressed	-4738.44	1.99453e-58	2.23727e-55	33.5493	30.6345	34.7013	0	0	0
LOC_Os07g25050	thionin-like peptide, putative, expressed	-4651.54	4.50101e-57	4.5898e-54	32.9651	28.382	35.7942	0	0	0
LOC_Os06g24920	SAR DNA-binding protein-like, putative, expressed	-4434.94	5.33777e-20	5.09564e-18	30.6283	32.4866	29.3048	0	0	0
LOC_Os09g13954	NA	-4394.69	3.17863e-56	2.97123e-53	29.3765	31.8358	30.3978	0	0	0
LOC_Os06g50706	expressed protein	-4214.2	1.09624e-16	7.5671e-15	1.50221	38.0929	48.8414	0	0	0
LOC_Os06g20500	tRNA-splicing endonuclease positive effector-related, putative, expressed	-3574.16	1.20867e-32	2.82452e-30	24.1188	10.8122	40.166	0	0	0
LOC_Os08g16350	expressed protein	-2908.43	1.90249e-42	9.08094e-40	21.0309	20.1227	19.4682	0	0	0
LOC_Os08g27540	expressed protein	-2749.48	4.49526e-42	2.01693e-39	19.6956	18.1204	19.5365	0	0	0
LOC_Os12g24050	retrotransposon protein, putative, unclassified, expressed	-2511.21	6.16318e-39	2.26664e-36	16.3574	16.0681	20.0147	0	0	0
LOC_Os01g72630	expressed protein	-2170.23	7.41151e-36	2.18776e-33	14.7717	15.3673	15.0964	0	0	0
LOC_Os01g55090	transposon protein, putative, Mutator sub-class, expressed	-2047.6	1.28881e-34	3.44203e-32	14.7717	13.7154	14.2084	0	0	0
LOC_Os04g38270	expressed protein	-1978.68	2.75246e-34	7.18008e-32	14.5213	13.6654	13.0471	0	0	0
LOC_Os12g35100	NA	-1903.47	7.06194e-09	1.73011e-07	13.7702	12.2638	13.6619	0	0	0
LOC_Os03g28930	NA	-1903.47	7.06184e-09	1.73011e-07	13.7702	12.2638	13.6619	0	0	0
LOC_Os05g26902	chaperone protein dnaJ, putative, expressed	-1727.04	8.8881e-32	2.03465e-29	11.9342	11.0625	13.0471	0	0	0
LOC_Os11g09820	expressed protein	-1659.39	6.86339e-32	1.58735e-29	10.9327	11.3127	12.364	0	0	0
LOC_Os06g50420	plastocyanin-like domain containing protein, putative, expressed	-1628.27	1.41556e-29	2.81032e-27	11.4335	8.55964	14.0718	0	0	0
LOC_Os01g55390	retrotransposon protein, putative, unclassified, expressed	-1580.23	5.72635e-31	1.21193e-28	10.3485	11.3127	11.2711	0	0	0
LOC_Os01g45020	F-box protein interaction domain containing protein, expressed	-1480.36	4.66054e-30	9.50495e-28	9.59743	10.0113	11.2711	0	0	0
LOC_Os04g42174	expressed protein	-1455.86	1.21209e-29	2.42787e-27	10.3485	10.4117	9.56334	0	0	0
LOC_Os05g23340	expressed protein	-1094.17	1.9768e-26	3.28501e-24	7.34412	7.40834	8.06053	0	0	0
LOC_Os12g43680	retrotransposon protein, putative, unclassified, expressed	-1073.01	3.98138e-24	5.54772e-22	7.09375	9.56076	5.60139	0	0	0
LOC_Os10g22100	expressed protein	-1041.59	1.07386e-25	1.67298e-23	7.26067	7.00789	7.44575	0	0	0
LOC_Os03g59190	retrotransposon protein, putative, unclassified, expressed	-974.219	1.37292e-52	1.23201e-49	33.132	30.234	31.9006	0	0.0668816	0
LOC_Os02g14520	transposon protein, putative, CACTA, En/Spm sub-class, expressed	-885.227	5.75628e-24	7.87417e-22	5.84192	5.85659	6.76265	0	0	0
LOC_Os06g06580	expressed protein	-875.303	6.98765e-24	9.44343e-22	5.84192	5.65637	6.76265	0	0	0
LOC_Os11g44780	retrotransposon protein, putative, unclassified, expressed	-861.169	4.40708e-19	3.86205e-17	4.59008	3.65411	9.83658	0	0	0
LOC_Os08g30634	DC1 domain containing protein, expressed	-848.464	3.39579e-23	4.3532e-21	5.34118	5.20586	7.17251	0	0	0
LOC_Os05g33560	expressed protein	-836.197	5.97858e-70	9.58025e-67	47.2361	48.1542	52.1202	0.10923	0	0.0742873
LOC_Os12g03594	OsFBX437 - F-box domain containing protein, expressed	-834.84	1.3601e-48	9.53512e-46	25.621	24.3774	32.652	0.10923	0	0
LOC_Os04g49780	transposon protein, putative, CACTA, En/Spm sub-class, expressed	-815.604	7.01893e-23	8.60452e-21	6.50956	4.65524	5.87463	0	0	0
LOC_Os02g15160	OsFBX40 - F-box domain containing protein, expressed	-775.077	1.00574e-22	1.1938e-20	5.09081	4.80541	6.28448	0	0	0
LOC_Os10g42730	expressed protein	-771.225	5.29184e-23	6.55896e-21	5.42464	5.5062	5.12322	0	0	0
LOC_Os06g43150	retrotransposon protein, putative, unclassified, expressed	-765.147	1.81644e-47	1.16429e-44	25.2871	24.828	25.4795	0.10923	0	0
LOC_Os08g31670	transporter, putative, expressed	-763.865	7.55364e-23	9.11067e-21	4.67353	5.55626	5.6697	0	0	0
LOC_Os01g63040	expressed protein	-763.145	3.34903e-20	3.26662e-18	6.92684	5.45614	3.48379	0	0	0
LOC_Os06g46160	expressed protein	-754.181	1.43843e-46	8.27427e-44	23.2842	27.3808	23.7717	0.10923	0	0
LOC_Os02g18070	NB-ARC domain containing protein, expressed	-737.436	1.00316e-20	1.05163e-18	5.00736	4.25479	6.14786	0	0	0
LOC_Os04g31984	retrotransposon protein, putative, unclassified, expressed	-730.662	3.97495e-22	4.54969e-20	5.42464	5.20586	4.57674	0	0	0
LOC_Os06g23870	acyl-CoA dehydrogenase domain protein, putative, expressed	-721.767	2.30662e-104	1.72489e-100	96.1412	102.966	97.8193	0.327689	0	0.148575
LOC_Os03g47840	retrotransposon protein, putative, unclassified, expressed	-721.147	5.67659e-22	6.4644e-20	4.50662	4.85547	5.6697	0	0	0
LOC_Os07g24830	thionin-like peptide, putative, expressed	-718.519	6.36804e-64	8.92879e-61	43.3971	40.4956	43.5132	0.21846	0	0
LOC_Os05g37550	expressed protein	-680.361	1.09896e-19	1.00629e-17	4.50662	3.45389	6.28448	0	0	0
LOC_Os03g01140	acyl-activating enzyme 11, putative, expressed	-658.521	2.98912e-21	3.25524e-19	4.42316	4.7053	4.57674	0	0	0
LOC_Os10g24954	ulp1 protease family, C-terminal catalytic domain containing protein, expressed	-650.877	3.25967e-19	2.89041e-17	4.67353	3.15355	5.80632	0	0	0
LOC_Os08g25660	transposon protein, putative, unclassified, expressed	-639.286	5.78348e-17	4.1059e-15	5.50809	4.05456	3.75703	0	0	0
LOC_Os10g42150	transposon protein, putative, unclassified, expressed	-599.789	8.3756e-20	7.82909e-18	4.42316	4.55513	3.48379	0	0	0
LOC_Os06g06590	expressed protein	-585.074	5.50204e-18	4.33097e-16	4.1728	5.20586	2.73238	0	0	0
LOC_Os01g36820	expressed protein	-574.548	1.8089e-38	6.2432e-36	18.5272	21.2239	16.5309	0	0	0.0742873
LOC_Os04g41930	expressed protein	-572.018	2.97675e-20	2.91618e-18	3.83897	4.3549	3.68872	0	0	0
LOC_Os12g28580	transposon protein, putative, unclassified, expressed	-526.735	1.25369e-18	1.05734e-16	3.75552	4.10462	3.07393	0	0	0
LOC_Os07g23270	transposon protein, putative, CACTA, En/Spm sub-class, expressed	-523.005	1.43084e-07	2.74823e-06	3.50515	3.10349	4.3035	0	0	0
LOC_Os07g34964	TKL_IRAK_DUF26-lh.8 - DUF26 kinases have homology to DUF26 containing loci, expressed	-508.385	2.94417e-18	2.36737e-16	3.00441	3.35378	4.23519	0	0	0
LOC_Os04g11430	disease resistance RPP13-like protein 1, putative, expressed	-478.226	4.16342e-17	3.00328e-15	3.50515	2.60293	3.89365	0	0	0
LOC_Os01g33615	expressed protein	-474.722	3.05433e-16	2.00354e-14	3.25478	4.30485	2.25422	0	0	0
LOC_Os08g32360	expressed protein	-445.533	5.62292e-17	4.00459e-15	3.08787	3.554	2.59576	0	0	0
LOC_Os03g39960	expressed protein	-438.217	5.54481e-17	3.96154e-15	3.50515	2.70304	2.93731	0	0	0
LOC_Os07g33860	60S ribosomal protein L44, putative, expressed	-438.006	1.06584e-05	0.000131235	54.3298	63.021	52.6667	0.436919	0	0
LOC_Os05g09160	expressed protein	-429.333	5.0661e-16	3.21053e-14	3.42169	3.30372	2.18591	0	0	0
LOC_Os01g35860	transposon protein, putative, Mutator sub-class, expressed	-423.082	6.65069e-17	4.69188e-15	3.00441	2.80316	3.00562	0	0	0
LOC_Os11g46970	receptor-like protein kinase 5 precursor, putative, expressed	-419.76	3.06564e-13	1.41803e-11	3.25478	2.30259	3.21055	0	0	0
LOC_Os12g42810	mov34/MPN/PAD-1 family protein, expressed	-409.78	2.46324e-16	1.63977e-14	2.75405	2.45276	3.34717	0	0	0
LOC_Os10g08250	transposon protein, putative, CACTA, En/Spm sub-class, expressed	-406.193	7.85013e-16	4.8529e-14	3.08787	3.15355	2.18591	0	0	0
LOC_Os01g32439	expressed protein	-405.96	8.4597e-16	5.21387e-14	2.92096	3.30372	2.18591	0	0	0
LOC_Os02g32230	retrotransposon protein, putative, unclassified, expressed	-404.696	7.45865e-44	3.89133e-41	24.536	20.9736	25.7527	0.10923	0.0668816	0
LOC_Os03g01450	expressed protein	-396.401	4.39022e-16	2.80599e-14	2.58713	3.10349	2.52745	0	0	0
LOC_Os07g06720	expressed protein	-394.745	5.62747e-16	3.54625e-14	2.92096	2.95332	2.32253	0	0	0
LOC_Os12g36520	transposon protein, putative, CACTA, En/Spm sub-class, expressed	-389.853	3.73267e-16	2.41322e-14	2.75405	2.50282	2.869	0	0	0
LOC_Os03g08114	expressed protein	-386.487	4.90232e-16	3.11554e-14	2.50368	2.60293	2.93731	0	0	0
LOC_Os05g46680	retrotransposon protein, putative, unclassified	-376.212	8.98303e-16	5.50615e-14	2.58713	2.70304	2.52745	0	0	0
LOC_Os11g15700	NB-ARC domain containing protein, expressed	-375.831	9.67291e-14	4.74841e-12	2.33677	1.65186	3.89365	0	0	0
LOC_Os03g38720	proteasome maturation factor UMP1 family protein, expressed	-375.51	1.88487e-30	3.87937e-28	12.6853	11.4128	12.569	0	0.0668816	0
LOC_Os11g36110	retrotransposon protein, putative, unclassified, expressed	-357.206	5.15315e-27	9.03171e-25	12.4349	12.8645	10.0415	0.10923	0	0
LOC_Os03g08284	expressed protein	-344.697	7.46569e-40	2.83873e-37	20.864	19.9725	20.4929	0.21846	0	0
LOC_Os10g42910	transposon protein, putative, unclassified, expressed	-341.002	1.13881e-14	6.23124e-13	2.42022	2.60293	2.04929	0	0	0
LOC_Os02g18784	expressed protein	-327.907	5.08677e-28	9.35381e-26	11.0996	12.0135	9.2901	0.10923	0	0
LOC_Os05g37060	MYB family transcription factor, putative, expressed	-326.891	3.09865e-13	1.42741e-11	2.0864	1.55175	3.21055	0	0	0
LOC_Os04g58610	retrotransposon protein, putative, unclassified, expressed	-316.118	2.49072e-14	1.30859e-12	2.0864	2.35265	2.1176	0	0	0
LOC_Os02g01765	expressed protein	-304.335	2.57495e-13	1.20347e-11	1.91949	2.65299	1.70774	0	0	0
LOC_Os06g27610	expressed protein	-296.713	2.05939e-26	3.39709e-24	8.84633	11.513	8.67532	0	0	0.0742873
LOC_Os08g09610	expressed protein	-287.758	4.32115e-82	1.21176e-78	76.4456	83.9445	71.7251	0.655379	0.133763	0.148575
LOC_Os05g23250	Leucine Rich Repeat family protein, expressed	-284.834	3.73019e-13	1.69742e-11	2.16985	2.10237	1.63943	0	0	0
LOC_Os11g15590	expressed protein	-280.986	4.65775e-13	2.08567e-11	2.0864	2.10237	1.63943	0	0	0
LOC_Os11g15290	transposon protein, putative, CACTA, En/Spm sub-class, expressed	-277.844	1.3361e-13	6.47387e-12	1.83603	1.9522	1.98098	0	0	0
LOC_Os08g34300	retrotransposon protein, putative, unclassified, expressed	-272.098	2.94307e-26	4.71606e-24	9.01324	9.0602	8.60701	0	0	0.0742873
LOC_Os11g33950	expressed protein	-268.896	1.6251e-12	6.86581e-11	1.50221	1.70192	2.39084	0	0	0
LOC_Os01g20200	transposon protein, putative, CACTA, En/Spm sub-class, expressed	-268.832	7.19139e-12	2.77202e-10	2.25331	2.15242	1.16126	0	0	0
LOC_Os06g44550	expressed protein	-266.943	1.82659e-12	7.68815e-11	1.41875	1.80203	2.32253	0	0	0
LOC_Os10g04170	expressed protein	-265.016	3.89936e-13	1.76724e-11	1.91949	1.75197	1.84436	0	0	0
LOC_Os09g14590	proteasome maturation factor UMP1 family protein, expressed	-264.47	2.22618e-25	3.39742e-23	7.92831	10.0113	8.19715	0.10923	0	0
LOC_Os11g15670	NBS-LRR disease resistance protein, putative, expressed	-264.421	5.30407e-47	3.21599e-44	30.6283	26.9303	31.9006	0.436919	0	0
LOC_Os08g30520	plant protein of unknown function domain containing protein, expressed	-260.582	1.46049e-12	6.2129e-11	1.50221	1.85209	2.04929	0	0	0
LOC_Os08g38800	retrotransposon protein, putative, unclassified, expressed	-255.43	1.74408e-12	7.35464e-11	1.91949	1.75197	1.63943	0	0	0
LOC_Os01g66930	transposon protein, putative, CACTA, En/Spm sub-class, expressed	-242.278	6.43611e-11	2.24204e-09	1.91949	1.30147	1.84436	0	0	0
LOC_Os11g04900	glycoprotein X precursor, putative, expressed	-242.025	3.64496e-12	1.46543e-10	1.66912	1.65186	1.70774	0	0	0
LOC_Os07g26080	NA	-241.524	2.97906e-10	9.41299e-09	1.08493	1.10124	2.869	0	0	0
LOC_Os05g39430	retrotransposon protein, putative, Ty1-copia subclass	-238.849	6.0066e-12	2.33135e-10	1.58566	1.85209	1.50281	0	0	0
LOC_Os02g18150	expressed protein	-238.154	9.82125e-12	3.75349e-10	1.83603	1.80203	1.29788	0	0	0
LOC_Os01g39040	DUF260 domain containing protein, putative, expressed	-224.323	1.36239e-23	1.80852e-21	6.75993	6.55738	8.94856	0.10923	0	0
LOC_Os12g41560	expressed protein	-220.437	2.38974e-23	3.13517e-21	7.7614	8.00902	6.01124	0.10923	0	0
LOC_Os05g13810	expressed protein	-220.292	1.71027e-11	6.42684e-10	1.50221	1.50169	1.57112	0	0	0
LOC_Os02g40520	expressed protein	-217.152	6.78063e-11	2.35475e-09	1.16838	1.30147	2.04929	0	0	0
LOC_Os11g36970	zinc finger C3HC4 type family protein, putative, expressed	-213.892	2.8066e-11	1.02546e-09	1.50221	1.50169	1.4345	0	0	0
LOC_Os10g27370	transposon protein, putative, Pong sub-class, expressed	-211.966	3.60736e-11	1.299e-09	1.41875	1.35152	1.63943	0	0	0
LOC_Os07g11490	expressed protein	-209.572	1.07368e-35	3.12818e-33	17.2754	18.8712	17.1457	0.10923	0	0.148575
LOC_Os12g17690	retrotransposon protein, putative, unclassified, expressed	-207.64	6.13981e-11	2.14549e-09	1.16838	1.55175	1.57112	0	0	0
LOC_Os07g34780	ankyrin repeat domain-containing protein, putative, expressed	-195.927	2.23745e-10	7.25981e-09	1.33529	1.05118	1.70774	0	0	0
LOC_Os12g43380	thaumatin, putative, expressed	-195.909	2.62443e-31	5.71616e-29	275.822	183.957	370.17	2.07537	0.668816	1.70861
LOC_Os01g72670	expressed protein	-194.169	2.23313e-22	2.59575e-20	6.17574	6.95783	5.87463	0	0	0.0742873
LOC_Os12g40640	NA	-194.114	1.20396e-09	3.41895e-08	1.50221	1.05118	1.50281	0	0	0
LOC_Os12g21820	retrotransposon protein, putative, Ty1-copia subclass, expressed	-193.373	1.38833e-10	4.59377e-09	1.41875	1.30147	1.29788	0	0	0
LOC_Os11g02010	transposon protein, putative, CACTA, En/Spm sub-class, expressed	-188.941	2.59287e-10	8.33055e-09	1.41875	1.40158	1.09295	0	0	0
LOC_Os06g33090	peroxidase precursor, putative, expressed	-187.839	3.30435e-13	1.51285e-11	6.17574	4.3549	7.71898	0	0.0668816	0
LOC_Os08g03720	transposon protein, putative, CACTA, En/Spm sub-class, expressed	-185.211	2.62334e-10	8.40744e-09	1.16838	1.30147	1.36619	0	0	0
LOC_Os05g03320	expressed protein	-183.183	3.24054e-10	1.01534e-08	1.33529	1.30147	1.16126	0	0	0
LOC_Os09g18594	protein kinase domain containing protein, expressed	-181.363	3.08574e-23	3.97848e-21	6.09228	5.30597	6.4211	0	0	0.0742873
LOC_Os11g04910	ankyrin repeat domain containing protein, expressed	-175.237	1.70269e-21	1.90041e-19	6.00883	6.05682	5.25984	0.10923	0	0
LOC_Os12g29820	expressed protein	-171.656	7.81366e-10	2.30647e-08	1.16838	1.10124	1.29788	0	0	0
LOC_Os05g11005	expressed protein	-166.554	1.57608e-23	2.07986e-21	9.76434	12.7143	6.69434	0.10923	0.0668816	0
LOC_Os03g60010	transposon protein, putative, CACTA, En/Spm sub-class, expressed	-166.542	3.74985e-20	3.64174e-18	5.34118	5.35603	5.80632	0.10923	0	0
LOC_Os04g06850	expressed protein	-162.743	1.28479e-26	2.15096e-24	10.0147	8.30935	10.1098	0	0.0668816	0.0742873
LOC_Os03g31944	expressed protein	-159.849	1.6465e-20	1.65639e-18	5.84192	5.1558	4.57674	0	0.0668816	0
LOC_Os04g45850	transposon protein, putative, unclassified, expressed	-159.005	7.64157e-17	5.34053e-15	6.09228	6.15693	3.14224	0	0.0668816	0
LOC_Os04g41680	CHIT3 - Chitinase family protein precursor, expressed	-141.278	6.2314e-29	1.18471e-26	16.8581	11.3628	19.3316	0.21846	0	0.148575
LOC_Os03g16030	hsp20/alpha crystallin family protein, putative, expressed	-140.752	1.67527e-06	2.54973e-05	4.25625	3.10349	6.48941	0	0	0.0742873
LOC_Os01g24080	expressed protein	-139.431	1.59164e-19	1.44562e-17	4.42316	4.20473	5.19153	0.10923	0	0
LOC_Os07g23280	transposon protein, putative, unclassified, expressed	-138.153	1.96613e-06	2.94054e-05	4.00588	3.9044	5.25984	0	0.0668816	0
LOC_Os12g36350	expressed protein	-135.414	2.44263e-05	0.000268092	8.42905	5.75648	8.81194	0	0.0668816	0.0742873
LOC_Os02g36020	transposon protein, putative, CACTA, En/Spm sub-class, expressed	-135.24	2.45428e-25	3.72022e-23	14.8552	10.4618	19.4682	0	0	0.297149
LOC_Os08g25050	PIF-like orf1, putative, expressed	-133.684	1.09883e-26	1.85347e-24	10.6824	11.6631	11.3394	0.10923	0.133763	0
LOC_Os07g17689	expressed protein	-132.898	2.56764e-06	3.72349e-05	7.59449	8.10913	7.99222	0.10923	0.0668816	0
LOC_Os08g15590	Leucine rich repeat N-terminal domain containing protein, putative, expressed	-131.503	4.31164e-19	3.79323e-17	4.33971	4.30485	4.16689	0	0.0668816	0
LOC_Os01g58830	transposon protein, putative, unclassified, expressed	-127.682	1.10373e-20	1.14635e-18	17.6092	16.7188	20.971	0.546149	0	0
LOC_Os08g27580	expressed protein	-125.384	1.17012e-22	1.37437e-20	6.84339	6.05682	9.15349	0	0	0.148575
LOC_Os04g54890	expressed protein	-125.035	1.21009e-13	5.92735e-12	2.25331	3.30372	6.76265	0	0	0.0742873
LOC_Os12g26480	expressed protein	-124.032	2.77048e-06	3.98416e-05	15.6897	17.9202	17.214	0.21846	0.200645	0
LOC_Os07g09760	retrotransposon protein, putative, unclassified, expressed	-120.51	8.37026e-26	1.32238e-23	9.8478	9.8611	11.5443	0.327689	0	0
LOC_Os01g12340	retrotransposon protein, putative, unclassified, expressed	-117.138	1.49963e-24	2.17049e-22	9.76434	10.7621	8.94856	0.10923	0.133763	0
LOC_Os12g03601	expressed protein	-104.15	8.68957e-16	5.34087e-14	3.00441	4.20473	2.869	0	0.0668816	0
LOC_Os12g24800	9-cis-epoxycarotenoid dioxygenase 1, chloroplast precursor, putative, expressed	-101.009	2.67994e-16	1.7735e-14	3.17133	3.50394	3.14224	0	0.0668816	0
LOC_Os01g03330	BBTI3 - Bowman-Birk type bran trypsin inhibitor precursor, expressed	-97.9337	5.18131e-36	1.57968e-33	218.821	166.888	276.039	2.40306	1.07011	3.4915
LOC_Os03g06835	expressed protein	-97.7868	1.28583e-14	6.98595e-13	3.42169	3.15355	3.00562	0	0	0.0742873
LOC_Os10g11590	expressed protein	-94.7825	3.06449e-19	2.72813e-17	5.84192	5.5062	5.25984	0	0	0.148575
LOC_Os01g45290	retrotransposon protein, putative, unclassified, expressed	-93.6924	4.47068e-08	9.56104e-07	11.8507	8.80992	17.3506	0.10923	0.133763	0.148575
LOC_Os10g42030	expressed protein	-92.8275	1.09433e-19	1.00616e-17	5.50809	4.65524	6.14786	0	0	0.148575
LOC_Os11g35630	retrotransposon protein, putative, unclassified, expressed	-91.5677	3.27018e-35	9.28648e-33	21.9489	21.0237	22.2689	0.10923	0.200645	0.371436
LOC_Os03g22720	expressed protein	-89.6572	4.75363e-06	6.45538e-05	53.8291	61.7695	51.0956	1.85691	0.133763	0.0742873
LOC_Os11g36679	zinc knuckle domain containing protein, expressed	-88.8935	4.33499e-15	2.4809e-13	2.8375	3.00338	2.80069	0	0.0668816	0
LOC_Os07g36710	retrotransposon protein, putative, unclassified, expressed	-86.9493	2.18321e-18	1.77457e-16	8.5125	6.50733	7.71898	0.327689	0	0
LOC_Os08g14195	expressed protein	-86.6839	6.293e-43	3.06907e-40	30.6283	31.7858	28.5534	0.764608	0.200645	0.222862
LOC_Os11g29960	retrotransposon protein, putative, unclassified, expressed	-85.7109	1.18061e-27	2.10205e-25	12.3515	12.8144	16.4626	0.21846	0.200645	0.0742873
LOC_Os02g37309	expressed protein	-85.5431	3.58113e-14	1.86401e-12	4.84044	5.75648	4.57674	0.10923	0	0.0742873
LOC_Os12g03750	Leucine Rich Repeat family protein, expressed	-85.4001	1.51833e-14	8.20778e-13	3.00441	2.40271	3.07393	0.10923	0	0
LOC_Os08g17370	transmembrane 9 superfamily member, putative, expressed	-85.2769	8.70863e-40	3.25616e-37	25.5375	24.0771	24.045	0.10923	0.267527	0.445724
LOC_Os02g45040	retrotransposon protein, putative, unclassified, expressed	-83.1378	7.44574e-33	1.777e-30	268.561	220.148	311.765	6.00764	2.00645	2.3029
LOC_Os04g51430	retrotransposon protein, putative, unclassified, expressed	-82.1316	3.0099e-05	0.000322928	11.6004	12.2638	12.1591	0.327689	0.0668816	0.0742873
LOC_Os06g32194	NA	-80.0545	7.5677e-13	3.30299e-11	38.0559	44.1497	35.1794	0	1.40451	0
LOC_Os06g06450	heat shock protein STI, putative, expressed	-79.7836	4.49722e-18	3.56504e-16	5.25772	4.55513	4.44012	0.21846	0	0
LOC_Os01g25050	expressed protein	-78.7449	6.03791e-08	1.26239e-06	2.8375	2.80316	2.04929	0	0	0.0742873
LOC_Os09g19280	retrotransposon protein, putative, unclassified, expressed	-78.3115	6.98418e-14	3.47412e-12	2.75405	2.35265	2.52745	0	0.0668816	0
LOC_Os09g15250	retrotransposon protein, putative, unclassified, expressed	-78.1814	3.54726e-22	4.08099e-20	8.67942	7.4584	10.2464	0.327689	0.0668816	0
LOC_Os01g39670	OsFBD1 - F-box and FBD domain containing protein, expressed	-76.2747	1.22096e-13	5.96756e-12	2.50368	2.70304	2.32253	0.10923	0	0
LOC_Os11g45840	expressed protein	-76.0274	4.26788e-11	1.51257e-09	2.50368	1.90214	3.07393	0	0	0.0742873
LOC_Os08g01810	matrix attachment region binding protein, putative, expressed	-75.4823	4.2442e-10	1.3061e-08	62.0912	65.5738	58.4047	1.20153	0.869461	0.520011
LOC_Os06g41200	retrotransposon protein, putative, Ty1-copia subclass, expressed	-74.6617	1.20994e-12	5.19001e-11	2.75405	1.75197	2.80069	0	0.0668816	0
LOC_Os04g23040	expressed protein	-73.6137	6.5266e-05	0.000624649	1.91949	2.65299	2.39084	0	0.0668816	0
LOC_Os05g01170	retrotransposon protein, putative, unclassified, expressed	-72.8784	1.99618e-12	8.33935e-11	1.83603	2.05231	3.21055	0	0.0668816	0
LOC_Os07g35130	OsFBX240 - F-box domain containing protein, expressed	-71.2758	3.10602e-29	6.00694e-27	15.2724	14.8167	14.8232	0.10923	0.334408	0.148575
LOC_Os11g28540	expressed protein	-70.3223	8.15632e-13	3.5461e-11	2.16985	2.00225	2.73238	0	0	0.0742873
LOC_Os05g18274	expressed protein	-70.0947	5.52115e-13	2.44785e-11	2.33677	2.10237	2.39084	0	0.0668816	0
LOC_Os06g22560	formyl transferase, putative, expressed	-69.1832	1.46225e-12	6.2129e-11	2.25331	1.90214	2.59576	0	0.0668816	0
LOC_Os12g31690	expressed protein	-69.0812	5.1159e-17	3.66677e-15	3.83897	4.15468	4.09858	0	0	0.148575
LOC_Os08g09420	OsFBX266 - F-box domain containing protein, expressed	-68.3027	4.48195e-12	1.77021e-10	1.50221	2.25254	2.869	0	0.0668816	0
LOC_Os11g39190	NB-ARC domain containing protein, putative, expressed	-63.8813	1.50679e-16	1.02746e-14	4.00588	3.70417	3.41548	0	0.0668816	0.0742873
LOC_Os02g18115	expressed protein	-63.682	2.69063e-16	1.77534e-14	3.42169	4.50507	3.21055	0.10923	0.0668816	0
LOC_Os05g01180	zinc knuckle family protein, expressed	-63.0611	1.84601e-22	2.15695e-20	8.92978	8.40947	8.60701	0.21846	0.0668816	0.148575
LOC_Os01g03370	senescence-induced receptor-like serine/threonine-protein kinase precursor, putative, expressed	-63.043	8.09385e-23	9.71003e-21	34.1335	25.2284	43.1717	0.764608	0.133763	0.81716
LOC_Os03g17410	expressed protein	-62.8034	1.07662e-34	2.94547e-32	91.2173	73.4327	109.295	1.20153	2.40774	0.81716
LOC_Os04g11440	F-box protein interaction domain containing protein, expressed	-62.3027	2.8892e-07	5.16054e-06	7.34412	8.35941	6.14786	0.327689	0.0668816	0
LOC_Os05g07880	phospholipase D, putative, expressed	-61.3397	1.92616e-19	1.7354e-17	5.25772	5.40609	4.84998	0.10923	0.0668816	0.0742873
LOC_Os07g20310	expressed protein	-59.3589	4.91512e-10	1.49614e-08	1.58566	2.15242	2.04929	0	0	0.0742873
LOC_Os01g43740	cytochrome P450 72A1, putative, expressed	-56.0583	6.26992e-13	2.75803e-11	3.08787	2.90327	3.89365	0.10923	0.0668816	0
LOC_Os04g06900	expressed protein	-55.7422	1.30759e-10	4.33943e-09	1.91949	2.20248	1.29788	0	0	0.0742873
LOC_Os02g18510	stripe rust resistance protein Yr10, putative, expressed	-54.8221	5.29455e-19	4.62171e-17	6.84339	5.30597	6.01124	0.10923	0.0668816	0.148575
LOC_Os04g12690	N-hydroxythioamide S-beta-glucosyltransferase, putative, expressed	-54.8099	1.98839e-16	1.33539e-14	7.67795	6.10688	9.42672	0.436919	0.0668816	0
LOC_Os08g10310	SHR5-receptor-like kinase, putative, expressed	-54.6757	4.25069e-23	5.32775e-21	14.8552	13.5653	14.4133	0.21846	0.40129	0.148575
LOC_Os08g14050	expressed protein	-52.8434	1.00261e-10	3.38745e-09	8.5125	9.76099	8.06053	0.21846	0	0.297149
LOC_Os02g12020	expressed protein	-52.8006	3.25142e-10	1.01733e-08	1.50221	1.55175	2.18591	0.10923	0	0
LOC_Os10g10750	expressed protein	-52.0181	1.05312e-16	7.29187e-15	5.84192	6.75761	4.16689	0	0.200645	0.0742873
LOC_Os10g29240	expressed protein	-51.4506	2.3057e-05	0.000254307	1.50221	1.55175	1.98098	0	0	0.0742873
LOC_Os09g37340	expressed protein	-51.085	1.06549e-06	1.69647e-05	12.1846	13.2649	12.0225	0	0.468172	0.222862
LOC_Os04g14990	BURP domain containing protein, expressed	-50.9024	1.69714e-16	1.15026e-14	4.25625	4.00451	4.64505	0.10923	0.0668816	0.0742873
LOC_Os12g43390	thaumatin, putative, expressed	-50.6183	1.55782e-15	9.29474e-14	20.1129	13.2149	28.2119	0.546149	0.200645	0.520011
LOC_Os11g02020	retrotransposon protein, putative, Ty3-gypsy subclass, expressed	-50.5887	5.47612e-10	1.64901e-08	2.00294	1.55175	1.36619	0	0.0668816	0
LOC_Os12g01160	dehydrogenase, putative, expressed	-49.0182	4.66913e-17	3.35728e-15	8.34559	5.40609	6.21617	0	0	0.371436
LOC_Os11g01990	expressed protein	-48.9214	1.50933e-20	1.52524e-18	8.92978	9.51071	8.67532	0.10923	0.267527	0.148575
LOC_Os06g24530	transposon protein, putative, unclassified, expressed	-48.4499	4.30726e-11	1.52412e-09	4.42316	3.25366	5.19153	0.327689	0	0
LOC_Os01g15740	expressed protein	-48.3948	7.85512e-10	2.31566e-08	1.58566	1.85209	1.22957	0	0.0668816	0
LOC_Os01g12330	expressed protein	-48.1722	1.16598e-09	3.31949e-08	1.25184	1.35152	2.1176	0	0	0.0742873
LOC_Os01g28989	expressed protein	-46.145	1.02752e-41	4.43296e-39	36.3033	40.9461	37.502	0.546149	0.535053	1.41146
LOC_Os01g04250	expressed protein	-45.8034	1.77884e-09	4.87258e-08	1.50221	1.75197	1.16126	0	0.0668816	0
LOC_Os11g47180	receptor-like protein kinase 2 precursor, putative, expressed	-45.7481	7.20543e-12	2.77267e-10	2.67059	2.30259	2.93731	0	0.133763	0
LOC_Os11g45220	IWS1 homolog A, putative, expressed	-45.2289	6.7817e-20	6.36572e-18	8.5125	9.61082	6.89927	0.10923	0.267527	0.148575
LOC_Os03g07100	LTPL82 - Protease inhibitor/seed storage/LTP family protein precursor, expressed	-44.6359	1.99646e-14	1.06386e-12	3.25478	4.90552	3.14224	0.10923	0	0.148575
LOC_Os08g41550	ubiquitin carboxyl-terminal hydrolase, putative, expressed	-44.4861	2.93889e-25	4.3954e-23	14.1041	13.7154	14.8915	0.436919	0.200645	0.371436
LOC_Os04g29450	transposon protein, putative, CACTA, En/Spm sub-class, expressed	-44.3469	2.46241e-09	6.55298e-08	1.58566	1.45163	1.29788	0	0	0.0742873
LOC_Os09g22320	retrotransposon protein, putative, Ty3-gypsy subclass, expressed	-43.4679	1.49837e-09	4.14994e-08	1.75257	1.10124	1.4345	0	0	0.0742873
LOC_Os01g71540	expressed protein	-43.4236	0.000197417	0.00161292	227.25	209.536	237.103	17.1491	0	0
LOC_Os12g07830	OsAPx5 - Stromal Ascorbate Peroxidase encoding gene 5,8, expressed	-43.1652	2.22094e-09	5.98853e-08	1.50221	1.40158	1.36619	0.10923	0	0
LOC_Os02g05360	expressed protein	-42.0837	7.31858e-11	2.52982e-09	30.7952	27.4309	35.6576	0	0	2.15433
LOC_Os12g29280	disease resistance protein RGA3, putative, expressed	-40.8961	3.14373e-09	8.17223e-08	1.25184	1.10124	1.70774	0.10923	0	0
LOC_Os04g12140	expressed protein	-40.7092	3.27865e-09	8.49344e-08	8.17868	6.35716	10.9295	0.10923	0.267527	0.222862
LOC_Os03g45779	expressed protein	-39.6369	8.28084e-12	3.17018e-10	2.25331	2.30259	2.52745	0.21846	0	0
LOC_Os01g04530	expressed protein	-39.2418	9.33212e-18	7.10322e-16	5.34118	4.3549	6.01124	0	0.267527	0.0742873
LOC_Os08g01960	transferase family protein, putative, expressed	-37.842	7.91626e-18	6.12391e-16	6.75993	6.05682	8.60701	0.21846	0.133763	0.222862
LOC_Os11g45240	retrotransposon protein, putative, Ty3-gypsy subclass, expressed	-37.6794	3.07587e-13	1.41984e-11	6.00883	6.45727	4.9866	0	0.40129	0
LOC_Os07g23980	retrotransposon protein, putative, unclassified, expressed	-34.93	4.52171e-08	9.64259e-07	1.25184	1.05118	1.16126	0.10923	0	0
LOC_Os05g07710	WD40-like domain containing protein, putative, expressed	-33.9672	1.28608e-14	6.98595e-13	4.1728	3.00338	4.09858	0.10923	0.0668816	0.148575
LOC_Os01g44200	retrotransposon protein, putative, unclassified, expressed	-32.5381	5.65478e-12	2.21009e-10	2.92096	2.35265	2.80069	0	0.200645	0
LOC_Os03g60030	transposon protein, putative, CACTA, En/Spm sub-class, expressed	-32.1787	3.78782e-06	5.29115e-05	3.58861	2.85321	3.96196	0.10923	0.200645	0
LOC_Os09g20170	expressed protein	-31.9983	1.41504e-09	3.94348e-08	1.50221	1.65186	2.59576	0.21846	0	0
LOC_Os04g48150	retrotransposon protein, putative, unclassified, expressed	-31.7337	1.39461e-11	5.25826e-10	3.25478	2.55287	2.32253	0.21846	0.0668816	0
LOC_Os06g16140	expressed protein	-31.5975	3.84999e-06	5.36798e-05	1.66912	1.6018	2.32253	0.10923	0.0668816	0
LOC_Os04g14810	3-5 exonuclease domain-containing protein, putative, expressed	-31.1225	1.13504e-08	2.6917e-07	2.8375	3.00338	2.39084	0.327689	0	0
LOC_Os04g02520	Leucine Rich Repeat family protein, expressed	-31.0257	4.49131e-11	1.58674e-09	2.00294	1.45163	1.98098	0	0.0668816	0.0742873
LOC_Os06g35165	expressed protein	-30.8797	1.71765e-13	8.16392e-12	10.432	6.3071	12.364	0.873838	0	0.222862
LOC_Os10g29650	retrotransposon protein, putative, unclassified, expressed	-30.6956	8.15006e-09	1.96812e-07	1.75257	1.35152	2.32253	0.10923	0.0668816	0
LOC_Os04g28590	expressed protein	-30.5685	1.09708e-10	3.67889e-09	2.42022	1.70192	3.62041	0.10923	0.133763	0
LOC_Os12g27980	transposon protein, putative, unclassified, expressed	-30.2495	1.31525e-11	4.98418e-10	6.50956	5.25592	9.90489	0	0	0.668585
LOC_Os09g37580	expressed protein	-30.177	5.49049e-12	2.15339e-10	2.25331	2.05231	3.48379	0.21846	0	0.0742873
LOC_Os02g15704	expressed protein	-30.0771	2.79761e-10	8.86464e-09	1.91949	1.55175	1.77605	0	0.0668816	0.0742873
LOC_Os09g39060	vignain precursor, putative, expressed	-29.5464	1.22303e-06	1.92004e-05	4.9239	4.00451	5.60139	0.21846	0.133763	0.148575
LOC_Os02g55170	formin-like protein 13, putative, expressed	-29.2063	9.81718e-11	3.32185e-09	4.9239	3.05344	6.28448	0.10923	0.0668816	0.297149
LOC_Os01g03380	BBTI6 - Bowman-Birk type bran trypsin inhibitor precursor, putative, expressed	-29.1554	5.3775e-07	9.16013e-06	7.0103	6.6575	7.58236	0.21846	0.0668816	0.445724
LOC_Os12g36270	expressed protein	-27.5433	1.94367e-09	5.27897e-08	19.7791	16.1181	22.6788	0.327689	0.668816	1.11431
LOC_Os02g37570	keratin-associated protein 5-3, putative, expressed	-27.4844	9.89878e-09	2.36496e-07	2.67059	1.6018	2.80069	0.10923	0	0.148575
LOC_Os01g40120	expressed protein	-27.4575	1.13656e-08	2.69245e-07	1.66912	1.80203	1.4345	0.21846	0	0
LOC_Os07g13800	cytokinin-N-glucosyltransferase, putative, expressed	-27.382	2.41518e-23	3.15012e-21	15.6897	13.315	17.2823	0.327689	0.735698	0.594298
LOC_Os02g05410	splicing factor 3B subunit 1, putative, expressed	-27.3144	1.03408e-38	3.68229e-36	50.7412	45.6514	56.1505	2.1846	1.40451	2.22862
LOC_Os01g22480	OsFBDUF4 - F-box and DUF domain containing protein, expressed	-25.2952	2.02106e-11	7.50671e-10	6.75993	6.00676	7.8556	0	0.735698	0
LOC_Os02g06160	cysteine-rich receptor-like protein kinase 16 precursor, putative, expressed	-24.9445	4.49633e-08	9.5976e-07	11.6004	9.36054	12.4323	0.21846	0.80258	0.297149
LOC_Os01g02580	protein kinase domain containing protein, expressed	-24.7944	4.38031e-12	1.73312e-10	2.8375	2.7531	2.59576	0.10923	0.0668816	0.148575
LOC_Os11g41210	disease resistance protein RPM1, putative, expressed	-24.3987	2.41109e-17	1.76766e-15	7.51103	7.35828	7.8556	0	0.267527	0.594298
LOC_Os07g45070	FAT domain-containing protein, putative, expressed	-24.3503	3.29392e-15	1.90453e-13	36.971	22.5254	46.5188	0.546149	0.869461	2.8972
LOC_Os05g36040	retrotransposon protein, putative, unclassified, expressed	-24.3364	6.19946e-08	1.29376e-06	1.25184	1.1513	1.98098	0.21846	0	0
LOC_Os11g47300	receptor-like protein kinase precursor, putative, expressed	-24.0133	2.41119e-05	0.000264901	7.92831	6.55738	10.588	0.21846	0.668816	0.148575
LOC_Os05g14040	G-patch domain containing protein, expressed	-23.7424	1.28725e-08	3.03025e-07	1.25184	1.1513	1.70774	0	0.133763	0
LOC_Os02g06205	phytosulfokine receptor precursor, putative, expressed	-23.4151	1.73266e-08	3.96637e-07	1.58566	1.20135	1.29788	0	0.0668816	0.0742873
LOC_Os10g31490	retrotransposon protein, putative, unclassified, expressed	-23.2758	7.90735e-14	3.91597e-12	57.5011	56.3635	59.2927	3.16766	0.936343	3.64008
LOC_Os03g19462	expressed protein	-22.5851	3.60386e-14	1.87151e-12	6.34265	4.05456	9.15349	0	0.133763	0.668585
LOC_Os08g43000	CC-NBS-LRR, putative, expressed	-22.0482	8.21844e-18	6.33583e-16	8.67942	9.91116	7.78729	0.655379	0.334408	0.297149
LOC_Os11g38720	retrotransposon protein, putative, Ty3-gypsy subclass	-21.9938	5.18844e-10	1.57294e-08	2.16985	3.05344	1.91267	0	0.0668816	0.222862
LOC_Os10g41980	RALFL26 - Rapid ALkalinization Factor RALF family protein precursor, expressed	-21.3293	9.62055e-42	4.23191e-39	1311.18	1471.51	1259.56	55.161	67.6173	73.0244
LOC_Os09g25625	S-adenosyl-l-methionine decarboxylase leader peptide, putative, expressed	-21.0648	2.82494e-06	4.05468e-05	21.8655	29.4331	23.9767	0	0	3.4915
LOC_Os07g14370	transposon protein, putative, Mutator sub-class, expressed	-20.9262	0.00426517	0.0194957	1.66912	1.90214	2.45915	0.327689	0	0
LOC_Os06g48355	expressed protein	-20.8649	0.00168086	0.00919496	6.59302	0	24.3182	0	0	1.41146
LOC_Os01g01420	expressed protein	-20.7104	8.29219e-47	4.89545e-44	83.3725	75.9855	90.7835	4.58765	4.48107	3.4915
LOC_Os01g03360	BBTI5 - Bowman-Birk type bran trypsin inhibitor precursor, expressed	-20.6398	2.57891e-20	2.53751e-18	1658.19	1306.27	2067.32	126.379	44.6769	84.316
LOC_Os01g10110	cytokinin dehydrogenase precursor, putative, expressed	-20.5994	7.31411e-19	6.28677e-17	51.075	42.1475	62.3667	5.78918	1.67204	0.81716
LOC_Os12g36720	RGH1A, putative, expressed	-20.4509	8.03295e-15	4.4387e-13	6.00883	5.80654	7.65067	0.327689	0.267527	0.371436
LOC_Os11g31560	BRASSINOSTEROID INSENSITIVE 1-associated receptor kinase 1 precursor, putative, expressed	-19.848	2.86251e-07	5.11694e-06	1.75257	1.35152	1.91267	0	0	0.222862
LOC_Os01g66260	expressed protein	-19.6458	1.76857e-09	4.85038e-08	11.35	8.10913	11.8176	1.52922	0	0.297149
LOC_Os06g29220	erythronate-4-phosphate dehydrogenase domain containing protein, expressed	-19.5849	3.27004e-08	7.12926e-07	7.42758	4.60518	12.364	0.10923	0.200645	0.891447
LOC_Os08g05460	OsFBL40 - F-box domain and LRR containing protein, expressed	-19.3683	3.65564e-12	1.4671e-10	2.75405	2.70304	2.39084	0.10923	0.133763	0.148575
LOC_Os02g34250	expressed protein	-19.339	3.22771e-10	1.01273e-08	2.50368	1.90214	3.68872	0.327689	0.0668816	0.0742873
LOC_Os07g11080	retrotransposon protein, putative, unclassified, expressed	-19.335	0.000117412	0.00103376	1.33529	1.55175	2.1176	0.10923	0	0.148575
LOC_Os07g45410	retrotransposon protein, putative, Ty1-copia subclass, expressed	-18.9337	1.54531e-13	7.40759e-12	9.59743	7.40834	11.2711	0.10923	0.936343	0.371436
LOC_Os04g44240	cytokinin-O-glucosyltransferase 3, putative, expressed	-18.9207	7.47796e-13	3.27019e-11	11.8507	9.36054	11.7493	0.983068	0.80258	0.0742873
LOC_Os01g57920	OsFBL3 - F-box domain and LRR containing protein, expressed	-18.555	1.22161e-09	3.46031e-08	2.00294	2.00225	2.04929	0.10923	0.200645	0
LOC_Os07g23810	expressed protein	-18.4743	0.000493255	0.00344833	2.75405	3.10349	2.869	0	0.0668816	0.371436
LOC_Os02g57920	NA	-18.3347	1.89433e-25	2.91078e-23	16.9416	17.0692	18.102	1.31076	0.80258	0.891447
LOC_Os12g41580	NA	-18.3249	9.64944e-11	3.27497e-09	3.42169	3.25366	2.32253	0.21846	0	0.297149
LOC_Os05g27650	transposon protein, putative, CACTA, En/Spm sub-class, expressed	-18.2548	1.30972e-06	2.04186e-05	1.33529	1.50169	1.70774	0	0.0668816	0.148575
LOC_Os01g71670	glycosyl hydrolases family 17, putative, expressed	-18.1766	1.13105e-09	3.23235e-08	38.3063	23.126	54.9209	0.764608	0.535053	5.05153
LOC_Os04g39910	receptor-like protein kinase, putative, expressed	-17.9209	2.26996e-09	6.09143e-08	3.00441	2.05231	3.68872	0.10923	0.0668816	0.297149
LOC_Os03g24300	LTPL1 - Protease inhibitor/seed storage/LTP family protein precursor, expressed	-17.6104	2.48464e-14	1.30846e-12	4.84044	5.10575	5.19153	0.21846	0.40129	0.222862
LOC_Os01g05460	expressed protein	-17.5722	2.24706e-08	5.05115e-07	2.42022	1.9522	1.36619	0	0.0668816	0.222862
LOC_Os11g39209	expressed protein	-17.0589	5.2709e-14	2.66488e-12	6.42611	7.05795	8.33377	0.764608	0.468172	0.148575
LOC_Os08g16359	expressed protein	-16.8155	1.46289e-09	4.07178e-08	2.00294	2.65299	2.18591	0.21846	0.133763	0.0742873
LOC_Os04g38380	expressed protein	-16.8125	2.24491e-07	4.15188e-06	1.41875	1.50169	1.29788	0	0	0.222862
LOC_Os11g45850	WRKY61, expressed	-16.7615	8.64012e-10	2.53707e-08	2.25331	2.25254	2.18591	0	0.200645	0.148575
LOC_Os06g28240	expressed protein	-16.2871	1.8409e-11	6.87166e-10	3.67206	4.15468	3.96196	0.327689	0.133763	0.297149
LOC_Os04g44950	short-chain dehydrogenase/reductase, putative, expressed	-16.2689	1.98389e-18	1.61842e-16	32.1305	28.6322	33.3351	1.0923	1.00322	3.71436
LOC_Os06g41480	vrga1, putative, expressed	-15.8954	1.71161e-16	1.15657e-14	6.84339	6.75761	10.3831	0.655379	0.40129	0.520011
LOC_Os12g43490	thaumatin, putative, expressed	-15.8034	3.64585e-14	1.88894e-12	256.961	235.966	277.337	13.763	25.7494	10.9945
LOC_Os04g38290	expressed protein	-15.4958	2.64394e-37	8.59625e-35	51.9096	52.5592	50.5491	3.93227	2.94279	3.56579
LOC_Os01g22430	OsFBDUF3 - F-box and DUF domain containing protein, expressed	-15.4849	1.66041e-06	2.53064e-05	10.7658	11.4128	10.7929	0	2.00645	0.0742873
LOC_Os01g05250	expressed protein	-15.3785	5.84231e-08	1.22378e-06	1.25184	2.05231	1.63943	0	0.133763	0.148575
LOC_Os04g47660	retrotransposon protein, putative, unclassified, expressed	-15.3016	0.000301166	0.00229886	2.25331	2.00225	1.50281	0	0.334408	0
LOC_Os06g06610	expressed protein	-15.1488	5.67345e-12	2.21354e-10	6.92684	6.85772	6.48941	0.436919	0.334408	0.594298
LOC_Os12g28550	ATPase, AAA family domain containing protein, expressed	-15.021	1.52365e-18	1.26598e-16	28.2081	27.1305	28.2119	1.52922	2.14021	2.00576
LOC_Os09g14270	transposon protein, putative, CACTA, En/Spm sub-class, expressed	-14.9803	1.70567e-07	3.21555e-06	2.50368	2.70304	2.59576	0.655379	0	0
LOC_Os11g28530	terpene synthase, putative, expressed	-14.8382	5.65056e-09	1.41006e-07	29.7938	20.2728	32.1738	0.436919	0.735698	4.30866
LOC_Os11g39120	expressed protein	-14.7392	2.93097e-07	5.22681e-06	1.75257	1.65186	1.4345	0	0	0.297149
LOC_Os01g02610	protein kinase domain containing protein, expressed	-14.629	4.33836e-08	9.29904e-07	1.58566	2.00225	2.18591	0	0.267527	0.0742873
LOC_Os08g38040	transposon protein, putative, unclassified, expressed	-14.4839	1.7901e-09	4.89745e-08	6.59302	7.95896	7.78729	0.655379	0.0668816	0.891447
LOC_Os05g48860	interferon-induced guanylate-binding protein 2, putative, expressed	-14.3275	1.54455e-10	5.08818e-09	6.42611	4.15468	6.62603	0.327689	0.0668816	0.81716
LOC_Os01g58450	retrotransposon protein, putative, Ty1-copia subclass, expressed	-14.3208	9.54354e-10	2.77691e-08	2.75405	2.10237	2.04929	0	0.0668816	0.371436
LOC_Os07g39910	pentatricopeptide repeat domain containing protein, putative, expressed	-13.8921	2.01246e-07	3.7623e-06	2.00294	1.40158	1.22957	0.10923	0	0.222862
LOC_Os12g33210	OsFBL59 - F-box domain and LRR containing protein, expressed	-13.6989	3.43197e-15	1.97925e-13	9.93126	10.7121	10.588	0.983068	0.735698	0.668585
LOC_Os02g37590	glycerophosphoryl diester phosphodiesterase family protein, putative, expressed	-13.6092	7.09751e-10	2.10719e-08	28.7088	30.3342	25.6844	1.41999	2.47462	2.45148
LOC_Os05g08044	NA	-13.5797	2.55244e-07	4.6409e-06	1.16838	1.35152	1.98098	0.21846	0.133763	0
LOC_Os06g50539	expressed protein	-13.3745	1.60641e-05	0.000188189	10.8493	15.5175	12.1591	0	1.27075	1.56003
LOC_Os02g17292	retrotransposon protein, putative, unclassified, expressed	-13.3212	1.77821e-19	1.60857e-17	30.2945	26.1294	35.3161	3.38612	1.73892	2.15433
LOC_Os07g36980	TKL_IRAK_DUF26-ld.7 - DUF26 kinases have homology to DUF26 containing loci, expressed	-13.2504	6.40131e-08	1.32969e-06	2.00294	1.65186	1.63943	0	0.200645	0.148575
LOC_Os11g35200	retrotransposon protein, putative, unclassified, expressed	-13.2404	2.24836e-09	6.05519e-08	2.42022	1.75197	3.21055	0.10923	0.267527	0.148575
LOC_Os07g28644	expressed protein	-13.1521	1.32226e-17	9.92094e-16	68.1835	75.2848	58.3364	6.33533	7.02257	2.74863
LOC_Os11g31530	BRASSINOSTEROID INSENSITIVE 1-associated receptor kinase 1 precursor, putative, expressed	-13.1147	0.00034239	0.00255564	1.16838	1.00113	1.29788	0.21846	0	0.0742873
LOC_Os05g40090	transposon protein, putative, unclassified, expressed	-13.0091	1.17541e-08	2.78155e-07	16.8581	9.66088	16.4626	0	1.20387	2.00576
LOC_Os09g29710	beta-expansin precursor, putative, expressed	-12.7832	6.75466e-09	1.66338e-07	277.992	175.147	378.913	5.35226	9.43031	50.1439
LOC_Os07g23660	retrotransposon protein, putative, unclassified, expressed	-12.6287	0.00485228	0.0216113	16.7746	12.0636	19.3316	0.21846	0.200645	3.34293
LOC_Os06g41740	transposon protein, putative, CACTA, En/Spm sub-class, expressed	-12.5443	1.11825e-16	7.69536e-15	18.5272	17.7199	23.6351	2.51228	0.936343	1.63432
LOC_Os04g48730	expressed protein	-12.531	2.54977e-51	2.20006e-48	183.77	185.559	187.373	12.6707	15.1821	17.8289
LOC_Os06g47360	beta-expansin precursor, putative, expressed	-12.5258	7.46595e-05	0.000702268	67.8497	41.8471	92.218	3.38612	0.267527	12.5545
LOC_Os10g22310	glutathione S-transferase GST 26, putative, expressed	-12.461	7.79673e-08	1.58578e-06	1.50221	1.75197	1.77605	0.10923	0.133763	0.148575
LOC_Os08g41580	ubiquitin carboxyl-terminal hydrolase, putative, expressed	-12.4466	5.9467e-07	1.00231e-05	5.25772	4.25479	4.78167	1.20153	0	0.148575
LOC_Os05g26020	cyclin, putative, expressed	-12.3199	9.5191e-16	5.80303e-14	8.59596	8.85997	8.40208	0.764608	0.80258	0.594298
LOC_Os01g39860	1-aminocyclopropane-1-carboxylate oxidase protein, putative, expressed	-12.261	5.41396e-07	9.21524e-06	4.84044	5.40609	4.91829	0.21846	0.334408	0.668585
LOC_Os06g16160	expressed protein	-12.1688	3.56164e-14	1.85818e-12	13.9371	13.6654	12.9105	0.655379	2.07333	0.594298
LOC_Os06g50950	GDSL-like lipase/acylhydrolase, putative, expressed	-12.0266	1.57377e-10	5.17682e-09	9.01324	6.00676	11.4077	0.983068	0.936343	0.371436
LOC_Os01g55960	pentatricopeptide, putative, expressed	-11.9994	2.08274e-07	3.88398e-06	1.41875	1.05118	1.57112	0.21846	0	0.148575
LOC_Os04g12950	indole-3-acetate beta-glucosyltransferase, putative, expressed	-11.9766	1.87249e-07	3.5182e-06	2.16985	2.05231	1.57112	0.10923	0.0668816	0.297149
LOC_Os01g65640	expressed protein	-11.7932	3.71172e-07	6.53088e-06	1.66912	1.75197	1.4345	0.327689	0.133763	0
LOC_Os06g08023	flavonol synthase/flavanone 3-hydroxylase, putative, expressed	-11.6657	3.44709e-07	6.09873e-06	1.58566	1.20135	1.02464	0	0.133763	0.148575
LOC_Os06g03740	folic acid binding protein, putative, expressed	-11.615	5.04809e-09	1.26961e-07	4.08934	4.00451	4.03027	0	0.735698	0.222862
LOC_Os01g16130	retrotransposon protein, putative, unclassified, expressed	-11.4812	1.9901e-17	1.48325e-15	17.1919	16.018	18.307	0.764608	1.40451	2.3029
LOC_Os07g25150	myb-related protein 306, putative, expressed	-11.451	0.0011095	0.00663728	1.83603	1.35152	1.4345	0	0	0.371436
LOC_Os04g10590	retrotransposon protein, putative, unclassified, expressed	-11.2794	0.00142236	0.00805992	2.00294	2.45276	2.04929	0	0.535053	0
LOC_Os04g40920	expressed protein	-11.2451	3.22198e-07	5.70947e-06	2.92096	2.95332	3.27886	0.436919	0.133763	0.297149
LOC_Os12g37380	RNA pseudouridine synthase, putative, expressed	-11.2266	1.30318e-10	4.33119e-09	4.59008	4.50507	3.48379	0.546149	0.200645	0.445724
LOC_Os11g08020	ankyrin repeat family protein, putative, expressed	-11.1999	0.00127475	0.00740819	14.8552	14.9168	18.0337	1.85691	1.40451	1.1886
LOC_Os03g38740	Dicer, putative, expressed	-11.1821	2.68048e-24	3.782e-22	168.414	131.548	167.563	9.1753	13.1757	20.2804
LOC_Os07g23850	glycosyl hydrolase, putative, expressed	-11.124	2.4381e-07	4.47964e-06	72.5232	71.03	79.0342	10.7045	4.7486	5.64583
LOC_Os10g24004	expressed protein	-11.1098	1.35452e-16	9.26445e-15	13.1026	14.216	12.0225	1.31076	1.53828	0.81716
LOC_Os02g10100	leucine-rich repeat receptor protein kinase EXS precursor, putative, expressed	-11.0429	8.6691e-10	2.54226e-08	3.17133	2.40271	4.03027	0.327689	0.40129	0.148575
LOC_Os02g10110	Leucine Rich Repeat family protein, expressed	-10.7611	1.36695e-07	2.63002e-06	3.08787	2.40271	2.93731	0	0.133763	0.594298
LOC_Os02g44970	expressed protein	-10.7155	2.39656e-06	3.52554e-05	2.75405	2.25254	3.41548	0	0.0668816	0.668585
LOC_Os12g27780	transposon protein, putative, CACTA, En/Spm sub-class, expressed	-10.6882	6.31909e-10	1.88765e-08	10.1816	7.75874	9.49503	0.436919	0.334408	1.78289
LOC_Os05g08850	cytochrome P450, putative, expressed	-10.6541	5.69813e-13	2.52134e-11	6.50956	6.3071	6.14786	0.436919	0.601935	0.742873
LOC_Os02g06588	ATP binding protein, putative, expressed	-10.6419	8.69274e-08	1.75529e-06	19.946	13.2649	23.9084	0.764608	0.267527	4.30866
LOC_Os09g29690	beta-expansin precursor, putative, expressed	-10.606	4.06737e-09	1.04045e-07	71.3548	45.4512	97.1362	2.9492	3.00967	14.2632
LOC_Os11g47310	receptor kinase-like protein, identical, putative, expressed	-10.5853	1.12511e-19	1.02604e-17	25.9548	20.3729	25.0696	1.41999	3.14344	2.22862
LOC_Os12g12990	transposon protein, putative, CACTA, En/Spm sub-class, expressed	-10.5544	1.34193e-08	3.13839e-07	2.42022	1.90214	3.96196	0	0.200645	0.520011
LOC_Os09g07300	BIG, putative, expressed	-10.5221	3.01529e-12	1.23215e-10	58.5861	37.5423	68.3779	2.73074	2.67527	10.3259
LOC_Os12g03080	rp3 protein, putative, expressed	-10.5206	1.28478e-09	3.62094e-08	19.7791	16.869	18.6485	1.0923	2.67527	1.56003
LOC_Os05g50624	transposon protein, putative, unclassified, expressed	-10.4759	2.339e-07	4.31522e-06	52.0765	57.2645	50.4808	1.31076	13.1088	1.1886
LOC_Os01g54980	expressed protein	-10.4341	2.38468e-06	3.51037e-05	22.9504	26.5299	24.3865	1.20153	1.40451	4.53152
LOC_Os08g36910	alpha-amylase precursor, putative, expressed	-10.4328	8.40222e-06	0.000106434	10.0147	6.20699	12.0225	1.96614	0	0.965734
LOC_Os06g16300	BRASSINOSTEROID INSENSITIVE 1-associated receptor kinase 1 precursor, putative, expressed	-10.4292	1.79798e-18	1.48841e-16	31.7133	32.5867	37.4337	2.40306	5.01612	2.52577
LOC_Os03g48100	NA	-10.3604	7.10099e-10	2.10719e-08	8.59596	5.45614	10.0415	0.327689	0.40129	1.56003
LOC_Os02g11930	receptor-like protein kinase precursor, putative, expressed	-10.3086	5.95629e-05	0.000577456	4.25625	3.35378	4.57674	0.21846	0.133763	0.81716
LOC_Os06g47800	disease resistance protein RGA3, putative, expressed	-10.2088	2.43447e-09	6.48633e-08	3.33824	3.75423	4.50843	0.21846	0.80258	0.0742873
LOC_Os03g37930	potassium transporter, putative, expressed	-10.2085	3.58524e-07	6.32322e-06	17.3588	10.5118	23.84	2.29383	0.0668816	2.8972
LOC_Os04g24340	phytase, putative, expressed	-10.1931	0.00728141	0.0297555	1.33529	1.05118	1.22957	0.327689	0.0668816	0
LOC_Os01g10710	receptor-like protein kinase, putative, expressed	-10.1143	2.85282e-05	0.000307842	2.50368	1.75197	3.00562	0.21846	0.200645	0.297149
LOC_Os02g37380	expressed protein	-10.0821	4.46173e-07	7.70549e-06	81.2026	77.1368	90.7151	9.1753	0.535053	15.6746
LOC_Os07g42750	DDT domain containing protein, putative, expressed	-10.0588	2.78751e-10	8.84513e-09	7.67795	5.35603	10.3147	0.436919	0.601935	1.26288
LOC_Os12g06250	expressed protein	-10.0514	2.06683e-12	8.60246e-11	6.42611	6.55738	6.07955	0.983068	0.668816	0.371436
LOC_Os09g24260	WD domain, G-beta repeat domain containing protein, expressed	-10.0043	4.10731e-07	7.14843e-06	41.3107	27.7312	49.5245	0.655379	1.27075	9.80592
LOC_Os06g02555	expressed protein	-9.98825	0.000911146	0.00565753	28.9592	14.8167	50.0709	0	0.200645	8.98876
LOC_Os04g36580	retrotransposon protein, putative, unclassified, expressed	-9.973	2.58144e-16	1.71337e-14	31.9636	33.6379	33.8816	4.80611	1.4714	4.23437
LOC_Os10g26910	NA	-9.89328	0.00811378	0.0323236	2.92096	2.7531	2.73238	0	0.668816	0.148575
LOC_Os11g01720	expressed protein	-9.86107	9.03222e-10	2.64184e-08	3.67206	2.90327	4.16689	0.10923	0.334408	0.594298
LOC_Os04g20210	expressed protein	-9.83646	1.24454e-13	6.06958e-12	8.01177	7.50845	8.26546	0.983068	0.936343	0.594298
LOC_Os01g16124	retrotransposon protein, putative, unclassified, expressed	-9.79858	1.51866e-12	6.42821e-11	9.8478	7.80879	13.5253	1.0923	1.20387	0.965734
LOC_Os09g36619	expressed protein	-9.79046	2.05983e-12	8.58926e-11	9.93126	10.2616	12.6373	1.20153	1.07011	1.1886
LOC_Os01g73005	expressed protein	-9.76386	3.98009e-12	1.58878e-10	8.17868	9.01014	9.49503	1.41999	0.535053	0.965734
LOC_Os12g25370	retrotransposon protein, putative, unclassified, expressed	-9.73343	1.20529e-07	2.35331e-06	2.16985	1.75197	1.50281	0.10923	0.200645	0.222862
LOC_Os05g08900	expressed protein	-9.62803	1.79504e-20	1.78186e-18	23.0338	25.6289	24.045	3.60458	2.60838	1.78289
LOC_Os07g44160	retrotransposon protein, putative, unclassified, expressed	-9.54519	4.30916e-06	5.93806e-05	3.83897	3.95445	6.48941	0.983068	0.267527	0.371436
LOC_Os01g05105	expressed protein	-9.52203	1.7036e-07	3.21435e-06	1.75257	1.35152	2.18591	0	0.200645	0.297149
LOC_Os10g04750	OsFBX362 - F-box domain containing protein, expressed	-9.37658	2.54733e-06	3.69883e-05	1.16838	1.75197	1.50281	0.10923	0.267527	0.0742873
LOC_Os05g31744	expressed protein	-9.36163	1.67233e-07	3.16132e-06	2.42022	2.40271	1.84436	0.327689	0.334408	0.0742873
LOC_Os10g07556	wall-associated receptor kinase-like 22 precursor, putative, expressed	-9.34577	3.83687e-10	1.19054e-08	7.67795	6.45727	8.81194	0.436919	0.735698	1.26288
LOC_Os11g39350	expressed protein	-9.28354	3.92289e-10	1.2122e-08	5.00736	4.55513	4.78167	0.436919	0.668816	0.445724
LOC_Os02g47510	9-cis-epoxycarotenoid dioxygenase 1, chloroplast precursor, putative, expressed	-9.28298	5.67318e-06	7.53089e-05	2.67059	3.95445	1.29788	0.327689	0.40129	0.148575
LOC_Os12g26500	retrotransposon protein, putative, unclassified, expressed	-9.28205	0.000216563	0.00174511	2.58713	2.70304	1.98098	0	0	0.742873
LOC_Os03g01600	aminotransferase domain containing protein, putative, expressed	-9.27564	9.35665e-16	5.71954e-14	31.7133	28.9326	35.7259	1.41999	5.21677	3.78865
LOC_Os03g62400	pentatricopeptide, putative, expressed	-9.23571	3.89078e-06	5.41538e-05	1.50221	1.10124	1.16126	0	0	0.371436
LOC_Os02g17000	OsSub14 - Putative Subtilisin homologue, expressed	-9.23465	1.33237e-10	4.41513e-09	48.9886	40.2453	51.5737	1.52922	3.54473	10.1774
LOC_Os11g11650	expressed protein	-9.22574	5.48689e-10	1.65004e-08	6.17574	4.65524	8.12884	0.764608	0.535053	0.81716
LOC_Os02g36190	cytochrome P450, putative, expressed	-9.21913	3.21236e-09	8.34098e-08	249.116	167.288	317.23	13.6537	18.4593	48.361
LOC_Os02g37540	expressed protein	-9.17295	7.87967e-09	1.91106e-07	2.25331	1.80203	3.21055	0.10923	0.200645	0.445724
LOC_Os04g23620	D-mannose binding lectin family protein, expressed	-9.16779	1.34299e-08	3.13839e-07	2.42022	1.85209	3.00562	0.21846	0.267527	0.297149
LOC_Os09g16780	expressed protein	-9.0719	0.000657142	0.00432961	1.33529	1.05118	2.59576	0	0.133763	0.371436
LOC_Os03g01470	expressed protein	-8.95711	3.62287e-08	7.86031e-07	7.0103	5.65637	7.30913	1.31076	0.200645	0.891447
LOC_Os04g52030	zinc finger domain, LSD1 subclass family protein, expressed	-8.9343	1.90695e-07	3.57697e-06	4.00588	2.85321	5.6697	0.10923	0.200645	1.04002
LOC_Os11g33394	plant protein of unknown function domain containing protein, expressed	-8.8947	1.0302e-05	0.000127477	1.33529	1.1513	1.09295	0.10923	0.200645	0.0742873
LOC_Os08g27630	retrotransposon protein, putative, unclassified, expressed	-8.86987	3.18323e-12	1.29606e-10	8.34559	7.75874	6.83096	0.873838	0.601935	1.1886
LOC_Os12g11370	verticillium wilt disease resistance protein, putative, expressed	-8.85546	8.33315e-05	0.000773699	16.8581	13.5152	20.9027	1.0923	1.93957	2.82292
LOC_Os04g53040	retrotransposon protein, putative, unclassified, expressed	-8.78972	1.20466e-10	4.02764e-09	8.59596	7.108	5.87463	0.764608	1.07011	0.668585
LOC_Os01g02680	protein kinase domain containing protein, expressed	-8.77988	1.67354e-08	3.83888e-07	4.50662	4.15468	3.75703	0.436919	0.334408	0.668585
LOC_Os11g47320	protein transporter, putative, expressed	-8.66139	2.73738e-10	8.72306e-09	23.7849	25.4286	24.2499	2.40306	4.54795	1.78289
LOC_Os04g20070	tropinone reductase 2, putative, expressed	-8.65781	0.00203117	0.0107495	3.08787	2.70304	3.34717	0.983068	0.200645	0
LOC_Os11g43410	Leucine Rich Repeat family protein, expressed	-8.64	0.00388338	0.0180934	3.75552	3.70417	5.53308	0.327689	0.133763	1.04002
LOC_Os05g25430	receptor-like protein kinase At3g46290 precursor, putative, expressed	-8.62013	4.98995e-05	0.000494892	40.5596	38.0428	42.5569	1.41999	10.0991	2.82292
LOC_Os11g45820	expressed protein	-8.61721	1.2981e-05	0.000156316	2.58713	1.75197	1.57112	0.10923	0.535053	0
LOC_Os11g04894	expressed protein	-8.5902	0.00836057	0.0330795	4.00588	4.30485	3.07393	1.20153	0.267527	0
LOC_Os02g22250	retrotransposon protein, putative, unclassified, expressed	-8.57669	5.88267e-08	1.23108e-06	11.9342	11.2126	13.1154	2.29383	0.936343	1.26288
LOC_Os01g41770	leucine rich repeat protein, putative, expressed	-8.55085	1.79335e-09	4.90037e-08	4.08934	3.80428	3.82534	0.873838	0.334408	0.297149
LOC_Os01g27210	glutathione S-transferase, putative, expressed	-8.37023	4.17682e-35	1.17128e-32	89.2978	86.5474	100.347	14.4183	10.2998	9.88021
LOC_Os11g40150	DNA repair protein Rad51, putative, expressed	-8.36127	0.000112833	0.000999991	31.6298	32.4365	32.2421	1.0923	10.5004	0.222862
LOC_Os02g47890	expressed protein	-8.34335	1.07432e-06	1.70569e-05	2.33677	1.55175	4.03027	0.21846	0.267527	0.445724
LOC_Os03g54030	transposon protein, putative, CACTA, En/Spm sub-class, expressed	-8.32539	7.3893e-07	1.2216e-05	3.50515	3.60406	4.71336	1.0923	0.200645	0.297149
LOC_Os07g33480	cytochrome P450 domain containing protein, expressed	-8.31966	3.25016e-06	4.60898e-05	2.16985	2.10237	2.18591	0	0.200645	0.520011
LOC_Os10g35160	expressed protein	-8.30214	1.03026e-09	2.97846e-08	4.00588	3.45389	4.09858	0.327689	0.601935	0.445724
LOC_Os06g03610	TKL_IRAK_CrRLK1L-1.13 - The CrRLK1L-1 subfamily has homology to the CrRLK1L homolog, expressed	-8.28095	6.28028e-08	1.30819e-06	2.16985	2.00225	3.75703	0.327689	0.200645	0.445724
LOC_Os03g09260	ubiquitin carboxyl-terminal hydrolase 26, putative, expressed	-8.21042	3.6357e-07	6.40718e-06	3.33824	2.20248	4.9866	0.327689	0.0668816	0.891447
LOC_Os05g02564	expressed protein	-8.20391	0.00176836	0.009579	3.17133	2.90327	2.45915	0.21846	0.668816	0.148575
LOC_Os03g62314	retrotransposon protein, putative, LINE subclass, expressed	-8.19344	9.68856e-06	0.000120685	1.33529	1.25141	1.98098	0	0.0668816	0.445724
LOC_Os01g58530	NB-ARC/LRR disease resistance protein, putative, expressed	-8.17112	2.21819e-09	5.98832e-08	9.18015	8.50958	10.1781	1.20153	1.93957	0.371436
LOC_Os06g30901	HEAT repeat family protein, putative, expressed	-8.15602	4.7339e-08	1.00473e-06	4.67353	3.05344	4.91829	0.21846	0.40129	0.891447
LOC_Os12g25660	cytochrome P450, putative, expressed	-8.14392	1.42936e-06	2.213e-05	14.271	11.1125	19.6049	0.983068	0.535053	4.01151
LOC_Os02g55160	expressed protein	-8.09634	0.000137512	0.00118339	11.8507	7.95896	16.1211	0	0.468172	3.86294
LOC_Os11g43800	PPR repeat domain containing protein, putative, expressed	-8.09559	0.000267554	0.00208413	3.75552	2.90327	3.96196	0	0.0668816	1.1886
LOC_Os11g47570	glycosyl hydrolase, putative, expressed	-8.03849	2.85273e-09	7.48516e-08	34.1335	28.6322	41.1224	2.29383	1.33763	9.36019
LOC_Os08g39850	lipoxygenase, chloroplast precursor, putative, expressed	-8.02522	6.28826e-09	1.55879e-07	660.554	517.783	836.656	64.8825	43.1387	147.906
LOC_Os07g10590	transporter family protein, putative, expressed	-7.99885	9.75655e-09	2.33531e-07	3.08787	2.45276	3.14224	0.21846	0.535053	0.297149
LOC_Os03g57560	piwi domain containing protein, expressed	-7.99586	1.5554e-14	8.38792e-13	15.9401	15.5175	16.8042	1.52922	2.74215	1.85718
LOC_Os06g11500	MCM9 - Putative minichromosome maintenance MCM family subunit 9, expressed	-7.92577	6.61929e-16	4.14797e-14	16.2739	15.7177	21.8591	2.83997	2.47462	1.78289
LOC_Os06g06440	ABC transporter, ATP-binding protein, putative, expressed	-7.91595	9.37802e-08	1.87709e-06	13.9371	9.26043	17.5556	0.983068	0.535053	3.64008
LOC_Os02g18140	NBS type disease resistance protein, putative, expressed	-7.90121	1.43828e-07	2.76018e-06	3.25478	2.85321	4.91829	0.327689	0.535053	0.520011
LOC_Os11g02000	retrotransposon protein, putative, unclassified, expressed	-7.89213	3.72694e-12	1.49304e-10	22.3662	23.977	24.5915	3.60458	4.68172	1.11431
LOC_Os02g34130	transposon protein, putative, CACTA, En/Spm sub-class, expressed	-7.88353	0.00053792	0.00369608	2.42022	1.90214	3.14224	0.21846	0.200645	0.520011
LOC_Os02g05810	expressed protein	-7.87196	0.000362963	0.00268736	21.5316	20.0225	20.3563	1.20153	6.35376	0.520011
LOC_Os11g31550	BRASSINOSTEROID INSENSITIVE 1-associated receptor kinase 1 precursor, putative, expressed	-7.87054	2.17818e-07	4.04179e-06	13.2695	9.66088	17.214	0.327689	1.8058	2.8972
LOC_Os11g42370	transferase family protein, putative, expressed	-7.86323	4.79932e-06	6.51348e-05	44.0647	32.887	61.6836	3.16766	1.4714	13.0746
LOC_Os04g08070	expressed protein	-7.85024	1.41753e-05	0.000168895	1.08493	1.35152	1.29788	0.10923	0.200645	0.148575
LOC_Os03g47620	ankyrin, putative, expressed	-7.8455	5.20334e-09	1.30427e-07	6.59302	6.3071	6.35279	1.20153	0.80258	0.594298
LOC_Os04g26841	importin-8, putative, expressed	-7.84119	4.47632e-08	9.56399e-07	37.4717	26.9804	49.4561	1.52922	2.40774	10.5488
LOC_Os11g44500	protein kinase domain containing protein, expressed	-7.80705	0.000359759	0.00266628	4.08934	3.554	4.57674	1.74768	0.0668816	0
LOC_Os11g12260	non-TIR-NBS-LRR type resistance protein, putative, expressed	-7.80199	2.06008e-07	3.84491e-06	2.25331	2.20248	2.32253	0.21846	0.200645	0.445724
LOC_Os01g05620	NBS-LRR disease resistance protein, putative, expressed	-7.79057	8.98874e-05	0.000823045	1.58566	1.45163	1.84436	0	0.133763	0.445724
LOC_Os01g56850	expressed protein	-7.77504	2.46304e-07	4.51437e-06	6.92684	6.80766	7.78729	1.85691	0.936343	0.222862
LOC_Os08g15010	retrotransposon protein, putative, unclassified, expressed	-7.75101	2.57267e-07	4.67331e-06	2.25331	1.50169	2.32253	0	0.267527	0.445724
LOC_Os11g36180	receptor kinase, putative, expressed	-7.69694	1.21681e-05	0.000147876	1.50221	1.75197	1.09295	0.327689	0.133763	0.148575
LOC_Os06g37290	retrotransposon protein, putative, unclassified, expressed	-7.67965	0.000177038	0.00146773	4.67353	3.20361	4.3035	0.10923	0.468172	0.965734
LOC_Os07g40520	formin-like protein 20, putative, expressed	-7.65554	1.29706e-09	3.64641e-08	8.26214	5.25592	9.63165	0.655379	0.735698	1.63432
LOC_Os02g35329	RING-H2 finger protein ATL3F, putative, expressed	-7.64567	2.68589e-10	8.57115e-09	12.5184	11.1125	15.9844	1.96614	1.4714	1.93147
LOC_Os02g57800	PPR repeat containing protein, expressed	-7.61725	7.81043e-08	1.58713e-06	3.50515	2.20248	3.27886	0.21846	0.267527	0.668585
LOC_Os08g39570	Leucine Rich Repeat family protein, expressed	-7.61702	2.40676e-06	3.53822e-05	3.17133	3.05344	3.14224	0.21846	0.468172	0.520011
LOC_Os06g19360	cadmium tolerance factor, putative, expressed	-7.59927	9.91288e-07	1.5953e-05	2.0864	1.40158	2.73238	0.436919	0.0668816	0.371436
LOC_Os01g68470	expressed protein	-7.55546	9.37959e-08	1.87709e-06	3.83897	4.90552	3.5521	0.436919	0.468172	0.742873
LOC_Os04g30240	OsWAK60 - OsWAK receptor-like protein kinase, expressed	-7.51612	7.25459e-05	0.00068555	4.00588	3.45389	3.5521	0.873838	0.40129	0.297149
LOC_Os06g48010	peroxidase precursor, putative, expressed	-7.47582	3.12695e-07	5.55423e-06	2.25331	2.35265	1.77605	0	0.200645	0.594298
LOC_Os06g07370	transposon protein, putative, unclassified, expressed	-7.46917	0.000870887	0.00544978	37.889	35.8404	37.6386	0	3.67849	11.1431
LOC_Os04g12900	glucosyltransferase, putative, expressed	-7.45714	4.35534e-08	9.32326e-07	6.50956	5.45614	8.40208	1.20153	1.20387	0.445724
LOC_Os12g32680	NB-ARC domain containing protein, expressed	-7.44618	7.37228e-07	1.22054e-05	1.75257	1.40158	2.73238	0.21846	0.334408	0.222862
LOC_Os03g07220	PPR repeat domain containing protein, putative, expressed	-7.38992	1.57641e-05	0.000185255	7.42758	5.05569	7.03589	0	0.40129	2.15433
LOC_Os12g36620	pentatricopeptide, putative, expressed	-7.33527	6.25523e-08	1.30418e-06	2.58713	2.05231	2.80069	0.10923	0.334408	0.520011
LOC_Os02g01275	expressed protein	-7.31892	8.89113e-06	0.000111744	1.00147	1.20135	3.00562	0.10923	0.200645	0.371436
LOC_Os03g20260	aspartic proteinase nepenthesin-1 precursor, putative, expressed	-7.25789	3.94464e-14	2.03435e-12	51.6592	44.1497	55.9456	3.82304	10.7679	6.68585
LOC_Os03g07750	expressed protein	-7.25382	8.13769e-19	6.96797e-17	34.3004	31.936	41.9421	4.0415	4.88236	6.31442
LOC_Os10g22720	expressed protein	-7.24174	3.64723e-06	5.12027e-05	1.91949	1.50169	2.39084	0.327689	0.200645	0.297149
LOC_Os11g06590	alcohol dehydrogenase GroES-like domain containing protein, expressed	-7.22956	1.51233e-06	2.33179e-05	1.83603	1.6018	1.63943	0	0.267527	0.371436
LOC_Os11g14150	transposon protein, putative, Pong sub-class, expressed	-7.21711	0.0102401	0.0388161	1.50221	1.75197	1.57112	0	0.334408	0.297149
LOC_Os10g06140	OsWAK105 - OsWAK receptor-like protein kinase, expressed	-7.15909	2.61082e-13	1.21517e-11	16.5243	11.7632	21.0394	1.20153	3.00967	2.67434
LOC_Os06g49185	expressed protein	-7.07945	8.81736e-06	0.000110945	1.91949	1.20135	1.98098	0.21846	0.200645	0.297149
LOC_Os08g24400	SWP, putative, expressed	-7.05263	2.98456e-07	5.30972e-06	8.01177	5.10575	9.01687	0.764608	0.468172	1.93147
LOC_Os01g71340	glycosyl hydrolases family 17, putative, expressed	-7.03626	1.33288e-05	0.000160246	546.219	337.18	728.249	43.0365	12.975	174.426
LOC_Os08g32140	retrotransposon protein, putative, unclassified, expressed	-7.02851	1.05325e-05	0.000129899	3.58861	3.15355	2.93731	1.31076	0.0668816	0.222862
LOC_Os06g16370	CCT/B-box zinc finger protein, putative, expressed	-6.98466	2.28847e-09	6.12644e-08	6.09228	5.75648	7.30913	0.546149	1.07011	1.11431
LOC_Os04g12920	expressed protein	-6.94211	1.46639e-07	2.81171e-06	4.42316	5.10575	2.73238	0.873838	0.200645	0.81716
LOC_Os05g48640	ATROPGEF7/ROPGEF7, putative, expressed	-6.92984	1.76482e-06	2.66792e-05	2.42022	3.15355	3.21055	0.546149	0.334408	0.445724
LOC_Os07g14080	transferase family protein, putative, expressed	-6.89103	1.9813e-06	2.95928e-05	3.42169	3.00338	2.18591	0.327689	0.334408	0.594298
LOC_Os04g54140	receptor-like kinase, putative, expressed	-6.88963	2.31028e-05	0.000254687	7.0103	6.95783	6.89927	2.07537	1.07011	0.148575
LOC_Os03g36830	expressed protein	-6.87019	3.09987e-05	0.000330368	2.92096	3.30372	3.34717	0.873838	0.267527	0.371436
LOC_Os07g23880	glycosyl hydrolase, family 31, putative, expressed	-6.85161	3.99352e-13	1.79181e-11	133.529	131.548	136.209	18.4598	18.7937	23.2519
LOC_Os09g39070	thiol protease SEN102 precursor, putative, expressed	-6.84954	8.57203e-11	2.94495e-09	52.4938	42.3977	56.1505	1.85691	11.9718	8.39446
LOC_Os05g31056	tetratricopeptide repeat containing protein, putative, expressed	-6.81291	2.22055e-07	4.11701e-06	15.7732	10.7121	18.7851	0.546149	1.27075	4.75438
LOC_Os04g41510	serine/threonine-protein kinase GCN2, putative, expressed	-6.76972	8.05233e-07	1.31858e-05	18.0265	12.414	20.4929	0.546149	1.40451	5.49726
LOC_Os06g50742	expressed protein	-6.75113	0.00197434	0.0105107	369.793	315.055	369.35	58.2195	66.5472	38.1836
LOC_Os02g20210	disease resistance protein RGA1, putative, expressed	-6.71524	2.73788e-06	3.9398e-05	1.83603	1.40158	1.63943	0.327689	0.133763	0.297149
LOC_Os11g38930	tRNA-splicing endonuclease subunit Sen2, putative, expressed	-6.70026	4.20852e-09	1.07533e-07	17.943	20.0726	17.4873	1.0923	2.00645	5.20011
LOC_Os04g50870	elongation factor Tu, putative, expressed	-6.68867	6.49988e-07	1.08577e-05	28.6254	28.0316	31.9689	4.0415	4.48107	5.12582
LOC_Os03g06860	transposon protein, putative, unclassified, expressed	-6.6471	1.10467e-08	2.62523e-07	8.01177	7.80879	7.65067	0.436919	1.27075	1.78289
LOC_Os03g40400	interferon-induced, double-stranded RNA-activated protein kinase, putative, expressed	-6.63696	1.72402e-05	0.000199159	5.92537	4.30485	5.94293	0.764608	0.535053	1.1886
LOC_Os05g37350	hhH-GPD superfamily base excision DNA repair protein, expressed	-6.62006	1.96108e-05	0.000222421	7.42758	5.65637	7.65067	1.31076	0.535053	1.41146
LOC_Os03g06850	B3 DNA binding domain containing protein, expressed	-6.60366	3.85159e-10	1.19346e-08	8.17868	9.11026	8.60701	1.41999	1.67204	0.965734
LOC_Os11g43320	NBS-LRR type disease resistance protein, putative, expressed	-6.54422	0.00244082	0.0124449	2.50368	2.20248	1.77605	0.436919	0	0.594298
LOC_Os03g50325	phosphatidylinositol 4-kinase, putative, expressed	-6.52409	1.074e-07	2.1247e-06	9.8478	7.00789	12.9105	0.546149	1.07011	2.8972
LOC_Os11g10690	NA	-6.5184	0.00264055	0.0132642	2.58713	1.75197	4.78167	0	0	1.33717
LOC_Os04g51580	leucine rich repeat containing protein, expressed	-6.48627	4.22791e-08	9.08515e-07	47.5699	35.9905	56.9702	4.47842	2.47462	14.9317
LOC_Os01g60490	WRKY22, expressed	-6.46766	2.49671e-05	0.000273359	3.42169	3.30372	3.75703	1.41999	0.200645	0.222862
LOC_Os08g41560	ubiquitin carboxyl-terminal hydrolase, putative, expressed	-6.4632	7.36905e-08	1.50562e-06	3.83897	2.95332	3.75703	0.327689	0.468172	0.81716
LOC_Os05g37340	expressed protein	-6.45131	2.3129e-10	7.47659e-09	6.84339	7.40834	6.07955	1.52922	1.00322	0.81716
LOC_Os12g35940	transposon protein, putative, CACTA, En/Spm sub-class, expressed	-6.43127	3.91164e-11	1.39735e-09	23.4511	17.4196	24.8647	4.25996	2.00645	4.38295
LOC_Os01g41650	pentatricopeptide, putative, expressed	-6.42745	1.21602e-06	1.91171e-05	3.67206	2.50282	2.80069	0.10923	0.267527	0.965734
LOC_Os11g11960	disease resistance protein RPM1, putative, expressed	-6.39191	6.44759e-14	3.22852e-12	40.1423	34.3887	43.9231	3.38612	6.75505	8.61732
LOC_Os10g29274	Leucine rich repeat N-terminal domain containing protein, putative, expressed	-6.33374	7.15326e-23	8.72154e-21	42.7294	41.2464	42.4886	6.99071	6.42064	7.28015
LOC_Os02g26480	OsSCP7 - Putative Serine Carboxypeptidase homologue, expressed	-6.30851	7.67893e-06	9.82151e-05	7.34412	5.05569	6.21617	1.41999	0.200645	1.48575
LOC_Os03g03730	regulatory protein, putative, expressed	-6.2952	5.12054e-13	2.27474e-11	20.864	22.5754	21.5175	2.29383	3.87914	4.30866
LOC_Os02g16940	OsSub13 - Putative Subtilisin homologue, expressed	-6.28277	1.23841e-05	0.000150338	29.6269	28.9326	30.0562	2.29383	3.87914	8.09731
LOC_Os02g13780	receptor-like protein kinase 2 precursor, putative, expressed	-6.2696	1.86306e-06	2.8032e-05	9.59743	7.50845	11.8176	1.31076	0.936343	2.45148
LOC_Os05g01444	polygalacturonase inhibitor precursor, putative, expressed	-6.26389	5.46122e-06	7.27968e-05	65.0122	49.1053	90.1004	5.78918	2.5415	24.4405
LOC_Os07g01820	OsMADS15 - MADS-box family gene with MIKCc type-box, expressed	-6.26214	2.17677e-10	7.07733e-09	14.1041	11.3127	14.0718	2.1846	1.87269	2.45148
LOC_Os01g48740	aspartyl protease family protein, putative, expressed	-6.26132	8.09357e-06	0.000102932	4.25625	3.50394	6.07955	1.74768	0.267527	0.445724
LOC_Os10g08640	expressed protein	-6.23836	2.61873e-08	5.81094e-07	3.58861	3.80428	4.23519	0.655379	0.735698	0.520011
LOC_Os04g02860	disease resistance protein RPM1, putative, expressed	-6.21937	1.77382e-06	2.67792e-05	2.58713	2.30259	3.5521	0.436919	0.133763	0.81716
LOC_Os04g40450	retrotransposon protein, putative, unclassified, expressed	-6.19747	2.61337e-05	0.000284604	2.25331	1.35152	1.63943	0.10923	0.535053	0.148575
LOC_Os07g40434	retrotransposon protein, putative, unclassified, expressed	-6.1717	3.05461e-05	0.000326942	1.58566	1.25141	2.1176	0.327689	0.200645	0.297149
LOC_Os04g56910	transferase family protein, putative, expressed	-6.17041	4.2576e-05	0.000433175	1.91949	1.90214	3.82534	0.873838	0.267527	0.222862
LOC_Os11g42070	Leucine Rich Repeat family protein, expressed	-6.16951	5.85574e-09	1.45964e-07	10.9327	8.35941	11.6809	0.764608	1.33763	2.8972
LOC_Os04g33840	pentatricopeptide, putative, expressed	-6.16228	6.10039e-05	0.000588629	1.58566	1.10124	2.18591	0	0.0668816	0.668585
LOC_Os08g22320	retrotransposon protein, putative, unclassified, expressed	-6.136	8.70926e-05	0.000802727	2.8375	1.9522	1.77605	0.546149	0	0.594298
LOC_Os05g05354	expressed protein	-6.11882	3.94794e-13	1.7817e-11	22.2827	21.6744	21.8591	5.46149	3.87914	2.08004
LOC_Os12g36680	expressed protein	-6.09244	1.3105e-13	6.3636e-12	100.231	92.0036	112.643	10.2676	15.5834	25.1091
LOC_Os04g53120	NB-ARC domain containing protein, expressed	-6.09243	1.33759e-11	5.0603e-10	31.1291	25.2284	37.5703	3.60458	4.41419	7.65159
LOC_Os11g12710	retrotransposon protein, putative, unclassified, expressed	-6.08585	1.78975e-05	0.000205798	2.25331	2.45276	2.39084	1.0923	0.267527	0
LOC_Os10g33740	transposon protein, putative, CACTA, En/Spm sub-class, expressed	-6.08268	4.19739e-05	0.000428799	1.41875	1.10124	1.77605	0	0.200645	0.445724
LOC_Os06g12190	glutaredoxin, putative, expressed	-6.07239	2.36652e-07	4.36004e-06	3.08787	3.25366	3.27886	0.655379	0.334408	0.668585
LOC_Os06g50630	expressed protein	-6.07116	0.00276269	0.0137485	48.2375	41.3465	51.847	2.07537	21.0008	0.891447
LOC_Os06g16070	receptor-like protein kinase 2 precursor, putative, expressed	-6.06877	2.48727e-07	4.55428e-06	6.00883	5.20586	6.69434	0.327689	0.936343	1.63432
LOC_Os02g42280	UDP-glucoronosyl/UDP-glucosyl transferase family protein, putative, expressed	-6.06156	5.84533e-05	0.000567926	1.66912	1.30147	2.80069	0.10923	0.0668816	0.742873
LOC_Os10g22520	cellulase, putative, expressed	-6.05335	1.02522e-08	2.44678e-07	130.358	91.1526	173.916	14.5276	9.29655	42.3437
LOC_Os10g34884	RIPER7 - Ripening-related family protein precursor, expressed	-6.04776	8.54003e-05	0.000789399	64.3445	60.0176	72.9546	7.3184	25.6157	0.965734
LOC_Os09g38720	mTERF domain containing protein, expressed	-6.01831	2.12526e-05	0.000237014	2.16985	1.65186	2.80069	0.10923	0.133763	0.81716
LOC_Os11g47560	glycosyl hydrolase, putative, expressed	-5.98927	4.86879e-09	1.23142e-07	323.141	277.663	376.932	45.4396	21.2015	99.9906
LOC_Os02g37254	expressed protein	-5.97679	1.09524e-06	1.73644e-05	3.25478	3.20361	4.23519	0.655379	0.735698	0.445724
LOC_Os06g30640	cytochrome P450, putative, expressed	-5.93528	2.00734e-08	4.53045e-07	5.42464	4.25479	5.12322	0.764608	0.735698	1.04002
LOC_Os06g03500	NBS-LRR disease resistance protein, putative, expressed	-5.93228	0.000668874	0.00439175	4.67353	3.20361	5.94293	0.436919	0.40129	1.48575
LOC_Os12g25440	expressed protein	-5.9262	1.77202e-05	0.000204074	1.75257	1.55175	1.50281	0.436919	0.0668816	0.371436
LOC_Os04g33720	glycosyl hydrolases, putative, expressed	-5.9252	2.68674e-05	0.000291744	1.91949	1.90214	1.36619	0.436919	0.267527	0.222862
LOC_Os02g37520	RNA-binding protein FUS, putative, expressed	-5.92254	0.00470094	0.0210459	11.0162	9.36054	13.457	0.10923	0	5.49726
LOC_Os03g48320	disease resistance RPP13-like protein 1, putative, expressed	-5.91992	5.98288e-13	2.63693e-11	19.4452	17.9702	24.4548	2.83997	3.14344	4.6801
LOC_Os06g38830	receptor-like protein kinase precursor, putative, expressed	-5.9198	2.40948e-06	3.53989e-05	13.7702	10.4618	17.5556	0.546149	1.53828	4.90296
LOC_Os03g01442	expressed protein	-5.90242	2.68691e-06	3.8789e-05	6.59302	4.85547	7.37744	0.327689	1.4714	1.33717
LOC_Os01g35300	retrotransposon protein, putative, Ty1-copia subclass, expressed	-5.89296	0.000602602	0.00404512	3.50515	2.60293	4.64505	0	0.267527	1.48575
LOC_Os01g68490	tetratricopeptide-like helical, putative, expressed	-5.87553	2.88649e-06	4.13774e-05	2.33677	1.70192	2.52745	0.327689	0.133763	0.668585
LOC_Os11g40110	RWP-RK, putative, expressed	-5.87334	0.00394813	0.0183417	2.67059	2.85321	2.59576	0	1.33763	0
LOC_Os04g56420	retrotransposon protein, putative, unclassified, expressed	-5.86944	7.15747e-08	1.46774e-06	4.50662	4.30485	5.46477	0.655379	1.27075	0.520011
LOC_Os11g40130	expressed protein	-5.85353	0.00201779	0.0106964	1.75257	1.65186	1.63943	0	0.80258	0
LOC_Os11g39320	LZ-NBS-LRR class, putative, expressed	-5.81432	0.000142057	0.0012187	8.01177	7.35828	9.2901	1.63845	2.40774	0.371436
LOC_Os06g09190	mitogen-activated protein kinase kinase 5, putative, expressed	-5.80529	1.92954e-14	1.03311e-12	24.8699	21.0237	29.5097	6.11687	2.94279	4.60581
LOC_Os04g46894	beige/BEACH domain containing protein, expressed	-5.80382	3.98616e-07	6.97003e-06	19.028	13.2149	25.4112	1.20153	1.93957	6.76014
LOC_Os12g31470	retrotransposon protein, putative, unclassified, expressed	-5.79952	3.90314e-06	5.42859e-05	5.84192	4.20473	4.71336	0.327689	0.40129	1.78289
LOC_Os11g10190	transposon protein, putative, Mariner sub-class, expressed	-5.76484	2.95609e-06	4.21863e-05	3.08787	2.65299	3.14224	0.21846	0.468172	0.81716
LOC_Os11g10680	NA	-5.76137	7.7732e-05	0.000728421	4.33971	3.15355	4.16689	0.21846	0.133763	1.63432
LOC_Os05g13970	phosphorylase domain containing protein, putative, expressed	-5.75351	3.76871e-06	5.26774e-05	64.5949	52.3089	93.9257	8.51992	3.14344	25.4062
LOC_Os04g47912	expressed protein	-5.70284	1.34885e-05	0.000161732	3.17133	2.30259	3.00562	0.21846	0.200645	1.04002
LOC_Os04g59190	peroxidase precursor, putative, expressed	-5.7026	3.96227e-08	8.54706e-07	766.459	645.627	906.946	167.995	70.1588	183.341
LOC_Os11g30620	expressed protein	-5.6462	1.52667e-13	7.34963e-12	27.7074	26.5299	27.4605	5.35226	5.08301	4.60581
LOC_Os12g43363	fatty acid hydroxylase, putative, expressed	-5.61497	0.00120221	0.00707515	1.41875	2.65299	1.16126	0.327689	0.334408	0.297149
LOC_Os03g25420	expressed protein	-5.60984	4.88155e-05	0.00048586	6.50956	5.05569	8.5387	0.546149	0.267527	2.74863
LOC_Os06g06802	retrotransposon protein, putative, unclassified, expressed	-5.60953	5.11973e-06	6.90656e-05	4.00588	2.80316	7.1042	1.63845	0.535053	0.520011
LOC_Os06g25130	expressed protein	-5.57215	4.98194e-05	0.000494753	1.75257	1.75197	1.57112	0	0.468172	0.371436
LOC_Os09g16790	transposon protein, putative, CACTA, En/Spm sub-class, expressed	-5.55565	0.0069905	0.0288486	1.66912	1.30147	1.77605	0	0.0668816	0.742873
LOC_Os03g63250	brefeldin A-sensitive Golgi protein-like, putative, expressed	-5.55318	1.15062e-12	4.95452e-11	46.4015	45.8016	51.0956	7.75531	6.35376	12.406
LOC_Os10g12480	transposon protein, putative, CACTA, En/Spm sub-class, expressed	-5.51596	4.47315e-05	0.000451452	1.41875	1.00113	1.57112	0.21846	0.133763	0.371436
LOC_Os02g37360	expressed protein	-5.50392	1.00107e-06	1.6099e-05	176.843	155.775	200.352	64.3363	12.5737	26.0005
LOC_Os03g47640	expressed protein	-5.48172	8.00109e-07	1.31211e-05	3.00441	2.80316	3.21055	0.655379	0.601935	0.445724
LOC_Os01g09665	expressed protein	-5.46456	1.86492e-06	2.80413e-05	3.75552	2.90327	4.03027	0.21846	1.00322	0.668585
LOC_Os12g35490	expressed protein	-5.4333	3.16135e-07	5.6109e-06	2.8375	3.30372	3.00562	0.436919	0.80258	0.445724
LOC_Os02g01940	transcription factor jumonji, putative, expressed	-5.40889	7.25063e-08	1.48413e-06	7.59449	5.80654	6.69434	0.546149	1.20387	1.93147
LOC_Os01g38560	expressed protein	-5.40221	1.24341e-07	2.41605e-06	5.50809	6.15693	7.24082	2.07537	0.668816	1.04002
LOC_Os04g29580	OsWAK37 - OsWAK short gene, expressed	-5.39804	2.70182e-05	0.00029278	2.33677	1.90214	2.80069	0	0.334408	0.891447
LOC_Os08g05810	DEAD-box ATP-dependent RNA helicase, putative, expressed	-5.36971	4.52758e-05	0.000455683	1.75257	1.6018	1.63943	0.10923	0.334408	0.445724
LOC_Os01g42380	pleiotropic drug resistance protein, putative, expressed	-5.34289	2.75897e-05	0.000298288	505.659	335.227	657.412	52.5395	28.3578	201.838
LOC_Os07g06500	OsFBL34 - F-box domain and LRR containing protein, expressed	-5.3405	1.41441e-06	2.19137e-05	41.5611	55.8128	32.1055	6.2261	9.02902	9.73163
LOC_Os03g33100	retrotransposon protein, putative, unclassified, expressed	-5.31876	1.25021e-05	0.000151443	2.16985	2.05231	3.00562	0.655379	0.334408	0.445724
LOC_Os11g04220	HEAT repeat family protein, putative, expressed	-5.30425	1.21052e-06	1.90441e-05	17.943	12.3139	20.4929	1.85691	1.53828	6.24013
LOC_Os11g15190	RGH1A, putative, expressed	-5.29828	1.42471e-08	3.30527e-07	6.34265	6.45727	6.83096	1.63845	1.07011	1.1886
LOC_Osp1g00900	NA	-5.29828	0.0012763	0.00741197	4.1728	3.60406	9.2901	0.21846	0.334408	2.60005
LOC_Os06g48520	disease resistance protein RPM1, putative, expressed	-5.29574	1.94926e-07	3.65023e-06	9.43052	7.15806	13.2521	1.41999	1.53828	2.74863
LOC_Os10g02650	PPR repeat containing protein, expressed	-5.28718	3.64535e-06	5.12027e-05	3.25478	2.50282	4.23519	0.546149	0.40129	0.965734
LOC_Os03g26229	40S ribosomal protein S9-1, putative, expressed	-5.28709	4.30614e-14	2.21047e-12	27.3735	33.1874	24.7281	6.99071	5.8187	4.16009
LOC_Os04g05700	expressed protein	-5.24434	2.60675e-13	1.21517e-11	11.5169	11.1125	10.8612	2.29383	2.60838	1.70861
LOC_Os04g53070	expressed protein	-5.23149	5.67085e-05	0.000554093	2.33677	1.85209	3.48379	0.10923	0.334408	0.965734
LOC_Os11g29920	NB-ARC domain containing protein, expressed	-5.18685	0.000829951	0.00523597	1.83603	1.50169	3.68872	0.21846	0	1.11431
LOC_Os01g73200	peroxidase precursor, putative, expressed	-5.18151	0.000156048	0.00131956	135.616	91.7533	169.818	9.93991	5.88559	60.9156
LOC_Os09g32290	FAD dependent oxidoreductase domain containing protein, expressed	-5.17766	4.3699e-10	1.34294e-08	21.1144	21.6744	21.5858	6.99071	4.21354	2.08004
LOC_Os05g15930	transposon protein, putative, unclassified, expressed	-5.16089	2.3175e-05	0.000255357	2.92096	2.20248	2.80069	0.327689	0.668816	0.520011
LOC_Os08g20610	pentatricopeptide containing protein, putative, expressed	-5.15291	2.38736e-05	0.000262411	2.0864	1.90214	4.03027	0.21846	0.334408	0.965734
LOC_Os06g08380	1,3-beta-glucan synthase component domain containing protein, expressed	-5.14619	4.76825e-07	8.17195e-06	3.25478	2.7531	4.09858	0.655379	0.535053	0.81716
LOC_Os01g08000	fibronectin type 3 and ankyrin repeat domains 1 protein, putative, expressed	-5.14581	4.67078e-07	8.02945e-06	5.675	4.45502	5.12322	0.873838	0.735698	1.41146
LOC_Os05g33570	pyruvate, phosphate dikinase, chloroplast precursor, putative, expressed	-5.1311	3.26136e-08	7.12418e-07	955.737	705.895	1183.6	209.503	77.4489	284.52
LOC_Os11g11990	NB-ARC domain containing protein, expressed	-5.13046	5.27416e-14	2.66488e-12	63.3431	51.3578	67.6265	8.51992	10.4335	17.3089
LOC_Os10g18280	NA	-5.12674	0.000263168	0.00205568	4.33971	3.40383	5.39646	0.873838	0.267527	1.48575
LOC_Os09g15800	tetratricopeptide-like helical, putative, expressed	-5.10116	1.90949e-05	0.000217534	1.83603	1.30147	1.63943	0.10923	0.40129	0.371436
LOC_Os02g05790	expressed protein	-5.10071	5.69072e-05	0.000555793	5.00736	4.3549	5.80632	0.10923	1.00322	1.78289
LOC_Os06g50450	expressed protein	-5.09817	0.00176281	0.00955699	27.1232	25.6289	25.2745	3.38612	11.9049	0.594298
LOC_Os07g26920	expressed protein	-5.0968	2.57751e-05	0.000281108	1.83603	1.55175	2.869	0.10923	0.535053	0.520011
LOC_Os05g09440	NADP-dependent malic enzyme, chloroplast precursor, putative, expressed	-5.09403	9.28001e-08	1.86048e-06	34.6342	30.7847	44.128	6.88148	2.67527	12.4803
LOC_Os09g14610	DCL2, putative, expressed	-5.08215	1.95672e-21	2.15181e-19	95.1398	103.266	98.1609	19.1152	21.2684	20.0576
LOC_Os05g11630	expressed protein	-5.07747	3.55992e-06	5.01024e-05	3.00441	3.85434	3.14224	0.764608	0.40129	0.891447
LOC_Os05g34490	expressed protein	-5.07384	0.000116314	0.0010257	1.75257	1.85209	1.98098	0.327689	0.267527	0.520011
LOC_Os02g20200	retrotransposon protein, putative, unclassified, expressed	-5.06748	8.12785e-05	0.000757856	2.0864	1.50169	2.18591	0.655379	0.200645	0.371436
LOC_Os09g34847	expressed protein	-5.06234	0.00688046	0.0284738	4.25625	5.1558	5.05491	2.9492	0.267527	0
LOC_Os07g35640	expressed protein	-5.05489	1.70377e-05	0.00019743	6.42611	4.75535	7.51406	0.546149	0.601935	2.52577
LOC_Os09g13770	retrotransposon protein, putative, unclassified, expressed	-5.05289	5.77743e-06	7.6557e-05	4.9239	5.20586	3.68872	0.983068	1.4714	0.371436
LOC_Os06g35700	reticuline oxidase-like protein precursor, putative, expressed	-5.05276	2.42989e-05	0.000266824	663.141	488.35	855.988	85.09	41.5335	275.309
LOC_Os12g17430	NBS-LRR disease resistance protein, putative, expressed	-5.04612	2.60388e-05	0.000283708	3.67206	2.7531	4.23519	0.436919	0.334408	1.33717
LOC_Os07g02430	expressed protein	-5.02122	5.20015e-06	6.98032e-05	2.50368	2.25254	2.39084	0.546149	0.334408	0.594298
LOC_Os08g14230	villin, putative, expressed	-5.01852	8.16403e-06	0.000103651	17.2754	12.9145	21.8591	1.0923	1.8058	7.42873
LOC_Os11g40840	receptor-like protein kinase 2 precursor, putative, expressed	-5.01299	0.000146684	0.00125075	2.42022	1.75197	2.59576	0.327689	0.133763	0.891447
LOC_Os01g34860	expressed protein	-5.01271	5.96735e-09	1.48416e-07	10.2651	8.91003	8.94856	1.63845	1.87269	2.22862
LOC_Os03g58820	aminoacyl-tRNA synthetase, putative, expressed	-5.0054	9.79371e-08	1.94608e-06	7.92831	5.95671	9.76827	0.983068	0.936343	2.82292
LOC_Os02g43130	kinesin motor domain containing protein, expressed	-5.00048	7.00939e-11	2.43043e-09	18.1099	14.3161	24.3182	2.9492	3.54473	5.05153
LOC_Os09g06920	transposon protein, putative, CACTA, En/Spm sub-class, expressed	-4.98338	0.000184355	0.00152276	1.58566	2.15242	2.18591	0	0.668816	0.445724
LOC_Os10g07566	NA	-4.97978	0.000247221	0.00194875	1.58566	1.85209	2.18591	0.764608	0.40129	0.0742873
LOC_Os03g24880	PPR repeat containing protein, expressed	-4.96228	1.51154e-06	2.33179e-05	4.75699	3.50394	5.05491	0.436919	0.80258	1.41146
LOC_Os08g03880	retrotransposon protein, putative, unclassified, expressed	-4.93597	6.2477e-07	1.04598e-05	15.4393	11.6631	17.214	2.1846	2.40774	4.53152
LOC_Os03g55660	nucleoporin, putative, expressed	-4.92596	0.000846574	0.00532736	1.08493	1.20135	1.29788	0.327689	0.0668816	0.371436
LOC_Os03g05680	histone demethylase JARID1C, putative, expressed	-4.91813	0.000101166	0.000910733	3.33824	2.25254	3.82534	0.21846	0.535053	1.11431
LOC_Os12g18360	NB-ARC domain containing protein, expressed	-4.9018	2.77678e-07	4.97162e-06	64.8453	58.1154	68.8561	16.4937	11.5705	12.7774
LOC_Os09g37920	helicase, putative, expressed	-4.87195	1.44864e-08	3.35385e-07	9.51398	8.80992	9.08518	1.41999	2.14021	2.15433
LOC_Os01g04620	transposon protein, putative, unclassified, expressed	-4.86655	6.1116e-06	8.03209e-05	344.089	262.145	448.862	134.243	19.0613	75.1787
LOC_Os01g48020	S-locus-like receptor protein kinase, putative, expressed	-4.86559	0.000792128	0.00503702	1.83603	1.6018	2.1176	0	0.334408	0.742873
LOC_Os12g36750	expressed protein	-4.84642	1.22495e-08	2.88963e-07	11.2666	11.7132	13.2521	2.9492	3.21032	1.63432
LOC_Os08g21561	PPR repeat domain containing protein, putative, expressed	-4.84487	2.5449e-08	5.66391e-07	13.186	9.71093	15.5063	1.96614	1.53828	4.53152
LOC_Os11g47590	glycosyl hydrolase, putative, expressed	-4.81121	0.0008433	0.00531123	6.92684	5.45614	7.78729	0.655379	0.334408	3.19435
LOC_Os09g25380	kinesin motor protein-related, putative, expressed	-4.79703	6.02211e-07	1.01198e-05	6.84339	8.10913	7.37744	2.40306	1.07011	1.48575
LOC_Os11g11780	cysteine-rich receptor-like protein kinase 21 precursor, putative, expressed	-4.79149	0.000308228	0.00234638	1.91949	1.45163	1.09295	0.327689	0.535053	0.0742873
LOC_Os08g13870	S-locus lectin protein kinase family protein, putative, expressed	-4.78862	3.9356e-07	6.89792e-06	8.09523	7.35828	10.5197	0.983068	1.40451	3.04578
LOC_Os11g39160	NBS-LRR disease resistance protein, putative, expressed	-4.78081	7.57086e-05	0.000711242	5.25772	4.15468	5.60139	1.20153	1.60516	0.445724
LOC_Os07g34140	chalcone synthase, putative, expressed	-4.771	0.00267152	0.0133928	3.25478	2.25254	2.59576	0.10923	0.133763	1.41146
LOC_Os02g02780	protein kinase family protein, putative, expressed	-4.77049	7.83554e-08	1.59079e-06	118.507	106.32	136.414	29.8197	9.8316	38.6294
LOC_Os05g43590	serpin domain containing protein, putative, expressed	-4.76906	0.000178122	0.00147617	1.66912	1.75197	1.57112	0.655379	0.267527	0.222862
LOC_Os10g37160	transposon protein, putative, unclassified, expressed	-4.76041	0.00117113	0.00693403	5.17427	3.15355	7.65067	1.52922	0.40129	1.56003
LOC_Os10g33080	leucine-rich repeat receptor protein kinase EXS precursor, putative, expressed	-4.73923	1.79205e-05	0.000205957	3.25478	2.25254	3.07393	0.764608	0.668816	0.445724
LOC_Os12g02980	nucleoside-triphosphatase, putative, expressed	-4.73631	1.61534e-05	0.000189038	4.67353	3.15355	8.81194	0.983068	1.60516	0.965734
LOC_Os02g44230	CPuORF22 - conserved peptide uORF-containing transcript, expressed	-4.73629	6.89123e-10	2.05309e-08	23.2842	19.1215	23.2253	6.77225	2.47462	5.34868
LOC_Os01g03640	multicopper oxidase domain containing protein, expressed	-4.73605	0.00253186	0.0127928	18.9445	13.4151	26.4358	2.51228	0.535053	9.43448
LOC_Os01g01115	pentatricopeptide, putative, expressed	-4.69173	0.000412579	0.00298863	1.66912	1.30147	2.18591	0.10923	0.133763	0.81716
LOC_Os03g24690	terpene synthase, putative, expressed	-4.68398	0.0065649	0.0275335	38.7236	24.6778	50.6857	3.05843	1.73892	19.5375
LOC_Os01g71599	expressed protein	-4.68288	0.000504505	0.0035159	2.00294	1.70192	1.77605	0.873838	0.0668816	0.371436
LOC_Os01g71549	NA	-4.68287	0.000504681	0.0035159	2.00294	1.70192	1.77605	0.873838	0.0668816	0.371436
LOC_Os02g35080	T-complex protein 11, putative, expressed	-4.64087	2.79448e-13	1.29796e-11	93.4706	81.8421	99.5954	15.1829	14.2458	31.1264
LOC_Os03g13960	expressed protein	-4.63467	0.000696116	0.00453973	3.58861	2.70304	3.07393	0.21846	0.133763	1.63432
LOC_Os06g14180	expressed protein	-4.63217	0.000167345	0.0014003	1.00147	1.55175	2.1176	0.21846	0.334408	0.445724
LOC_Os06g39130	hypothetical protein	-4.622	0.00742791	0.0302257	1.75257	2.00225	2.32253	0	0	1.26288
LOC_Os12g15530	retrotransposon protein, putative, unclassified, expressed	-4.61854	3.37715e-05	0.000355028	7.0103	4.45502	8.74363	1.31076	1.07011	2.08004
LOC_Os05g16824	SHR5-receptor-like kinase, putative, expressed	-4.61835	0.000923608	0.00572224	127.103	88.5497	156.429	11.1414	6.01935	63.5899
LOC_Os02g37390	expressed protein	-4.61576	0.000514613	0.00356542	1.16838	1.20135	1.50281	0.10923	0.535053	0.148575
LOC_Os12g10870	verticillium wilt disease resistance protein, putative, expressed	-4.60976	0.0121149	0.044071	4.50662	3.65411	6.89927	2.29383	0.468172	0.742873
LOC_Os06g17140	UDP-glucoronosyl and UDP-glucosyl transferase domain containing protein, expressed	-4.60774	0.000621832	0.00414317	1.25184	1.30147	1.16126	0.436919	0.133763	0.297149
LOC_Os04g56900	transferase family protein, putative, expressed	-4.60317	0.00111407	0.0066577	10.432	7.4584	13.9352	2.07537	0.200645	4.75438
LOC_Os01g58290	OsSub9 - Putative Subtilisin homologue, expressed	-4.59998	0.000102261	0.000919492	74.0254	50.3066	89.6222	9.93991	3.07656	33.9493
LOC_Os10g40350	NA	-4.58992	0.000230551	0.00183998	3.50515	2.55287	4.78167	0.983068	0.133763	1.33717
LOC_Os10g31460	retrotransposon protein, putative, unclassified, expressed	-4.58892	0.000526289	0.00363397	1081.42	1081.92	1088.17	88.4761	51.5658	571.492
LOC_Os11g02240	CAMK_KIN1/SNF1/Nim1_like.4 - CAMK includes calcium/calmodulin depedent protein kinases, expressed	-4.57317	4.98185e-14	2.53431e-12	56.9169	49.3556	66.6019	17.4768	8.29332	13.8174
LOC_Os04g32960	TUDOR protein with multiple SNc domains, putative, expressed	-4.56791	0.000442558	0.00315899	1.91949	1.30147	1.36619	0	0.267527	0.668585
LOC_Os11g28360	ubiquitin carboxyl-terminal hydrolase 5, putative, expressed	-4.56097	8.50004e-06	0.00010737	4.59008	3.05344	5.80632	0.655379	0.735698	1.56003
LOC_Os01g02860	expressed protein	-4.50511	3.58195e-07	6.32238e-06	6.67647	5.40609	9.15349	1.63845	1.87269	1.33717
LOC_Os12g35610	respiratory burst oxidase, putative, expressed	-4.49633	0.00818077	0.0325345	44.1482	34.8392	45.7674	2.07537	0.40129	25.1091
LOC_Os02g06230	retrotransposon protein, putative, unclassified, expressed	-4.48685	1.22739e-07	2.3923e-06	7.09375	7.35828	6.96758	1.74768	1.93957	1.26288
LOC_Os02g53890	expressed protein	-4.48609	0.000395101	0.00288085	1.41875	1.20135	1.29788	0.21846	0.133763	0.520011
LOC_Os10g01760	peroxidase precursor, putative, expressed	-4.4857	0.00281226	0.0139611	5.75846	4.75535	7.8556	0.546149	0.936343	2.60005
LOC_Os06g40790	MLO domain containing protein, putative, expressed	-4.48298	0.000292028	0.00224438	1.16838	1.1513	1.16126	0.21846	0.468172	0.0742873
LOC_Os06g45800	PAP/25A associated domain containing protein, putative, expressed	-4.4763	9.88825e-07	1.59477e-05	14.1875	10.2616	13.7985	1.41999	1.8058	5.34868
LOC_Os03g37250	retrotransposon protein, putative, Ty3-gypsy subclass, expressed	-4.4762	0.000249796	0.00196629	3.17133	2.15242	2.52745	0	0.334408	1.33717
LOC_Os02g48800	PHD finger family protein, putative, expressed	-4.47603	6.22012e-05	0.000598637	1.75257	1.30147	1.91267	0.327689	0.267527	0.520011
LOC_Os11g14020	transposon protein, putative, unclassified, expressed	-4.46929	7.51096e-06	9.64516e-05	3.00441	2.30259	2.80069	0.655379	0.468172	0.742873
LOC_Os06g29800	pentatricopeptide, putative, expressed	-4.45645	0.000135623	0.00116977	1.75257	1.25141	2.25422	0.21846	0.267527	0.668585
LOC_Os12g13295	expressed protein	-4.44997	0.000982431	0.00600869	1.50221	1.00113	1.63943	0.327689	0.601935	0
LOC_Os12g27060	PPR repeat domain containing protein, putative, expressed	-4.44371	1.02583e-05	0.000127006	3.00441	2.90327	3.89365	0.21846	0.735698	1.1886
LOC_Os09g15644	expressed protein	-4.43199	0.00185161	0.00994473	2.25331	2.20248	2.32253	1.0923	0	0.594298
LOC_Os04g19670	retrotransposon protein, putative, Ty3-gypsy subclass, expressed	-4.43054	0.00068214	0.00446285	1.33529	1.55175	1.70774	0.327689	0.0668816	0.668585
LOC_Os02g05910	phytosulfokine receptor precursor, putative, expressed	-4.42986	0.000112617	0.000998593	5.50809	4.20473	7.24082	0.546149	0.80258	2.45148
LOC_Os11g37970	WIP5 - Wound-induced protein precursor, expressed	-4.42533	0.00155383	0.00863481	432.051	308.497	519.768	48.1703	20.934	217.439
LOC_Os12g02814	retrotransposon protein, putative, unclassified, expressed	-4.42335	0.00118512	0.00700212	4.1728	3.05344	6.01124	2.07537	0.869461	0.297149
LOC_Os09g37344	expressed protein	-4.41675	0.000222544	0.00178624	5.75846	5.70642	7.17251	1.63845	2.00645	0.742873
LOC_Os03g13050	E2F-related protein, putative, expressed	-4.41261	1.152e-07	2.25908e-06	81.8703	63.7217	102.396	30.6936	7.69139	20.6519
LOC_Os03g46330	pattern formation protein EMB30, putative, expressed	-4.40853	1.67996e-06	2.55408e-05	37.7221	30.3342	42.3519	3.49535	4.81548	16.8632
LOC_Os01g20880	OsWAK3 - OsWAK receptor-like cytoplasmic kinase OsWAK-RLCK, expressed	-4.39427	1.69949e-05	0.000197035	4.08934	2.70304	3.48379	0.546149	0.535053	1.26288
LOC_Os03g20780	ethylene-insensitive 3, putative, expressed	-4.38775	0.00418943	0.0192161	2.92096	3.35378	31.4224	3.16766	3.47785	2.15433
LOC_Os01g35254	transposon protein, putative, CACTA, En/Spm sub-class, expressed	-4.37631	0.000700346	0.00456068	14.6048	13.0147	14.9598	1.31076	1.00322	7.42873
LOC_Os11g14570	expressed protein	-4.37404	2.50773e-08	5.60343e-07	9.26361	8.85997	9.9732	2.1846	2.80903	1.63432
LOC_Os06g11200	12-oxophytodienoate reductase, putative, expressed	-4.35315	0.00682977	0.0283246	5.84192	3.9044	7.24082	3.82304	0.0668816	0.445724
LOC_Os09g24220	MSH-like DNA mismatch repair protein, putative, expressed	-4.34647	1.9345e-05	0.000219962	3.67206	2.95332	4.64505	0.327689	0.80258	1.41146
LOC_Os07g37320	transporter family protein, putative, expressed	-4.34608	2.86158e-05	0.000308638	638.855	477.287	796.49	345.166	51.432	75.3273
LOC_Os01g66760	inactive receptor kinase At2g26730 precursor, putative, expressed	-4.33903	0.000553789	0.00377408	4.42316	3.80428	6.14786	0.546149	0.601935	2.15433
LOC_Os01g71630	expressed protein	-4.33221	6.87721e-08	1.41544e-06	276.656	280.115	281.709	122.665	27.3546	55.344
LOC_Os07g31390	beta-expansin precursor, putative, expressed	-4.33139	0.00593474	0.02536	5.09081	3.554	7.24082	0.873838	0.0668816	2.74863
LOC_Os09g14410	expressed protein	-4.32701	1.76021e-06	2.66274e-05	9.59743	7.60857	8.88025	1.31076	1.13699	3.64008
LOC_Os10g26859	expressed protein	-4.32042	5.70387e-10	1.7107e-08	21.1978	17.9702	25.0013	3.60458	4.7486	6.76014
LOC_Os04g34410	serine/threonine-protein kinase receptor precursor, putative, expressed	-4.31331	0.000216106	0.00174227	1.50221	1.35152	1.77605	0	0.40129	0.594298
LOC_Os07g01410	peroxidase precursor, putative, expressed	-4.2969	1.43467e-18	1.20095e-16	119.008	122.388	124.597	26.2151	23.6092	37.9608
LOC_Os11g23770	cysteine protease, putative, expressed	-4.295	0.000726276	0.00469411	5.25772	5.25592	4.78167	0.546149	2.74215	0.297149
LOC_Os10g39130	OsMADS56 - MADS-box family gene with MIKCc type-box, expressed	-4.28975	2.3568e-20	2.32918e-18	128.856	123.039	138.737	30.0382	30.3643	33.8007
LOC_Os09g32570	alcohol dehydrogenase GroES-like domain containing protein, expressed	-4.28902	0.000102448	0.00092043	7.34412	5.95671	9.83658	2.07537	1.20387	2.3029
LOC_Os06g16120	expressed protein	-4.28492	9.0019e-05	0.000823608	2.42022	2.60293	2.25422	0.655379	0.80258	0.297149
LOC_Os09g19810	retrotransposon protein, putative, unclassified, expressed	-4.28118	7.66449e-06	9.80863e-05	5.17427	4.40496	6.62603	0.655379	1.40451	1.70861
LOC_Os05g23450	expressed protein	-4.27972	1.52291e-06	2.34489e-05	9.01324	8.40947	8.88025	1.74768	1.93957	2.60005
LOC_Os11g11256	expressed protein	-4.2607	0.000174122	0.00144622	5.34118	5.45614	5.19153	1.74768	1.53828	0.668585
LOC_Os07g03279	SCP-like extracellular protein, expressed	-4.25463	0.00143742	0.00813088	281.664	214.191	360.128	19.4429	15.4497	165.958
LOC_Os10g37340	cystathionine gamma-synthase, putative, expressed	-4.25168	5.77402e-07	9.7541e-06	123.849	89.5008	157.795	43.8011	23.4086	24.3662
LOC_Os08g15710	DC1 domain, putative, expressed	-4.2285	0.000144843	0.00124071	22.4496	21.4241	24.1133	8.19223	6.28687	2.52577
LOC_Os03g58600	PAZ domain containing protein, putative, expressed	-4.22521	2.58667e-06	3.7451e-05	5.75846	8.40947	6.4211	2.73074	1.4714	1.04002
LOC_Os02g38572	NA	-4.21922	0.00211851	0.0111173	3.42169	3.10349	5.25984	0	0.40129	2.3029
LOC_Os07g35780	NA	-4.21367	0.000323238	0.00243995	1.91949	1.30147	1.70774	0.10923	0.267527	0.742873
LOC_Os03g06920	DRD1, putative, expressed	-4.2131	0.000540518	0.00370598	1.25184	1.25141	2.18591	0.546149	0.40129	0.222862
LOC_Os01g09260	cytokinin dehydrogenase precursor, putative, expressed	-4.21302	5.36805e-08	1.13077e-06	15.7732	12.9646	16.8725	3.82304	2.00645	5.34868
LOC_Os01g34420	expressed protein	-4.20061	0.00245336	0.0124975	1.41875	1.1513	1.36619	0	0.0668816	0.81716
LOC_Os03g40390	expressed protein	-4.19025	0.00218607	0.011384	5.00736	4.15468	5.73801	1.63845	0.668816	1.41146
LOC_Os06g12040	mTERF family protein, expressed	-4.18394	4.86709e-08	1.03008e-06	11.5169	11.1626	12.364	2.73074	2.40774	3.4915
LOC_Os11g39220	acyl-coenzyme A oxidase, putative, expressed	-4.18394	8.86115e-14	4.36903e-12	376.303	318.108	450.365	82.6869	77.4489	121.385
LOC_Os11g24550	MBTB61 - Bric-a-Brac, Tramtrack, Broad Complex BTB domain with Meprin and TRAF Homology MATH domain, expressed	-4.17546	8.42127e-06	0.000106616	4.75699	4.25479	4.78167	0.764608	1.00322	1.56003
LOC_Os11g47510	glycosyl hydrolase, putative, expressed	-4.17022	0.00238668	0.0122188	8.42905	7.50845	10.1781	2.62151	0.0668816	3.78865
LOC_Os03g50410	lipase family protein, expressed	-4.16836	0.00200482	0.0106427	2.16985	1.50169	4.16689	0.327689	0.267527	1.26288
LOC_Os12g06410	U-box domain-containing protein, putative, expressed	-4.15622	0.00666709	0.0278517	2.00294	1.30147	2.59576	1.41999	0.133763	0.0742873
LOC_Os07g39760	expressed protein	-4.15356	0.000189054	0.00155585	1.50221	1.30147	1.77605	0.21846	0.200645	0.668585
LOC_Os06g08650	pentatricopeptide, putative, expressed	-4.15128	0.000109052	0.000971593	2.25331	2.10237	1.70774	0.21846	0.468172	0.742873
LOC_Os07g10030	expressed protein	-4.14954	5.68203e-07	9.62043e-06	13.7702	12.6142	15.7795	4.0415	2.14021	4.38295
LOC_Os04g09900	ent-kaurene synthase, chloroplast precursor, putative, expressed	-4.14823	2.53873e-06	3.68872e-05	280.412	204.831	328.296	22.3921	82.9332	93.5277
LOC_Os04g08350	cysteine synthase, chloroplast/chromoplast precursor, putative, expressed	-4.13491	9.98095e-16	6.06809e-14	189.528	163.985	222.621	50.9011	42.0686	51.4811
LOC_Os02g43912	ceramide kinase-related, putative, expressed	-4.12723	0.000980359	0.00599765	6.59302	4.55513	9.15349	0.546149	0.535053	3.78865
LOC_Os10g25140	aminotransferase, classes I and II, domain containing protein, expressed	-4.12635	0.000135891	0.00117118	2.0864	2.05231	2.80069	0.983068	0.535053	0.297149
LOC_Os04g10160	cytochrome P450, putative, expressed	-4.12103	0.00196309	0.0104633	336.244	221.099	430.146	22.2829	34.7785	182.598
LOC_Os07g05940	9-cis-epoxycarotenoid dioxygenase 1, chloroplast precursor, putative, expressed	-4.11396	0.000352053	0.00261782	9.68089	7.55851	11.6809	3.49535	2.27398	1.63432
LOC_Os10g41120	expressed protein	-4.10807	2.83234e-08	6.24786e-07	11.6838	9.31048	9.9732	2.29383	1.87269	3.56579
LOC_Os03g02430	PPR repeat domain containing protein, putative, expressed	-4.10445	0.000936252	0.00578142	1.41875	1.10124	1.63943	0.10923	0.267527	0.594298
LOC_Os02g01490	expressed protein	-4.10052	5.30066e-06	7.09516e-05	44.8158	33.8381	61.7519	4.91534	7.22322	22.2862
LOC_Os01g70490	potassium transporter, putative, expressed	-4.09731	4.07885e-08	8.77325e-07	18.1099	16.7188	23.0886	5.78918	2.67527	6.24013
LOC_Os02g05040	cyclin-related protein, putative, expressed	-4.09358	0.00189122	0.0101187	1.16838	1.10124	1.50281	0.21846	0.535053	0.148575
LOC_Os11g08980	preprotein translocase secA family protein, putative, expressed	-4.09092	3.44905e-06	4.86641e-05	6.92684	5.80654	7.24082	0.873838	1.33763	2.67434
LOC_Os10g31864	expressed protein	-4.08299	6.82128e-05	0.000649195	8.26214	5.5062	10.3147	2.07537	2.07333	1.93147
LOC_Os06g35480	peroxidase precursor, putative, expressed	-4.07749	0.00682729	0.0283246	1.75257	2.70304	1.77605	0.546149	0.735698	0.297149
LOC_Os03g63260	pentatricopeptide, putative, expressed	-4.07613	0.000215878	0.00174227	4.33971	3.9044	4.84998	0.546149	0.80258	1.85718
LOC_Os04g51660	transferase family protein, putative, expressed	-4.0667	0.000495243	0.00346007	4.9239	5.45614	5.12322	0.21846	0.936343	2.60005
LOC_Os06g19210	cadmium tolerance factor, putative, expressed	-4.06616	0.000318803	0.00241297	3.83897	2.60293	5.39646	1.74768	0.334408	1.04002
LOC_Os01g39100	zinc finger C-x8-C-x5-C-x3-H type family protein, expressed	-4.06431	6.81435e-05	0.000648867	3.67206	2.70304	5.12322	0.436919	0.869461	1.48575
LOC_Os06g22460	disease resistance protein RPM1, putative, expressed	-4.06187	1.0803e-05	0.000132897	11.0162	10.2616	12.9105	1.96614	4.61483	2.00576
LOC_Os03g06910	PPR repeat containing protein, expressed	-4.06117	4.09339e-05	0.000420087	2.58713	1.90214	2.45915	0.436919	0.601935	0.668585
LOC_Os03g60210	DUF567 domain containing protein, putative, expressed	-4.05991	0.0116899	0.0429033	4.25625	3.35378	5.46477	0.10923	0.0668816	2.97149
LOC_Os02g35540	expressed protein	-4.05808	0.00136098	0.00777694	1.16838	1.25141	1.09295	0.436919	0.40129	0.0742873
LOC_Os07g45074	FAT domain-containing protein, putative, expressed	-4.05723	0.00072157	0.00466774	4.9239	3.40383	7.92391	1.20153	1.4714	1.41146
LOC_Os04g45970	glutamate dehydrogenase protein, putative, expressed	-4.05553	2.59494e-06	3.75338e-05	1188	893.156	1443.45	462.807	105.205	341.276
LOC_Os01g03820	C2 domain containing protein, putative, expressed	-4.04821	6.68803e-05	0.000638766	57.1673	41.4967	67.6948	3.93227	8.56085	28.6749
LOC_Os11g04890	ASH-like SPRY domain containing protein, putative, expressed	-4.04587	3.24456e-05	0.000343666	3.33824	3.05344	4.37181	0.327689	0.869461	1.41146
LOC_Os09g14490	TIR-NBS type disease resistance protein, putative, expressed	-4.04368	4.58598e-06	6.25422e-05	24.8699	19.2216	26.026	3.05843	4.28043	10.1774
LOC_Os07g40630	BRASSINOSTEROID INSENSITIVE 1 precursor, putative, expressed	-4.04185	4.71477e-10	1.44299e-08	260.8	189.463	339.84	69.4701	44.5432	87.5847
LOC_Os06g04810	leucine rich repeat protein, putative, expressed	-4.03884	0.000253174	0.00198994	1.50221	1.35152	1.57112	0.327689	0.40129	0.371436
LOC_Os01g19460	retrotransposon protein, putative, unclassified, expressed	-4.03771	0.000151958	0.00128886	5.50809	4.45502	5.80632	0.546149	0.735698	2.60005
LOC_Os06g36910	pentatricopeptide, putative, expressed	-4.03522	6.44701e-05	0.000617789	2.92096	2.40271	3.96196	0.546149	0.936343	0.81716
LOC_Os01g42350	pleiotropic drug resistance protein, putative, expressed	-4.03426	0.00285111	0.0140978	2.42022	1.6018	3.5521	0.436919	0.40129	1.04002
LOC_Os05g15220	retrotransposon protein, putative, unclassified, expressed	-4.03352	0.0140016	0.049342	44.3986	39.4945	47.6118	1.74768	4.61483	26.1491
LOC_Os08g19310	pentatricopeptide repeat domain containing protein, putative, expressed	-4.02012	5.98851e-05	0.000579828	3.42169	2.7531	3.96196	0.327689	0.735698	1.41146
LOC_Os01g67580	multidrug resistance-associated protein, putative, expressed	-4.01593	7.43922e-07	1.22895e-05	8.5125	7.25817	8.81194	1.96614	1.20387	3.12006
LOC_Os05g20700	retrotransposon protein, putative, Ty3-gypsy subclass, expressed	-4.01429	0.000558233	0.00379612	1.50221	1.05118	1.63943	0.436919	0.200645	0.445724
LOC_Os03g55340	pentatricopeptide, putative, expressed	-4.01305	3.64068e-05	0.000379178	2.16985	1.85209	2.59576	0.655379	0.601935	0.445724
LOC_Os11g10480	dehydrogenase, putative, expressed	-4.00456	1.03052e-06	1.64781e-05	246.028	223.051	270.506	42.4904	26.3514	118.934
LOC_Os11g09395	retrotransposon protein, putative, unclassified, expressed	-4.00382	8.46849e-05	0.000784078	2.16985	1.70192	1.77605	0.327689	0.334408	0.742873
LOC_Os06g50940	GDSL-like lipase/acylhydrolase, putative, expressed	-4.00024	1.86203e-09	5.06952e-08	187.108	153.673	222.963	43.3642	27.1539	74.0644
LOC_Os04g09920	cytochrome P450, putative, expressed	-3.99971	1.52656e-07	2.91462e-06	156.647	130.747	187.1	19.6614	38.9251	61.8813
LOC_Os04g16838	chloroplast 30S ribosomal protein S11, putative, expressed	-3.99926	0.001434	0.00811357	1.41875	1.25141	1.36619	0	0.133763	0.81716
LOC_Os10g21332	chloroplast 30S ribosomal protein S11, putative, expressed	-3.99925	0.001433	0.00810997	1.41875	1.25141	1.36619	0	0.133763	0.81716
LOC_Osp1g00670	NA	-3.99925	0.00143282	0.00810997	1.41875	1.25141	1.36619	0	0.133763	0.81716
LOC_Os12g34900	expressed protein	-3.99872	2.57145e-05	0.000280584	7.7614	9.61082	6.89927	1.20153	3.47785	1.48575
LOC_Os11g40315	retrotransposon protein, putative, unclassified, expressed	-3.99747	0.000800708	0.00508149	1.58566	1.50169	2.25422	0.21846	0.133763	0.965734
LOC_Os01g49580	Protein kinase domain containing protein, expressed	-3.99497	6.53987e-05	0.000625652	7.67795	5.75648	8.12884	1.20153	1.20387	3.04578
LOC_Os02g34850	histone-lysine N-methyltransferase ASHH2, putative, expressed	-3.99406	4.04987e-08	8.71927e-07	35.6357	25.1783	49.9343	12.9983	4.94924	10.9945
LOC_Os12g17860	retrotransposon protein, putative, Ty3-gypsy subclass, expressed	-3.99401	0.00126739	0.00737796	2.00294	1.75197	2.73238	0.10923	1.00322	0.445724
LOC_Os05g50570	OsSCP29 - Putative Serine Carboxypeptidase homologue, expressed	-3.99134	1.49418e-05	0.000177169	8.76287	6.50733	10.3147	3.60458	1.73892	1.48575
LOC_Os08g10260	NBS-LRR disease resistance protein, putative, expressed	-3.99123	2.59076e-05	0.000282415	4.33971	3.45389	4.64505	0.436919	1.00322	1.63432
LOC_Os12g30824	terpene synthase, putative, expressed	-3.98983	0.00489115	0.0217585	129.691	82.0924	167.495	5.67995	11.4368	77.4816
LOC_Os05g05860	retrotransposon protein, putative, unclassified, expressed	-3.98433	2.22907e-12	9.22636e-11	85.9596	61.2189	98.3658	20.5352	15.249	27.7091
LOC_Os06g01780	ethylene-responsive element-binding protein, putative, expressed	-3.97975	0.00544301	0.0236902	2.16985	2.7531	1.98098	0.655379	0.40129	0.742873
LOC_Os06g40750	expressed protein	-3.97801	0.000955964	0.0058837	1.08493	1.10124	1.22957	0.21846	0.334408	0.297149
LOC_Os05g49920	pentatricopeptide, putative, expressed	-3.97615	0.00124974	0.00731265	1.50221	1.10124	2.93731	0.764608	0.200645	0.520011
LOC_Os11g44310	calmodulin binding protein, putative, expressed	-3.97609	0.00345145	0.016429	5.75846	5.1558	4.16689	0.983068	0.80258	2.08004
LOC_Os06g46730	expressed protein	-3.96708	0.000508767	0.00353803	1.33529	1.1513	2.52745	0.327689	0.267527	0.668585
LOC_Os05g06790	expressed protein	-3.96358	0.000342438	0.00255564	5.75846	4.50507	5.73801	0.546149	0.869461	2.60005
LOC_Os06g03050	expressed protein	-3.94984	0.00369691	0.017382	2.33677	1.70192	1.36619	0	1.07011	0.222862
LOC_Os01g47840	S-locus-like receptor protein kinase, putative, expressed	-3.94294	6.13284e-06	8.05528e-05	11.4335	9.36054	11.476	1.20153	1.93957	5.05153
LOC_Os08g03420	kelch repeat protein, putative, expressed	-3.94248	3.02365e-05	0.000324093	2.75405	3.35378	2.59576	0.436919	0.80258	0.965734
LOC_Os01g71860	glycosyl hydrolases family 17, putative, expressed	-3.93672	0.00563768	0.0243504	159.902	113.728	194.751	11.906	10.7011	96.2763
LOC_Os10g12760	retrotransposon protein, putative, unclassified, expressed	-3.92869	0.000356969	0.00265086	1.50221	1.6018	1.36619	0.10923	0.601935	0.371436
LOC_Os02g51160	hydrolase, acting on carbon-nitrogen, putative, expressed	-3.92313	0.000288538	0.00222289	2.00294	1.6018	2.80069	0.21846	0.334408	1.04002
LOC_Os04g12960	UDP-glucoronosyl/UDP-glucosyl transferase, putative, expressed	-3.91997	0.000121658	0.0010657	22.0324	19.9224	25.2745	13.763	2.40774	2.45148
LOC_Os11g08590	expressed protein	-3.91707	1.22574e-06	1.92295e-05	6.84339	7.05795	5.94293	2.29383	1.27075	1.78289
LOC_Os02g09800	pentatricopeptide, putative, expressed	-3.91308	0.00110434	0.00661368	1.25184	1.10124	1.36619	0.21846	0.133763	0.594298
LOC_Os04g23600	D-mannose binding lectin family protein, expressed	-3.90996	0.000224821	0.00179873	5.42464	4.40496	5.53308	0.764608	0.80258	2.37719
LOC_Os07g31690	retrotransposon protein, putative, unclassified, expressed	-3.89976	3.99732e-07	6.9841e-06	16.6912	15.7678	15.438	4.80611	4.21354	3.78865
LOC_Os12g29605	expressed protein	-3.89202	0.00464618	0.020859	2.16985	1.90214	1.09295	0.21846	0.133763	0.965734
LOC_Os08g45090	expressed protein	-3.89123	0.000411776	0.00298378	1.75257	1.30147	1.91267	0.436919	0.200645	0.668585
LOC_Os02g18180	ATP-binding cassette sub-family E member 1, putative, expressed	-3.89013	3.60297e-08	7.82468e-07	38.807	35.9905	47.6118	6.99071	7.69139	17.3089
LOC_Os05g11810	gibberellin 2-beta-dioxygenase 1, putative, expressed	-3.88556	4.4436e-07	7.6801e-06	53.996	57.715	52.3251	25.2321	7.35698	12.2574
LOC_Os10g06030	OsWAK103 - OsWAK receptor-like protein kinase, expressed	-3.88025	0.00038743	0.00283483	2.42022	1.6018	2.869	0.21846	0.468172	1.04002
LOC_Os04g59150	peroxidase precursor, putative, expressed	-3.87878	7.92313e-07	1.30123e-05	1338.22	1186.64	1532.94	302.02	221.044	549.651
LOC_Os12g18374	NB-ARC domain containing protein, expressed	-3.87179	9.80824e-05	0.000886893	33.9666	26.9303	42.0787	10.0491	10.6342	6.983
LOC_Os05g15770	glycosyl hydrolase, putative, expressed	-3.87077	0.000248686	0.00195824	4753.32	4469.68	5366.67	2364.39	551.105	1074.05
LOC_Os04g53130	bromodomain containing protein, expressed	-3.86994	0.00046892	0.00331964	6.50956	4.95558	4.44012	0.436919	0.668816	2.97149
LOC_Os03g18440	expressed protein	-3.86987	1.1763e-05	0.000143575	37.5552	29.283	36.8872	3.93227	5.08301	17.9775
LOC_Os02g47090	peptide transporter PTR2, putative, expressed	-3.86559	4.98589e-10	1.51358e-08	24.2022	25.6289	26.914	4.36919	8.36021	7.50301
LOC_Os11g32810	Leucine Rich Repeat family protein, expressed	-3.86058	5.73362e-06	7.60212e-05	7.59449	6.85772	7.03589	2.51228	2.00645	1.33717
LOC_Os11g35500	receptor-like protein kinase 5 precursor, putative, expressed	-3.85753	2.79436e-06	4.01593e-05	7.59449	6.70755	7.17251	2.73074	1.60516	1.56003
LOC_Os07g47790	AP2 domain containing protein, expressed	-3.84436	0.00744954	0.0302774	15.4393	16.4185	18.9901	1.0923	0.468172	11.5888
LOC_Os07g15130	expressed protein	-3.84266	5.74688e-07	9.71556e-06	10.5154	8.55964	12.2274	2.40306	2.14021	3.78865
LOC_Os09g19800	aminopeptidase, putative, expressed	-3.83839	0.00124743	0.00730295	20.5302	15.4674	20.9027	1.41999	5.08301	8.39446
LOC_Os05g18524	expressed protein	-3.83773	2.25146e-05	0.000248936	2.92096	3.00338	2.93731	0.655379	0.869461	0.81716
LOC_Os07g10400	pentatricopeptide, putative, expressed	-3.83695	0.000828643	0.00522919	1.50221	1.20135	1.98098	0	0.468172	0.668585
LOC_Os02g18000	disease resistance protein RGA2, putative, expressed	-3.83189	2.63564e-12	1.08293e-10	60.0048	52.6092	64.211	15.9475	16.1185	15.7489
LOC_Os06g38760	retrotransposon protein, putative, unclassified, expressed	-3.82969	1.66732e-05	0.00019431	4.42316	3.80428	4.84998	0.546149	1.20387	1.63432
LOC_Os03g08410	flavin-containing monooxygenase family protein, putative, expressed	-3.81555	0.00750998	0.0304663	1.58566	1.20135	2.66407	1.0923	0.334408	0.148575
LOC_Os10g01750	retrotransposon protein, putative, unclassified, expressed	-3.80936	0.00259598	0.0130696	14.8552	11.6131	17.7605	2.40306	2.67527	6.68585
LOC_Os11g47520	glycosyl hydrolase, putative, expressed	-3.8057	0.00716589	0.0293893	4.9239	3.95445	6.28448	3.38612	1.00322	0
LOC_Os10g03320	UDP-glucoronosyl and UDP-glucosyl transferase domain containing protein, expressed	-3.79752	3.68189e-11	1.32159e-09	59.3372	52.0086	71.1786	17.1491	16.2522	16.4175
LOC_Os12g36730	stripe rust resistance protein Yr10, putative, expressed	-3.79306	0.00706882	0.0291083	2.75405	2.25254	1.09295	0.21846	0.334408	1.04002
LOC_Os09g38900	transposon protein, putative, unclassified, expressed	-3.79079	8.42212e-09	2.02945e-07	16.0235	16.3184	13.9352	5.02457	4.34731	3.41721
LOC_Os03g32526	tRNA-splicing endonuclease positive effector-related, putative, expressed	-3.78928	4.71991e-14	2.40651e-12	61.0063	58.8663	57.585	12.2337	16.5198	19.3147
LOC_Os01g57082	insulin-degrading enzyme, putative, expressed	-3.78876	0.000451663	0.00321466	6.25919	4.55513	7.24082	1.0923	3.07656	0.668585
LOC_Os03g02970	Dicer, putative, expressed	-3.78594	1.66293e-07	3.14819e-06	22.5331	16.8189	25.0013	3.49535	4.34731	9.36019
LOC_Os08g42700	resistance protein, putative, expressed	-3.77751	0.000522496	0.00361223	1.83603	1.70192	1.29788	0.10923	0.735698	0.371436
LOC_Os03g46560	RPD1, putative, expressed	-3.77724	0.00107018	0.00645214	1.33529	1.20135	3.07393	0.21846	0.267527	0.965734
LOC_Os09g37976	cupin domain containing protein, expressed	-3.7705	0.0015878	0.00877358	10.6824	7.4584	16.1894	6.33533	0.80258	2.60005
LOC_Os05g06540	expressed protein	-3.76796	0.000105397	0.000943901	4.08934	3.05344	4.91829	0.764608	0.601935	1.85718
LOC_Os08g28670	pathogenesis-related Bet v I family protein, putative, expressed	-3.75686	2.44197e-07	4.48307e-06	45.0662	49.8061	46.1773	9.39376	23.1411	6.31442
LOC_Os04g41140	PPR repeat containing protein, expressed	-3.74886	2.8887e-05	0.000311264	6.09228	4.90552	8.06053	1.41999	1.00322	2.74863
LOC_Os07g33580	cytochrome P450, putative, expressed	-3.74839	9.63231e-07	1.5598e-05	7.26067	9.21037	6.48941	2.1846	2.47462	1.70861
LOC_Os07g35350	glucan endo-1,3-beta-glucosidase precursor, putative, expressed	-3.74819	0.00104975	0.00634941	51.5758	33.1874	66.4652	6.2261	11.4368	23.1033
LOC_Os02g14980	calcium-binding EF hand family protein, putative, expressed	-3.74458	1.73051e-11	6.48982e-10	28.7923	27.531	37.5703	8.19223	8.7615	8.91447
LOC_Os11g02470	WRKY52, expressed	-3.73924	0.000119786	0.00105095	2.75405	2.20248	2.25422	0.546149	0.80258	0.594298
LOC_Os03g06890	DUF593 domain containing protein, expressed	-3.73506	6.87348e-05	0.000653112	2.33677	2.20248	2.25422	0.873838	0.535053	0.520011
LOC_Os01g34890	GLUCAN SYNTHASE-LIKE protein, putative, expressed	-3.7349	0.0029792	0.0146216	22.0324	15.2171	27.5971	1.0923	2.87591	13.2974
LOC_Os03g62080	mRNA-decapping enzyme, putative, expressed	-3.73457	8.76053e-05	0.00080712	2.0864	2.05231	3.27886	0.436919	0.936343	0.594298
LOC_Os08g44370	inosine-uridine preferring nucleoside hydrolase family protein, putative, expressed	-3.72986	6.02809e-17	4.26606e-15	308.036	275.961	335.81	95.4668	65.4103	95.2363
LOC_Os04g42110	cell division control protein 48 homolog B, putative, expressed	-3.72838	0.0101304	0.0385065	4.42316	3.70417	4.50843	0	0.334408	2.97149
LOC_Os03g16430	RNA polymerase sigma factor, putative, expressed	-3.72464	0.00282381	0.0139926	2.33677	2.05231	1.50281	1.0923	0.133763	0.520011
LOC_Os04g42451	expressed protein	-3.71995	0.00136181	0.00777967	1.33529	1.00113	1.50281	0.21846	0.133763	0.668585
LOC_Os01g66900	expressed protein	-3.71798	2.8888e-06	4.1384e-05	5.09081	4.20473	6.07955	1.63845	0.735698	1.93147
LOC_Os06g15370	peptide transporter PTR2, putative, expressed	-3.71409	1.88262e-16	1.26831e-14	111.08	117.632	115.512	42.3812	28.4247	26.5206
LOC_Os06g38670	receptor-like protein kinase precursor, putative, expressed	-3.70702	0.000427112	0.00307157	6.50956	5.30597	8.33377	1.41999	0.601935	3.4915
LOC_Os02g05400	transmembrane protein 15, putative, expressed	-3.70532	9.57195e-06	0.000119564	8.42905	6.95783	10.5197	1.63845	1.87269	3.56579
LOC_Os01g02320	protein kinase domain containing protein, expressed	-3.6993	0.000235406	0.00187074	2.8375	3.50394	3.75703	1.31076	1.20387	0.371436
LOC_Os06g44880	type II intron maturase protein, putative, expressed	-3.69513	1.66285e-06	2.53254e-05	10.6824	8.75986	12.5007	2.1846	2.74215	3.86294
LOC_Os07g30369	indole-3-acetate beta-glucosyltransferase, putative, expressed	-3.69421	0.010966	0.0408588	7.34412	6.3071	9.49503	2.1846	4.34731	0
LOC_Os05g27520	expressed protein	-3.69373	0.000376663	0.00276597	7.0103	5.80654	9.08518	0.655379	1.07011	4.16009
LOC_Os02g17534	xyloglucan fucosyltransferase, putative, expressed	-3.69358	2.45439e-05	0.00026912	34.8846	28.7323	46.7921	5.78918	6.5544	17.9032
LOC_Os10g42170	GTPase of unknown function domain containing protein, putative, expressed	-3.691	0.000670093	0.00439686	1.41875	1.1513	1.57112	0.436919	0.133763	0.594298
LOC_Os05g01030	phospholipid-transporting ATPase, putative, expressed	-3.68428	8.42996e-06	0.000106665	186.858	133.4	243.114	28.0721	31.5681	95.0877
LOC_Os08g32170	oxidoreductase, 2OG-FeII oxygenase domain containing protein, putative, expressed	-3.68076	8.84994e-13	3.84022e-11	54.4967	56.4636	59.0878	12.1245	17.7905	17.5318
LOC_Os11g10260	retrotransposon protein, putative, Ty3-gypsy subclass, expressed	-3.67022	0.000484758	0.00340271	8.42905	6.50733	9.76827	1.41999	1.13699	4.23437
LOC_Os02g55150	formin, putative, expressed	-3.66566	7.12004e-05	0.000674255	28.7088	22.3251	31.3541	3.49535	3.74537	15.3775
LOC_Os01g06580	fasciclin domain containing protein, expressed	-3.65894	0.00424722	0.0194255	4.33971	3.20361	5.6697	2.9492	0.200645	0.81716
LOC_Os08g02760	retrotransposon protein, putative, unclassified	-3.65878	0.0117352	0.0430457	5.17427	6.20699	4.09858	1.0923	1.00322	2.22862
LOC_Os01g60010	PPR repeat domain containing protein, putative, expressed	-3.65333	9.74589e-05	0.000883034	2.8375	2.60293	3.75703	0.764608	0.468172	1.33717
LOC_Os05g33920	pentatricopeptide, putative, expressed	-3.65282	0.00032456	0.00244828	1.66912	1.50169	2.52745	0.327689	0.40129	0.81716
LOC_Os07g02980	expressed protein	-3.6506	0.000198899	0.00162199	2.0864	1.65186	2.25422	0.546149	0.601935	0.520011
LOC_Os03g22820	expressed protein	-3.6502	0.000145049	0.001242	11.4335	9.91116	12.9788	3.49535	0.936343	5.2744
LOC_Os11g13970	transferase family protein, putative, expressed	-3.64878	1.29573e-05	0.000156114	34.968	29.8336	39.278	8.51992	6.48752	14.2632
LOC_Os11g06370	expressed protein	-3.64659	2.98801e-10	9.42799e-09	24.6195	23.4764	25.8893	6.66302	8.22644	6.09156
LOC_Os06g43120	zinc finger C-x8-C-x5-C-x3-H type family protein, expressed	-3.63139	1.63126e-07	3.09608e-06	24.2022	16.8189	25.4795	4.36919	5.35053	8.91447
LOC_Os02g58554	expressed protein	-3.62263	1.59017e-09	4.38793e-08	38.3063	26.1795	48.1583	11.6876	10.2998	10.2516
LOC_Os10g39350	aspartic proteinase nepenthesin, putative, expressed	-3.61966	1.86021e-05	0.000212701	6.67647	7.4584	6.89927	1.63845	1.33763	2.97149
LOC_Os06g46065	expressed protein	-3.61797	4.27799e-05	0.000434461	11.6838	12.0636	10.8612	3.49535	4.61483	1.85718
LOC_Os12g32710	NB-ARC domain containing protein, expressed	-3.61778	0.000611937	0.00409064	5.42464	3.9044	5.94293	0.327689	1.00322	2.82292
LOC_Os05g31040	cytokinin dehydrogenase precursor, putative, expressed	-3.6129	0.000607899	0.00406972	1.91949	1.40158	2.25422	0.10923	0.40129	0.965734
LOC_Os07g35560	glucan endo-1,3-beta-glucosidase precursor, putative, expressed	-3.61275	0.000973147	0.00596329	422.287	311.651	531.244	41.5073	50.6963	259.188
LOC_Os12g03670	D-mannose binding lectin family protein, expressed	-3.61193	1.01915e-06	1.63195e-05	11.0996	10.0613	12.8422	2.1846	2.60838	4.75438
LOC_Os01g52470	elongation factor, putative, expressed	-3.59793	2.60961e-09	6.89564e-08	28.7088	27.3808	34.7013	8.51992	6.75505	10.7717
LOC_Os04g03710	OsSub36 - Putative Subtilisin homologue, expressed	-3.59616	0.00505454	0.0223216	25.2037	20.423	30.9442	1.20153	4.34731	15.6746
LOC_Os02g41670	phenylalanine ammonia-lyase, putative, expressed	-3.5949	1.6488e-08	3.78988e-07	136.45	117.432	171.799	37.0289	23.1411	61.3613
LOC_Os02g38780	protein phosphatase 2C containing protein, expressed	-3.5938	1.64296e-09	4.52248e-08	31.8802	31.4854	27.802	11.4691	8.69461	6.53728
LOC_Os06g37690	S-locus-like receptor protein kinase, putative, expressed	-3.59039	7.39649e-05	0.000696904	4.1728	3.45389	5.05491	0.655379	0.936343	1.93147
LOC_Os04g08270	NA	-3.58407	0.000334789	0.00250857	1.50221	1.80203	1.63943	0.327689	0.601935	0.445724
LOC_Os01g40680	pentatricopeptide, putative, expressed	-3.58394	0.000610931	0.00408638	1.50221	1.40158	1.57112	0.21846	0.267527	0.742873
LOC_Os10g33040	receptor-like protein kinase precursor, putative, expressed	-3.57627	0.000108681	0.000969058	29.6269	23.3763	34.633	3.60458	4.0129	17.0118
LOC_Os08g28700	dnaJ domain containing protein, expressed	-3.57088	0.000272309	0.00211519	1.91949	2.55287	2.32253	1.0923	0.601935	0.371436
LOC_Os01g06280	TKL_IRAK_CrRLK1L-1.4 - The CrRLK1L-1 subfamily has homology to the CrRLK1L homolog, expressed	-3.56834	0.00132342	0.00760881	17.1919	12.0135	25.9576	2.07537	2.00645	11.366
LOC_Os01g16310	glycosyl hydrolase, family 31, putative, expressed	-3.56803	3.16344e-05	0.000336663	11.8507	8.75986	15.7112	3.38612	1.93957	5.12582
LOC_Os04g45890	retrotransposon protein, putative, unclassified, expressed	-3.56551	0.000299418	0.00228708	2.00294	1.50169	3.00562	0.655379	0.40129	0.81716
LOC_Os02g26890	PPR repeat containing protein, expressed	-3.56272	0.000977877	0.00598409	3.33824	2.40271	3.41548	0.436919	0.334408	1.78289
LOC_Os11g14160	transposon protein, putative, Pong sub-class, expressed	-3.56183	0.00932068	0.0360145	4.42316	4.40496	4.64505	1.0923	1.07011	1.70861
LOC_Os01g63910	AT hook motif family protein, expressed	-3.54772	1.24339e-07	2.41605e-06	33.132	27.7813	35.6576	6.11687	6.5544	15.006
LOC_Os07g06960	pentatricopeptide, putative, expressed	-3.54674	0.000580159	0.003925	2.33677	1.85209	2.32253	0.21846	0.601935	0.965734
LOC_Os05g41880	mutS domain V family protein, expressed	-3.54386	6.93526e-05	0.000657867	3.25478	3.15355	2.93731	0.764608	0.735698	1.1886
LOC_Os08g09760	OsFBX275 - F-box domain containing protein, expressed	-3.54179	0.000491428	0.00344092	1.91949	2.10237	2.18591	0.764608	0.267527	0.81716
LOC_Os04g01354	chalcone synthase, putative, expressed	-3.5405	0.00566874	0.0244657	74.9434	50.3066	101.508	6.11687	14.714	43.3838
LOC_Os09g38390	octicosapeptide/Phox/Bem1p, putative, expressed	-3.53707	6.4777e-05	0.000620234	42.2287	32.0361	46.5871	4.58765	6.82193	22.9548
LOC_Os12g37770	RGH1A, putative, expressed	-3.53501	0.00150677	0.00842122	5.84192	5.55626	6.01124	1.41999	2.67527	0.965734
LOC_Os02g53990	cyclin-related protein, putative, expressed	-3.53443	5.96099e-06	7.85255e-05	6.42611	6.75761	7.30913	1.63845	2.20709	2.08004
LOC_Os03g64370	pentatricopeptide, putative, expressed	-3.53322	0.00154601	0.00859558	1.00147	1.25141	1.02464	0.21846	0.334408	0.371436
LOC_Os04g52310	metal cation transporter, putative, expressed	-3.52828	0.00010597	0.000948654	3.75552	3.80428	2.93731	1.0923	0.735698	1.26288
LOC_Os02g41680	phenylalanine ammonia-lyase, putative, expressed	-3.52506	4.94268e-10	1.5025e-08	646.45	570.292	736.787	168.869	133.83	267.137
LOC_Os02g20500	expressed protein	-3.52049	0.00131161	0.00755641	2.50368	2.7531	2.39084	0.983068	1.00322	0.297149
LOC_Os09g32780	transposon protein, putative, unclassified, expressed	-3.5202	0.000925158	0.00573026	1.16838	1.90214	1.36619	0.764608	0.40129	0.222862
LOC_Os03g53920	kinesin motor domain containing protein, putative, expressed	-3.51829	1.31576e-06	2.04984e-05	14.1041	12.5641	13.9352	4.15073	3.87914	3.93722
LOC_Os05g39320	thiamine pyrophosphate enzyme, C-terminal TPP binding domain containing protein, expressed	-3.51813	0.000240343	0.00190525	39.0574	45.0007	33.6766	4.47842	7.42386	21.9147
LOC_Os01g40720	pentatricopeptide, putative, expressed	-3.51789	0.000298766	0.00228287	2.67059	1.90214	2.73238	0.327689	0.668816	1.04002
LOC_Os04g52630	leucine-rich repeat-containing protein kinase family protein, putative, expressed	-3.51527	0.000185379	0.00152897	53.4953	39.6446	65.9188	9.1753	5.88559	30.6806
LOC_Os07g14514	retrotransposon protein, putative, unclassified, expressed	-3.51523	0.000399722	0.00291054	32.8816	32.1362	35.6576	12.1245	2.87591	14.7089
LOC_Os11g43790	DUF581 domain containing protein, expressed	-3.51172	8.33569e-05	0.000773699	5.09081	4.65524	4.23519	2.07537	1.20387	0.965734
LOC_Os06g38730	receptor-like protein kinase precursor, putative, expressed	-3.51142	0.00860985	0.0338213	1.83603	1.30147	2.04929	0.10923	0.133763	1.1886
LOC_Os08g10580	expressed protein	-3.4987	4.44377e-06	6.09361e-05	11.8507	7.95896	13.0471	3.38612	2.67527	3.64008
LOC_Os02g19990	reticulon domain containing protein, putative, expressed	-3.49747	1.38746e-06	2.15257e-05	7.42758	6.80766	7.58236	2.1846	1.73892	2.52577
LOC_Os03g40410	expressed protein	-3.49439	0.000623936	0.00415352	9.8478	8.20924	8.94856	2.73074	2.67527	2.60005
LOC_Os05g46510	polygalacturonase, putative, expressed	-3.49428	4.84009e-05	0.000482804	15.7732	13.2149	21.9957	3.93227	2.07333	8.84018
LOC_Os06g16060	zinc finger, C3HC4 type domain containing protein, expressed	-3.49278	2.53471e-05	0.000277249	6.09228	5.75648	4.84998	0.983068	2.27398	1.56003
LOC_Os04g08749	expressed protein	-3.49116	7.07198e-05	0.000669987	7.09375	5.80654	9.2218	1.0923	1.53828	3.71436
LOC_Os01g02050	phosphoenolpyruvate carboxylase, putative, expressed	-3.4855	0.00680561	0.0282683	1.33529	1.20135	1.22957	0.764608	0.0668816	0.371436
LOC_Os12g07500	csAtPR5, putative, expressed	-3.48487	4.86502e-05	0.000485075	6.25919	6.40721	6.07955	2.62151	1.73892	1.33717
LOC_Os02g42640	CBS domain-containing protein, putative, expressed	-3.4809	0.00498846	0.0220645	2.50368	1.50169	3.62041	1.31076	0.0668816	0.965734
LOC_Os11g04104	major facilitator superfamily antiporter, putative, expressed	-3.48053	4.64236e-12	1.83035e-10	39.3912	36.8915	44.4695	12.0153	10.9686	12.926
LOC_Os01g38980	calmodulin-binding protein, putative, expressed	-3.48049	3.11743e-10	9.80877e-09	124.099	104.468	140.649	39.8689	22.6729	47.2467
LOC_Os11g19210	beta-D-xylosidase, putative, expressed	-3.47565	4.77557e-05	0.000477005	102.567	85.7966	115.102	14.5276	13.9783	59.6527
LOC_Os05g24150	tetratricopeptide-like helical, putative, expressed	-3.47551	0.000231156	0.00184388	2.42022	2.05231	3.82534	0.436919	0.735698	1.1886
LOC_Os03g33090	DUF260 domain containing protein, putative, expressed	-3.47093	0.00210245	0.0110563	1.08493	1.30147	1.63943	0.436919	0.601935	0.148575
LOC_Os04g34420	serine/threonine-protein kinase receptor precursor, putative, expressed	-3.46305	0.000156843	0.00132528	4.42316	3.35378	3.96196	1.0923	0.601935	1.78289
LOC_Os12g41510	cysteine-rich receptor-like protein kinase 31 precursor, putative, expressed	-3.46003	0.000715165	0.00463834	3.08787	2.65299	4.03027	0.21846	1.27075	1.26288
LOC_Os12g42590	expressed protein	-3.45362	0.000562776	0.00382228	3.25478	2.50282	3.41548	0.21846	0.735698	1.63432
LOC_Os04g31960	thiamine pyrophosphate enzyme, C-terminal TPP binding domain containing protein, expressed	-3.44944	5.16493e-06	6.95916e-05	10.8493	9.91116	7.8556	1.74768	2.87591	3.78865
LOC_Os06g47570	PPR repeat containing protein, expressed	-3.44816	0.00173206	0.00941076	2.16985	1.6018	3.48379	0.327689	0.334408	1.41146
LOC_Os04g08390	Leucine Rich Repeat family protein, expressed	-3.44258	0.00398469	0.0184619	1.41875	1.75197	2.52745	0.873838	0.735698	0.148575
LOC_Os11g35580	disease resistance protein RPM1, putative, expressed	-3.4365	0.000309541	0.00235398	5.17427	4.90552	6.69434	1.0923	2.80903	1.04002
LOC_Os09g27110	expressed protein	-3.42859	0.00109961	0.00659415	4.08934	3.50394	5.53308	1.85691	1.8058	0.371436
LOC_Os10g42760	PPR repeat domain containing protein, putative, expressed	-3.41841	0.000331152	0.0024888	3.58861	2.7531	3.75703	0.655379	0.601935	1.70861
LOC_Os06g05300	transferase family protein, putative, expressed	-3.4172	0.0127866	0.0460072	2.67059	3.70417	1.36619	0.10923	0.267527	1.85718
LOC_Os03g51495	expressed protein	-3.41368	2.61527e-05	0.000284673	10.3485	9.41059	11.9542	2.62151	3.47785	3.41721
LOC_Os08g40120	expressed protein	-3.41365	0.00103403	0.00627298	1.58566	1.55175	1.36619	0.436919	0.535053	0.371436
LOC_Os10g21590	transporter family protein, putative, expressed	-3.40606	3.98745e-06	5.53213e-05	140.707	121.236	158.273	85.4177	25.6157	20.8747
LOC_Os06g06350	AMP-binding enzyme, putative, expressed	-3.40487	1.21672e-09	3.45081e-08	132.194	118.333	143.792	28.6182	47.0178	43.3838
LOC_Os03g46325	pattern formation protein, putative, expressed	-3.40239	0.000889445	0.00554735	1.75257	1.20135	2.39084	0.436919	0.468172	0.668585
LOC_Os03g52794	phosphatidylinositol kinase, putative, expressed	-3.40121	1.13844e-07	2.23641e-06	34.968	27.4309	37.1604	7.97377	7.49074	14.486
LOC_Os08g24310	receptor-like protein kinase precursor, putative, expressed	-3.39852	7.17049e-07	1.18806e-05	83.2056	64.0721	97.6827	19.2244	13.1088	41.2294
LOC_Os01g72934	NA	-3.396	6.02666e-06	7.9344e-05	27.3735	34.4388	21.5858	13.5445	9.0959	3.56579
LOC_Os03g32470	leucoanthocyanidin dioxygenase, putative, expressed	-3.39497	0.000583986	0.00394375	2.0864	2.00225	1.70774	0.436919	0.468172	0.81716
LOC_Os11g37010	expressed protein	-3.38637	5.49139e-05	0.000538199	2.92096	2.55287	2.73238	0.983068	0.869461	0.668585
LOC_Os12g42760	type IIB DNA topoisomerase, putative, expressed	-3.37491	1.00331e-06	1.61144e-05	12.7688	12.464	12.0225	3.27689	3.61161	4.45724
LOC_Os09g34200	OsFBX338 - F-box domain containing protein, expressed	-3.36408	5.43657e-05	0.00053376	3.75552	3.35378	3.27886	0.873838	1.00322	1.26288
LOC_Os06g51050	CHIT7 - Chitinase family protein precursor, expressed	-3.35215	0.00365706	0.0172322	12.4349	8.2593	18.5802	4.80611	1.27075	6.01727
LOC_Os09g29790	PPR repeat domain containing protein, putative, expressed	-3.35188	6.32775e-05	0.000608212	7.09375	6.75761	8.40208	0.983068	1.93957	3.71436
LOC_Os03g06950	ubiquitin carboxyl-terminal hydrolase domain containing protein, expressed	-3.35056	9.50604e-06	0.000118807	74.2758	58.0654	86.4116	10.4861	15.3828	40.1151
LOC_Os07g41564	DEAD/DEAH box helicase domain protein, putative, expressed	-3.34754	0.000874657	0.00547032	8.76287	7.108	10.0415	0.655379	1.60516	5.42297
LOC_Os05g25860	expressed protein	-3.34725	0.00579071	0.0248963	1.00147	1.05118	1.63943	0.21846	0.133763	0.742873
LOC_Os03g62040	retrotransposon protein, putative, unclassified, expressed	-3.34721	0.000543978	0.00372288	2.92096	2.10237	3.62041	0.436919	1.07011	1.04002
LOC_Os11g05380	cytochrome P450, putative, expressed	-3.34318	0.000780928	0.00497992	5.675	4.45502	6.83096	1.96614	0.535053	2.74863
LOC_Os03g46070	thaumatin, putative, expressed	-3.33475	0.00951224	0.0366285	553.229	354.799	732.279	98.1976	17.4561	379.534
LOC_Os03g57580	expressed protein	-3.33024	1.23659e-07	2.40813e-06	16.107	16.7188	17.1457	4.36919	6.08623	4.97725
LOC_Os03g17130	bHelix-loop-helix transcription factor, putative, expressed	-3.3291	0.00204726	0.010827	1.83603	1.6018	1.29788	0.436919	0.200645	0.81716
13114.t00065	NA	-3.32827	2.93479e-05	0.000315623	13.186	10.0113	14.7549	1.96614	2.74215	6.76014
LOC_Os08g28890	protein kinase family protein, putative, expressed	-3.32698	5.8192e-05	0.000565867	6.42611	5.70642	6.14786	0.764608	2.40774	2.3029
LOC_Os11g37330	pentatricopeptide repeat domain containing protein, putative, expressed	-3.32677	9.6686e-06	0.000120503	5.84192	5.75648	5.46477	1.85691	1.60516	1.85718
LOC_Os05g24900	expressed protein	-3.32377	0.00326575	0.0157203	2.16985	1.80203	3.00562	1.63845	0.40129	0.297149
LOC_Os09g39130	expressed protein	-3.31564	0.000212501	0.00172041	7.92831	6.35716	8.5387	1.41999	1.73892	3.78865
LOC_Os02g06120	Leucine Rich Repeat family protein, expressed	-3.30609	7.61686e-05	0.000715264	4.75699	4.40496	4.03027	1.20153	1.4714	1.41146
LOC_Os08g14880	transposon protein, putative, unclassified, expressed	-3.29784	0.00494178	0.0219257	132.528	119.485	139.557	31.6766	13.6439	75.773
LOC_Os06g45540	zinc-binding protein, putative, expressed	-3.29371	0.00243545	0.0124259	1.33529	1.70192	1.50281	0.983068	0.267527	0.297149
LOC_Os02g07050	pentatricopeptide, putative, expressed	-3.29281	0.00196396	0.0104654	1.00147	1.10124	1.98098	0.21846	0.40129	0.594298
LOC_Os10g04840	expressed protein	-3.28674	0.00103796	0.00629343	1.58566	1.30147	1.84436	0.764608	0.40129	0.371436
LOC_Os04g49860	DNA2 - Putative DNA replication helicase 2 protein, expressed	-3.27619	0.000734787	0.00473956	1.91949	2.05231	2.1176	1.0923	0.267527	0.668585
LOC_Os03g52210	retrotransposon protein, putative, Ty3-gypsy subclass, expressed	-3.27614	7.98333e-05	0.000745931	19.2783	15.117	24.4548	2.73074	4.41419	10.9202
LOC_Os12g05440	cytochrome P450, putative, expressed	-3.27106	0.0108977	0.0406719	11.35	8.15919	13.9352	3.16766	0.80258	6.46299
LOC_Os08g28080	coatomer subunit delta, putative, expressed	-3.26664	0.000120743	0.00105852	7.59449	6.25704	9.56334	2.83997	2.00645	2.60005
LOC_Os07g13980	glucose-1-phosphate adenylyltransferase large subunit, putative, expressed	-3.2656	0.0016372	0.00899779	1.66912	2.10237	1.4345	0.21846	0.535053	0.81716
LOC_Os06g15550	ubiquitin carboxyl-terminal hydrolase, family 1, putative, expressed	-3.26412	0.00438469	0.0199283	1.66912	1.35152	3.00562	0.21846	0.468172	1.11431
LOC_Os01g40499	S-locus lectin protein kinase family protein, putative, expressed	-3.26291	7.33519e-05	0.000691709	5.84192	5.10575	8.47039	1.52922	2.20709	2.3029
LOC_Os06g06210	expressed protein	-3.26233	7.66248e-06	9.80863e-05	7.0103	6.6575	6.07955	2.1846	1.93957	2.15433
LOC_Os07g15680	phospholipase D, putative, expressed	-3.25087	4.39805e-05	0.000445444	8.59596	8.20924	10.0415	1.41999	2.87591	4.01151
LOC_Os02g04590	auxin-independent growth promoter, putative, expressed	-3.25076	0.0129553	0.0465545	2.16985	1.80203	3.21055	0.655379	0.40129	1.1886
LOC_Os12g18100	transposon protein, putative, CACTA, En/Spm sub-class, expressed	-3.24958	0.00130182	0.00752318	4.00588	2.85321	4.09858	0.436919	0.668816	2.22862
LOC_Os04g53160	NBS-LRR disease resistance protein, putative, expressed	-3.24863	1.39382e-09	3.89887e-08	27.2066	25.4787	28.895	8.30146	9.49719	8.1716
LOC_Os03g36760	expressed protein	-3.2461	2.15982e-05	0.000239631	20.5302	15.5175	26.7774	3.71381	5.14989	10.6974
LOC_Os10g16974	cytochrome P450, putative, expressed	-3.24594	0.000215965	0.00174227	15.4393	16.5186	16.6675	8.30146	3.81225	3.78865
LOC_Os04g34976	SET domain containing protein, expressed	-3.2445	3.9752e-11	1.41555e-09	51.9096	50.1565	52.1202	12.5614	15.9178	20.2804
LOC_Os06g49670	pentatricopeptide, putative, expressed	-3.24385	0.000425691	0.0030643	2.92096	2.40271	2.80069	0.655379	0.468172	1.41146
LOC_Os01g06000	PPR repeat containing protein, expressed	-3.24291	0.00120141	0.00707225	2.75405	2.35265	2.25422	0.546149	0.334408	1.41146
LOC_Os10g06760	receptor-like protein kinase precursor, putative, expressed	-3.24234	1.83811e-05	0.000210388	6.17574	5.25592	5.6697	1.41999	1.93957	2.00576
LOC_Os07g03870	receptor like protein kinase, putative, expressed	-3.24128	4.94237e-06	6.69547e-05	22.8669	17.4196	24.7964	6.88148	6.82193	7.05729
LOC_Os09g39120	thiol protease SEN102 precursor, putative, expressed	-3.24099	0.00112364	0.00670416	7.09375	6.95783	8.74363	0.764608	3.07656	3.19435
LOC_Os06g48630	ANTH/ENTH domain containing protein, putative, expressed	-3.24046	1.19711e-05	0.000145798	6.84339	6.40721	5.60139	1.74768	2.14021	2.08004
LOC_Os08g31280	DC1, putative, expressed	-3.23697	0.0017274	0.00939758	6.92684	6.00676	9.83658	3.16766	0.668816	3.4915
LOC_Os01g74500	expressed protein	-3.23241	0.00010315	0.000926366	3.83897	3.40383	5.25984	1.20153	1.33763	1.41146
LOC_Os02g15240	transposon protein, putative, unclassified, expressed	-3.23137	0.00356331	0.0168684	1.08493	1.25141	1.16126	0.21846	0.334408	0.520011
LOC_Os02g10900	NB-ARC domain containing protein, expressed	-3.2276	2.49156e-06	3.63194e-05	35.9695	29.0327	42.8984	8.41069	9.22967	16.4918
LOC_Os04g41220	transposon protein, putative, unclassified, expressed	-3.22418	1.37854e-12	5.8795e-11	48.0706	49.1053	50.3442	16.3845	17.0548	14.1146
LOC_Os04g48040	expressed protein	-3.22091	0.000142995	0.00122581	4.25625	3.35378	5.6697	1.31076	1.27075	1.63432
LOC_Os02g06180	phytosulfokine receptor precursor, putative, expressed	-3.22043	0.00065898	0.00433663	6.25919	5.75648	6.55772	1.20153	2.40774	2.22862
LOC_Os12g43350	expressed protein	-3.21805	4.40513e-05	0.00044596	7.26067	7.00789	8.94856	2.62151	2.47462	2.37719
LOC_Os05g09728	expressed protein	-3.21784	0.00135363	0.00774479	1.91949	2.30259	1.63943	0.546149	0.936343	0.371436
LOC_Os05g14370	WRKY82, expressed	-3.21735	0.000136923	0.00117917	8.26214	6.80766	11.476	4.47842	1.13699	3.12006
LOC_Os12g03650	D-mannose binding lectin family protein, expressed	-3.21183	0.00156173	0.00866797	3.33824	2.85321	3.14224	0.764608	1.8058	0.371436
LOC_Os04g51680	expressed protein	-3.2087	0.0018633	0.00999794	5.92537	4.75535	6.07955	2.07537	0.668816	2.67434
LOC_Os07g28260	expressed protein	-3.20856	4.68011e-10	1.43434e-08	48.4044	44.9506	47.0653	12.8891	14.5802	17.6061
LOC_Os04g52260	LTPL124 - Protease inhibitor/seed storage/LTP family protein precursor, expressed	-3.2084	0.010728	0.0401723	5.50809	10.8122	1.4345	1.96614	3.34408	0.520011
LOC_Os11g34220	expressed protein	-3.20823	0.000278885	0.0021604	3.25478	3.60406	2.25422	0.764608	0.869461	1.26288
LOC_Os06g40530	transposon protein, putative, CACTA, En/Spm sub-class, expressed	-3.20794	0.00518401	0.0227991	2.33677	2.40271	1.63943	0.764608	0.267527	1.04002
LOC_Os05g40212	expressed protein	-3.20645	0.0129849	0.0466249	1.08493	1.20135	1.16126	0.21846	0.40129	0.445724
LOC_Os05g22790	expressed protein	-3.20488	5.73174e-05	0.000559556	6.00883	6.60744	5.73801	2.40306	2.34086	1.26288
LOC_Os12g38770	nucleotide pyrophosphatase/phosphodiesterase, putative, expressed	-3.20456	0.00174102	0.00945485	64.5949	50.657	74.4575	6.2261	7.89203	45.1667
LOC_Os07g46852	sex determination protein tasselseed-2, putative, expressed	-3.19899	7.51954e-06	9.65065e-05	36.3868	30.5344	42.3519	19.3337	8.22644	8.61732
LOC_Os09g38520	DOMON domain containing protein, expressed	-3.19728	5.09299e-06	6.87461e-05	17.1919	13.2149	19.3316	4.0415	3.41096	8.39446
LOC_Os06g25294	60S ribosomal protein L18a-1, putative, expressed	-3.19187	4.32424e-07	7.49939e-06	17.4423	19.8724	16.8042	8.19223	4.14666	5.57154
LOC_Os01g48900	dynamin-related protein 1A, putative, expressed	-3.18996	0.00127004	0.00738713	3.33824	3.60406	3.27886	0.764608	1.07011	1.41146
LOC_Os02g46920	expressed protein	-3.18906	0.000415485	0.00300581	38.807	31.1851	46.5188	4.0415	7.42386	25.1834
LOC_Os07g36690	CSLF2 - cellulose synthase-like family F; beta1,3;1,4 glucan synthase, expressed	-3.18892	0.00993891	0.0379264	1.75257	1.25141	2.1176	0	0.267527	1.26288
LOC_Os04g59460	expressed protein	-3.18582	1.38441e-05	0.000165289	33.6327	25.1283	41.1224	5.46149	8.62773	17.6061
LOC_Os03g42464	expressed protein	-3.18284	7.91628e-08	1.60573e-06	75.2772	62.8708	87.368	23.9213	20.6664	28.6006
LOC_Os05g14980	expressed protein	-3.17939	0.000605685	0.00405974	3.17133	2.55287	3.00562	1.63845	0.735698	0.594298
LOC_Os01g53920	receptor-like protein kinase 5 precursor, putative, expressed	-3.17839	2.18846e-05	0.000242689	74.86	58.1154	98.1609	15.7291	17.3892	40.7837
LOC_Os04g35739	retrotransposon protein, putative, Ty1-copia subclass, expressed	-3.17733	0.000717519	0.00465091	9.01324	11.9134	10.5197	3.71381	5.75182	0.891447
LOC_Os12g43000	retrotransposon protein, putative, unclassified, expressed	-3.17682	0.000127535	0.00111026	3.25478	3.60406	3.68872	1.41999	0.735698	1.33717
LOC_Os04g45290	glycosyl hydrolases, putative, expressed	-3.17253	1.83533e-08	4.18009e-07	416.862	348.142	510.341	144.839	85.6754	184.455
LOC_Os12g07840	dehydration response related protein, putative, expressed	-3.16594	0.0116126	0.0427497	1.50221	1.05118	1.22957	0.21846	0	0.965734
LOC_Os05g30790	CW-type Zinc Finger, putative, expressed	-3.16371	0.00061679	0.00411573	4.59008	3.20361	3.89365	0.655379	0.80258	2.22862
LOC_Os05g39310	thiamine pyrophosphate enzyme, C-terminal TPP binding domain containing protein, expressed	-3.16032	0.0127825	0.0459998	49.5728	67.2757	35.5893	3.38612	3.67849	41.2294
LOC_Os03g04130	AMP-binding domain containing protein, expressed	-3.15989	1.64438e-08	3.7836e-07	33.0485	33.2374	33.0618	13.326	11.8381	7.80016
LOC_Os06g36320	receptor-like protein kinase 5 precursor, putative, expressed	-3.15844	0.00125409	0.00733209	3.42169	3.45389	4.78167	1.85691	0.936343	1.11431
LOC_Os07g10970	leucine zipper protein-like, putative, expressed	-3.15552	0.00257373	0.0129809	3.25478	2.80316	4.37181	1.41999	0.468172	1.56003
LOC_Os01g71830	glycosyl hydrolases family 17, putative, expressed	-3.15403	0.00261106	0.0131337	666.312	513.728	817.598	162.534	75.5763	406.203
LOC_Os09g17152	OsFBX319 - F-box domain containing protein, expressed	-3.15309	0.000516244	0.00357562	38.1394	30.5344	45.2893	13.8722	4.48107	18.9433
LOC_Os01g21170	expressed protein	-3.15117	0.0016003	0.00883179	2.58713	2.35265	2.18591	0.546149	0.40129	1.33717
LOC_Os07g48010	peroxidase precursor, putative, expressed	-3.15107	3.06288e-05	0.000327672	24.703	22.4753	22.4055	6.77225	12.975	3.19435
LOC_Os06g13950	pentatricopeptide, putative, expressed	-3.14066	0.00125631	0.00734138	4.08934	2.80316	3.41548	0.436919	0.80258	2.00576
LOC_Os07g02100	flavin-containing monooxygenase family protein, putative, expressed	-3.13784	6.05255e-08	1.26427e-06	37.1379	37.7925	38.2534	10.3768	15.249	11.5888
LOC_Os08g27720	pirin, putative, expressed	-3.13399	3.32355e-07	5.88481e-06	45.5669	43.6491	45.904	10.5953	15.249	18.349
LOC_Os04g08550	oxidoreductase, aldo/keto reductase family protein, putative, expressed	-3.1334	0.0014578	0.00821718	8.84633	8.70981	11.2028	6.55379	1.73892	1.63432
LOC_Os05g51130	mitochondrial chaperone BCS1, putative, expressed	-3.12719	1.19987e-09	3.41165e-08	107.658	93.1549	121.659	43.255	22.2716	41.7494
LOC_Os07g03020	expressed protein	-3.12457	0.000550834	0.00375948	7.7614	5.95671	10.1781	1.74768	2.20709	3.78865
LOC_Os05g09410	histidine-containing phosphotransfer protein 4, putative, expressed	-3.1227	0.000683023	0.00446733	1.91949	1.90214	1.50281	0.546149	0.601935	0.594298
LOC_Os06g24870	bromodomain domain containing protein, expressed	-3.11859	2.23936e-10	7.25981e-09	37.9724	33.6879	45.6991	12.8891	12.5069	13.5203
LOC_Os03g52090	calcium-transporting ATPase 3, endoplasmic reticulum-type, putative, expressed	-3.11834	1.62194e-05	0.000189612	20.6136	17.6198	22.5422	4.47842	3.87914	11.4402
LOC_Os08g37470	2-aminoethanethiol dioxygenase, putative, expressed	-3.1169	0.000282519	0.00218629	4.08934	5.05569	4.44012	0.655379	1.4714	2.22862
LOC_Os11g44820	expressed protein	-3.11588	0.00994733	0.0379455	1.33529	1.05118	1.09295	0.655379	0.468172	0.0742873
LOC_Os03g47580	ubiquitin-conjugating enzyme, putative, expressed	-3.11523	0.00011451	0.00101258	5.00736	6.20699	4.64505	1.63845	2.20709	1.41146
LOC_Os07g42880	PPR repeat containing protein, expressed	-3.11438	7.51409e-05	0.000706205	5.17427	4.3549	6.28448	2.07537	1.13699	2.08004
LOC_Os06g07250	jacalin-like lectin domain containing protein, expressed	-3.11393	0.00419939	0.0192578	6.50956	6.55738	6.69434	0.21846	2.80903	3.26864
LOC_Os08g03240	lectin-like receptor kinase 1, putative, expressed	-3.1089	7.56666e-06	9.70003e-05	22.3662	20.8735	25.9576	5.24303	6.21999	11.2174
LOC_Os10g39270	nucleoid DNA-binding, putative, expressed	-3.10505	0.00960887	0.0369245	7.92831	7.30823	8.81194	5.02457	3.00967	0.297149
LOC_Os02g49480	helix-loop-helix DNA-binding domain containing protein, expressed	-3.1016	0.000201089	0.00163629	12.4349	11.0625	13.6619	2.29383	3.21032	6.61157
LOC_Os11g24170	CC-NBS-LRR protein, putative, expressed	-3.09091	0.000173475	0.00144245	9.43052	7.25817	11.2028	1.85691	2.27398	4.97725
LOC_Os10g05660	thaumatin, putative, expressed	-3.08765	3.60863e-05	0.000376015	60.7559	48.8049	79.3074	24.4675	8.82838	29.9378
LOC_Os07g33210	expressed protein	-3.08627	0.00212533	0.0111349	6.17574	4.95558	6.07955	0.764608	0.936343	3.86294
LOC_Os01g42330	retrotransposon protein, putative, unclassified, expressed	-3.08609	0.00111146	0.00664566	1.75257	1.90214	2.39084	0.655379	0.468172	0.891447
LOC_Os12g44350	actin, putative, expressed	-3.08504	1.15496e-06	1.82597e-05	202.464	299.788	140.649	100.601	57.9864	61.1384
LOC_Os03g12090	NA	-3.07953	0.00144119	0.008144	4.67353	4.15468	4.84998	0.655379	0.80258	2.97149
LOC_Os04g33460	1,4-alpha-glucan-branching enzyme 2, chloroplast precursor, putative, expressed	-3.07901	0.000741563	0.00477367	2.75405	2.00225	3.75703	0.873838	0.535053	1.41146
LOC_Os03g57490	fasciclin domain containing protein, expressed	-3.07711	0.00316527	0.0153435	1.50221	1.45163	2.59576	0.436919	0.334408	1.04002
LOC_Os06g38780	receptor-like protein kinase 2 precursor, putative, expressed	-3.07509	0.00130707	0.00754379	7.0103	5.70642	6.96758	2.29383	0.668816	3.64008
LOC_Os02g06300	GTP-binding protein lepA, putative, expressed	-3.07503	0.000151939	0.00128886	8.92978	7.50845	9.63165	2.73074	1.67204	4.30866
LOC_Os06g09660	auxin response factor, putative, expressed	-3.07425	0.000759822	0.00486885	15.5228	12.2138	15.8478	1.74768	2.87591	9.58306
LOC_Os04g49150	OsMADS17 - MADS-box family gene with MIKCc type-box, expressed	-3.07199	0.0053789	0.0234584	3.08787	3.40383	2.25422	1.63845	1.20387	0.222862
LOC_Os09g37834	serine/threonine-protein kinase receptor precursor, putative, expressed	-3.06851	1.45948e-05	0.000173421	42.5625	33.6379	50.8906	8.95684	11.6374	21.5433
LOC_Os05g07050	pre-mRNA-processing-splicing factor 8, putative, expressed	-3.06479	6.56982e-11	2.28507e-09	290.677	233.963	332.531	99.0714	94.2362	96.6477
LOC_Os01g04130	peptidyl-tRNA hydrolase, mitochondrial precursor protein, putative, expressed	-3.06438	0.000579543	0.00392201	2.16985	1.9522	2.18591	0.873838	0.468172	0.81716
LOC_Os09g17146	expressed protein	-3.05859	0.00606072	0.0258001	4.1728	2.80316	4.3035	1.74768	0.334408	1.78289
LOC_Os01g71624	expressed protein	-3.05751	0.00176726	0.00957649	6.25919	6.70755	7.30913	4.58765	0.735698	1.85718
LOC_Os03g08820	expressed protein	-3.05522	2.13966e-05	0.000238101	37.9724	31.5355	46.5188	6.88148	9.02902	22.509
LOC_Os10g21660	FAD binding protein, putative, expressed	-3.05495	0.000358442	0.00265828	6.34265	5.00564	6.76265	1.63845	1.8058	2.60005
LOC_Os01g02700	protein kinase domain containing protein, expressed	-3.05468	0.0139239	0.0491764	18.3603	17.5698	19.6049	2.51228	1.00322	14.7089
LOC_Os05g13420	large tegument protein, putative, expressed	-3.0539	0.00133559	0.00766504	18.4438	20.0225	17.3506	10.923	7.15634	1.48575
LOC_Os06g13320	protein kinase, putative, expressed	-3.05217	7.99673e-06	0.000101758	14.4379	11.563	16.3943	4.15073	4.68172	5.42297
LOC_Os12g36910	calmodulin binding protein, putative, expressed	-3.05113	1.68874e-06	2.565e-05	139.705	118.083	148.983	62.9164	33.8421	42.8637
LOC_Os01g05960	receptor kinase, putative, expressed	-3.05104	1.66047e-06	2.53064e-05	13.6033	11.8634	14.6866	4.36919	3.47785	5.72012
LOC_Os10g39970	harpin-induced protein 1 domain containing protein, expressed	-3.04645	0.0091485	0.0354959	2.33677	2.15242	2.25422	0.546149	0.133763	1.56003
LOC_Os02g57400	2-phosphoglycerate kinase-related, putative, expressed	-3.04606	1.4855e-09	4.12446e-08	101.566	84.6954	120.43	46.2042	21.7365	37.2179
LOC_Os07g34520	isocitrate lyase, putative, expressed	-3.04583	0.0016476	0.00904167	82.6214	61.2189	105.47	55.2703	5.41741	26.0748
LOC_Os03g51620	DUF221 domain containing protein, expressed	-3.04557	0.00169229	0.00924617	2.58713	2.60293	2.32253	1.20153	0.601935	0.81716
LOC_Os02g54070	NA	-3.04154	0.000680474	0.00445455	5.42464	4.60518	4.3035	1.41999	0.735698	2.67434
LOC_Os03g12510	non-symbiotic hemoglobin 2, putative, expressed	-3.02594	0.00723095	0.029575	88.6302	107.421	83.5426	53.9595	2.80903	40.4866
LOC_Os11g34120	exportin 1, putative, expressed	-3.02556	1.25258e-05	0.000151648	17.3588	15.7177	21.4492	3.05843	5.61806	9.50877
LOC_Os02g21750	MDR-like ABC transporter, putative, expressed	-3.0237	0.00793497	0.0317937	1.83603	1.1513	1.22957	0.327689	0.535053	0.520011
LOC_Os02g45840	retrotransposon protein, putative, unclassified, expressed	-3.02271	0.00342635	0.0163372	1.83603	1.75197	1.29788	0.546149	0.735698	0.371436
LOC_Os06g11520	LMBR1 integral membrane protein, putative, expressed	-3.02212	0.000592542	0.00399038	31.4629	27.4809	34.1548	4.15073	5.8187	21.0233
LOC_Os06g10560	leaf senescence related protein, putative, expressed	-3.01821	0.00214198	0.0111986	4.08934	2.80316	4.91829	0.873838	0.535053	2.52577
LOC_Os05g04890	expressed protein	-3.01818	0.00112444	0.0067054	3.17133	2.7531	3.14224	0.546149	0.668816	1.78289
LOC_Os01g33540	transposon protein, putative, unclassified, expressed	-3.01524	0.000133625	0.00115431	10.0982	9.76099	14.6183	3.16766	2.40774	6.09156
LOC_Os04g27810	retrotransposon protein, putative, Ty3-gypsy subclass, expressed	-3.0137	0.00680001	0.0282577	4.9239	3.75423	6.07955	2.51228	0.334408	2.3029
LOC_Os03g59340	CESA2 - cellulose synthase, expressed	-3.01137	1.54375e-06	2.3749e-05	12.6853	11.1125	15.8478	7.09994	2.87591	4.01151
LOC_Os04g54080	serine/threonine-protein kinase receptor precursor, putative, expressed	-3.00859	0.000513243	0.00356143	26.7059	19.572	28.69	4.58765	6.15311	14.486
LOC_Os03g51640	expressed protein	-3.00689	8.08557e-10	2.38047e-08	71.8556	58.9163	79.7173	24.6859	18.66	29.0463
LOC_Os06g28524	expressed protein	-3.00617	3.48308e-11	1.26031e-09	45.0662	49.5558	45.4259	14.6368	16.5866	16.9375
LOC_Os06g06360	WRKY113, expressed	-3.00331	0.00063212	0.0041968	7.7614	5.95671	9.35841	3.05843	1.87269	3.04578
LOC_Os04g35770	pectinesterase, putative, expressed	-2.99986	4.70874e-07	8.07614e-06	18.1934	18.0203	23.2936	6.77225	5.61806	8.09731
LOC_Os02g25840	conserved oligomeric Golgi complex component 4, related, putative, expressed	-2.99799	0.000252175	0.00198293	17.7761	15.2672	24.6598	2.62151	4.81548	11.886
LOC_Os07g08640	retrotransposon protein, putative, unclassified, expressed	-2.99469	0.0112704	0.0417504	1.50221	1.40158	1.36619	1.0923	0.0668816	0.445724
LOC_Os02g42430	GEM, putative, expressed	-2.9921	0.00282061	0.0139902	20.7805	17.1693	26.4358	17.3675	2.34086	3.56579
LOC_Os11g16310	expressed protein	-2.98772	0.00130165	0.00752318	3.17133	2.35265	3.68872	0.546149	0.735698	1.78289
LOC_Os06g37750	S-locus-like receptor protein kinase, putative, expressed	-2.98208	0.00201451	0.0106815	2.8375	2.95332	1.84436	0.436919	1.00322	1.11431
LOC_Os03g20970	phospholipid-transporting ATPase 1, putative, expressed	-2.98136	1.27423e-05	0.000153937	16.6077	12.464	21.5175	4.25996	6.88881	6.16584
LOC_Os10g42690	jmjC domain containing protein, expressed	-2.9739	2.60632e-07	4.71534e-06	21.3647	17.6699	23.4985	8.19223	4.88236	8.7659
LOC_Os01g56270	transposon protein, putative, CACTA, En/Spm sub-class, expressed	-2.97095	0.000930486	0.0057569	19.7791	18.8212	21.176	7.97377	2.5415	10.3259
LOC_Os08g11470	transposon protein, putative, CACTA, En/Spm sub-class, expressed	-2.96931	0.00635138	0.0267732	9.34706	9.36054	10.7929	5.67995	4.48107	0.445724
LOC_Os08g35560	expressed protein	-2.96796	0.00399792	0.0185079	2.33677	2.05231	3.96196	0.436919	0.936343	1.41146
LOC_Os09g38730	26S protease regulatory subunit 6B, putative, expressed	-2.96788	0.000406547	0.00295448	3.00441	2.55287	2.59576	1.20153	0.936343	0.742873
LOC_Os01g66730	exosome complex exonuclease RRP40, putative, expressed	-2.96765	3.71442e-06	5.19834e-05	9.8478	10.1114	12.5007	3.82304	4.07978	3.41721
LOC_Os11g29290	cytochrome P450, putative, expressed	-2.96406	0.00112746	0.00670984	115.42	89.3506	147.275	24.7952	15.249	80.1559
LOC_Os01g56810	cytokinin dehydrogenase precursor, putative, expressed	-2.96106	0.000880304	0.00550257	4.25625	4.05456	6.35279	1.85691	1.33763	1.93147
LOC_Os06g12129	expressed protein	-2.95974	0.000148736	0.00126583	4.75699	5.70642	5.32815	1.31076	1.73892	2.37719
LOC_Os07g31450	CHR4/MI-2-LIKE, putative, expressed	-2.95509	1.07273e-09	3.09326e-08	129.273	98.4609	149.53	39.5412	39.0589	52.8925
LOC_Os08g10290	SHR5-receptor-like kinase, putative, expressed	-2.94881	2.69353e-05	0.000292106	48.4879	36.1907	56.2188	12.2337	9.36343	27.1148
LOC_Os01g12430	receptor-like protein kinase, putative, expressed	-2.94734	2.07545e-05	0.000232686	12.6018	11.563	15.8478	5.02457	4.14666	4.90296
LOC_Os04g36570	expressed protein	-2.9467	0.000972569	0.00596137	15.9401	17.2694	13.7302	1.96614	9.0959	5.12582
LOC_Os03g37290	cytochrome P450, putative, expressed	-2.9463	0.0021295	0.0111515	30.211	22.7256	36.2724	5.89841	11.5705	13.3717
LOC_Os07g01750	MATE efflux family protein, putative, expressed	-2.94587	0.0120917	0.0440079	30.0441	22.4753	38.1168	1.96614	3.67849	24.9605
LOC_Os12g26290	alpha-DOX2, putative, expressed	-2.94584	0.000115671	0.00102123	456.17	396.847	524.344	105.844	71.5634	297.818
LOC_Os12g34980	csAtPR5, putative, expressed	-2.94363	3.90117e-05	0.000402656	44.2316	44.9006	47.4752	20.426	6.35376	21.5433
LOC_Os02g30974	expressed protein	-2.94187	0.000788476	0.00501806	3.75552	3.35378	3.89365	1.74768	1.67204	0.520011
LOC_Os04g53060	NBS-LRR disease resistance protein, putative, expressed	-2.93807	0.00042018	0.0030339	3.83897	4.05456	3.48379	0.764608	1.27075	1.85718
LOC_Os01g10530	expressed protein	-2.93686	2.0897e-05	0.000233757	41.9783	32.5867	52.4618	7.64608	10.8348	25.2577
LOC_Os11g18770	PHD-finger family protein, expressed	-2.93363	4.06205e-07	7.07516e-06	25.2037	21.4241	30.3295	6.2261	8.69461	11.8117
LOC_Os11g06320	expressed protein	-2.93097	3.67118e-07	6.46462e-06	20.9474	19.572	26.2992	7.53685	7.82515	8.1716
LOC_Os01g18670	MDR-like ABC transporter, putative, expressed	-2.93052	1.19674e-07	2.33864e-06	186.941	144.513	217.566	51.5565	49.158	91.299
LOC_Os03g13110	transposon protein, putative, Mariner sub-class, expressed	-2.92977	0.000615125	0.00410706	2.92096	3.05344	2.80069	1.0923	1.33763	0.668585
LOC_Os11g06210	expressed protein	-2.92537	0.00295975	0.0145484	5.50809	3.95445	5.80632	1.0923	1.27075	2.8972
LOC_Os11g06070	expressed protein	-2.92488	0.00145591	0.00821062	2.25331	2.00225	2.18591	1.0923	0.869461	0.371436
LOC_Os12g41490	cysteine-rich receptor-like protein kinase 8 precursor, putative, expressed	-2.92145	1.60631e-05	0.000188189	11.0162	9.31048	11.9542	3.38612	3.87914	4.0858
LOC_Os09g30100	NOL1/NOP2/sun family protein, putative, expressed	-2.91929	0.00157015	0.00870605	2.0864	2.05231	2.45915	0.21846	0.936343	1.04002
LOC_Os11g44930	pentatricopeptide repeat domain containing protein, putative, expressed	-2.91842	0.0014011	0.00796962	2.00294	1.70192	2.18591	0.436919	0.535053	1.04002
LOC_Os02g39410	protein phosphatase 2C, putative, expressed	-2.91782	1.01711e-05	0.000125996	10.2651	9.76099	9.83658	3.27689	3.41096	3.86294
LOC_Os03g19490	expressed protein	-2.917	0.00132757	0.00762684	2.16985	1.70192	2.66407	0.983068	0.40129	0.965734
LOC_Os09g21450	cyclin, putative, expressed	-2.91691	0.011204	0.0415592	1.91949	1.55175	3.07393	0.21846	0.267527	1.70861
LOC_Os08g38610	pentatricopeptide, putative, expressed	-2.91676	0.00588699	0.0251878	1.50221	1.20135	1.84436	0.21846	0.267527	1.04002
LOC_Os08g02230	FAD-binding and arabino-lactone oxidase domains containing protein, putative, expressed	-2.91638	0.00024405	0.00192918	943.553	818.672	1101.08	247.296	200.444	554.703
LOC_Os07g36465	vacuolar ATP synthase subunit H, putative, expressed	-2.91511	0.002304	0.0118714	13.0191	9.46065	15.8478	2.1846	1.8058	9.21162
LOC_Os09g02140	expressed protein	-2.91222	0.000711465	0.00461641	3.50515	3.30372	4.16689	1.20153	0.735698	1.93147
LOC_Os04g38930	pentatricopeptide, putative, expressed	-2.91084	0.00285384	0.0141051	1.50221	1.05118	1.98098	0.436919	0.668816	0.445724
LOC_Os06g48650	OsSub52 - Putative Subtilisin homologue, expressed	-2.91073	2.66984e-07	4.7993e-06	19.8625	20.6232	18.6485	6.88148	6.88881	7.28015
LOC_Os03g46424	expressed protein	-2.90631	0.00553888	0.0240276	1.08493	1.05118	1.50281	0.327689	0.334408	0.594298
LOC_Os01g37000	carboxyl-terminal peptidase, putative, expressed	-2.9055	1.25874e-11	4.78618e-10	134.865	155.725	118.381	47.1873	59.5915	39.7437
13114.t00066	NA	-2.9044	0.00650604	0.0273327	1.91949	1.6018	2.25422	0.10923	0.40129	1.41146
LOC_Os02g21190	expressed protein	-2.90423	0.000957371	0.00588913	18.861	15.4674	19.2633	4.91534	2.60838	11.2917
LOC_Os12g03390	OsFBX435 - F-box domain containing protein, expressed	-2.90196	0.000959386	0.00589506	5.25772	4.20473	5.32815	0.873838	1.40451	2.82292
LOC_Os04g23550	basic helix-loop-helix family protein, putative, expressed	-2.90127	0.00677938	0.0281906	2.67059	2.20248	2.04929	0.546149	1.40451	0.445724
LOC_Os05g13780	C-5 cytosine-specific DNA methylase, putative, expressed	-2.89934	4.35211e-06	5.98882e-05	84.5409	65.8742	94.2672	18.1321	20.3989	47.321
LOC_Os11g43420	LZ-NBS-LRR class RGA, putative, expressed	-2.89737	0.00198746	0.010568	2.50368	2.20248	1.77605	0.546149	0.668816	1.04002
LOC_Os01g61044	transmembrane amino acid transporter protein, putative, expressed	-2.89368	0.000393552	0.00287214	38.1394	32.6367	47.0653	19.9891	5.55118	17.0118
LOC_Os07g34940	aspartic proteinase nepenthesin-1 precursor, putative, expressed	-2.89213	0.000166145	0.00139338	23.618	19.0715	26.9823	12.8891	3.94602	8.54303
LOC_Os03g05920	expressed protein	-2.89203	5.44215e-05	0.000534073	24.2022	23.0259	29.3048	3.71381	10.0991	12.926
LOC_Os12g02660	expressed protein	-2.8913	2.2739e-09	6.0947e-08	300.608	268.552	328.501	108.902	141.789	72.7272
LOC_Os03g53220	U5 small nuclear ribonucleoprotein 200 kDa helicase, putative, expressed	-2.8908	1.2927e-07	2.50219e-06	42.8129	34.0884	48.2266	16.7122	11.5036	16.7146
LOC_Os01g22370	peroxidase precursor, putative, expressed	-2.88979	2.25027e-11	8.31675e-10	96.642	93.3551	105.88	45.1119	29.4948	32.5378
LOC_Os10g25450	OsSub60 - Putative Subtilisin homologue, expressed	-2.88824	0.00241436	0.0123408	3.08787	4.25479	2.18591	0.764608	1.40451	1.1886
LOC_Os06g46540	cell division cycle protein 23, putative, expressed	-2.88468	0.00112052	0.00668914	2.00294	2.55287	3.41548	0.764608	1.00322	1.04002
LOC_Os04g53510	OsFBL20 - F-box domain and LRR containing protein, expressed	-2.88452	2.96796e-09	7.76029e-08	40.0588	40.5456	39.9611	14.746	16.5198	12.1831
LOC_Os08g04360	plastocyanin-like domain containing protein, putative, expressed	-2.88407	0.00310187	0.0151011	4.75699	5.10575	5.53308	2.9492	2.00645	0.742873
LOC_Os01g62030	disease resistance-responsive family protein, putative, expressed	-2.8837	0.00317834	0.0153902	1.83603	1.9522	1.63943	0.327689	0.936343	0.594298
LOC_Os04g48290	MATE efflux family protein, putative, expressed	-2.8816	0.00453207	0.0204572	5.92537	4.05456	7.37744	1.31076	0.668816	4.0858
LOC_Os04g47420	transmembrane amino acid transporter protein, putative, expressed	-2.87341	1.44426e-06	2.23451e-05	16.9416	15.2171	18.7168	6.33533	5.01612	6.983
LOC_Os06g40780	MONOCULM 1, putative, expressed	-2.87295	0.00469284	0.0210138	1.08493	1.20135	1.29788	0.546149	0.535053	0.222862
LOC_Os10g40280	expressed protein	-2.87201	0.0033476	0.0160196	1.91949	1.9522	1.22957	0.546149	0.601935	0.668585
LOC_Os03g51670	serine esterase family protein, putative, expressed	-2.86779	0.000407698	0.00296037	22.3662	16.0681	28.5534	5.24303	5.08301	13.3717
LOC_Os06g36990	phospholipid-transporting ATPase 4, putative, expressed	-2.86555	6.71366e-06	8.73632e-05	77.3636	60.6683	96.5898	17.4768	20.1314	45.6124
LOC_Os03g10420	PPR repeat containing protein, expressed	-2.86247	0.00110805	0.00663059	4.59008	3.85434	6.14786	1.0923	1.73892	2.3029
LOC_Os03g31750	pyruvate, phosphate dikinase, chloroplast precursor, putative, expressed	-2.8602	0.00162096	0.00892166	97.56	88.7499	110.866	21.6275	20.1983	63.7385
LOC_Os02g17320	uridine/cytidine kinase-like 1, putative, expressed	-2.85946	6.58133e-08	1.36079e-06	124.349	108.923	141.128	54.6149	25.9501	55.4926
LOC_Os03g57190	TCP family transcription factor, putative, expressed	-2.85833	0.000738297	0.0047581	4.08934	3.70417	3.21055	1.20153	1.33763	1.41146
LOC_Os02g05720	pentatricopeptide repeat protein PPR986-12, putative, expressed	-2.84247	0.00118289	0.0069936	3.08787	2.55287	3.07393	0.764608	1.13699	1.1886
LOC_Os02g05920	phytosulfokine receptor precursor, putative, expressed	-2.8412	8.18641e-05	0.000762366	12.3515	9.66088	14.8232	2.73074	4.07978	6.31442
LOC_Os03g21850	nucleotidyltransferase, putative, expressed	-2.83954	5.20242e-06	6.98032e-05	21.4482	17.9702	24.4548	8.083	7.42386	7.80016
LOC_Os01g22670	fruit bromelain precursor, putative, expressed	-2.83852	3.67238e-05	0.000382302	46.1511	41.4467	51.0273	6.66302	23.8099	19.1661
LOC_Os02g36070	cytochrome P450, putative, expressed	-2.83759	0.00290354	0.0143128	141.458	105.519	170.911	21.6275	43.7406	83.7217
LOC_Os10g40920	pentatricopeptide, putative, expressed	-2.83614	0.00310799	0.0151244	2.42022	2.95332	2.869	0.436919	0.601935	1.85718
LOC_Os06g27890	STE_MEK_ste7_MAP2K.8 - STE kinases include homologs to sterile 7, sterile 11 and sterile 20 from yeast, expressed	-2.83534	7.16164e-11	2.47939e-09	72.857	69.7786	86.275	24.4675	26.0838	32.6121
LOC_Os02g08018	calcium-transporting ATPase 9, plasma membrane-type, putative, expressed	-2.83078	5.61108e-06	7.45288e-05	23.3677	16.5186	26.2309	9.50299	6.5544	8.24589
LOC_Os03g40690	PPR repeat containing protein, expressed	-2.83031	0.000815218	0.00515608	3.25478	3.30372	3.62041	1.0923	1.4714	1.11431
LOC_Os12g42730	mov34/MPN/PAD-1 family protein, expressed	-2.82942	1.00626e-07	1.99598e-06	41.3941	38.1429	43.6498	12.343	11.8381	20.5033
LOC_Os08g07480	DNA-directed RNA polymerase subunit, putative, expressed	-2.82727	0.00412805	0.0190045	2.16985	2.00225	2.18591	0.983068	1.07011	0.297149
LOC_Os02g43170	B-box zinc finger family protein, putative, expressed	-2.82564	0.0038569	0.0179775	4.33971	3.40383	5.87463	3.49535	0.869461	0.891447
LOC_Os04g28010	expressed protein	-2.82387	3.59238e-10	1.11933e-08	75.6111	65.8241	87.6412	24.9044	25.7494	32.9093
LOC_Os05g44770	receptor-like protein kinase 5 precursor, putative, expressed	-2.82152	1.28581e-05	0.000155002	403.426	319.009	492.785	102.239	111.358	226.056
LOC_Os02g01800	receptor-like protein kinase precursor, putative, expressed	-2.81398	1.93422e-05	0.000219962	14.8552	12.2638	17.2823	6.2261	5.21677	4.97725
LOC_Os07g44410	WD40-like Beta Propeller Repeat family protein, expressed	-2.81376	4.33989e-08	9.29904e-07	208.056	181.104	243.046	107.482	51.0307	76.5902
LOC_Os09g21360	expressed protein	-2.81202	0.01035	0.0391293	1.75257	1.25141	3.07393	0.21846	0.40129	1.48575
LOC_Os12g32480	expressed protein	-2.80638	0.00524203	0.0229956	2.75405	2.35265	3.62041	1.20153	0.535053	1.48575
LOC_Os06g02400	OsFBO18 - F-box and other domain containing protein, expressed	-2.80583	0.00677126	0.0281674	1.41875	1.40158	1.63943	0.327689	0.869461	0.371436
LOC_Os06g18900	cadmium tolerance factor, putative, expressed	-2.80237	6.06561e-06	7.98099e-05	14.8552	12.5141	16.1894	4.25996	4.34731	7.28015
LOC_Os11g42060	Leucine Rich Repeat family protein, expressed	-2.79543	0.00620152	0.02625	1.50221	1.25141	1.50281	0.10923	0.601935	0.742873
LOC_Os03g32090	pentatricopeptide, putative, expressed	-2.79468	0.00161095	0.00888177	2.25331	1.70192	3.00562	0.764608	0.869461	0.891447
LOC_Os02g52220	PPR repeat domain containing protein, putative, expressed	-2.79401	0.000561302	0.00381583	3.92243	3.45389	4.78167	1.41999	1.33763	1.70861
LOC_Os04g54800	shikimate kinase, putative, expressed	-2.79149	5.49687e-06	7.31417e-05	70.7706	71.1801	74.4575	23.2659	14.5802	41.7494
LOC_Os12g22600	tRNA synthetases class II domain containing protein, expressed	-2.79008	0.0124128	0.0449577	2.67059	2.65299	1.57112	0.436919	0.334408	1.70861
LOC_Os02g01970	expressed protein	-2.7877	0.00063911	0.00424069	5.09081	4.85547	5.12322	1.31076	1.20387	2.97149
LOC_Os03g04920	multidrug resistance-associated protein, putative, expressed	-2.78756	1.45932e-10	4.82156e-09	201.212	172.344	232.799	100.928	62.4006	64.4813
LOC_Os07g35790	TKL_IRAK_DUF26-ld.5 - DUF26 kinases have homology to DUF26 containing loci, expressed	-2.7848	6.10011e-07	1.02432e-05	28.0412	24.1772	32.5837	9.83068	8.15956	13.3717
LOC_Os07g03140	ternary complex factor MIP1, putative, expressed	-2.78475	0.00355695	0.0168418	11.6838	10.2616	15.5063	1.96614	2.00645	9.50877
LOC_Os03g45960	thaumatin, putative, expressed	-2.77062	0.000376227	0.00276459	1795.14	1548.94	2024.01	607.755	448.107	937.505
LOC_Os05g33320	expressed protein	-2.76763	0.00103749	0.00629227	7.84486	5.70642	7.44575	2.1846	1.40451	4.16009
LOC_Os10g26940	BURP domain containing protein, expressed	-2.76579	0.00892844	0.0348713	3.08787	2.60293	5.46477	1.41999	0.267527	2.45148
LOC_Os10g25020	red chlorophyll catabolite reductase, putative, expressed	-2.76314	0.000998434	0.00608334	4.1728	4.75535	2.73238	1.20153	1.93957	1.1886
LOC_Os11g18110	POT family protein, expressed	-2.76255	0.00833493	0.033013	1.50221	1.35152	1.57112	0.327689	0.735698	0.520011
LOC_Os05g04490	peroxidase precursor, putative, expressed	-2.76249	6.48843e-08	1.3453e-06	336.828	314.104	378.367	86.9469	128.814	166.106
LOC_Os03g60500	expressed protein	-2.76128	0.00179965	0.0097215	2.8375	2.85321	2.18591	0.873838	0.936343	1.11431
LOC_Os12g06660	actin, putative, expressed	-2.75925	1.37873e-05	0.000164698	80.9523	101.164	71.7934	32.332	21.6697	41.378
LOC_Os06g06860	MLA1, putative, expressed	-2.7571	0.00971681	0.0372118	7.84486	8.91003	6.21617	2.29383	4.07978	2.22862
LOC_Os03g25340	peroxidase precursor, putative, expressed	-2.75398	0.00370675	0.0174078	18.1934	18.5709	22.064	12.9983	7.89203	1.93147
LOC_Os07g45120	expressed protein	-2.75081	5.21259e-05	0.000514698	15.2724	13.9157	17.7605	5.89841	4.14666	7.5773
LOC_Os12g20324	cyclin-A1, putative, expressed	-2.74926	8.84619e-07	1.44436e-05	19.8625	20.473	20.3563	7.75531	8.0258	7.13158
LOC_Os08g34160	CAF1 family ribonuclease containing protein, putative, expressed	-2.74824	0.00143111	0.00810336	3.17133	3.00338	4.16689	0.764608	1.00322	2.00576
LOC_Os01g71620	expressed protein	-2.74721	0.000398864	0.00290523	20.6971	20.2228	22.8154	9.50299	3.67849	10.9202
LOC_Os09g26570	CAAX amino terminal protease family protein, putative, expressed	-2.74479	0.00133813	0.0076759	11.2666	9.8611	14.0035	2.40306	2.40774	8.09731
LOC_Os08g09230	starch synthase III, putative, expressed	-2.74359	0.000843586	0.00531154	5.92537	5.65637	7.44575	2.40306	2.60838	2.15433
LOC_Os02g28465	expressed protein	-2.74223	0.00136361	0.00778439	7.84486	6.3071	9.01687	1.63845	1.67204	5.20011
LOC_Os08g42940	expressed protein	-2.74156	0.00162784	0.00895512	1.83603	2.50282	2.32253	1.0923	0.668816	0.81716
LOC_Os03g15020	beta-galactosidase precursor, putative, expressed	-2.74055	7.52768e-07	1.24265e-05	132.695	118.383	146.387	84.3254	30.0299	39.0751
LOC_Os01g07600	expressed protein	-2.73807	0.00171758	0.00936156	2.0864	2.50282	1.77605	0.983068	0.869461	0.594298
LOC_Os07g44440	peroxiredoxin, putative, expressed	-2.73773	1.41762e-05	0.000168895	68.0166	56.3635	79.649	42.2719	21.2015	15.4517
LOC_Os12g29220	nodulin MtN3 family protein, putative, expressed	-2.73304	0.00122152	0.00716806	5.25772	4.65524	5.46477	1.96614	2.14021	1.70861
LOC_Os10g30390	cytochrome P450, putative, expressed	-2.73225	0.00563605	0.024348	57.0839	37.7925	75.9603	8.84761	17.3223	36.9208
LOC_Os11g04240	TFIIE-alpha 2, putative, expressed	-2.73097	0.00547114	0.0237913	1.66912	2.00225	2.04929	0.546149	0.468172	1.11431
LOC_Os07g42354	PPR repeat domain containing protein, putative, expressed	-2.7266	0.00174402	0.00946201	4.00588	3.50394	3.89365	1.0923	1.00322	2.15433
LOC_Os09g36810	beta-galactosidase precursor, putative, expressed	-2.72547	0.000253397	0.00199044	11.1831	9.51071	14.1401	2.62151	3.54473	6.76014
LOC_Os02g09260	cytochrome P450 71A1, putative, expressed	-2.72478	0.0035388	0.016763	4.08934	3.554	5.19153	1.31076	0.735698	2.74863
LOC_Os08g05470	expressed protein	-2.72115	0.000428569	0.0030796	6.92684	6.90778	6.07955	3.93227	1.87269	2.00576
LOC_Os06g51330	expressed protein	-2.72089	6.18735e-06	8.12212e-05	33.4658	28.7824	38.0484	7.86454	12.44	17.2346
LOC_Os07g12220	expressed protein	-2.71799	0.00122107	0.00716731	4.67353	3.80428	4.64505	0.983068	1.27075	2.60005
LOC_Os05g03920	TKL_IRAK_DUF26-lf.3 - DUF26 kinases have homology to DUF26 containing loci, expressed	-2.71799	2.48564e-06	3.63039e-05	65.5129	55.3123	75.4138	15.8383	21.2015	36.5493
LOC_Os04g10000	sex determination protein tasselseed-2, putative, expressed	-2.71579	0.000905531	0.00563358	40.4761	33.4877	48.4998	7.3184	14.8477	23.5491
LOC_Os01g03890	DUF260 domain containing protein, putative, expressed	-2.71571	0.00129449	0.0074951	5.09081	4.55513	5.32815	1.52922	0.601935	3.4915
LOC_Os07g01550	leucine rich repeat domain containing protein, putative, expressed	-2.71418	3.44014e-05	0.000360805	83.8732	72.1813	97.6827	18.1321	22.4722	54.304
LOC_Os03g17310	calcium-transporting ATPase, endoplasmic reticulum-type, putative, expressed	-2.71334	1.81562e-05	0.000208027	278.159	238.268	310.262	69.0332	70.4264	171.158
LOC_Os01g71820	glycosyl hydrolases family 17, putative, expressed	-2.71118	0.00199178	0.0105885	672.738	597.072	773.879	237.684	156.503	380.722
LOC_Os09g30414	aspartic proteinase nepenthesin-2 precursor, putative, expressed	-2.70975	0.000470419	0.00332599	286.421	225.454	329.525	62.261	55.5786	197.084
LOC_Os12g39880	expressed protein	-2.70949	0.000783609	0.00499275	18.1934	14.216	20.2196	2.62151	5.01612	11.886
LOC_Os03g55050	UDP-glucoronosyl and UDP-glucosyl transferase domain containing protein, expressed	-2.70855	0.000152641	0.00129367	21.6151	19.572	23.84	13.6537	4.21354	7.5773
LOC_Os01g63790	prolipoprotein diacylglyceryl transferase, putative, expressed	-2.70814	0.000169818	0.00141677	8.09523	6.95783	9.56334	1.85691	3.00967	4.30866
LOC_Os10g32990	receptor-like protein kinase 2 precursor, putative, expressed	-2.70673	7.46061e-08	1.52294e-06	45.4835	38.5934	53.7597	20.6444	12.1725	20.1318
LOC_Os07g08890	disease resistance protein RPM1, putative, expressed	-2.70658	0.000473891	0.00334422	4.33971	3.80428	5.46477	1.85691	2.00645	1.33717
LOC_Os12g19260	tetratricopeptide-like helical, putative, expressed	-2.70341	0.00227958	0.0117645	9.68089	8.70981	10.7246	1.52922	2.14021	7.13158
LOC_Os10g42510	expressed protein	-2.69679	0.000902654	0.00561765	13.4364	10.8622	12.2274	2.07537	3.00967	8.54303
LOC_Os07g33790	glutamate receptor 3.4 precursor, putative, expressed	-2.69514	2.66424e-07	4.79692e-06	23.9519	23.7768	25.3429	9.1753	8.62773	10.2516
LOC_Os06g07860	cystathionine gamma-synthase, putative, expressed	-2.69402	0.00068753	0.00449464	14.9386	11.563	14.4133	2.62151	3.41096	9.28591
LOC_Os10g30610	white-brown complex homolog protein, putative, expressed	-2.68907	0.000349412	0.0025999	141.708	110.274	161.484	28.0721	34.5778	93.2305
LOC_Os02g11760	pleiotropic drug resistance protein, putative, expressed	-2.68616	3.00753e-05	0.000322828	63.5934	47.6036	81.4933	11.906	27.4884	33.4293
LOC_Os02g03930	expressed protein	-2.68562	0.00146783	0.00825942	4.00588	3.10349	4.37181	1.63845	0.936343	1.85718
LOC_Os11g01872	HEAT repeat family protein, putative, expressed	-2.68258	9.42029e-10	2.74461e-08	64.2611	56.0131	75.2772	25.8875	22.3385	27.2634
LOC_Os02g43300	expressed protein	-2.68186	2.57009e-05	0.000280572	16.5243	16.1181	14.8915	9.50299	5.41741	3.93722
LOC_Os07g47284	DNA polymerase zeta catalytic subunit, putative, expressed	-2.67853	0.00954419	0.0367161	2.8375	2.35265	2.59576	0.327689	0.535053	2.00576
LOC_Os03g57600	expressed protein	-2.67849	1.25457e-05	0.000151807	14.0206	14.2661	14.7549	4.15073	5.75182	6.53728
LOC_Os12g36920	calmodulin binding protein, putative, expressed	-2.67715	0.0115225	0.0424879	8.92978	8.20924	10.5197	4.91534	1.73892	4.16009
LOC_Os02g48200	lectin-like protein kinase, putative, expressed	-2.67605	1.84181e-06	2.77496e-05	18.5272	16.919	22.8837	7.64608	6.95569	7.94874
LOC_Os09g38620	NADPH reductase, putative, expressed	-2.67473	1.36023e-08	3.17208e-07	58.6695	55.2122	59.9075	20.8629	18.2587	27.932
LOC_Os08g14700	glucan endo-1,3-beta-glucosidase precursor, putative, expressed	-2.67463	1.32406e-08	3.10387e-07	43.9813	34.5389	50.8223	16.7122	15.3828	17.9032
LOC_Os04g33210	ERD1 protein, chloroplast precursor, putative, expressed	-2.67391	0.000659641	0.0043397	6.17574	5.20586	6.76265	1.0923	2.20709	3.4915
LOC_Os01g51632	myosin XI, putative, expressed	-2.67321	0.00284767	0.0140839	5.92537	4.20473	6.21617	2.51228	2.07333	1.78289
LOC_Os01g25270	pentatricopeptide repeat protein PPR986-12, putative, expressed	-2.67286	0.00128769	0.00746653	3.08787	2.25254	3.27886	0.873838	1.33763	1.04002
LOC_Os06g41380	expressed protein	-2.66681	0.0043143	0.0196762	2.0864	1.85209	3.21055	1.0923	0.80258	0.891447
LOC_Os08g07850	PolI-like DNA polymerase, putative, expressed	-2.66633	0.000293639	0.00225522	14.9386	11.7632	15.9844	3.16766	3.81225	9.21162
LOC_Os11g10290	S-domain receptor-like protein kinase, putative, expressed	-2.66522	0.000471321	0.00332923	6.50956	7.60857	6.55772	2.51228	2.00645	3.4915
LOC_Os05g19380	pentatricopeptide, putative, expressed	-2.65802	0.000576336	0.00390266	4.42316	4.00451	4.16689	1.52922	1.33763	2.00576
LOC_Os05g37410	hhH-GPD superfamily base excision DNA repair protein, expressed	-2.65666	0.000958298	0.0058916	13.6033	11.2126	17.9654	2.40306	5.41741	8.39446
LOC_Os01g29280	expressed protein	-2.6566	0.000957045	0.00588874	11.0996	10.1114	12.2274	2.40306	3.34408	6.983
LOC_Os03g40610	cytochrome P450, putative, expressed	-2.65485	0.00679405	0.0282464	1.83603	1.80203	1.63943	1.20153	0.735698	0.222862
LOC_Os08g40270	lectin-like protein kinase, putative, expressed	-2.64859	0.000577109	0.00390672	24.2857	19.7723	31.4224	14.0906	4.21354	11.5145
LOC_Os05g08460	OsFBX164 - F-box domain containing protein, expressed	-2.64755	0.00454179	0.020478	2.50368	2.85321	1.36619	0.983068	1.00322	0.668585
LOC_Os03g18030	leucoanthocyanidin dioxygenase, putative, expressed	-2.64717	0.000119495	0.00104921	41.3941	34.8392	52.5984	13.9814	10.9686	24.8862
LOC_Os08g10330	SHR5-receptor-like kinase, putative, expressed	-2.64576	0.000296409	0.00226873	40.9769	38.3932	48.5681	9.1753	15.1821	24.8119
LOC_Os07g37400	OsFBX257 - F-box domain containing protein, expressed	-2.64382	0.00221908	0.0114998	6.59302	4.95558	6.48941	3.71381	2.20709	1.33717
LOC_Os11g31060	IQ calmodulin-binding and BAG domain containing protein, putative, expressed	-2.64334	0.00495237	0.0219655	5.75846	4.30485	5.32815	2.9492	1.27075	1.93147
LOC_Os02g57210	expressed protein	-2.64308	0.0039183	0.0182296	3.58861	2.80316	3.14224	0.873838	1.13699	1.63432
LOC_Osp1g00280	NA	-2.64282	0.0120098	0.0437881	1.66912	1.25141	1.22957	0.655379	0.601935	0.371436
LOC_Os05g06140	lipase, putative, expressed	-2.63958	0.00913281	0.0354487	3.50515	4.3549	2.80069	1.31076	1.60516	1.26288
LOC_Os06g32240	THION9 - Plant thionin family protein precursor, expressed	-2.63904	0.00276648	0.0137613	19.8625	24.6778	16.9408	13.6537	8.36021	2.8972
LOC_Os09g32560	expressed protein	-2.63656	0.00325448	0.0156943	2.00294	2.15242	1.70774	0.655379	0.869461	0.742873
LOC_Os01g07870	ABC transporter family protein, putative, expressed	-2.6344	4.21147e-05	0.000429673	491.722	419.122	567.106	290.224	129.349	169.524
LOC_Os10g02380	oxidoreductase, aldo/keto reductase family protein, putative, expressed	-2.63119	0.00679774	0.0282565	11.9342	9.41059	16.5309	2.73074	1.8058	9.95449
LOC_Os05g14740	expressed protein	-2.62585	0.000513843	0.00356449	33.0485	35.2397	27.3921	11.0322	21.1346	5.79441
LOC_Os02g49210	expressed protein	-2.62376	0.00479091	0.0213804	3.58861	2.80316	5.19153	0.764608	1.33763	2.3029
LOC_Os08g06930	transposon protein, putative, unclassified, expressed	-2.62282	0.000293231	0.00225286	10.7658	9.11026	11.8859	2.62151	3.41096	6.24013
LOC_Os10g01820	expressed protein	-2.6218	0.00859492	0.0337745	3.00441	2.45276	2.66407	0.655379	0.601935	1.85718
LOC_Os01g40040	expressed protein	-2.61936	0.0140676	0.0495124	2.00294	1.35152	1.4345	0.655379	0.334408	0.891447
LOC_Os07g47590	expressed protein	-2.61671	4.41317e-07	7.6334e-06	63.1761	58.8663	67.1483	25.5598	16.0516	33.1321
LOC_Os09g12310	ubiquitin-conjugating enzyme domain containing protein, expressed	-2.61605	0.0073469	0.0299837	1.50221	2.15242	2.18591	0.327689	1.13699	0.742873
LOC_Os12g42040	OsWAK126 - OsWAK receptor-like protein kinase, expressed	-2.61253	0.00326595	0.0157203	2.75405	2.10237	2.80069	0.764608	1.00322	1.1886
LOC_Os12g15680	laccase precursor protein, putative, expressed	-2.61244	9.65841e-05	0.000875816	1976.99	1807.43	2206.88	1065.54	418.345	908.013
LOC_Os11g06230	expressed protein	-2.61075	0.000718439	0.00465285	11.9342	9.81105	13.3204	4.47842	4.48107	4.90296
LOC_Os03g05900	expressed protein	-2.60778	0.00316787	0.0153495	4.42316	3.70417	4.37181	1.41999	2.07333	1.41146
LOC_Os05g05680	1-aminocyclopropane-1-carboxylate oxidase, putative, expressed	-2.6059	0.0105852	0.0397702	184.354	140.358	232.116	25.0136	30.8993	158.455
LOC_Os06g29730	RALFL28 - Rapid ALkalinization Factor RALF family protein precursor, expressed	-2.60508	9.30501e-05	0.000847882	1166.8	1205.11	1152.93	501.474	588.559	323.372
LOC_Os01g15790	expressed protein	-2.60285	0.00101558	0.0061744	8.67942	8.96009	8.5387	4.47842	3.34408	2.74863
LOC_Os07g34598	tyrosyl-DNA phosphodiesterase 1, putative, expressed	-2.6027	0.00012192	0.00106758	7.7614	8.91003	9.42672	3.49535	3.47785	3.41721
LOC_Os02g54490	nucleotide binding protein, putative, expressed	-2.60189	0.00864832	0.0339288	2.50368	2.60293	2.52745	0.21846	0.80258	1.85718
LOC_Os01g52140	expressed protein	-2.60025	0.00175277	0.00950487	6.67647	5.10575	6.01124	1.41999	2.07333	3.41721
LOC_Os01g58630	pentatricopeptide repeat, putative, expressed	-2.59618	3.75723e-05	0.000389689	10.6824	11.0124	11.3394	3.60458	3.94602	5.49726
LOC_Os10g27470	KH domain containing protein, putative, expressed	-2.59295	0.00114512	0.00679799	8.67942	7.65862	7.92391	2.9492	3.2772	3.41721
LOC_Os05g30760	esterase, putative, expressed	-2.59182	0.00231216	0.0119025	11.35	9.81105	12.9105	2.40306	3.67849	7.20586
LOC_Os12g37400	MCM7 - Putative minichromosome maintenance MCM complex subunit 7, expressed	-2.58748	0.00167627	0.00917431	5.25772	5.1558	5.39646	2.40306	1.13699	2.82292
LOC_Os01g02300	receptor kinase ORK10, putative, expressed	-2.58688	9.84518e-06	0.000122296	15.3559	12.9646	18.307	6.77225	6.21999	5.72012
LOC_Os06g20400	DHHC zinc finger domain containing protein, expressed	-2.58555	1.26721e-07	2.45922e-06	32.214	32.2363	31.9006	14.3091	12.0387	12.4803
LOC_Os09g39320	CTR1-like protein kinase, putative, expressed	-2.58515	0.000552388	0.0037678	27.2066	21.5743	29.6464	4.69688	8.0258	17.9032
LOC_Os07g10120	expressed protein	-2.58211	0.00283153	0.0140183	7.67795	8.2593	7.17251	3.27689	3.21032	2.82292
LOC_Os05g40540	expressed protein	-2.58153	0.0100189	0.0381538	2.67059	3.50394	3.5521	1.74768	1.33763	0.891447
LOC_Os10g38060	phospholipase D, putative, expressed	-2.57809	3.09982e-05	0.000330368	113.5	98.0103	127.944	34.6258	26.1507	73.7672
LOC_Os06g44410	histidine kinase, putative, expressed	-2.57649	0.0110554	0.0411033	2.33677	3.25366	2.39084	0.546149	0.936343	1.63432
LOC_Os01g53720	expressed protein	-2.57536	8.95078e-05	0.000821948	35.3853	29.3831	38.4583	8.62915	10.8348	21.3204
LOC_Os07g33610	cytochrome P450, putative, expressed	-2.57513	0.0011037	0.00661335	18.7776	22.5254	19.6732	6.11687	14.9146	3.4915
LOC_Os05g40770	leucine-rich repeat family protein, putative, expressed	-2.57466	1.9638e-06	2.93902e-05	250.284	210.187	296.942	70.344	88.7519	141.814
LOC_Os01g48650	expressed protein	-2.57406	0.0105072	0.03955	2.50368	2.50282	2.45915	1.41999	0.468172	1.1886
LOC_Os04g01740	heat shock protein, putative, expressed	-2.57399	0.0044379	0.0201212	3.25478	3.30372	5.19153	1.41999	0.80258	2.45148
LOC_Os06g10300	OsFBL29 - F-box domain and LRR containing protein, expressed	-2.57323	0.0100239	0.0381663	2.0864	1.75197	1.70774	0.764608	1.00322	0.445724
LOC_Os07g09520	expressed protein	-2.57177	8.24516e-09	1.98895e-07	72.3563	68.6773	78.0779	23.5936	28.5585	35.435
LOC_Os01g05980	receptor kinase, putative, expressed	-2.57109	0.00324026	0.0156394	2.92096	2.7531	3.27886	0.546149	1.20387	1.70861
LOC_Os01g12410	receptor-like protein kinase, putative, expressed	-2.56827	0.00378325	0.0177004	5.42464	4.75535	8.67532	1.31076	2.27398	3.78865
LOC_Os06g33600	cyclic nucleotide-gated ion channel 1, putative, expressed	-2.56066	0.000763486	0.00488814	6.00883	4.7053	8.33377	2.62151	2.07333	2.97149
LOC_Os11g12240	retrotransposon protein, putative, unclassified, expressed	-2.56041	0.00189063	0.010118	6.59302	4.95558	6.96758	1.31076	3.14344	2.82292
LOC_Os11g10070	transcriptional corepressor SEUSS, putative, expressed	-2.56028	7.6267e-05	0.000715888	56.2493	46.0518	71.4518	12.6707	18.7937	37.3665
LOC_Os04g07110	expressed protein	-2.55906	0.000867046	0.0054303	6.17574	4.95558	6.4211	3.49535	2.14021	1.63432
LOC_Os12g01220	expressed protein	-2.55898	1.26689e-05	0.000153132	16.4408	14.9669	18.7851	7.20917	8.42709	4.75438
LOC_Os10g35010	ATTIC110/TIC110, putative, expressed	-2.55866	2.36274e-05	0.000259959	41.8949	35.5901	50.959	10.3768	14.5802	26.0748
LOC_Os10g22890	receptor-like kinase, putative, expressed	-2.55786	0.000203237	0.00165256	18.6941	15.5675	23.7717	6.88148	6.68816	9.73163
LOC_Os12g42520	receptor kinase, putative, expressed	-2.55713	0.00294286	0.0144781	6.42611	4.90552	6.35279	1.0923	1.67204	4.16009
LOC_Os07g19400	pentatricopeptide domain containing protein, putative, expressed	-2.55355	0.00113387	0.00674368	6.42611	5.1558	7.17251	1.52922	1.93957	3.93722
LOC_Os04g34670	tRNA-splicing endonuclease positive effector-related, putative, expressed	-2.55248	1.54679e-07	2.94824e-06	59.5875	67.9265	46.9287	30.3659	24.9469	16.6403
LOC_Os04g03180	disease resistance protein, putative, expressed	-2.55238	0.00129785	0.00750605	7.17721	7.35828	8.60701	2.29383	2.94279	4.01151
LOC_Os03g58110	uncharacterized protein At4g06744 precursor, putative, expressed	-2.55236	0.00371753	0.0174475	83.4559	67.0755	102.533	21.5183	12.3731	66.5614
LOC_Os07g02950	expressed protein	-2.55186	0.00241104	0.0123266	5.50809	4.7053	8.5387	1.31076	2.27398	3.78865
LOC_Os03g02750	OsSub25 - Putative Subtilisin homologue, expressed	-2.54946	0.00819167	0.0325664	79.617	63.1211	103.011	69.9071	25.9501	7.5773
LOC_Os10g39320	aspartic proteinase nepenthesin precursor, putative, expressed	-2.54903	0.000607425	0.00406775	17.6092	17.3195	23.7034	4.80611	6.82193	11.7374
LOC_Os05g43610	ATBARD1/BARD1, putative, expressed	-2.54902	0.00437329	0.0198845	2.8375	3.15355	2.25422	0.764608	1.4714	1.04002
LOC_Os12g44390	RecF/RecN/SMC N terminal domain containing protein, expressed	-2.5443	0.000812988	0.00514633	12.268	8.70981	17.0091	5.35226	4.41419	5.64583
LOC_Os08g10320	SHR5-receptor-like kinase, putative, expressed	-2.54242	1.42891e-05	0.000170149	236.848	221.349	251.311	48.9349	94.8382	140.551
LOC_Os11g10980	pyruvate kinase, putative, expressed	-2.54226	1.02267e-06	1.63641e-05	77.7809	72.9822	85.5236	28.3997	21.9372	45.2409
LOC_Os03g16020	hsp20/alpha crystallin family protein, putative, expressed	-2.54067	0.00544681	0.0236993	4.00588	3.00338	5.25984	2.29383	1.07011	1.70861
LOC_Os12g39620	disease resistance protein, putative, expressed	-2.54051	0.00560328	0.0242298	108.91	84.9456	116.878	13.9814	21.1346	87.8075
LOC_Os02g04340	NIN-like protein 2, putative, expressed	-2.53956	3.15277e-05	0.000335687	18.1099	17.2694	24.1816	10.1584	5.4843	8.84018
LOC_Os05g09500	hexokinase, putative, expressed	-2.53824	1.7298e-05	0.000199724	103.736	81.742	123.435	60.4041	22.5391	44.4238
LOC_Os01g71690	recA protein, expressed	-2.53728	0.000300512	0.00229465	14.271	13.1648	14.6183	6.55379	2.94279	7.72587
LOC_Os11g43140	expressed protein	-2.53725	9.13455e-05	0.000834723	9.76434	11.4128	11.3394	5.24303	5.28365	2.8972
LOC_Os01g66710	polygalacturonase, putative, expressed	-2.53501	0.00489586	0.0217708	21.1978	18.621	25.1379	6.2261	3.00967	16.7889
LOC_Os06g35520	peroxidase precursor, putative, expressed	-2.53415	0.0022131	0.0114747	119.092	118.984	122.821	79.7377	51.8333	19.6118
LOC_Os04g27950	expressed protein	-2.5327	0.000526862	0.0036368	6.34265	6.50733	5.60139	2.29383	2.5415	2.67434
LOC_Os12g08360	expressed protein	-2.53245	0.00622976	0.0263513	11.2666	9.56076	12.2957	5.24303	1.4714	6.83443
LOC_Os02g57120	HEAT repeat family protein, putative, expressed	-2.53104	0.0124623	0.045079	3.08787	3.20361	1.84436	1.31076	0.869461	1.1886
LOC_Os06g47720	serine/threonine-protein kinase BRI1-like 2 precursor, putative, expressed	-2.5306	0.00149847	0.00838737	2.67059	2.65299	3.00562	1.41999	1.07011	0.965734
LOC_Os09g38850	OsWAK91 - OsWAK receptor-like protein kinase, expressed	-2.52976	0.000166575	0.0013949	11.7673	10.662	19.3316	5.02457	5.21677	6.68585
LOC_Os12g37580	ABC transporter, ATP-binding protein, putative, expressed	-2.52908	0.00630687	0.0266306	3.08787	2.7531	2.93731	0.764608	0.80258	1.93147
LOC_Os06g08154	receptor-like protein kinase 5 precursor, putative, expressed	-2.52751	0.0134889	0.0480103	5.59155	4.7053	5.19153	0.655379	1.13699	4.30866
LOC_Os01g73430	RNA polymerase IV largest subunit, putative, expressed	-2.52496	0.00770427	0.0310915	2.00294	1.45163	1.84436	0.436919	0.535053	1.11431
LOC_Os07g11120	hydrolase, NUDIX family, domain containing protein, expressed	-2.52445	0.0116621	0.0428686	3.00441	3.15355	3.48379	1.63845	1.4714	0.891447
LOC_Os03g30200	mitochondrial import inner membrane translocase subunit Tim17, putative, expressed	-2.5244	0.00155637	0.00864677	3.33824	3.20361	3.00562	1.85691	1.27075	0.891447
LOC_Os07g44200	transcription regulator, putative, expressed	-2.52372	2.09561e-06	3.11344e-05	22.1993	22.1249	24.6598	8.51992	10.0991	9.58306
LOC_Os04g31120	OsFBK14 - F-box domain and kelch repeat containing protein, expressed	-2.52345	0.000549171	0.00375041	231.256	180.353	260.806	129	76.4457	73.9901
LOC_Os06g11740	OsAPRL2 adenosine 5'-phosphosulfate reductase-like OsAPRL2, expressed	-2.52208	9.60238e-06	0.000119811	26.3721	24.2273	25.1379	7.09994	10.9017	12.7031
LOC_Os07g44140	cytochrome P450 72A1, putative, expressed	-2.5216	3.12704e-05	0.000333105	85.7092	72.0311	92.0813	58.9841	27.6221	18.6461
LOC_Os06g13050	peroxidase family protein, expressed	-2.52071	0.000489012	0.00342935	32.5478	39.945	32.0372	8.30146	9.22967	24.6634
LOC_Os11g24140	plastocyanin-like domain containing protein, putative, expressed	-2.51998	4.53628e-05	0.000455945	2309.48	2329.72	2394.39	857.126	836.489	1187.18
LOC_Os08g09900	WRKY118, expressed	-2.51888	9.90968e-05	0.000894263	36.6372	33.8882	42.5569	14.5276	17.0548	14.8575
LOC_Os03g39160	frigida, putative, expressed	-2.51774	0.00172357	0.00938279	3.50515	3.10349	3.21055	1.85691	0.936343	1.33717
LOC_Os06g06470	U-box domain containing heat shock protein, putative, expressed	-2.51648	7.56842e-08	1.54354e-06	178.679	167.038	196.39	64.5548	61.1967	96.0534
LOC_Os08g30020	membrane protein, putative, expressed	-2.51373	0.00724238	0.0296164	184.02	132.099	230.067	40.0873	44.4094	135.5
LOC_Os01g63200	laccase precursor protein, putative, expressed	-2.51139	1.51903e-05	0.000179452	58.5026	56.1132	62.7082	14.1999	34.3103	23.8462
LOC_Os02g44990	OsFBDUF13 - F-box and DUF domain containing protein, expressed	-2.51117	1.3367e-05	0.000160533	132.027	121.186	152.467	90.0053	33.5077	46.8753
LOC_Os05g33400	basic 7S globulin precursor, putative, expressed	-2.51001	3.94112e-06	5.47802e-05	87.5453	79.2893	110.798	61.0594	29.5617	26.2234
LOC_Os12g01390	clathrin heavy chain, putative, expressed	-2.50934	5.60442e-05	0.000548319	516.509	452.76	549.277	154.123	157.707	307.995
LOC_Os02g02660	retrotransposon protein, putative, unclassified, expressed	-2.50874	0.00826086	0.0327891	2.0864	1.70192	3.00562	0.764608	0.936343	1.04002
LOC_Os12g12560	NADP-dependent oxidoreductase, putative, expressed	-2.50849	0.0140871	0.0495666	1.83603	1.55175	1.98098	0.436919	0.80258	0.891447
LOC_Os02g05960	phytosulfokine receptor precursor, putative, expressed	-2.50688	0.00151392	0.00845096	9.0967	7.85885	11.4077	4.36919	2.60838	4.75438
LOC_Os04g45590	glyoxalase family protein, putative, expressed	-2.50654	0.00990454	0.0378403	15.5228	13.365	19.6732	11.6876	2.20709	6.61157
LOC_Os07g33690	NBS-LRR type disease resistance protein Hom-F, putative, expressed	-2.50526	0.00436699	0.01986	8.67942	7.60857	9.01687	6.00764	3.00967	1.78289
LOC_Os02g46860	oligopeptide transporter 4, putative, expressed	-2.50498	0.00598748	0.0255222	3.33824	3.05344	2.59576	1.52922	0.601935	1.63432
LOC_Os06g39240	endothelial differentiation-related factor 1, putative, expressed	-2.50253	0.00542928	0.0236439	8.76287	9.8611	7.92391	5.35226	1.00322	4.82867
LOC_Os07g38850	prenyltransferase, putative, expressed	-2.50163	0.00157441	0.00871733	3.83897	3.70417	4.03027	1.63845	1.07011	2.08004
LOC_Os07g48900	expressed protein	-2.50023	0.00279794	0.0138962	10.3485	8.45952	13.5253	5.78918	2.80903	4.90296
LOC_Os02g07160	glyoxalase family protein, putative, expressed	-2.4993	0.00128294	0.00744283	172.837	141.91	203.494	126.707	27.3546	64.9271
LOC_Os05g35290	phenylalanine ammonia-lyase, putative, expressed	-2.49719	0.000205812	0.00167229	344.506	286.272	423.724	102.348	89.1532	239.056
LOC_Os03g46710	expressed protein	-2.49659	1.89704e-05	0.000216251	60.3386	49.1053	70.6321	15.1829	21.9372	36.3265
LOC_Os01g60350	expressed protein	-2.49583	0.00417554	0.0191719	5.75846	5.70642	6.28448	1.96614	2.34086	2.97149
LOC_Os11g08660	TOPBP1A - Similar to DNA replication protein TOPBP1 from, expressed	-2.49572	0.000342413	0.00255564	16.1905	12.7143	16.9408	3.60458	5.41741	9.58306
LOC_Os01g21120	AP2 domain containing protein, expressed	-2.49264	4.51629e-05	0.00045475	39.725	42.1975	38.7998	15.9475	9.56408	24.4405
LOC_Os07g40224	expressed protein	-2.49092	0.00921216	0.0356874	2.58713	2.35265	3.48379	0.436919	1.27075	1.63432
LOC_Os01g38660	expressed protein	-2.48831	9.58229e-07	1.55437e-05	30.2945	31.7357	32.7203	12.4522	13.577	13.3717
LOC_Os12g35395	expressed protein	-2.48504	0.000700734	0.00456079	9.8478	9.11026	9.01687	4.58765	4.21354	2.97149
LOC_Os10g42180	aluminum-activated malate transporter, putative, expressed	-2.48446	0.00166431	0.00911327	4.42316	3.9044	4.3035	2.07537	1.67204	1.56003
LOC_Os03g04110	lysM domain-containing GPI-anchored protein precursor, putative, expressed	-2.48305	7.3814e-06	9.50054e-05	198.709	168.34	227.471	114.364	57.652	78.5959
LOC_Os02g41650	phenylalanine ammonia-lyase, putative, expressed	-2.48069	4.08557e-05	0.000419477	1820.17	1699.71	2051.47	752.593	561.003	1004.44
LOC_Os02g15885	expressed protein	-2.47681	0.0106611	0.0400087	88.1295	73.3826	105.333	11.5784	15.3828	81.0474
LOC_Os04g32404	expressed protein	-2.47634	0.00369402	0.0173764	5.25772	4.15468	6.01124	2.73074	1.40451	2.37719
LOC_Os02g50570	retrotransposon protein, putative, unclassified, expressed	-2.47574	2.15278e-07	4.00128e-06	81.5364	70.5795	103.079	35.0628	29.0935	42.2694
LOC_Os02g53120	Peptidase family C50, putative, expressed	-2.47542	0.00101365	0.00616448	4.9239	4.05456	5.12322	1.85691	1.4714	2.52577
LOC_Os10g17630	B3 DNA binding domain containing protein, expressed	-2.47276	0.00257139	0.0129778	3.83897	4.15468	4.91829	1.0923	1.87269	2.3029
LOC_Os11g44750	retrotransposon protein, putative, unclassified, expressed	-2.47163	0.00955921	0.0367535	9.76434	8.75986	12.0908	4.15073	2.80903	5.79441
LOC_Os06g17900	disease resistance protein RPM1, putative, expressed	-2.47059	0.00278907	0.0138613	10.0147	8.70981	13.457	2.62151	3.34408	7.20586
LOC_Os05g51670	NAD dependent epimerase/dehydratase family protein, putative, expressed	-2.47036	3.70494e-09	9.49904e-08	327.398	291.778	369.35	134.134	137.509	142.706
LOC_Os01g10800	pentatricopeptide, putative, expressed	-2.46894	0.00772199	0.0311431	2.16985	2.10237	2.04929	1.31076	0.535053	0.891447
LOC_Os09g17190	OsFBX320 - F-box domain containing protein, expressed	-2.46816	0.000186999	0.00154063	19.6121	18.5709	20.2196	9.72145	6.42064	8.54303
LOC_Os04g01990	pentatricopeptide domain containing protein, putative, expressed	-2.46714	0.00249048	0.012632	4.00588	3.20361	3.89365	0.983068	1.53828	2.00576
LOC_Os11g02100	peroxidase precursor, putative, expressed	-2.46684	0.00290416	0.0143128	57.0004	49.4056	61.0688	15.1829	24.1443	30.1606
LOC_Os07g45550	expressed protein	-2.46668	0.00631258	0.0266447	7.34412	5.80654	8.47039	1.85691	1.27075	5.72012
LOC_Os02g58360	expressed protein	-2.46631	0.000852984	0.00535868	8.01177	6.45727	8.47039	2.62151	2.27398	4.60581
LOC_Os01g40260	WRKY77, expressed	-2.46503	0.000429958	0.00308662	7.67795	8.2593	9.69996	4.47842	3.07656	3.34293
LOC_Os08g03600	expressed protein	-2.46489	1.11979e-06	1.7741e-05	44.9827	43.499	52.735	18.7875	16.1185	24.2176
LOC_Os02g47770	ZF-HD protein dimerisation region containing protein, expressed	-2.4636	0.00812722	0.032356	3.50515	3.35378	3.48379	1.0923	0.80258	2.37719
LOC_Os05g38190	pentatricopeptide, putative, expressed	-2.45991	0.00159812	0.00882313	3.42169	3.35378	3.68872	1.85691	1.20387	1.41146
LOC_Os03g48370	disease resistance RPP13-like protein 1, putative, expressed	-2.45877	2.21167e-05	0.000245141	24.2857	20.2728	23.3619	6.99071	10.2998	10.9945
LOC_Os05g41310	disease resistance protein RGA2, putative, expressed	-2.45779	0.000333547	0.00250097	8.67942	7.9089	10.0415	3.38612	3.74537	4.01151
LOC_Os08g21350	cig3, putative, expressed	-2.45577	3.88554e-05	0.000401512	213.397	178.701	239.493	70.0163	53.0371	140.106
LOC_Os06g16250	expressed protein	-2.45525	0.00296935	0.014586	5.34118	4.7053	4.37181	1.85691	1.13699	3.04578
LOC_Os02g54100	expressed protein	-2.45462	3.3336e-06	4.71835e-05	23.9519	23.2261	25.4795	10.3768	8.69461	11.5888
LOC_Os07g39980	GA22009-PA, putative, expressed	-2.45389	0.00230333	0.0118706	5.59155	5.85659	5.73801	1.85691	3.67849	1.63432
LOC_Os05g05180	OsGH3.6 - Probable indole-3-acetic acid-amido synthetase, expressed	-2.4521	0.000280444	0.00217097	9.93126	8.05907	11.9542	3.49535	3.94602	5.05153
LOC_Os07g46350	OsSCP40 - Putative Serine Carboxypeptidase homologue, expressed	-2.45029	8.75054e-06	0.000110348	29.3765	23.6767	36.9555	10.923	11.0355	15.7489
LOC_Os03g52830	FATC domain containing protein, expressed	-2.45001	0.00458301	0.020621	11.2666	9.56076	12.5007	1.74768	3.2772	8.61732
LOC_Os07g31260	expressed protein	-2.44985	0.00548314	0.0238389	16.6077	13.1648	19.1267	2.62151	4.34731	13.0746
LOC_Os04g35650	pentatricopeptide, putative, expressed	-2.44793	0.00522482	0.0229372	3.92243	3.80428	3.96196	0.873838	1.4714	2.45148
LOC_Os08g33150	MYB family transcription factor, putative, expressed	-2.44032	0.0125427	0.0452968	6.34265	4.95558	7.99222	3.93227	2.00645	2.37719
LOC_Os09g27400	expressed protein	-2.43962	0.0116559	0.0428599	1.50221	1.40158	2.04929	0.655379	0.601935	0.81716
LOC_Os12g37720	zinc knuckle family protein, expressed	-2.43945	3.08224e-05	0.000328958	138.203	116.131	156.907	40.5242	40.3296	91.2248
LOC_Os03g42350	ankyrin, putative, expressed	-2.43815	0.000122281	0.00106991	17.025	15.4174	20.3563	6.55379	7.02257	8.69161
LOC_Os08g23670	expressed protein	-2.43687	0.0131271	0.0469912	2.0864	1.55175	1.22957	0.983068	0.468172	0.668585
LOC_Os04g45920	protein kinase domain containing protein, expressed	-2.43671	0.00104419	0.00632435	12.3515	10.9123	14.4133	6.66302	3.07656	6.3887
LOC_Os06g08910	glutamate receptor 2.8 precursor, putative, expressed	-2.43588	0.000214452	0.0017337	9.34706	9.26043	9.90489	4.36919	4.0129	3.78865
LOC_Os04g43770	expressed protein	-2.43474	0.000565446	0.00383358	8.09523	7.40834	7.51406	3.05843	2.67527	4.01151
LOC_Os12g02060	peroxidase precursor, putative, expressed	-2.42977	0.0070157	0.0289267	26.2886	22.175	32.5837	8.51992	12.7744	12.926
LOC_Os01g66610	serine/threonine-protein kinase receptor precursor, putative, expressed	-2.42931	2.44527e-05	0.000268251	39.1408	34.1384	45.9724	12.9983	16.4529	20.8747
LOC_Os07g36560	transferase family protein, putative, expressed	-2.42508	0.00883145	0.0345346	9.68089	8.15919	13.3204	3.71381	2.80903	6.61157
LOC_Os07g46610	cis-zeatin O-glucosyltransferase, putative, expressed	-2.42414	0.00029592	0.00226843	14.1041	14.0158	19.6049	5.57072	4.61483	9.95449
LOC_Os06g49080	zinc finger C-x8-C-x5-C-x3-H type family protein, expressed	-2.42311	0.000393709	0.00287235	15.0221	12.3139	15.438	5.02457	3.67849	9.36019
LOC_Os01g15780	glycosyl transferase, group 1 domain containing protein, expressed	-2.4228	2.24497e-08	5.05115e-07	46.2346	44.3499	46.1773	20.6444	19.9307	18.1261
LOC_Os05g48790	expressed protein	-2.41982	0.00313218	0.015216	4.9239	4.80541	3.82534	2.07537	2.34086	1.41146
LOC_Os01g28730	protein kinase domain containing protein, expressed	-2.41851	0.000917487	0.00568903	5.84192	5.5062	7.1042	2.07537	2.14021	3.56579
LOC_Os04g40630	BTBZ4 - Bric-a-Brac, Tramtrack, Broad Complex BTB domain with TAZ zinc finger and Calmodulin-binding domains, expressed	-2.41831	8.26739e-05	0.000768949	88.3798	73.2324	104.309	57.1272	17.4561	40.7094
LOC_Os02g56120	OsIAA9 - Auxin-responsive Aux/IAA gene family member, expressed	-2.4183	0.00123097	0.00721788	6.00883	5.45614	5.73801	3.05843	1.87269	2.52577
LOC_Os02g12820	helix-loop-helix DNA-binding domain containing protein, expressed	-2.41688	0.00869368	0.0340611	2.92096	2.40271	3.27886	1.20153	0.601935	1.85718
LOC_Os01g65190	POT domain containing peptide transporter, putative, expressed	-2.41587	0.0122324	0.0444004	2.00294	1.85209	1.63943	1.52922	0.535053	0.445724
LOC_Os05g11750	protein kinase, putative, expressed	-2.41211	0.000864767	0.00541904	9.26361	9.66088	8.19715	6.2261	2.80903	2.97149
LOC_Os01g07110	BRCA2 repeat family protein, expressed	-2.41174	0.00782001	0.0314443	2.0864	1.65186	2.73238	0.983068	0.668816	1.11431
LOC_Os03g20700	magnesium-chelatase, putative, expressed	-2.41174	0.00619885	0.0262486	3.50515	3.60406	2.32253	2.07537	1.00322	1.11431
LOC_Os01g58240	OsSub6 - Putative Subtilisin homologue, expressed	-2.41052	4.55177e-05	0.000457297	518.929	464.673	594.498	167.995	190.078	313.046
LOC_Os04g35260	DEAD/DEAH box helicase domain containing protein, expressed	-2.41019	0.000518094	0.00358511	21.782	17.1693	28.0069	5.78918	7.22322	15.1546
LOC_Os10g41550	beta-amylase, putative, expressed	-2.40877	0.00487013	0.0216779	192.366	150.57	222.006	162.206	39.3264	48.4353
LOC_Os06g41040	pentatricopeptide, putative, expressed	-2.40709	0.00595906	0.0254389	2.16985	1.9522	2.52745	0.546149	0.869461	1.33717
LOC_Os03g19980	tetratricopeptide-like helical, putative, expressed	-2.40702	0.0048726	0.0216845	2.67059	2.50282	1.98098	0.873838	1.33763	0.81716
LOC_Os09g23399	expressed protein	-2.40502	0.00396985	0.0184198	2.58713	2.80316	2.04929	1.20153	1.13699	0.891447
LOC_Os04g45280	histidine triad family protein, putative, expressed	-2.40483	0.000124692	0.00108846	13.3529	13.8156	15.438	7.09994	4.68172	6.68585
LOC_Os02g55970	ANTH, putative, expressed	-2.40397	4.00378e-06	5.54791e-05	46.2346	36.8415	53.623	18.0229	14.7808	25.7034
LOC_Os08g37210	patatin, putative, expressed	-2.3986	0.00112404	0.00670478	529.278	470.079	619.773	122.119	169.478	393.871
LOC_Os01g62670	avr9/Cf-9 rapidly elicited protein, putative, expressed	-2.39842	0.000669477	0.0043941	20.0294	16.018	24.3865	9.83068	5.28365	10.9945
LOC_Os03g19570	fip1 motif family protein, expressed	-2.39816	0.00188332	0.0100884	8.67942	7.55851	10.0415	2.83997	3.21032	5.12582
LOC_Os04g25454	transposon protein, putative, CACTA, En/Spm sub-class, expressed	-2.39803	0.00521687	0.0229166	2.0864	2.05231	1.91267	1.0923	0.601935	0.965734
LOC_Os04g18570	retrotransposon protein, putative, unclassified, expressed	-2.39801	0.00533053	0.0233019	7.26067	6.15693	7.30913	2.07537	2.40774	4.30866
LOC_Os11g36090	receptor kinase, putative, expressed	-2.39711	0.0141767	0.0498104	3.17133	2.70304	4.3035	1.20153	0.668816	2.45148
LOC_Os06g08640	transferase family protein, putative, expressed	-2.39651	0.000477932	0.00336532	15.2724	12.8144	19.6049	8.73838	4.14666	7.87445
LOC_Os07g03130	PDV2, putative, expressed	-2.39319	0.000140715	0.00120829	10.3485	12.8144	11.5443	4.91534	4.0129	6.09156
LOC_Os01g24570	fruit bromelain precursor, putative, expressed	-2.39201	0.00265638	0.0133318	6.25919	5.75648	8.33377	1.31076	5.01612	2.22862
LOC_Os04g02754	amidase family protein, putative, expressed	-2.3914	2.12047e-06	3.14828e-05	292.763	263.046	325.768	87.1654	147.073	144.414
LOC_Os03g05360	transposon protein, putative, unclassified, expressed	-2.39133	0.00202328	0.0107229	8.92978	6.00676	12.1591	3.60458	3.41096	4.60581
LOC_Os09g23720	expressed protein	-2.3912	0.00250466	0.0126851	5.50809	6.40721	4.44012	2.40306	1.8058	2.8972
LOC_Os03g59264	calreticulin family protein, expressed	-2.3881	0.000557055	0.00379156	6.67647	5.90665	7.1042	3.27689	2.34086	2.97149
LOC_Os03g31026	retrotransposon protein, putative, unclassified, expressed	-2.3877	3.97337e-09	1.01756e-07	107.992	112.477	110.252	43.9104	50.8969	48.5839
LOC_Os01g50100	ABC transporter, ATP-binding protein, putative, expressed	-2.38621	0.00061511	0.00410706	137.202	109.573	160.801	87.3838	45.6802	46.4295
LOC_Os10g32740	zinc finger family protein, putative, expressed	-2.38604	5.90901e-06	7.79781e-05	33.7162	32.7869	34.0182	14.8553	18.66	10.3259
LOC_Os12g21870	type II intron maturase protein, putative, expressed	-2.38574	0.00164953	0.0090478	8.34559	7.80879	10.7929	2.29383	3.41096	5.72012
LOC_Os08g39160	formyl transferase, putative, expressed	-2.38539	0.0111128	0.0412754	5.17427	5.30597	5.19153	2.9492	1.87269	2.08004
LOC_Os01g74200	protein kinase domain containing protein, expressed	-2.3847	0.00107224	0.00646107	8.84633	8.45952	10.588	5.02457	2.14021	5.05153
LOC_Os01g63400	PPR repeat containing protein, expressed	-2.38345	0.0102141	0.0387588	3.08787	2.55287	5.6697	1.0923	0.936343	2.74863
LOC_Os09g32650	leucyl-tRNA synthetase, cytoplasmic, putative, expressed	-2.38044	7.78559e-06	9.94658e-05	105.405	88.85	128.012	35.2812	38.3232	65.0013
LOC_Os07g36930	expressed protein	-2.37959	0.00309399	0.0150802	5.59155	5.5062	6.28448	3.82304	2.60838	1.33717
LOC_Os07g28900	PPR repeat domain containing protein, putative, expressed	-2.37932	0.00777934	0.0313324	5.34118	3.95445	6.07955	1.41999	1.53828	3.56579
LOC_Os07g36544	serine/threonine-protein kinase receptor precursor, putative, expressed	-2.37905	1.35369e-08	3.16012e-07	149.47	132.549	172.755	78.427	62.4006	58.5384
LOC_Os04g43650	L-allo-threonine aldolase, putative, expressed	-2.37803	0.00472988	0.0211544	90.5497	72.0311	106.563	72.2009	19.797	28.0806
LOC_Os11g37880	stripe rust resistance protein Yr10, putative, expressed	-2.37616	0.000109921	0.000978174	22.7	21.274	24.045	6.66302	13.9114	8.7659
LOC_Os01g57510	receptor protein kinase, putative, expressed	-2.376	0.00298863	0.0146583	14.271	11.4629	15.9161	4.69688	3.07656	10.1031
LOC_Os04g45140	DTA2, putative, expressed	-2.37589	0.000514361	0.00356478	8.84633	8.15919	10.5197	3.27689	3.67849	4.90296
LOC_Os02g17150	OsSub18 - Putative Subtilisin homologue, expressed	-2.37589	0.00847359	0.0333971	4.59008	4.90552	5.87463	1.63845	1.60516	3.34293
LOC_Os03g62750	inner membrane protein, putative, expressed	-2.37435	0.000662509	0.00435474	17.2754	14.7166	16.9408	4.0415	5.4843	11.366
LOC_Os06g15810	integral membrane protein, putative, expressed	-2.3736	0.00336271	0.0160851	3.33824	3.60406	3.96196	0.983068	1.93957	1.70861
LOC_Os08g07040	plant protein of unknown function domain containing protein, expressed	-2.37356	0.00676261	0.0281418	3.00441	2.80316	3.75703	1.41999	0.735698	2.00576
LOC_Os05g33644	inosine-uridine preferring nucleoside hydrolase family protein, putative, expressed	-2.3735	0.00448909	0.0203008	20.864	14.8667	24.7964	8.51992	3.61161	14.0403
LOC_Os02g12380	histone deacetylase, putative, expressed	-2.37182	0.000916215	0.00568429	27.1232	20.3729	30.0562	6.66302	7.62451	18.869
LOC_Os06g08610	transferase family protein, putative, expressed	-2.36995	0.0101393	0.0385271	2.92096	2.25254	4.03027	1.31076	0.668816	2.00576
LOC_Os07g32340	retrotransposon protein, putative, unclassified, expressed	-2.36857	7.26041e-05	0.000685811	11.6004	10.4618	11.8859	3.93227	4.41419	6.31442
LOC_Os01g50160	MDR-like ABC transporter, putative, expressed	-2.36774	2.51126e-06	3.65828e-05	197.624	162.583	223.031	86.0731	76.7133	92.2648
LOC_Os02g05430	expressed protein	-2.36765	6.30934e-08	1.31302e-06	50.7412	52.9096	53.0766	22.3921	21.1346	25.0348
LOC_Os01g47820	S-locus-like receptor protein kinase, putative, expressed	-2.36571	0.00168784	0.00922543	5.50809	4.80541	5.39646	2.62151	1.4714	2.82292
LOC_Os01g66160	pentatricopeptide, putative, expressed	-2.36521	0.00534876	0.0233519	2.50368	2.05231	3.00562	1.52922	0.735698	1.11431
LOC_Os07g05560	expressed protein	-2.3618	0.0139049	0.0491247	1.41875	1.1513	1.36619	0.655379	0.334408	0.742873
LOC_Os12g02200	CAMK_KIN1/SNF1/Nim1_like.6 - CAMK includes calcium/calmodulin depedent protein kinases, expressed	-2.36048	5.93246e-07	1.00067e-05	61.3401	59.9175	60.7272	39.1043	19.9976	22.2119
LOC_Os04g44420	isochorismatase family protein, putative, expressed	-2.35961	0.00982572	0.037584	2.0864	2.00225	1.63943	0.546149	1.07011	0.81716
LOC_Os02g18870	GDSL-like lipase/acylhydrolase, putative, expressed	-2.3586	0.013023	0.0467228	2.8375	2.95332	3.62041	1.85691	0.936343	1.41146
LOC_Os05g08480	cytokinin-O-glucosyltransferase 1, putative, expressed	-2.3584	0.00261644	0.0131579	9.01324	9.81105	10.5197	4.80611	4.7486	3.41721
LOC_Os08g34760	expressed protein	-2.35821	0.000588335	0.00396384	14.271	11.9134	14.5499	4.0415	4.0129	9.50877
LOC_Os10g34840	RIPER6 - Ripening-related family protein precursor, expressed	-2.35647	2.67226e-05	0.000290313	23.3677	27.8814	23.9084	12.5614	13.2426	7.5773
LOC_Os07g01710	phytosulfokine receptor precursor, putative, expressed	-2.35645	0.0021682	0.0113093	3.08787	3.554	3.62041	1.74768	1.4714	1.33717
LOC_Os12g10710	NB-ARC domain containing protein, expressed	-2.35613	2.69398e-05	0.000292106	33.5493	31.4354	35.7942	23.8121	10.6342	10.9202
LOC_Os09g27220	ATBRXL3/BRX-LIKE3, putative, expressed	-2.35573	0.0139277	0.0491822	3.33824	2.45276	2.32253	0.546149	0.80258	2.08004
LOC_Os03g13140	non-symbiotic hemoglobin 2, putative, expressed	-2.35521	0.0119328	0.0435711	53.3283	52.0086	56.0822	54.0687	7.42386	12.3317
LOC_Os09g35800	UDP-glucose 4-epimerase, putative, expressed	-2.35408	2.77159e-07	4.96628e-06	69.5188	67.9765	74.4575	31.1305	24.2112	37.8122
LOC_Os09g04508	expressed protein	-2.35086	0.00899485	0.0350757	2.00294	1.85209	2.93731	0.873838	0.735698	1.33717
LOC_Os06g38680	expressed protein	-2.35074	0.000992967	0.00605991	52.2434	46.4022	55.6723	13.5445	15.249	37.9608
LOC_Os07g14610	IAA-amino acid hydrolase ILR1-like 6 precursor, putative, expressed	-2.34992	0.00620059	0.02625	3.17133	3.00338	3.75703	0.764608	1.60516	1.85718
LOC_Os02g20280	expressed protein	-2.3488	1.25301e-06	1.95617e-05	75.3607	79.6397	73.0913	31.4582	34.8453	34.3207
LOC_Os10g28860	MBTB39 - Bric-a-Brac, Tramtrack, Broad Complex BTB domain with Meprin and TRAF Homology MATH domain, expressed	-2.34816	0.0113616	0.0420327	1.83603	1.80203	1.84436	0.764608	0.668816	0.965734
LOC_Os06g36560	inositol oxygenase, putative, expressed	-2.34768	0.00103886	0.00629545	443.151	369.066	485.818	310.322	101.125	170.786
LOC_Os02g56950	expressed protein	-2.34296	0.00124683	0.00730132	6.50956	5.00564	6.07955	2.40306	2.34086	2.97149
LOC_Os12g06560	expressed protein	-2.3429	0.000775982	0.00495119	7.84486	7.00789	9.76827	2.83997	3.87914	4.01151
LOC_Os01g16170	PQ loop repeat domain containing protein, expressed	-2.33976	0.000406757	0.00295505	22.5331	24.4776	22.5422	16.0568	8.96214	6.53728
LOC_Os10g22370	retrotransposon protein, putative, unclassified, expressed	-2.33902	0.0119604	0.0436506	2.33677	1.80203	2.73238	0.655379	0.80258	1.48575
LOC_Os01g40430	WRKY27, expressed	-2.33858	0.0121617	0.0442198	36.3868	28.8325	45.3576	13.4353	6.28687	28.5263
LOC_Os09g17630	receptor-like protein kinase 2, putative, expressed	-2.33685	0.00786654	0.0316099	2.00294	2.00225	2.32253	0.873838	0.936343	0.965734
LOC_Os10g28665	PPR repeat domain containing protein, putative, expressed	-2.33508	9.90177e-05	0.000893908	12.6853	12.2138	13.457	4.47842	5.28365	7.05729
LOC_Os03g03860	expressed protein	-2.33479	0.000454698	0.00323421	12.268	11.7132	10.7246	5.78918	5.41741	4.30866
LOC_Os01g58335	expressed protein	-2.33397	0.0129436	0.0465273	3.00441	3.40383	2.869	2.1846	0.668816	1.41146
LOC_Os07g45160	SAC3/GANP family protein, expressed	-2.33244	4.42793e-06	6.0756e-05	54.1629	47.0029	67.1483	22.5013	19.2619	32.4635
LOC_Os02g38392	NBS-LRR disease resistance protein, putative, expressed	-2.3318	0.00153341	0.00854033	10.2651	9.71093	15.0964	5.46149	4.68172	5.42297
LOC_Os06g06930	receptor-like protein kinase, putative, expressed	-2.33053	0.0045458	0.020478	3.25478	2.55287	3.14224	1.85691	0.869461	1.33717
LOC_Os03g15050	phosphoenolpyruvate carboxykinase, putative, expressed	-2.3294	4.98752e-05	0.000494883	959.076	754.6	1120.82	589.185	371.126	316.167
LOC_Os08g07290	HEAT repeat family protein, putative, expressed	-2.32909	0.000444026	0.00316734	25.2037	21.324	29.783	6.99071	10.8348	15.526
LOC_Os01g41930	leucine rich repeat protein, putative, expressed	-2.32776	0.00152227	0.00849095	7.17721	6.50733	8.74363	3.27689	2.27398	4.38295
LOC_Os05g49430	aldose 1-epimerase, putative, expressed	-2.32729	0.0125959	0.0454595	51.4089	42.4478	54.1012	28.1813	5.01612	32.7607
LOC_Os04g33950	E2F family transcription factor protein, putative, expressed	-2.3266	0.000492055	0.00344316	9.93126	10.1114	11.6809	4.25996	3.67849	6.09156
LOC_Os11g47870	GRAS family transcription factor domain containing protein, expressed	-2.32625	2.71757e-05	0.000294095	84.1236	70.3292	98.4341	27.089	39.0589	45.3152
LOC_Os02g46650	ubiquitin carboxyl-terminal hydrolase domain containing protein, expressed	-2.32306	0.000772065	0.0049318	10.3485	8.75986	13.3887	4.15073	3.41096	6.76014
LOC_Os04g41370	Leucine Rich Repeat family protein, expressed	-2.32131	0.000605038	0.00405661	10.5989	9.21037	10.8612	4.36919	4.21354	5.05153
LOC_Os02g56270	ENTH domain containing protein, expressed	-2.32129	1.89462e-05	0.000216085	206.971	166.838	245.573	64.664	75.0412	133.048
LOC_Os07g18120	aldehyde oxidase, putative, expressed	-2.32022	0.00252891	0.0127836	25.621	20.2228	27.3238	10.4861	5.14989	16.7889
LOC_Os09g21802	expressed protein	-2.31972	0.00755615	0.0306204	3.75552	2.70304	3.82534	1.20153	1.07011	2.22862
LOC_Os05g03460	protein kinase, putative, expressed	-2.31895	0.00297459	0.0146022	6.17574	4.85547	4.64505	3.16766	1.8058	2.15433
LOC_Os01g69930	dnaJ domain containing protein, expressed	-2.31805	0.00554605	0.0240518	3.58861	3.75423	3.00562	2.40306	1.27075	1.11431
LOC_Os02g51390	expressed protein	-2.31739	0.0042993	0.0196305	5.00736	4.7053	5.12322	1.85691	1.20387	3.4915
LOC_Os11g29120	growth regulator related protein, putative, expressed	-2.31734	6.69175e-05	0.00063882	29.8772	29.4832	29.1682	8.84761	12.9082	17.3089
LOC_Os06g13650	alpha-mannosidase 2, putative, expressed	-2.31688	1.30839e-07	2.53039e-06	110.245	93.255	121.796	46.5319	42.2023	56.3097
LOC_Os01g34670	transposon protein, putative, unclassified, expressed	-2.31661	3.70279e-06	5.18529e-05	26.3721	26.4798	33.54	12.343	12.44	13.7431
LOC_Os01g41250	OsFBX17 - F-box domain containing protein, expressed	-2.31637	0.00025365	0.00199115	11.1831	10.2115	15.3697	5.24303	4.41419	6.68585
LOC_Os01g56980	histidine acid phosphatase, putative, expressed	-2.3155	0.00272478	0.0135991	12.1846	9.21037	13.0471	3.93227	5.41741	5.86869
LOC_Os03g12050	expressed protein	-2.3155	0.00239244	0.0122407	4.33971	4.55513	4.09858	1.96614	2.14021	1.70861
LOC_Os03g56600	expressed protein	-2.31493	0.00308331	0.015047	4.59008	4.60518	5.39646	2.29383	2.60838	1.63432
LOC_Os03g51140	HEAT repeat family protein, putative, expressed	-2.31298	1.71496e-05	0.000198521	212.145	172.795	241.816	76.4608	70.6939	130.894
LOC_Os02g33710	decarboxylase, putative, expressed	-2.3102	8.84377e-05	0.000813453	344.756	306.145	375.908	256.253	102.061	111.505
LOC_Os07g33100	uncharacterized ACR, COG1590 family protein, expressed	-2.30939	0.000122074	0.00106852	18.3603	16.2683	19.8781	6.44456	6.42064	11.2917
LOC_Os05g29150	expressed protein	-2.30922	0.00449018	0.0203008	4.42316	4.7053	4.84998	1.0923	2.47462	2.52577
LOC_Os07g25500	pentatricopeptide, putative, expressed	-2.30843	0.0107645	0.0402954	3.33824	3.30372	4.09858	0.546149	2.14021	1.93147
LOC_Os02g05730	protein kinase domain containing protein, expressed	-2.30243	0.000191153	0.00157255	10.3485	9.91116	10.588	5.57072	4.21354	4.23437
LOC_Os02g30800	POLE1 - Putative DNA polymerase epsilon catalytic subunit, expressed	-2.30176	0.00531702	0.0232622	3.17133	2.65299	2.80069	1.41999	1.20387	1.26288
LOC_Os06g43780	expressed protein	-2.30081	0.0012948	0.0074951	18.3603	15.4174	23.6351	6.66302	5.35053	13.446
LOC_Os02g03080	NA	-2.30071	2.31885e-06	3.42244e-05	97.9773	80.6408	113.052	45.2211	33.909	52.0011
LOC_Os01g48960	glutamate synthase, chloroplast precursor, putative, expressed	-2.29981	0.00051433	0.00356478	248.699	192.517	289.086	80.2839	68.6206	175.318
LOC_Os03g48920	DUF1517 domain containing protein, putative, expressed	-2.29962	3.98921e-05	0.000410523	20.6971	19.7723	23.2936	9.50299	8.0258	11.1431
LOC_Os11g38640	expressed protein	-2.29961	0.00710822	0.0292009	4.00588	3.65411	2.80069	2.07537	0.869461	1.85718
LOC_Os09g25980	glutamate receptor 2.6 precursor, putative, expressed	-2.29859	0.007175	0.0294106	3.33824	2.65299	3.82534	0.655379	1.87269	1.70861
LOC_Os02g45880	expressed protein	-2.29721	0.0112223	0.0416064	5.09081	3.75423	7.58236	2.07537	1.27075	3.93722
LOC_Os06g38980	polyadenylate-binding protein, putative, expressed	-2.29696	0.000157872	0.00133297	31.4629	32.9871	31.6273	20.8629	14.0451	9.28591
LOC_Os06g08550	BTBN14 - Bric-a-Brac, Tramtrack, Broad Complex BTB domain with non-phototropic hypocotyl 3 NPH3 domain, expressed	-2.29621	0.0039087	0.0181887	3.92243	4.00451	4.23519	2.51228	1.60516	1.48575
LOC_Os02g18820	WD domain, G-beta repeat domain containing protein, expressed	-2.29405	2.96288e-08	6.5166e-07	98.3111	86.9979	106.426	41.9442	41.3329	48.2124
LOC_Os02g07770	Myb transcription factor, putative, expressed	-2.2939	0.00136253	0.00778183	11.1831	9.71093	11.4077	3.93227	4.48107	6.01727
LOC_Os04g38770	OsMADS61 - MADS-box family gene with MIKCc type-box, expressed	-2.29322	0.00847228	0.0333971	4.08934	3.60406	5.46477	1.0923	2.07333	2.60005
LOC_Os02g32814	heavy metal-associated domain containing protein, expressed	-2.29235	2.11364e-05	0.000236143	24.9533	23.1761	26.3675	12.0153	13.0419	8.7659
LOC_Os02g17910	CK1_CaseinKinase_1.4 - CK1 includes the casein kinase 1 kinases, expressed	-2.29189	0.000186686	0.00153862	20.5302	17.2694	23.84	6.99071	7.02257	13.446
LOC_Os02g09810	amino acid transporter, putative, expressed	-2.291	3.18801e-06	4.52657e-05	327.314	289.876	362.519	166.248	101.192	176.135
LOC_Os10g25200	expressed protein	-2.28931	0.000165718	0.00139032	96.8089	79.4394	108.612	30.912	28.1572	67.9728
LOC_Os09g29070	glucose-6-phosphate isomerase, putative, expressed	-2.28886	8.111e-06	0.000103036	152.391	131.048	174.258	52.1026	55.5786	97.1677
LOC_Os08g09910	OsFBX276 - F-box domain containing protein, expressed	-2.28564	0.000601978	0.00404335	8.5125	8.20924	8.88025	3.38612	3.74537	4.38295
LOC_Os07g35330	TKL_IRAK_DUF26-lc.13 - DUF26 kinases have homology to DUF26 containing loci, expressed	-2.28536	0.00675856	0.0281354	18.9445	14.9669	18.8534	4.91534	3.47785	15.006
LOC_Os12g05310	retrotransposon protein, putative, unclassified, expressed	-2.28444	0.00106186	0.00640884	21.0309	19.1215	19.8098	6.55379	6.75505	13.5203
LOC_Os01g03530	multicopper oxidase domain containing protein, expressed	-2.28368	0.000583235	0.00394105	205.635	166.788	234.848	122.665	34.0428	119.9
LOC_Os02g11980	receptor-like protein kinase precursor, putative, expressed	-2.28338	0.000224263	0.00179555	34.05	26.9303	39.7562	9.93991	14.8477	20.2061
LOC_Os06g30940	pentatricopeptide, putative, expressed	-2.28004	0.00727924	0.0297555	2.25331	2.05231	2.93731	0.873838	0.936343	1.41146
LOC_Os10g21920	PPR repeat containing protein, expressed	-2.27843	0.00412337	0.0189946	4.25625	3.05344	4.44012	1.74768	1.4714	2.08004
LOC_Os05g50440	expressed protein	-2.27746	0.00412563	0.0190011	4.1728	3.80428	4.44012	1.20153	2.07333	2.22862
LOC_Os04g52600	SHR5-receptor-like kinase, putative, expressed	-2.27679	0.00150302	0.00840574	119.259	93.0548	138.532	29.6013	32.237	94.4191
LOC_Os01g15530	tetratricopeptide-like helical, putative, expressed	-2.27641	0.00906456	0.0352862	2.00294	1.75197	2.25422	0.873838	0.936343	0.891447
LOC_Os03g58120	PPR repeat domain containing protein, putative, expressed	-2.27543	0.00546804	0.0237825	4.75699	3.45389	5.46477	1.52922	1.73892	2.82292
LOC_Os05g41290	disease resistance RPP13-like protein 1, putative, expressed	-2.27378	0.00184828	0.00993009	8.76287	7.05795	10.0415	2.51228	4.94924	4.0858
LOC_Os06g08790	ORC1 - Putative origin recognition complex subunit 1, expressed	-2.27163	0.00145321	0.0081995	7.09375	7.05795	6.4211	3.71381	2.94279	2.82292
LOC_Os01g58860	auxin efflux carrier component, putative, expressed	-2.26921	0.012204	0.044316	14.4379	11.6631	16.6675	3.05843	3.74537	12.1831
LOC_Os06g14750	phosphatidylinositol-4-phosphate 5-Kinase family protein, putative, expressed	-2.26823	2.91954e-06	4.17443e-05	166.578	139.607	198.03	77.9901	54.1073	97.4649
LOC_Os05g19390	PPR repeat containing protein, expressed	-2.26816	0.00343285	0.0163578	5.34118	4.25479	5.87463	2.40306	1.73892	2.8972
LOC_Os07g49260	importin subunit beta, putative, expressed	-2.26546	0.00143793	0.0081317	14.4379	12.6142	15.7795	4.69688	4.0129	10.5488
LOC_Os11g40590	DUF1399 containing protein, putative, expressed	-2.26401	5.87578e-06	7.77225e-05	49.4894	43.7493	52.735	17.0398	21.469	27.6349
LOC_Os05g25450	TKL_IRAK_CrRLK1L-1.3 - The CrRLK1L-1 subfamily has homology to the CrRLK1L homolog, expressed	-2.26376	9.0901e-06	0.000114002	125.685	108.122	150.896	55.8164	47.8873	71.6129
LOC_Os04g21660	AAA-type ATPase family protein, putative, expressed	-2.26347	0.00851455	0.033535	3.83897	4.25479	4.84998	2.1846	2.20709	1.56003
LOC_Os03g64080	retrotransposon protein, putative, Ty1-copia subclass, expressed	-2.26241	0.000537417	0.00369375	58.2522	47.7538	66.0554	16.3845	18.1918	42.7895
LOC_Os08g23700	transposon protein, putative, Mutator sub-class, expressed	-2.25924	1.60845e-05	0.000188329	35.8861	30.4843	38.9365	13.4353	14.8477	19.6118
LOC_Os08g13420	S-domain receptor-like protein kinase, putative, expressed	-2.25771	0.00800604	0.0320156	18.0265	13.6654	21.0394	3.82304	6.62128	13.1488
LOC_Os09g38130	auxin efflux carrier component, putative, expressed	-2.25566	0.000910253	0.00565355	43.0633	31.7858	52.8716	25.0136	16.1854	17.9032
LOC_Os04g42784	DNA mismatch repair protein, putative, expressed	-2.25497	0.000955668	0.00588349	7.92831	8.10913	7.92391	3.71381	3.81225	3.4915
LOC_Os05g14360	expressed protein	-2.25475	0.00743209	0.0302324	5.42464	5.00564	5.25984	1.41999	2.27398	3.34293
LOC_Os02g02770	PPR repeat domain containing protein, putative, expressed	-2.2545	0.000473735	0.00334417	9.59743	9.96121	11.7493	6.11687	5.35053	3.12006
LOC_Os04g39170	expressed protein	-2.25312	4.74399e-05	0.000474695	20.2798	19.2717	19.6049	8.73838	9.8316	8.61732
LOC_Os07g32900	PPR repeat containing protein, expressed	-2.25274	0.00675069	0.0281183	3.17133	2.70304	3.27886	1.52922	1.27075	1.41146
LOC_Os07g09420	ATPase, putative, expressed	-2.24849	1.4992e-05	0.000177576	194.452	157.728	246.256	133.37	61.598	83.9446
LOC_Os11g09329	VHS and GAT domain containing protein, expressed	-2.24818	7.11834e-07	1.18029e-05	179.681	160.331	203.699	77.6624	73.1016	98.8763
LOC_Os01g56630	dymeclin, putative, expressed	-2.24701	2.04482e-06	3.04402e-05	71.4383	66.7752	74.7307	28.0721	26.8864	42.5666
LOC_Os11g47890	GRAS family transcription factor domain containing protein, expressed	-2.24585	0.004367	0.01986	3.33824	3.9044	4.91829	1.41999	1.93957	2.15433
LOC_Os10g17650	Os10bglu34 - beta-glucosidase homologue, similar to Os3bglu6, expressed	-2.24516	7.31831e-08	1.49662e-06	102.15	92.5542	113.804	45.5488	54.3079	42.5666
LOC_Os11g06420	OsFBT13 - F-box and tubby domain containing protein, expressed	-2.24363	5.98361e-05	0.000579605	22.7	20.1227	23.9084	11.3599	8.0258	11.5145
LOC_Os02g10520	OsSub12 - Putative Subtilisin homologue, expressed	-2.24269	0.0123508	0.044762	24.4526	17.2194	27.2555	3.27689	19.7301	8.24589
LOC_Os03g03290	receptor-like protein kinase At3g46290 precursor, putative, expressed	-2.24237	8.96797e-09	2.15635e-07	168.498	165.837	190.311	80.0654	82.1307	80.3788
LOC_Os01g57770	OsPOP4 - Putative Prolyl Oligopeptidase homologue, expressed	-2.24177	5.50726e-07	9.35274e-06	82.8717	85.246	85.387	32.2228	42.0686	42.3437
LOC_Os03g13180	peroxidase precursor, putative, expressed	-2.24136	0.000665615	0.0043726	14.6048	15.3673	14.5499	5.78918	5.95247	8.69161
LOC_Os06g03540	oligopeptide transporter, putative, expressed	-2.24125	0.0136977	0.0485686	7.7614	7.05795	8.60701	1.63845	2.94279	5.94298
LOC_Os10g20310	thioredoxin fold, putative, expressed	-2.24121	0.000439274	0.00314444	20.1963	21.4241	17.4873	8.62915	12.7744	6.01727
LOC_Os10g22510	MLA1, putative, expressed	-2.2404	0.00170906	0.00932201	12.0177	10.3617	13.8668	3.49535	5.28365	7.65159
LOC_Os01g01312	retrotransposon protein, putative, Ty1-copia subclass, expressed	-2.23957	5.45815e-06	7.27968e-05	73.5247	62.8207	86.6849	28.9459	30.0967	43.3095
LOC_Os02g10140	bZIP transcription factor domain containing protein, expressed	-2.23644	0.00267414	0.0134	21.8655	19.7723	31.559	6.2261	8.56085	18.349
LOC_Os09g13430	retrotransposon protein, putative, Ty3-gypsy subclass	-2.23617	0.00904781	0.0352332	9.01324	11.513	8.40208	3.49535	2.94279	6.83443
LOC_Os09g31130	citrate transporter, putative, expressed	-2.23518	5.89868e-05	0.000572118	75.3607	63.8719	89.7588	39.9781	25.2144	41.0809
LOC_Os10g03620	OsFBX344 - F-box domain containing protein, expressed	-2.23396	9.78206e-05	0.000885239	17.2754	16.5186	18.5802	9.50299	7.08945	7.87445
LOC_Os07g37730	NADH-ubiquinone oxidoreductase, mitochondrial precursor, putative, expressed	-2.23324	0.000368391	0.00271768	28.2081	21.0237	34.9745	17.0398	10.5673	11.8117
LOC_Os08g29124	expressed protein	-2.23284	1.19809e-05	0.000145838	34.05	30.234	36.409	12.8891	15.1153	18.349
LOC_Os03g08830	WD domain, G-beta repeat domain containing protein, expressed	-2.2328	0.000151899	0.00128886	29.8772	24.828	31.559	9.61222	10.2998	19.5375
LOC_Os05g41580	calcium-transporting ATPase, plasma membrane-type, putative, expressed	-2.23232	5.2577e-05	0.000518467	38.3897	31.7357	41.0541	14.5276	14.0451	22.5833
LOC_Os03g26620	3-ketoacyl-CoA synthase, putative, expressed	-2.23136	0.0137208	0.0486178	10.1816	9.71093	9.76827	4.0415	4.07978	5.57154
LOC_Os06g09870	retrotransposon protein, putative, unclassified, expressed	-2.23132	0.0068399	0.028353	3.75552	3.70417	3.5521	1.85691	1.27075	2.00576
LOC_Os07g45300	tim44-like domain containing protein, expressed	-2.2312	0.000495638	0.00346175	11.35	11.4629	10.4514	4.36919	4.34731	6.61157
LOC_Os02g15260	expressed protein	-2.22723	0.00863344	0.0338864	3.67206	3.05344	2.39084	0.873838	1.53828	1.70861
LOC_Os01g54040	ATP-dependent protease La, putative, expressed	-2.22605	0.000507003	0.00352795	19.2783	18.9714	24.5231	7.75531	9.43031	11.7374
LOC_Os07g01990	expressed protein	-2.22582	1.97897e-06	2.95778e-05	34.968	39.7447	35.6576	20.2075	16.5866	15.0803
LOC_Os01g65220	XRN 5'-3' exonuclease N-terminus domain containing protein, expressed	-2.22497	3.76731e-05	0.000390096	135.449	112.377	154.448	49.3719	46.4827	89.4419
LOC_Os11g46210	NB-ARC domain containing protein, expressed	-2.2228	0.0104222	0.03932	6.34265	5.35603	5.39646	1.31076	2.87591	3.56579
LOC_Os12g27090	expressed protein	-2.21997	1.05659e-05	0.000130167	67.6828	59.7172	74.0476	25.8875	25.415	41.898
LOC_Os01g50170	eukaryotic aspartyl protease domain containing protein, expressed	-2.21838	0.00902454	0.035167	25.7044	17.0692	26.026	13.763	5.14989	13.3717
LOC_Os01g11040	SCAR-like protein 2, putative, expressed	-2.21581	3.02166e-05	0.000324034	64.9287	55.5125	80.1955	22.7198	26.017	43.8295
LOC_Os03g38745	serine/arginine repetitive matrix protein 1, putative, expressed	-2.21085	0.00478938	0.0213778	8.17868	6.25704	8.81194	2.1846	3.47785	4.97725
LOC_Os01g22630	ECT protein, putative, expressed	-2.21009	5.66796e-07	9.60385e-06	65.0956	59.9675	70.4272	39.2135	27.2877	26.1491
LOC_Os09g27350	RIO1 family protein, expressed	-2.20899	0.00767146	0.0310093	3.83897	3.05344	4.78167	1.74768	2.34086	1.33717
LOC_Os06g19170	cadmium tolerance factor, putative, expressed	-2.20895	0.00174272	0.00945953	6.00883	6.3071	7.8556	2.51228	2.80903	4.01151
LOC_Os05g24780	OsCML21 - Calmodulin-related calcium sensor protein, expressed	-2.20639	0.00119045	0.0070262	23.7015	21.8246	27.802	15.0737	6.42064	13.2231
LOC_Os09g02260	PPR repeat containing protein, putative, expressed	-2.206	0.000276041	0.00214058	13.3529	11.8634	13.5936	7.42763	4.34731	6.61157
LOC_Os12g35590	expressed protein	-2.20481	0.00063988	0.00424407	16.5243	19.0715	15.0964	9.50299	9.43031	5.20011
LOC_Os03g01110	RNA methyltransferase, TrmH family protein, putative, expressed	-2.2038	0.000594875	0.00400163	27.9577	23.4764	28.7583	8.51992	9.56408	19.0175
LOC_Os01g52280	NB-ARC domain containing protein, expressed	-2.20007	0.0114112	0.0421562	6.92684	5.65637	8.47039	1.85691	2.67527	5.12582
LOC_Os01g39810	Alg9-like mannosyltransferase protein, putative, expressed	-2.19848	0.000105214	0.000942637	22.0324	22.1249	23.9767	8.30146	10.0322	13.446
LOC_Os06g08350	expressed protein	-2.19703	0.0040844	0.0188461	5.84192	5.80654	6.14786	2.62151	3.21032	2.52577
LOC_Os07g17250	disease resistance RPP13-like protein 1, putative, expressed	-2.1936	4.91549e-05	0.000488804	21.5316	17.4196	20.8344	9.50299	9.36343	9.36019
LOC_Os08g08160	expressed protein	-2.19135	0.00129697	0.00750485	11.4335	9.56076	12.0225	4.58765	4.88236	6.01727
LOC_Os02g43040	expressed protein	-2.19114	9.41638e-07	1.52967e-05	80.7853	74.1335	89.3489	35.172	35.3804	44.4981
LOC_Os06g35560	reticuline oxidase-like protein precursor, putative, expressed	-2.19063	0.0121112	0.0440647	135.449	116.131	158.273	50.5734	20.332	119.751
LOC_Os08g04540	decarboxylase, putative, expressed	-2.1905	0.00962226	0.036957	217.486	168.139	270.028	87.0561	45.0113	173.832
LOC_Os04g41110	Rad21 / Rec8 like protein, putative, expressed	-2.18747	0.000840601	0.00529869	11.0996	10.9123	12.1591	7.64608	5.14989	3.71436
LOC_Os03g05540	tetratricopeptide repeat containing protein, putative, expressed	-2.18298	0.000327457	0.00246682	13.1026	11.3628	14.4133	5.24303	6.88881	6.16584
LOC_Os03g08010	elongation factor Tu, putative, expressed	-2.18249	0.000588375	0.00396384	1344.64	1253.91	1464.28	541.343	480.745	891.744
LOC_Os04g45480	heat shock protein STI, putative, expressed	-2.18237	0.00277978	0.0138182	8.76287	8.50958	10.1781	6.2261	3.94602	3.12006
LOC_Os02g42600	double-stranded RNA binding motif containing protein, expressed	-2.18169	6.7401e-05	0.000642615	83.0387	75.2347	94.9503	29.3828	32.4376	56.9783
LOC_Os08g31980	trehalose-6-phosphate synthase, putative, expressed	-2.17996	0.00012705	0.00110664	107.408	108.222	108.749	58.5472	71.9647	25.4805
LOC_Os03g60260	ANT1, putative, expressed	-2.1791	0.00113076	0.00672701	33.9666	29.1829	41.5322	17.0398	8.56085	23.9205
LOC_Os07g34690	expressed protein	-2.17908	0.0111766	0.0414646	3.00441	2.35265	2.73238	1.0923	1.20387	1.48575
LOC_Os06g03770	ABC transporter, ATP-binding protein, putative, expressed	-2.17868	0.000133596	0.00115431	38.1394	32.5366	39.6196	12.8891	13.7776	25.1091
LOC_Os01g08080	NA	-2.17741	0.00626386	0.0264789	4.59008	4.05456	5.80632	3.27689	1.8058	1.93147
LOC_Os01g74510	KIP1, putative, expressed	-2.1762	0.000382415	0.00280363	22.7835	20.3729	25.1379	12.8891	13.1088	6.83443
LOC_Os04g02530	expressed protein	-2.17542	0.0088712	0.0346658	9.01324	8.55964	9.83658	6.88148	2.5415	3.93722
LOC_Os06g09570	nucleolar GTP-binding protein 1, putative, expressed	-2.17481	1.20974e-07	2.35995e-06	125.852	117.532	140.035	58.2195	58.7221	65.4471
LOC_Os01g60280	ATP binding protein, putative, expressed	-2.17452	1.34519e-07	2.59708e-06	175.758	157.577	195.229	82.5777	81.7294	87.4361
LOC_Os02g06500	DSHCT domain containing protein, expressed	-2.17374	4.13077e-05	0.000423149	35.3019	29.3831	41.7372	12.4522	16.9211	20.7261
LOC_Os07g23740	sterol 3-beta-glucosyltransferase, putative, expressed	-2.17234	4.49953e-05	0.000453629	22.7	23.4764	22.6105	10.4861	9.56408	12.7031
LOC_Os02g20970	C2 domain containing protein, putative, expressed	-2.1721	0.000193923	0.0015895	64.1776	51.6582	78.6927	20.426	26.9533	43.9781
LOC_Os12g03720	glucosamine--fructose-6-phosphate aminotransferase 1, putative, expressed	-2.17169	0.000311516	0.00236579	61.5905	51.4579	73.2962	21.846	20.8671	44.9438
LOC_Os06g12380	expressed protein	-2.16939	0.00749511	0.0304115	5.34118	4.30485	3.41548	1.96614	2.60838	1.63432
LOC_Os10g41999	RALFL27 - Rapid ALkalinization Factor RALF family protein precursor, expressed	-2.16789	5.43373e-06	7.25165e-05	360.112	415.918	343.802	163.845	210.477	162.095
LOC_Os09g27040	GEX1, putative, expressed	-2.16665	0.000182633	0.00151077	37.9724	38.2431	41.1907	26.5428	17.1886	13.3717
LOC_Os07g37640	IKI3 family protein, expressed	-2.16575	0.000327386	0.00246682	26.8728	22.1249	30.671	9.50299	11.1024	17.0118
LOC_Os01g42090	nodulin MtN3 family protein, putative, expressed	-2.16335	0.00685141	0.0283954	4.42316	4.7053	4.71336	2.07537	2.07333	2.45148
LOC_Os04g42830	transferase family protein, putative, expressed	-2.16282	0.00234552	0.0120452	20.3632	18.8712	27.3238	7.3184	11.5036	12.6288
LOC_Os05g13580	OsCML18 - Calmodulin-related calcium sensor protein, expressed	-2.1627	9.35231e-07	1.52036e-05	53.4118	52.3589	55.9456	31.3489	25.415	21.469
LOC_Os02g47810	dof zinc finger domain containing protein, putative, expressed	-2.16229	0.00146751	0.00825942	9.8478	11.0625	10.3831	5.67995	4.7486	4.6801
LOC_Os02g26940	vegetative storage protein, putative, expressed	-2.16219	0.0118472	0.0433713	3.17133	2.50282	3.82534	0.873838	1.73892	1.78289
LOC_Os06g06920	S-locus-like receptor protein kinase, putative, expressed	-2.16205	0.002339	0.0120186	7.26067	7.95896	8.60701	3.16766	3.61161	4.53152
LOC_Os06g47930	expressed protein	-2.15981	0.0121957	0.0443075	2.67059	2.20248	2.32253	1.52922	0.869461	1.11431
LOC_Os05g35650	peptide transporter PTR2, putative, expressed	-2.15827	0.000419152	0.00303037	18.6941	16.7188	20.6978	7.53685	8.09268	11.0688
LOC_Os06g43670	Leucine Rich Repeat family protein, expressed	-2.15729	0.000477431	0.00336285	30.1276	23.4764	34.0182	8.95684	12.1056	20.2804
LOC_Os01g05680	geranylgeranyl transferase type-1 subunit beta, putative, expressed	-2.15591	0.00807947	0.0322288	5.09081	4.80541	6.48941	2.07537	1.73892	3.93722
LOC_Os02g44642	STE_MEKK_ste11_MAP3K.10 - STE kinases include homologs to sterile 7, sterile 11 and sterile 20 from yeast, expressed	-2.15528	1.27778e-05	0.000154283	45.7338	40.7959	52.0519	26.1059	15.4497	25.332
LOC_Os12g05870	Cupin domain containing protein, expressed	-2.15302	0.00917277	0.0355778	36.6372	33.1874	42.147	8.30146	12.0387	32.2407
LOC_Os02g50845	expressed protein	-2.15241	0.010812	0.0404201	4.33971	3.45389	5.25984	2.29383	2.20709	1.78289
LOC_Os03g09070	leucine rich repeat domain containing protein, putative, expressed	-2.15186	4.30532e-05	0.000436447	42.5625	36.2408	50.4808	22.5013	14.8477	24.8862
LOC_Os05g43780	ESP1, putative, expressed	-2.14997	6.74242e-06	8.76867e-05	47.5699	43.7993	53.7597	21.0813	19.797	28.6749
LOC_Os07g12330	tryptophan/tyrosine permease family protein, putative, expressed	-2.14974	0.00213568	0.0111778	7.59449	8.00902	7.99222	4.25996	4.14666	3.04578
LOC_Os02g53520	kinesin motor domain containing protein, putative, expressed	-2.14881	3.37705e-05	0.000355028	21.5316	18.2205	24.933	8.73838	10.5004	11.6631
LOC_Os02g48180	NA	-2.14726	5.03439e-05	0.000498638	68.5173	57.765	82.6546	24.249	30.8993	44.4238
LOC_Os06g08690	leucine-rich repeat receptor protein kinase EXS precursor, putative, expressed	-2.14634	0.00216293	0.0112871	20.5302	15.6176	23.5668	9.50299	5.01612	14.1146
LOC_Os02g15360	expressed protein	-2.14377	0.000206095	0.00167398	14.9386	17.2694	16.326	7.64608	8.62773	7.20586
LOC_Os06g18850	cadmium tolerance factor, putative, expressed	-2.1416	0.00378115	0.0176943	7.67795	6.70755	7.24082	1.96614	3.41096	4.82867
LOC_Os09g30350	expressed protein	-2.14118	0.000322447	0.0024348	52.4103	45.8016	56.9702	18.2414	17.2555	38.5551
LOC_Os01g42490	endonuclease/exonuclease/phosphatase family domain containing protein, expressed	-2.14049	0.000572488	0.00387894	36.5537	29.0327	41.6689	11.1414	13.6439	26.2234
LOC_Os09g16540	protein kinase, putative, expressed	-2.13912	0.0088572	0.0346232	3.75552	3.85434	3.96196	1.20153	2.34086	1.93147
LOC_Os08g10300	SHR5-receptor-like kinase, putative, expressed	-2.13793	0.000422913	0.00304775	29.3765	22.5254	36.409	13.5445	11.2361	17.7547
LOC_Os02g25230	expressed protein	-2.13788	0.0018002	0.00972211	7.34412	7.00789	8.47039	4.80611	3.14344	3.26864
LOC_Os01g67740	chromosome segregation protein, putative, expressed	-2.13676	0.00656705	0.0275374	4.42316	4.40496	4.44012	3.05843	1.67204	1.85718
LOC_Os01g71930	glycosyl hydrolases family 17 protein, expressed	-2.13579	0.000280002	0.0021683	19.6956	18.8212	22.2006	7.42763	12.7744	8.98876
LOC_Os05g50480	protein of unknown function DUF1296 domain containing protein, expressed	-2.13465	1.71393e-06	2.59975e-05	169.332	145.163	191.677	83.1239	65.3434	96.7963
LOC_Os02g12680	cytochrome P450, putative, expressed	-2.12988	0.00572415	0.0246621	216.902	187.211	254.658	109.448	36.7849	171.826
LOC_Os07g37790	expressed protein	-2.12951	0.0139688	0.0492884	3.00441	3.25366	2.73238	1.41999	0.869461	2.08004
LOC_Os04g52725	PPR repeat domain containing protein, putative, expressed	-2.12932	0.00657172	0.0275502	5.34118	4.65524	6.21617	2.29383	1.93957	3.56579
LOC_Os02g38680	EMB2423, putative, expressed	-2.12766	0.00342984	0.0163504	44.482	39.044	50.2759	11.0322	17.8574	34.915
LOC_Os06g10520	pantothenate kinase, putative, expressed	-2.12725	0.000284696	0.0022001	215.734	190.414	245.641	81.0485	80.3249	152.586
LOC_Os01g46570	CTP synthase, putative, expressed	-2.1271	0.000103399	0.000928235	247.28	209.886	281.504	125.177	74.573	158.975
LOC_Os05g08930	chloroplast lumen common family protein, putative, expressed	-2.12554	0.00114429	0.00679486	15.6897	14.1659	17.7605	8.083	4.68172	10.4002
LOC_Os07g48280	expressed protein	-2.12491	6.1888e-05	0.000595878	27.457	25.9792	29.9196	11.4691	14.5133	14.4117
LOC_Os03g29864	retrotransposon protein, putative, unclassified, expressed	-2.12308	0.0130534	0.0468093	7.09375	5.95671	6.01124	1.96614	2.5415	4.60581
LOC_Os03g38970	metal ion binding protein, putative, expressed	-2.12292	1.50541e-06	2.32432e-05	122.096	101.114	130.813	59.2025	46.4159	67.0071
LOC_Os01g21160	2-oxo acid dehydrogenases acyltransferase domain containing protein, expressed	-2.12291	0.000290032	0.0022321	190.196	164.385	213.058	121.464	57.9864	99.5449
LOC_Os02g11830	coatomer subunit beta, putative, expressed	-2.12069	0.000168223	0.00140687	84.7912	68.2268	96.3165	32.2228	30.7656	57.4983
LOC_Os12g04440	2-isopropylmalate synthase B, putative, expressed	-2.12056	9.73286e-06	0.000121169	97.2262	86.5975	96.4531	50.2457	36.7849	50.2925
LOC_Os04g23630	expressed protein	-2.12053	0.00928119	0.0359052	5.59155	5.75648	6.69434	2.1846	4.21354	2.3029
LOC_Os03g18360	BTBT1 - Bric-a-Brac, Tramtrack, Broad Complex BTB domain with tetratricopeptide repeats, expressed	-2.11839	0.0071726	0.0294061	8.67942	8.10913	11.5443	2.9492	2.87591	7.72587
LOC_Os05g01750	TruB family pseudouridylate synthase, putative, expressed	-2.11741	0.0107008	0.040124	13.6033	11.3127	13.6619	2.73074	4.48107	11.1431
LOC_Os08g32650	cation efflux family protein, putative, expressed	-2.11699	0.000336474	0.00251867	15.7732	14.6165	17.7605	6.44456	7.75827	9.13733
LOC_Os10g13830	pleiotropic drug resistance protein 13, putative, expressed	-2.11646	0.0118955	0.0435011	3.42169	2.90327	3.41548	1.31076	1.67204	1.70861
LOC_Os06g48720	cadmium/zinc-transporting ATPase 4, putative, expressed	-2.11602	0.000971355	0.00595603	13.0191	10.0113	13.6619	7.20917	6.21999	4.6801
LOC_Os07g49520	2-oxoglutarate dehydrogenase E1 component, mitochondrial precursor, putative, expressed	-2.11469	2.0089e-05	0.000226864	237.098	191.165	269.003	111.742	90.1565	138.62
LOC_Os08g25380	serine/threonine-protein kinase BRI1-like 1 precursor, putative, expressed	-2.11348	7.26525e-05	0.000685876	232.508	196.271	267.842	115.784	88.0162	136.986
LOC_Os07g01920	nucleolar GTP-binding protein 1, putative, expressed	-2.11306	0.000110101	0.000979067	69.8526	61.5193	74.9356	28.1813	26.2176	45.9095
LOC_Os06g14450	exo70 exocyst complex subunit family protein, putative, expressed	-2.11284	0.000364739	0.00269695	20.1129	16.919	20.6978	11.6876	6.82193	10.0288
LOC_Os06g30440	OsGH3.7 - Probable indole-3-acetic acid-amido synthetase, expressed	-2.1107	0.000703698	0.00457587	14.0206	13.8156	15.7795	6.44456	9.02902	5.86869
LOC_Os01g05860	PPR repeat domain containing protein, putative, expressed	-2.11056	0.0054905	0.023857	4.50662	4.20473	4.16689	2.07537	2.07333	2.15433
LOC_Os01g32080	thiamine pyrophosphate enzyme, C-terminal TPP binding domain containing protein, expressed	-2.10995	4.00289e-06	5.54791e-05	346.426	317.357	391.687	186.455	139.448	192.924
LOC_Os02g16670	ATP-binding domain-containing protein, putative, expressed	-2.10906	0.0122332	0.0444004	4.33971	3.95445	4.9866	1.20153	1.93957	3.19435
LOC_Os06g03860	uncharacterized membrane protein, putative, expressed	-2.10882	2.93516e-06	4.19142e-05	160.653	130.697	189.013	76.8978	66.3466	92.0419
LOC_Os05g09360	glycine-rich protein, putative, expressed	-2.10812	7.89442e-05	0.00073793	26.4555	23.3263	25.1379	10.0491	11.8381	14.6346
LOC_Os03g51830	heat shock protein DnaJ, putative, expressed	-2.10798	0.00101586	0.0061744	17.1085	14.5664	22.952	7.42763	7.22322	11.886
LOC_Os08g42610	pentatricopeptide, putative, expressed	-2.10768	0.00121228	0.00712319	10.7658	9.21037	11.8859	4.15073	5.14989	6.16584
LOC_Os11g10060	transcriptional corepressor SEUSS, putative, expressed	-2.10662	0.000135379	0.00116812	96.5585	81.4417	109.91	32.4412	39.8615	67.3785
LOC_Os10g33420	non-lysosomal glucosylceramidase, putative, expressed	-2.1058	0.000297349	0.00227515	33.7162	29.333	37.3653	11.906	13.0419	23.7719
LOC_Os01g31370	glycosyltransferase, putative, expressed	-2.10481	0.00703949	0.0290141	16.4408	15.2171	23.2253	9.39376	7.62451	9.95449
LOC_Os10g26850	expressed protein	-2.10398	5.81985e-05	0.000565867	29.3765	28.3319	35.7259	15.4014	19.2619	11.4402
LOC_Os06g05910	methyltransferase domain containing protein, expressed	-2.10283	0.000256462	0.002011	45.3166	45.6514	40.4393	19.8798	14.112	30.4578
LOC_Os04g42200	expressed protein	-2.10101	0.00647091	0.0271953	5.42464	6.05682	6.76265	3.49535	2.67527	2.8972
LOC_Os04g37750	expressed protein	-2.1009	0.00264172	0.0132671	9.51398	8.40947	9.35841	6.2261	3.07656	4.38295
LOC_Os04g54360	glycosyl transferase 8 domain containing protein, putative, expressed	-2.10051	0.000110109	0.000979067	29.3765	27.0304	36.409	14.5276	11.7043	19.3147
LOC_Os06g41990	M16 domain containing zinc peptidase, putative, expressed	-2.10001	3.0751e-05	0.000328352	156.897	135.853	182.045	65.7563	63.2032	103.408
LOC_Os04g33500	protein kinase, putative, expressed	-2.09782	0.000421795	0.00304131	10.1816	9.71093	12.4323	5.89841	5.14989	4.97725
LOC_Os01g03710	mannose-6-phosphate isomerase, putative, expressed	-2.09631	0.00617961	0.026172	11.0996	9.36054	11.476	4.47842	3.41096	7.72587
LOC_Os09g04339	expressed protein	-2.09508	0.000222312	0.00178502	191.698	171.543	210.189	84.4346	96.5771	101.774
LOC_Os02g31080	hydroxyproline-rich glycoprotein family protein, putative, expressed	-2.09352	2.89146e-05	0.000311412	98.2276	81.8922	112.438	50.2457	38.9251	55.4926
LOC_Os09g20090	L-ascorbate oxidase precursor, putative, expressed	-2.09325	0.000543725	0.00372228	130.442	122.087	145.773	112.397	50.4956	38.9265
LOC_Os09g25540	receptor-like protein kinase 2 precursor, putative, expressed	-2.09191	0.00332433	0.0159185	8.09523	7.40834	10.8612	3.60458	3.94602	5.34868
LOC_Os05g39930	spotted leaf 11, putative, expressed	-2.09134	0.00423768	0.0193898	39.9754	30.4843	45.904	16.4937	9.0959	31.3492
LOC_Os04g37430	lipoxygenase protein, putative, expressed	-2.08971	0.00367224	0.0172928	56.5831	44.5001	83.1328	22.829	17.6568	49.3267
LOC_Os09g25640	5-nucleotidase domain-containing protein, putative, expressed	-2.08792	0.00129495	0.0074951	17.5257	18.3707	16.1211	6.77225	8.36021	10.4745
LOC_Os02g54254	saccharopine dehydrogenase, putative, expressed	-2.08682	7.1726e-05	0.000678601	179.18	150.069	201.65	126.16	65.8115	75.0301
LOC_Os05g06710	GDSL-like lipase/acylhydrolase, putative, expressed	-2.08641	0.000434062	0.0031111	92.0519	77.8877	104.377	35.3904	28.6922	70.4243
LOC_Os08g29570	pleiotropic drug resistance protein 3, putative, expressed	-2.08525	6.75439e-05	0.000643704	217.319	179.903	284.373	99.836	98.8511	137.729
LOC_Os03g12500	cytochrome P450, putative, expressed	-2.08447	0.0119304	0.0435695	522.1	427.982	626.809	212.452	112.428	447.804
LOC_Os03g55080	WRKY3, expressed	-2.08384	8.47741e-05	0.00078458	27.6239	25.8791	31.8323	15.4014	14.714	12.4803
LOC_Os03g18070	omega-3 fatty acid desaturase, chloroplast precursor, putative, expressed	-2.08294	0.000329699	0.00247954	86.5438	73.733	106.973	48.1703	26.1507	58.3155
LOC_Os09g27010	tyrosine protein kinase domain containing protein, putative, expressed	-2.08205	0.00275999	0.0137381	46.485	38.8437	50.3442	19.7706	10.7011	36.3265
LOC_Os02g01230	ribosomal protein, putative, expressed	-2.08183	0.000727396	0.00469864	29.3765	29.2329	30.3978	9.93991	13.1757	20.5776
LOC_Os06g16390	SET domain containing protein, expressed	-2.07989	1.68229e-05	0.000195445	42.8963	36.7414	46.0407	22.7198	16.5866	23.4005
LOC_Os11g04290	cytochrome P450, putative, expressed	-2.07938	0.00507466	0.0223972	6.17574	5.45614	4.84998	3.05843	2.67527	2.52577
LOC_Os04g55420	leucine-rich repeat family protein, putative, expressed	-2.07833	0.00376969	0.0176517	9.43052	8.00902	12.7056	4.25996	4.28043	6.31442
LOC_Os01g08380	transferase family protein, putative, expressed	-2.07814	0.00164377	0.00902946	207.638	175.247	253.155	122.337	56.3143	138.249
LOC_Os06g49660	transferase family protein, putative, expressed	-2.07716	3.54611e-05	0.000370878	83.7063	79.8399	99.3221	51.4472	37.5875	42.7895
LOC_Os03g49630	expressed protein	-2.07692	0.0022645	0.0117001	14.3544	13.2649	13.5936	5.02457	6.28687	8.98876
LOC_Os06g11720	cytokinin-O-glucosyltransferase 2, putative, expressed	-2.07638	4.0472e-05	0.000415918	28.7088	29.5833	38.1168	17.1491	14.3127	16.7146
LOC_Os02g35490	MLO domain containing protein, putative, expressed	-2.07617	1.51726e-06	2.33779e-05	132.278	125.491	136.961	69.2517	75.2419	53.4868
LOC_Os04g41530	serine/threonine-protein kinase GCN2, putative, expressed	-2.07612	0.00347278	0.0165095	14.6882	11.8133	14.8232	4.36919	5.68494	10.1774
LOC_Os07g32730	DNA repair protein rhp16, putative, expressed	-2.07505	0.0014659	0.00825451	11.4335	10.3116	8.19715	5.57072	5.4843	4.01151
LOC_Os08g31850	expressed protein	-2.07484	0.00389919	0.0181558	73.1074	69.1278	76.2335	60.2948	29.5617	21.7662
LOC_Os07g48850	PPR repeat containing protein, expressed	-2.07473	0.00741327	0.0301832	6.34265	5.1558	4.84998	2.29383	2.14021	3.64008
LOC_Os05g34950	cysteine-rich receptor-like protein kinase 6 precursor, putative, expressed	-2.07172	5.18183e-06	6.9652e-05	48.4044	46.2521	56.7653	25.5598	25.0137	25.1834
LOC_Os01g60040	HEAT repeat family protein, putative, expressed	-2.07057	0.000583767	0.00394346	96.7254	75.8354	103.079	30.6936	34.1096	71.0186
LOC_Os11g09160	B3 DNA binding domain containing protein, expressed	-2.06838	0.000869661	0.00544363	33.6327	34.7892	33.1985	11.1414	15.851	23.2519
LOC_Os08g19694	NB-ARC domain containing protein, expressed	-2.06801	0.00202765	0.0107335	26.2052	22.2751	30.8076	11.4691	8.15956	19.6861
LOC_Os01g43630	adaptin, putative, expressed	-2.06773	4.24158e-05	0.000432133	69.3519	62.6706	81.2884	26.7613	30.6987	48.2124
LOC_Os06g40030	S-locus-like receptor protein kinase, putative, expressed	-2.06675	0.00340862	0.0162631	16.107	13.1148	20.083	10.8137	4.81548	9.28591
LOC_Os01g56670	glycosyl hydrolase family 47 domain contain protein, expressed	-2.06557	0.00153322	0.00854033	24.2022	22.5254	29.4414	7.53685	10.7679	19.1661
LOC_Os07g20510	auxin efflux carrier, putative, expressed	-2.06506	0.00159428	0.00880722	13.6033	12.5641	15.6429	4.91534	7.89203	7.87445
LOC_Os02g29500	expressed protein	-2.06504	0.00748884	0.0303971	4.1728	4.90552	3.89365	1.96614	2.14021	2.37719
LOC_Os11g42040	non-TIR-NBS-LRR type resistance protein, putative, expressed	-2.06489	9.20115e-05	0.000839441	43.8978	35.54	52.8033	18.6783	17.9243	29.1206
LOC_Os03g55280	semialdehyde dehydrogenase, NAD binding domain containing protein, putative, expressed	-2.06432	6.734e-05	0.000642307	54.7471	57.0642	59.361	33.4243	25.3481	27.7091
LOC_Os10g03780	OsFBX351 - F-box domain containing protein, expressed	-2.06411	0.00230501	0.0118738	8.76287	7.65862	8.5387	4.0415	4.21354	4.23437
LOC_Os07g35260	TKL_IRAK_DUF26-lc.9 - DUF26 kinases have homology to DUF26 containing loci, expressed	-2.06363	0.00326573	0.0157203	11.9342	9.61082	14.6183	5.67995	5.14989	7.20586
LOC_Os12g29990	O-sialoglycoprotein endopeptidase, putative, expressed	-2.0628	0.00564665	0.0243844	6.59302	7.35828	7.37744	2.62151	3.41096	4.53152
LOC_Os10g21910	acetyl-CoA carboxylase, putative, expressed	-2.06167	0.000481591	0.0033826	107.491	82.9434	132.794	39.432	40.7309	80.0074
LOC_Os06g37560	beta-galactosidase precursor, putative, expressed	-2.06165	0.00246156	0.0125307	365.37	326.067	405.554	325.505	108.75	129.483
LOC_Os08g32630	FAD dependent oxidoreductase, putative, expressed	-2.06164	0.00273457	0.0136297	10.5989	10.1614	11.9542	5.46149	4.48107	6.46299
LOC_Os05g02640	hydrolase, NUDIX family, domain containing protein, expressed	-2.06114	0.00828721	0.0328646	9.18015	8.20924	6.69434	2.62151	4.0129	5.2744
LOC_Os07g25680	protein kinase domain containing protein, expressed	-2.06107	4.87045e-05	0.000485185	180.348	144.613	201.65	75.0409	72.2991	115.368
LOC_Os05g34270	inactive receptor kinase At1g27190 precursor, putative, expressed	-2.06086	0.000102412	0.00092043	117.256	99.5621	140.171	61.8241	55.6455	62.0299
LOC_Os08g09040	Cupin domain containing protein, expressed	-2.06065	0.000137519	0.00118339	483.627	531.849	478.714	200.874	318.089	231.553
LOC_Os04g28780	serine/threonine-protein kinase receptor precursor, putative, expressed	-2.06003	0.00712631	0.0292537	9.76434	8.20924	9.15349	5.02457	3.07656	5.57154
LOC_Os04g11820	white-brown complex homolog protein, putative, expressed	-2.05991	3.9616e-05	0.000408056	86.21	71.6306	99.0489	38.7766	39.2595	50.5153
LOC_Os06g06870	zinc finger protein, putative, expressed	-2.05811	2.68936e-06	3.87994e-05	53.078	48.5046	54.1695	25.7782	25.8832	26.7434
LOC_Os03g42650	vegetative storage protein, putative, expressed	-2.05669	3.69098e-05	0.000383883	28.9592	27.6812	30.1245	13.9814	16.7204	13.0003
LOC_Os02g22820	expressed protein	-2.05506	0.000131605	0.00113862	31.3794	29.6334	33.1302	19.2244	13.7107	14.9317
LOC_Os02g10380	Regulator of chromosome condensation domain containing protein, expressed	-2.05378	0.00558141	0.0241585	8.34559	7.70868	7.65067	2.29383	4.28043	5.12582
LOC_Os11g34160	ubiquitin carboxyl-terminal hydrolase, family 1, putative, expressed	-2.05325	0.00917764	0.0355865	4.42316	4.50507	5.05491	2.07537	1.87269	3.04578
LOC_Os04g35250	MONOCULM 1, putative, expressed	-2.05287	0.0047058	0.0210634	9.01324	7.70868	10.6563	4.69688	3.81225	5.2744
LOC_Os05g36960	protein kinase, putative, expressed	-2.05228	0.00561386	0.0242708	10.432	9.01014	11.0662	4.47842	3.34408	7.42873
LOC_Os10g37710	hydrolase, alpha/beta fold family protein, putative, expressed	-2.05161	0.000139562	0.00119959	40.5596	40.2453	42.2153	15.2922	20.5995	25.6291
LOC_Os08g01650	Rf1, mitochondrial precursor, putative, expressed	-2.05154	0.00535425	0.0233691	5.75846	6.25704	5.87463	2.9492	2.80903	3.26864
LOC_Os12g17880	armadillo/beta-catenin repeat protein-related, putative, expressed	-2.05047	0.000294545	0.00225993	21.782	20.0225	24.2499	11.7968	9.96537	11.6631
LOC_Os03g49260	lipoxygenase, putative, expressed	-2.05042	1.68962e-05	0.000196143	30.7118	32.5867	30.4661	20.426	15.851	11.8117
LOC_Os02g05930	phytosulfokine receptor precursor, putative, expressed	-2.04811	0.0104921	0.0395132	10.3485	8.55964	12.7739	3.16766	3.94602	8.54303
LOC_Os09g35830	RNA recognition motif containing protein, putative, expressed	-2.0472	0.000741423	0.00477367	15.1055	15.8178	16.3943	7.64608	7.49074	8.7659
LOC_Os02g36880	No apical meristem protein, putative, expressed	-2.04684	0.00224279	0.0116093	163.24	149.068	185.802	155.762	46.5496	56.2355
LOC_Os01g74660	dihydroflavonol-4-reductase, putative, expressed	-2.04639	0.00431586	0.0196766	9.59743	8.85997	9.56334	4.15073	5.95247	4.01151
LOC_Os10g11354	MATE efflux family protein, putative, expressed	-2.04497	0.000555716	0.00378474	36.2199	30.4843	39.9611	16.6029	15.7841	21.3947
LOC_Os05g44320	WD domain, G-beta repeat domain containing protein, expressed	-2.04429	8.30907e-05	0.000772186	37.7221	34.1885	46.1773	19.006	17.1217	23.4748
LOC_Os12g38110	importin subunit beta, putative, expressed	-2.0438	2.53014e-06	3.67862e-05	101.983	87.4985	108.749	43.5827	50.0275	56.8298
LOC_Os01g17430	coatomer subunit beta-1, putative, expressed	-2.04294	4.9782e-05	0.000494601	334.074	289.826	370.033	146.805	142.458	211.867
LOC_Os01g09800	BTBA1 - Bric-a-Brac,Tramtrack, Broad Complex BTB domain with Ankyrin repeat region, expressed	-2.04275	3.18412e-05	0.000338063	163.824	144.363	195.161	98.3068	70.1588	87.7332
LOC_Os07g06130	ethylene-insensitive protein, putative, expressed	-2.04048	0.000523749	0.00361977	213.647	194.769	239.767	70.4532	94.3031	159.792
LOC_Os01g15000	lipase, putative, expressed	-2.0378	0.00126181	0.0073583	89.6317	75.0845	109.637	63.8994	24.4118	52.2239
LOC_Os01g25386	multidrug resistance-associated protein, putative, expressed	-2.03617	8.86212e-05	0.000814472	216.568	184.608	276.859	122.665	102.061	120.42
LOC_Os03g13010	U-box domain containing protein, expressed	-2.03596	0.00110326	0.00661251	8.59596	8.55964	9.63165	4.25996	5.08301	4.23437
LOC_Os11g40970	receptor-like protein kinase precursor, putative, expressed	-2.035	0.00144953	0.00818495	18.7776	15.5175	22.8154	12.5614	9.02902	7.80016
LOC_Os10g33770	importin-beta N-terminal domain containing protein, expressed	-2.03433	0.000175286	0.00145428	25.5375	22.175	25.821	10.0491	12.5069	14.5603
LOC_Os05g25640	cytochrome P450, putative, expressed	-2.03415	0.000286248	0.00220677	397.834	350.495	474.478	162.206	161.185	292.915
LOC_Os06g11610	heat shock 22 kDa protein, mitochondrial precursor, putative, expressed	-2.03363	0.0106462	0.0399794	13.1026	16.3684	12.0908	11.906	6.68816	3.26864
LOC_Os03g02110	WD domain, G-beta repeat domain containing protein, expressed	-2.03247	0.000652464	0.00430627	25.0368	23.8268	30.8759	11.3599	12.3062	16.6403
LOC_Os02g35660	PTF1, putative, expressed	-2.03113	0.00377431	0.0176696	21.1144	19.572	23.3619	6.33533	9.29655	16.4175
LOC_Os02g20980	expressed protein	-2.02932	0.013996	0.0493301	10.0147	11.0625	10.6563	4.15073	8.56085	3.41721
LOC_Os12g01730	laccase-23 precursor, putative, expressed	-2.02836	0.00843373	0.0332852	8.01177	7.35828	7.24082	2.9492	3.47785	4.97725
LOC_Os02g12670	protein kinase family protein, putative, expressed	-2.02804	0.0062863	0.0265537	5.42464	5.5062	6.76265	2.73074	2.67527	3.56579
LOC_Os01g56590	guanine nucleotide exchange family protein, putative, expressed	-2.02748	0.000772608	0.00493247	39.5581	34.4888	42.8301	13.8722	15.1153	29.8635
LOC_Os07g12340	NAC domain-containing protein 67, putative, expressed	-2.02748	7.40763e-05	0.000697368	33.6327	27.3808	43.4449	19.6614	17.1217	16.7146
LOC_Os10g41620	retrotransposon protein, putative, unclassified, expressed	-2.02693	0.0139299	0.0491822	3.08787	3.70417	3.89365	1.85691	1.60516	2.00576
LOC_Os11g12650	PHD-finger domain containing protein, putative, expressed	-2.02633	0.000149121	0.00126863	28.9592	25.5788	29.4414	18.4598	12.5069	12.4803
LOC_Os11g37960	WIP4 - Wound-induced protein precursor, expressed	-2.02602	0.00780592	0.0314057	502.071	520.286	503.647	366.029	138.913	283.406
LOC_Os12g34320	S-locus-like receptor protein kinase, putative, expressed	-2.02537	0.00497434	0.0220155	6.67647	6.40721	5.6697	3.27689	3.21032	3.12006
LOC_Os06g27790	pentatricopeptide, putative, expressed	-2.02189	0.00380865	0.0177858	8.09523	7.60857	8.60701	2.83997	4.94924	4.45724
LOC_Os09g37700	proteophosphoglycan ppg4, putative, expressed	-2.02175	0.008085	0.0322429	6.75993	7.35828	9.42672	5.89841	3.07656	3.34293
LOC_Os04g55050	amidase, putative, expressed	-2.02147	0.013561	0.0481832	9.34706	9.21037	9.90489	2.9492	3.00967	8.32017
LOC_Os04g48270	OsFBX148 - F-box domain containing protein, expressed	-2.02054	0.011323	0.0419175	69.4353	58.666	79.5124	62.3702	13.8445	32.3892
LOC_Os03g44760	SWI1, putative, expressed	-2.0201	0.000772487	0.00493247	24.536	21.6744	26.5724	13.2168	8.49397	15.6003
LOC_Os06g34330	expressed protein	-2.02007	0.0107247	0.0401666	11.2666	10.3116	14.8232	8.19223	3.2772	7.35444
LOC_Os06g30250	expressed protein	-2.01961	0.00814347	0.032415	5.50809	5.65637	4.64505	2.40306	2.5415	3.12006
LOC_Os07g03790	lectin-like receptor kinase 7, putative, expressed	-2.01933	0.00172236	0.00938228	24.7864	22.2751	24.2499	16.2752	9.56408	11.2174
LOC_Os07g32400	STE_PAK_Ste20_MST_like.1 - STE kinases include homologs to sterile 7, sterile 11 and sterile 20 from yeast, expressed	-2.01925	0.000217436	0.00175025	34.5508	30.3342	39.0048	16.6029	12.8413	23.5491
LOC_Os03g19920	expressed protein	-2.01836	0.00128814	0.00746724	14.1875	13.6654	12.569	8.41069	6.5544	6.01727
LOC_Os07g06850	gibberellin receptor GID1L2, putative, expressed	-2.0183	0.000298224	0.00228028	40.2258	37.3921	44.6062	25.9967	18.5931	18.7204
LOC_Os01g22070	transposon protein, putative, Mutator sub-class, expressed	-2.01821	0.00859473	0.0337745	6.09228	5.55626	7.24082	3.05843	2.34086	4.23437
LOC_Os10g33810	myb-related protein Myb4, putative, expressed	-2.01786	0.00787216	0.0316268	7.51103	7.20812	9.08518	4.25996	3.2772	4.6801
LOC_Os03g61120	anthranilate synthase component I-1, chloroplast precursor, putative, expressed	-2.01692	0.00500923	0.022152	7.59449	8.35941	9.35841	6.66302	3.41096	3.26864
LOC_Os04g40720	expressed protein	-2.01655	3.7132e-05	0.000386014	31.0456	26.2295	35.521	16.6029	15.5834	15.526
LOC_Os07g03050	expressed protein	-2.01589	0.0025031	0.0126817	29.5434	23.6767	36.2724	12.343	11.1024	21.989
LOC_Os01g64770	polypyrimidine tract-binding protein, putative, expressed	-2.01522	0.00075908	0.00486688	72.857	65.0733	76.78	24.6859	27.5552	56.5326
LOC_Os12g43870	expressed protein	-2.01512	0.0097835	0.0374353	10.2651	8.05907	13.8668	6.44456	4.28043	5.86869
LOC_Os11g08100	eukaryotic aspartyl protease domain containing protein, expressed	-2.01507	0.00116007	0.00687584	276.907	246.928	310.604	180.448	102.329	148.946
LOC_Os09g38440	ATXR, putative, expressed	-2.01466	0.00289485	0.0142764	9.68089	9.41059	7.44575	5.78918	3.67849	4.38295
LOC_Os01g54700	retrotransposon protein, putative, unclassified, expressed	-2.01451	4.15846e-05	0.000425757	73.3578	61.5693	87.2314	36.7012	28.9598	48.0639
LOC_Os01g49614	Protein kinase domain containing protein, expressed	-2.01295	0.0125002	0.045165	6.84339	5.90665	7.71898	3.49535	3.14344	3.86294
LOC_Os01g55700	NLI interacting factor-like phosphatase, putative, expressed	-2.01269	0.00263273	0.0132309	14.5213	13.2149	15.9844	5.89841	6.08623	10.2516
LOC_Os01g60330	inactive receptor kinase At2g26730 precursor, putative, expressed	-2.01213	0.00636773	0.0268213	5.92537	5.85659	5.32815	2.83997	2.60838	3.34293
LOC_Os12g05690	expressed protein	-2.01189	0.0116884	0.0429033	18.6941	17.1693	21.3126	11.2507	9.89848	8.46875
LOC_Os06g35160	CAMK_KIN1/SNF1/Nim1_like.26 - CAMK includes calcium/calmodulin depedent protein kinases, expressed	-2.01185	0.00220261	0.0114409	10.8493	9.41059	11.1345	4.25996	5.55118	6.16584
LOC_Os11g11340	CIP111, putative, expressed	-2.01167	0.0076935	0.0310569	7.26067	6.95783	9.63165	2.9492	4.07978	5.05153
LOC_Os06g29400	surp module family protein, putative, expressed	-2.01092	9.25068e-05	0.000843275	39.4747	36.1407	40.3027	16.6029	17.2555	25.4062
LOC_Os04g45900	transposon protein, putative, unclassified, expressed	-2.01081	0.00128423	0.00744841	12.9357	11.2126	10.7929	5.02457	5.01612	7.80016
LOC_Os10g39230	tRNA-splicing endonuclease positive effector-related, putative, expressed	-2.00915	0.000630429	0.00419051	26.7894	21.1238	26.9823	10.5953	11.7043	15.9718
LOC_Os03g10750	CUE domain containing protein, expressed	-2.00882	9.36628e-05	0.000852773	68.267	55.2622	82.3814	36.0458	26.6858	43.1609
LOC_Os01g57440	DNA repair metallo-beta-lactamase, putative, expressed	-2.00863	0.0116863	0.0429033	5.50809	5.1558	6.89927	2.1846	2.47462	4.23437
LOC_Os02g04170	L-aspartate oxidase 1, putative, expressed	-2.00846	0.00239758	0.0122634	39.2243	33.2374	44.7428	16.166	14.112	29.492
LOC_Os02g04810	auxin response factor 5, putative, expressed	-2.00804	0.00282224	0.0139921	5.75846	4.85547	7.78729	2.83997	2.60838	3.93722
LOC_Os10g02350	transmembrane 9 superfamily member, putative, expressed	-2.00651	0.0105709	0.0397233	87.0445	70.6295	104.855	31.1305	19.797	82.0874
LOC_Os10g04590	OsFBX358 - F-box domain containing protein, expressed	-2.00637	0.00307929	0.0150402	10.2651	10.2616	9.35841	3.82304	4.88236	6.53728
LOC_Os05g01440	phosphoribosylformylglycinamidine synthase, putative, expressed	-2.00619	0.00707375	0.0291179	14.6882	11.3127	21.1077	5.57072	7.02257	11.2917
LOC_Os02g43770	DUF630/DUF632 domains containing protein, putative, expressed	-2.00507	0.000509567	0.0035414	23.5346	21.1238	32.3104	14.1999	11.8381	13.7431
LOC_Os03g62180	lectin protein kinase family protein, putative, expressed	-2.00494	7.00263e-06	9.07334e-05	119.008	98.4108	133.887	58.7656	64.0057	58.6869
LOC_Os07g38840	expressed protein	-2.00312	0.00218048	0.0113628	28.1246	21.274	35.3844	8.95684	14.112	19.9833
LOC_Os03g22900	SNF2 family N-terminal domain containing protein, expressed	-2.00104	0.000247148	0.00194875	79.45	66.0243	102.738	34.2982	36.1161	56.7555
LOC_Os02g57750	protein binding protein, putative, expressed	-2.00048	9.31042e-05	0.000848031	50.4074	43.1486	56.0139	30.0382	17.6568	30.0121
LOC_Os07g14150	cytidine deaminase, putative, expressed	-2.00029	0.00504895	0.0223013	415.611	363.709	462.593	384.27	111.625	161.649

## Sheet: agriGO
GO accession	Term	p value	FDR	Loci
GO:0030554	adenyl nucleotide binding	2e-48	5.2e-46	// LOC_Os09g37920 // LOC_Os01g47820 // LOC_Os05g40770 // LOC_Os06g16070 // LOC_Os01g67580 // LOC_Os11g35580 // LOC_Os07g02100 // LOC_Os04g41510 // LOC_Os01g51632 // LOC_Os02g20980 // LOC_Os02g10100 // LOC_Os01g25386 // LOC_Os06g08790 // LOC_Os04g42784 // LOC_Os12g02200 // LOC_Os10g21910 // LOC_Os03g06920 // LOC_Os08g10260 // LOC_Os01g06280 // LOC_Os06g27890 // LOC_Os02g43130 // LOC_Os04g54800 // …
GO:0001883	purine nucleoside binding	2e-48	5.2e-46	// LOC_Os09g37920 // LOC_Os01g47820 // LOC_Os05g40770 // LOC_Os06g16070 // LOC_Os01g67580 // LOC_Os11g35580 // LOC_Os07g02100 // LOC_Os04g41510 // LOC_Os01g51632 // LOC_Os02g20980 // LOC_Os02g10100 // LOC_Os01g25386 // LOC_Os06g08790 // LOC_Os04g42784 // LOC_Os12g02200 // LOC_Os10g21910 // LOC_Os03g06920 // LOC_Os08g10260 // LOC_Os01g06280 // LOC_Os06g27890 // LOC_Os02g43130 // LOC_Os04g54800 // …
GO:0001882	nucleoside binding	2e-48	5.2e-46	// LOC_Os09g37920 // LOC_Os01g47820 // LOC_Os05g40770 // LOC_Os06g16070 // LOC_Os01g67580 // LOC_Os11g35580 // LOC_Os07g02100 // LOC_Os04g41510 // LOC_Os01g51632 // LOC_Os02g20980 // LOC_Os02g10100 // LOC_Os01g25386 // LOC_Os06g08790 // LOC_Os04g42784 // LOC_Os12g02200 // LOC_Os10g21910 // LOC_Os03g06920 // LOC_Os08g10260 // LOC_Os01g06280 // LOC_Os06g27890 // LOC_Os02g43130 // LOC_Os04g54800 // …
GO:0017076	purine nucleotide binding	2.5e-47	5e-45	// LOC_Os09g37920 // LOC_Os01g47820 // LOC_Os05g40770 // LOC_Os06g16070 // LOC_Os01g67580 // LOC_Os11g35580 // LOC_Os07g02100 // LOC_Os04g41510 // LOC_Os01g51632 // LOC_Os02g20980 // LOC_Os02g10100 // LOC_Os01g25386 // LOC_Os06g08790 // LOC_Os04g42784 // LOC_Os12g02200 // LOC_Os10g21910 // LOC_Os03g06920 // LOC_Os08g10260 // LOC_Os01g06280 // LOC_Os06g27890 // LOC_Os02g43130 // LOC_Os04g54800 // …
GO:0005524	ATP binding	1.9e-46	3e-44	// LOC_Os09g37920 // LOC_Os01g47820 // LOC_Os05g40770 // LOC_Os06g16070 // LOC_Os01g67580 // LOC_Os11g35580 // LOC_Os04g41510 // LOC_Os01g51632 // LOC_Os02g20980 // LOC_Os02g10100 // LOC_Os01g25386 // LOC_Os06g08790 // LOC_Os04g42784 // LOC_Os12g02200 // LOC_Os10g21910 // LOC_Os03g06920 // LOC_Os08g10260 // LOC_Os01g06280 // LOC_Os06g27890 // LOC_Os02g43130 // LOC_Os04g54800 // LOC_Os02g10900 // …
GO:0032559	adenyl ribonucleotide binding	2.3e-46	3e-44	// LOC_Os09g37920 // LOC_Os01g47820 // LOC_Os05g40770 // LOC_Os06g16070 // LOC_Os01g67580 // LOC_Os11g35580 // LOC_Os04g41510 // LOC_Os01g51632 // LOC_Os02g20980 // LOC_Os02g10100 // LOC_Os01g25386 // LOC_Os06g08790 // LOC_Os04g42784 // LOC_Os12g02200 // LOC_Os10g21910 // LOC_Os03g06920 // LOC_Os08g10260 // LOC_Os01g06280 // LOC_Os06g27890 // LOC_Os02g43130 // LOC_Os04g54800 // LOC_Os02g10900 // …
GO:0032555	purine ribonucleotide binding	2.3e-45	2.3e-43	// LOC_Os09g37920 // LOC_Os01g47820 // LOC_Os05g40770 // LOC_Os06g16070 // LOC_Os01g67580 // LOC_Os11g35580 // LOC_Os04g41510 // LOC_Os01g51632 // LOC_Os02g20980 // LOC_Os02g10100 // LOC_Os01g25386 // LOC_Os06g08790 // LOC_Os04g42784 // LOC_Os12g02200 // LOC_Os10g21910 // LOC_Os03g06920 // LOC_Os08g10260 // LOC_Os01g06280 // LOC_Os06g27890 // LOC_Os02g43130 // LOC_Os04g54800 // LOC_Os02g10900 // …
GO:0032553	ribonucleotide binding	2.3e-45	2.3e-43	// LOC_Os09g37920 // LOC_Os01g47820 // LOC_Os05g40770 // LOC_Os06g16070 // LOC_Os01g67580 // LOC_Os11g35580 // LOC_Os04g41510 // LOC_Os01g51632 // LOC_Os02g20980 // LOC_Os02g10100 // LOC_Os01g25386 // LOC_Os06g08790 // LOC_Os04g42784 // LOC_Os12g02200 // LOC_Os10g21910 // LOC_Os03g06920 // LOC_Os08g10260 // LOC_Os01g06280 // LOC_Os06g27890 // LOC_Os02g43130 // LOC_Os04g54800 // LOC_Os02g10900 // …
GO:0000166	nucleotide binding	9.2e-40	8.1e-38	// LOC_Os09g37920 // LOC_Os01g47820 // LOC_Os05g40770 // LOC_Os06g16070 // LOC_Os01g67580 // LOC_Os06g29220 // LOC_Os07g02100 // LOC_Os04g41510 // LOC_Os01g51632 // LOC_Os02g20980 // LOC_Os02g10100 // LOC_Os01g25386 // LOC_Os06g08790 // LOC_Os04g42784 // LOC_Os04g53120 // LOC_Os12g02200 // LOC_Os10g21910 // LOC_Os07g47284 // LOC_Os03g06920 // LOC_Os08g10260 // LOC_Os01g06280 // LOC_Os06g27890 // …
GO:0005488	binding	3.2e-32	2.6e-30	// LOC_Os10g25450 // LOC_Os06g16070 // LOC_Os07g02100 // LOC_Os01g51632 // LOC_Os08g25660 // LOC_Os02g20980 // LOC_Os02g10100 // LOC_Os03g19920 // LOC_Os03g02750 // LOC_Os10g21910 // LOC_Os01g69930 // LOC_Os05g37350 // LOC_Os02g57120 // LOC_Os12g34320 // LOC_Os09g38900 // LOC_Os02g07770 // LOC_Os05g25640 // LOC_Os06g06450 // LOC_Os03g17310 // LOC_Os03g18030 // LOC_Os12g17880 // LOC_Os08g40270 // …
GO:0004713	protein tyrosine kinase activity	7e-25	5e-23	// LOC_Os05g40770 // LOC_Os06g16070 // LOC_Os07g35260 // LOC_Os04g41510 // LOC_Os02g10100 // LOC_Os12g02200 // LOC_Os12g34320 // LOC_Os06g27890 // LOC_Os02g13780 // LOC_Os01g28730 // LOC_Os01g06280 // LOC_Os08g40270 // LOC_Os05g16824 // LOC_Os11g36090 // LOC_Os02g12670 // LOC_Os01g10710 // LOC_Os09g37834 // LOC_Os02g01800 // LOC_Os11g11780 // LOC_Os07g36544 // LOC_Os08g10290 // LOC_Os02g10110 // …
GO:0003824	catalytic activity	5.5e-24	3.6e-22	// LOC_Os06g16070 // LOC_Os07g02100 // LOC_Os01g51632 // LOC_Os02g20980 // LOC_Os02g10100 // LOC_Os03g19920 // LOC_Os06g08380 // LOC_Os10g21910 // LOC_Os05g37350 // LOC_Os12g34320 // LOC_Os05g25640 // LOC_Os06g06450 // LOC_Os03g52090 // LOC_Os03g18030 // LOC_Os12g17880 // LOC_Os08g40270 // LOC_Os10g30610 // LOC_Os11g10480 // LOC_Os11g36090 // LOC_Os02g38780 // LOC_Os02g12670 // LOC_Os01g10710 // …
GO:0004674	protein serine/threonine kinase activity	2.8e-23	1.7e-21	// LOC_Os05g40770 // LOC_Os06g16070 // LOC_Os07g35260 // LOC_Os04g41510 // LOC_Os02g10100 // LOC_Os12g02200 // LOC_Os12g34320 // LOC_Os06g27890 // LOC_Os12g41490 // LOC_Os01g28730 // LOC_Os01g06280 // LOC_Os08g40270 // LOC_Os05g16824 // LOC_Os11g36090 // LOC_Os02g12670 // LOC_Os01g10710 // LOC_Os09g37834 // LOC_Os02g01800 // LOC_Os11g11780 // LOC_Os07g36544 // LOC_Os08g10290 // LOC_Os02g10110 // …
GO:0016265	death	9e-23	4.8e-20	// LOC_Os12g17430 // LOC_Os12g10710 // LOC_Os07g33690 // LOC_Os08g10260 // LOC_Os11g42060 // LOC_Os11g35580 // LOC_Os11g42040 // LOC_Os11g29920 // LOC_Os02g35490 // LOC_Os03g48320 // LOC_Os06g22460 // LOC_Os11g45840 // LOC_Os11g15190 // LOC_Os05g41290 // LOC_Os06g48520 // LOC_Os01g58530 // LOC_Os06g03500 // LOC_Os12g32680 // LOC_Os04g11430 // LOC_Os12g18360 // LOC_Os02g10900 // LOC_Os11g39320 // …
GO:0008219	cell death	9e-23	4.8e-20	// LOC_Os12g17430 // LOC_Os12g10710 // LOC_Os07g33690 // LOC_Os08g10260 // LOC_Os11g42060 // LOC_Os11g35580 // LOC_Os11g42040 // LOC_Os11g29920 // LOC_Os02g35490 // LOC_Os03g48320 // LOC_Os06g22460 // LOC_Os11g45840 // LOC_Os11g15190 // LOC_Os05g41290 // LOC_Os06g48520 // LOC_Os01g58530 // LOC_Os06g03500 // LOC_Os12g32680 // LOC_Os04g11430 // LOC_Os12g18360 // LOC_Os02g10900 // LOC_Os11g39320 // …
GO:0004672	protein kinase activity	1.5e-21	8.3e-20	// LOC_Os05g40770 // LOC_Os06g16070 // LOC_Os07g35260 // LOC_Os04g41510 // LOC_Os02g10100 // LOC_Os12g02200 // LOC_Os12g34320 // LOC_Os06g27890 // LOC_Os02g13780 // LOC_Os01g28730 // LOC_Os01g06280 // LOC_Os08g40270 // LOC_Os05g16824 // LOC_Os11g36090 // LOC_Os02g12670 // LOC_Os01g10710 // LOC_Os09g37834 // LOC_Os02g01800 // LOC_Os11g11780 // LOC_Os07g36544 // LOC_Os08g10290 // LOC_Os02g10110 // …
GO:0012501	programmed cell death	3.9e-22	1e-19	// LOC_Os12g17430 // LOC_Os12g10710 // LOC_Os07g33690 // LOC_Os08g10260 // LOC_Os11g42060 // LOC_Os11g35580 // LOC_Os11g42040 // LOC_Os11g29920 // LOC_Os02g18070 // LOC_Os03g48320 // LOC_Os06g22460 // LOC_Os11g45840 // LOC_Os11g15190 // LOC_Os05g41290 // LOC_Os06g48520 // LOC_Os01g58530 // LOC_Os06g03500 // LOC_Os12g32680 // LOC_Os04g11430 // LOC_Os12g18360 // LOC_Os02g10900 // LOC_Os11g39320 // …
GO:0006915	apoptosis	3.9e-22	1e-19	// LOC_Os12g17430 // LOC_Os12g10710 // LOC_Os07g33690 // LOC_Os08g10260 // LOC_Os11g42060 // LOC_Os11g35580 // LOC_Os11g42040 // LOC_Os11g29920 // LOC_Os02g18070 // LOC_Os03g48320 // LOC_Os06g22460 // LOC_Os11g45840 // LOC_Os11g15190 // LOC_Os05g41290 // LOC_Os06g48520 // LOC_Os01g58530 // LOC_Os06g03500 // LOC_Os12g32680 // LOC_Os04g11430 // LOC_Os12g18360 // LOC_Os02g10900 // LOC_Os11g39320 // …
GO:0006468	protein amino acid phosphorylation	1.2e-21	2.6e-19	// LOC_Os05g40770 // LOC_Os06g16070 // LOC_Os07g35260 // LOC_Os04g41510 // LOC_Os02g10100 // LOC_Os12g02200 // LOC_Os12g34320 // LOC_Os06g27890 // LOC_Os02g13780 // LOC_Os01g28730 // LOC_Os01g06280 // LOC_Os08g40270 // LOC_Os05g16824 // LOC_Os11g36090 // LOC_Os02g12670 // LOC_Os01g10710 // LOC_Os09g37834 // LOC_Os02g01800 // LOC_Os11g11780 // LOC_Os07g36544 // LOC_Os08g10290 // LOC_Os02g10110 // …
GO:0016773	phosphotransferase activity, alcohol group as acceptor	7.1e-21	3.7e-19	// LOC_Os05g40770 // LOC_Os06g16070 // LOC_Os02g43912 // LOC_Os07g35260 // LOC_Os04g41510 // LOC_Os02g10100 // LOC_Os12g02200 // LOC_Os12g34320 // LOC_Os06g27890 // LOC_Os04g54800 // LOC_Os02g13780 // LOC_Os01g28730 // LOC_Os01g06280 // LOC_Os08g40270 // LOC_Os05g16824 // LOC_Os11g36090 // LOC_Os02g12670 // LOC_Os01g10710 // LOC_Os09g37834 // LOC_Os02g01800 // LOC_Os11g11780 // LOC_Os07g36544 // …
GO:0016301	kinase activity	2.5e-20	1.2e-18	// LOC_Os05g40770 // LOC_Os06g16070 // LOC_Os02g43912 // LOC_Os07g35260 // LOC_Os04g41510 // LOC_Os02g10100 // LOC_Os12g02200 // LOC_Os12g34320 // LOC_Os06g27890 // LOC_Os04g54800 // LOC_Os02g13780 // LOC_Os01g28730 // LOC_Os01g06280 // LOC_Os08g40270 // LOC_Os05g16824 // LOC_Os11g36090 // LOC_Os02g12670 // LOC_Os01g10710 // LOC_Os09g37834 // LOC_Os02g01800 // LOC_Os11g11780 // LOC_Os07g36544 // …
GO:0043687	post-translational protein modification	1.8e-20	3.2e-18	// LOC_Os05g40770 // LOC_Os06g16070 // LOC_Os07g35260 // LOC_Os04g41510 // LOC_Os02g38780 // LOC_Os02g10100 // LOC_Os12g02200 // LOC_Os12g34320 // LOC_Os02g39410 // LOC_Os06g27890 // LOC_Os09g12310 // LOC_Os06g06450 // LOC_Os01g28730 // LOC_Os01g06280 // LOC_Os12g17880 // LOC_Os08g40270 // LOC_Os07g35780 // LOC_Os05g16824 // LOC_Os11g36090 // LOC_Os02g12670 // LOC_Os01g10710 // LOC_Os09g37834 // …
GO:0006950	response to stress	2.2e-20	3.4e-18	// LOC_Os11g35580 // LOC_Os04g42784 // LOC_Os10g21910 // LOC_Os05g37350 // LOC_Os04g11430 // LOC_Os02g10900 // LOC_Os01g07110 // LOC_Os11g39190 // LOC_Os06g30640 // LOC_Os02g12670 // LOC_Os12g26290 // LOC_Os12g32710 // LOC_Os06g43670 // LOC_Os11g43420 // LOC_Os08g43000 // LOC_Os12g29280 // LOC_Os02g18140 // LOC_Os03g13180 // LOC_Os10g01760 // LOC_Os07g34598 // LOC_Os05g41310 // LOC_Os06g48010 // …
GO:0006952	defense response	4.9e-20	6.5e-18	// LOC_Os12g10710 // LOC_Os08g10260 // LOC_Os11g35580 // LOC_Os11g42040 // LOC_Os11g29920 // LOC_Os02g18070 // LOC_Os03g48320 // LOC_Os06g22460 // LOC_Os06g32240 // LOC_Os11g15190 // LOC_Os05g41290 // LOC_Os11g37960 // LOC_Os01g58530 // LOC_Os06g03500 // LOC_Os05g27650 // LOC_Os12g32680 // LOC_Os04g11430 // LOC_Os12g18360 // LOC_Os02g10900 // LOC_Os11g39320 // LOC_Os07g33690 // LOC_Os06g06860 // …
GO:0016310	phosphorylation	9.2e-20	1.1e-17	// LOC_Os05g40770 // LOC_Os06g16070 // LOC_Os02g43912 // LOC_Os07g35260 // LOC_Os04g41510 // LOC_Os02g10100 // LOC_Os12g02200 // LOC_Os12g34320 // LOC_Os06g27890 // LOC_Os02g13780 // LOC_Os01g28730 // LOC_Os01g06280 // LOC_Os08g40270 // LOC_Os05g16824 // LOC_Os11g36090 // LOC_Os02g12670 // LOC_Os01g10710 // LOC_Os09g37834 // LOC_Os02g01800 // LOC_Os11g11780 // LOC_Os07g36544 // LOC_Os08g10290 // …
GO:0050896	response to stimulus	1.6e-18	1.7e-16	// LOC_Os11g35580 // LOC_Os04g42784 // LOC_Os10g21910 // LOC_Os05g37350 // LOC_Os04g11430 // LOC_Os02g10900 // LOC_Os01g07110 // LOC_Os11g39190 // LOC_Os06g30640 // LOC_Os02g12670 // LOC_Os12g26290 // LOC_Os12g32710 // LOC_Os06g43670 // LOC_Os11g43420 // LOC_Os08g43000 // LOC_Os12g29280 // LOC_Os02g18140 // LOC_Os03g13180 // LOC_Os10g01760 // LOC_Os07g34598 // LOC_Os05g41310 // LOC_Os06g48010 // …
GO:0016772	transferase activity, transferring phosphorus-containing groups	5.3e-18	2.5e-16	// LOC_Os05g40770 // LOC_Os06g16070 // LOC_Os02g43912 // LOC_Os07g35260 // LOC_Os04g41510 // LOC_Os01g73430 // LOC_Os02g10100 // LOC_Os03g19920 // LOC_Os12g02200 // LOC_Os07g47284 // LOC_Os12g34320 // LOC_Os06g27890 // LOC_Os04g54800 // LOC_Os02g13780 // LOC_Os01g28730 // LOC_Os01g06280 // LOC_Os08g40270 // LOC_Os05g16824 // LOC_Os11g36090 // LOC_Os02g30800 // LOC_Os02g12670 // LOC_Os01g10710 // …
GO:0006796	phosphate metabolic process	5.5e-18	4.9e-16	// LOC_Os05g40770 // LOC_Os06g16070 // LOC_Os02g43912 // LOC_Os07g35260 // LOC_Os04g41510 // LOC_Os02g38780 // LOC_Os02g10100 // LOC_Os12g02200 // LOC_Os12g34320 // LOC_Os02g39410 // LOC_Os06g27890 // LOC_Os02g13780 // LOC_Os01g28730 // LOC_Os01g06280 // LOC_Os08g40270 // LOC_Os05g16824 // LOC_Os11g36090 // LOC_Os02g12670 // LOC_Os01g10710 // LOC_Os09g37834 // LOC_Os02g01800 // LOC_Os11g11780 // …
GO:0006793	phosphorus metabolic process	5.5e-18	4.9e-16	// LOC_Os05g40770 // LOC_Os06g16070 // LOC_Os02g43912 // LOC_Os07g35260 // LOC_Os04g41510 // LOC_Os02g38780 // LOC_Os02g10100 // LOC_Os12g02200 // LOC_Os12g34320 // LOC_Os02g39410 // LOC_Os06g27890 // LOC_Os02g13780 // LOC_Os01g28730 // LOC_Os01g06280 // LOC_Os08g40270 // LOC_Os05g16824 // LOC_Os11g36090 // LOC_Os02g12670 // LOC_Os01g10710 // LOC_Os09g37834 // LOC_Os02g01800 // LOC_Os11g11780 // …
GO:0043412	macromolecule modification	5.3e-17	4.4e-15	// LOC_Os05g40770 // LOC_Os06g16070 // LOC_Os07g35260 // LOC_Os04g41510 // LOC_Os02g38780 // LOC_Os02g10100 // LOC_Os12g02200 // LOC_Os12g37380 // LOC_Os12g34320 // LOC_Os02g39410 // LOC_Os06g27890 // LOC_Os09g12310 // LOC_Os06g06450 // LOC_Os01g28730 // LOC_Os01g06280 // LOC_Os12g17880 // LOC_Os08g40270 // LOC_Os07g35780 // LOC_Os05g16824 // LOC_Os11g36090 // LOC_Os02g12670 // LOC_Os01g10710 // …
GO:0005515	protein binding	1.1e-16	4.7e-15	// LOC_Os11g31550 // LOC_Os10g25450 // LOC_Os05g40770 // LOC_Os01g69930 // LOC_Os11g35580 // LOC_Os05g43610 // LOC_Os02g57750 // LOC_Os06g08790 // LOC_Os03g02750 // LOC_Os01g41930 // LOC_Os03g09070 // LOC_Os01g09800 // LOC_Os01g66760 // LOC_Os09g38440 // LOC_Os02g06205 // LOC_Os11g15670 // LOC_Os01g07110 // LOC_Os06g48630 // LOC_Os04g08390 // LOC_Os01g58240 // LOC_Os08g10330 // LOC_Os11g39190 // …
GO:0006464	protein modification process	2.7e-16	2.1e-14	// LOC_Os05g40770 // LOC_Os06g16070 // LOC_Os07g35260 // LOC_Os04g41510 // LOC_Os02g38780 // LOC_Os02g10100 // LOC_Os12g02200 // LOC_Os12g34320 // LOC_Os02g39410 // LOC_Os06g27890 // LOC_Os09g12310 // LOC_Os06g06450 // LOC_Os01g28730 // LOC_Os01g06280 // LOC_Os12g17880 // LOC_Os08g40270 // LOC_Os07g35780 // LOC_Os05g16824 // LOC_Os11g36090 // LOC_Os02g12670 // LOC_Os01g10710 // LOC_Os09g37834 // …
GO:0005529	sugar binding	1.6e-13	6.5e-12	// LOC_Os01g12410 // LOC_Os09g16540 // LOC_Os04g54080 // LOC_Os06g37690 // LOC_Os11g10290 // LOC_Os02g56270 // LOC_Os04g34420 // LOC_Os08g13870 // LOC_Os12g34320 // LOC_Os06g06920 // LOC_Os08g13420 // LOC_Os09g36810 // LOC_Os04g28780 // LOC_Os01g57510 // LOC_Os12g03720 // LOC_Os08g40270 // LOC_Os07g03870 // LOC_Os01g47820 // LOC_Os04g34410 // LOC_Os01g47840 // LOC_Os09g37834 // LOC_Os01g40499 // …
GO:0016740	transferase activity	2.2e-13	8.9e-12	// LOC_Os05g40770 // LOC_Os06g16070 // LOC_Os02g43912 // LOC_Os07g35260 // LOC_Os04g41510 // LOC_Os01g73430 // LOC_Os02g10100 // LOC_Os03g19920 // LOC_Os12g02200 // LOC_Os07g47284 // LOC_Os12g34320 // LOC_Os06g27890 // LOC_Os04g54800 // LOC_Os02g13780 // LOC_Os01g28730 // LOC_Os01g06280 // LOC_Os08g40270 // LOC_Os05g16824 // LOC_Os11g36090 // LOC_Os01g63040 // LOC_Os02g12670 // LOC_Os01g10710 // …
GO:0030246	carbohydrate binding	1.1e-12	4.2e-11	// LOC_Os01g12410 // LOC_Os09g16540 // LOC_Os04g54080 // LOC_Os06g37690 // LOC_Os11g10290 // LOC_Os02g56270 // LOC_Os04g34420 // LOC_Os05g49430 // LOC_Os08g13870 // LOC_Os12g34320 // LOC_Os06g06920 // LOC_Os08g13420 // LOC_Os09g36810 // LOC_Os04g28780 // LOC_Os01g57510 // LOC_Os12g03720 // LOC_Os08g40270 // LOC_Os07g03870 // LOC_Os01g47820 // LOC_Os04g34410 // LOC_Os01g47840 // LOC_Os09g37834 // …
GO:0051704	multi-organism process	2.9e-12	2.1e-10	// LOC_Os01g12410 // LOC_Os04g54080 // LOC_Os06g37690 // LOC_Os11g10290 // LOC_Os04g34420 // LOC_Os11g37960 // LOC_Os12g34320 // LOC_Os04g28780 // LOC_Os07g36544 // LOC_Os01g47820 // LOC_Os05g27650 // LOC_Os01g47840 // LOC_Os09g37834 // LOC_Os01g40499 // LOC_Os01g48020 // LOC_Os04g54140 // LOC_Os06g37750 // LOC_Os11g37970 // LOC_Os04g34410 // LOC_Os06g06930 // LOC_Os01g66610 // LOC_Os11g15290 // …
GO:0044238	primary metabolic process	2.4e-11	1.6e-09	// LOC_Os10g25450 // LOC_Os06g16070 // LOC_Os02g38780 // LOC_Os02g10100 // LOC_Os03g19920 // LOC_Os03g02750 // LOC_Os01g69930 // LOC_Os05g37350 // LOC_Os12g34320 // LOC_Os02g07770 // LOC_Os06g06450 // LOC_Os12g17880 // LOC_Os08g40270 // LOC_Os02g35660 // LOC_Os11g36090 // LOC_Os09g25640 // LOC_Os02g12670 // LOC_Os01g10710 // LOC_Os02g16670 // LOC_Os12g37400 // LOC_Os09g25540 // LOC_Os05g03460 // …
GO:0019538	protein metabolic process	4.5e-11	2.8e-09	// LOC_Os10g25450 // LOC_Os05g40770 // LOC_Os01g69930 // LOC_Os09g39120 // LOC_Os07g35260 // LOC_Os04g41510 // LOC_Os02g38780 // LOC_Os02g10100 // LOC_Os01g55090 // LOC_Os02g46650 // LOC_Os06g41990 // LOC_Os09g29710 // LOC_Os03g02750 // LOC_Os12g02200 // LOC_Os06g16070 // LOC_Os12g34320 // LOC_Os01g06280 // LOC_Os02g39410 // LOC_Os06g27890 // LOC_Os09g12310 // LOC_Os06g06450 // LOC_Os01g28730 // …
GO:0009987	cellular process	7.8e-11	4.6e-09	// LOC_Os06g16070 // LOC_Os02g38780 // LOC_Os02g10100 // LOC_Os03g19920 // LOC_Os01g69930 // LOC_Os05g37350 // LOC_Os12g34320 // LOC_Os02g07770 // LOC_Os06g06450 // LOC_Os12g17880 // LOC_Os08g40270 // LOC_Os02g35660 // LOC_Os11g36090 // LOC_Os02g12670 // LOC_Os01g10710 // LOC_Os03g48370 // LOC_Os02g16670 // LOC_Os06g43670 // LOC_Os12g37400 // LOC_Os09g25540 // LOC_Os05g03460 // LOC_Os09g39320 // …
GO:0022414	reproductive process	1.4e-10	8.1e-09	// LOC_Os01g47840 // LOC_Os01g12410 // LOC_Os09g37834 // LOC_Os01g40499 // LOC_Os06g06930 // LOC_Os04g54080 // LOC_Os01g48020 // LOC_Os01g66610 // LOC_Os04g28780 // LOC_Os04g34410 // LOC_Os06g37690 // LOC_Os04g32960 // LOC_Os04g54140 // LOC_Os11g10290 // LOC_Os07g36544 // LOC_Os06g37750 // LOC_Os01g47820 // LOC_Os12g34320 // LOC_Os04g34420 // LOC_Os12g03650 // LOC_Os01g57510
GO:0009875	pollen-pistil interaction	5.2e-10	2.4e-08	// LOC_Os01g47840 // LOC_Os01g12410 // LOC_Os09g37834 // LOC_Os01g40499 // LOC_Os06g06930 // LOC_Os04g54080 // LOC_Os01g48020 // LOC_Os01g66610 // LOC_Os04g28780 // LOC_Os06g37690 // LOC_Os11g10290 // LOC_Os04g54140 // LOC_Os04g34420 // LOC_Os07g36544 // LOC_Os06g37750 // LOC_Os01g47820 // LOC_Os12g34320 // LOC_Os04g34410 // LOC_Os12g03650 // LOC_Os01g57510
GO:0008037	cell recognition	5.2e-10	2.4e-08	// LOC_Os01g47840 // LOC_Os01g12410 // LOC_Os09g37834 // LOC_Os01g40499 // LOC_Os06g06930 // LOC_Os04g54080 // LOC_Os01g48020 // LOC_Os01g66610 // LOC_Os04g28780 // LOC_Os06g37690 // LOC_Os11g10290 // LOC_Os04g54140 // LOC_Os04g34420 // LOC_Os07g36544 // LOC_Os06g37750 // LOC_Os01g47820 // LOC_Os12g34320 // LOC_Os04g34410 // LOC_Os12g03650 // LOC_Os01g57510
GO:0048544	recognition of pollen	5.2e-10	2.4e-08	// LOC_Os01g47840 // LOC_Os01g12410 // LOC_Os09g37834 // LOC_Os01g40499 // LOC_Os06g06930 // LOC_Os04g54080 // LOC_Os01g48020 // LOC_Os01g66610 // LOC_Os04g28780 // LOC_Os06g37690 // LOC_Os11g10290 // LOC_Os04g54140 // LOC_Os04g34420 // LOC_Os07g36544 // LOC_Os06g37750 // LOC_Os01g47820 // LOC_Os12g34320 // LOC_Os04g34410 // LOC_Os12g03650 // LOC_Os01g57510
GO:0009856	pollination	5.2e-10	2.4e-08	// LOC_Os01g47840 // LOC_Os01g12410 // LOC_Os09g37834 // LOC_Os01g40499 // LOC_Os06g06930 // LOC_Os04g54080 // LOC_Os01g48020 // LOC_Os01g66610 // LOC_Os04g28780 // LOC_Os06g37690 // LOC_Os11g10290 // LOC_Os04g54140 // LOC_Os04g34420 // LOC_Os07g36544 // LOC_Os06g37750 // LOC_Os01g47820 // LOC_Os12g34320 // LOC_Os04g34410 // LOC_Os12g03650 // LOC_Os01g57510
GO:0008152	metabolic process	9.2e-10	4.1e-08	// LOC_Os10g25450 // LOC_Os06g16070 // LOC_Os02g38780 // LOC_Os02g10100 // LOC_Os03g19920 // LOC_Os03g02750 // LOC_Os10g21910 // LOC_Os01g69930 // LOC_Os05g37350 // LOC_Os12g34320 // LOC_Os02g07770 // LOC_Os06g06450 // LOC_Os03g52090 // LOC_Os12g17880 // LOC_Os08g40270 // LOC_Os02g35660 // LOC_Os11g10480 // LOC_Os11g36090 // LOC_Os09g25640 // LOC_Os02g12670 // LOC_Os01g10710 // LOC_Os02g16670 // …
GO:0044267	cellular protein metabolic process	2.2e-09	9.3e-08	// LOC_Os05g40770 // LOC_Os01g69930 // LOC_Os07g35260 // LOC_Os04g41510 // LOC_Os02g38780 // LOC_Os02g10100 // LOC_Os01g55090 // LOC_Os02g46650 // LOC_Os12g02200 // LOC_Os06g16070 // LOC_Os12g34320 // LOC_Os02g39410 // LOC_Os06g27890 // LOC_Os09g12310 // LOC_Os06g06450 // LOC_Os01g28730 // LOC_Os11g09160 // LOC_Os01g06280 // LOC_Os12g17880 // LOC_Os08g40270 // LOC_Os08g41560 // LOC_Os08g41580 // …
GO:0000003	reproduction	2.8e-09	1.2e-07	// LOC_Os01g47840 // LOC_Os01g12410 // LOC_Os09g37834 // LOC_Os01g40499 // LOC_Os06g06930 // LOC_Os04g54080 // LOC_Os01g48020 // LOC_Os01g66610 // LOC_Os04g28780 // LOC_Os04g34410 // LOC_Os06g37690 // LOC_Os04g32960 // LOC_Os04g54140 // LOC_Os11g10290 // LOC_Os07g36544 // LOC_Os06g37750 // LOC_Os01g47820 // LOC_Os12g34320 // LOC_Os04g34420 // LOC_Os12g03650 // LOC_Os01g57510
GO:0043170	macromolecule metabolic process	4.3e-09	1.7e-07	// LOC_Os10g25450 // LOC_Os06g16070 // LOC_Os02g38780 // LOC_Os02g10100 // LOC_Os03g19920 // LOC_Os03g02750 // LOC_Os05g37350 // LOC_Os12g34320 // LOC_Os02g07770 // LOC_Os06g06450 // LOC_Os12g17880 // LOC_Os08g40270 // LOC_Os02g35660 // LOC_Os11g36090 // LOC_Os09g25640 // LOC_Os02g12670 // LOC_Os01g10710 // LOC_Os02g16670 // LOC_Os12g37400 // LOC_Os09g25540 // LOC_Os05g03460 // LOC_Os09g39320 // …
GO:0016887	ATPase activity	1.9e-08	6.9e-07	// LOC_Os09g37920 // LOC_Os03g52090 // LOC_Os01g67580 // LOC_Os03g17310 // LOC_Os01g50100 // LOC_Os05g01030 // LOC_Os01g07870 // LOC_Os01g71690 // LOC_Os07g41564 // LOC_Os01g42380 // LOC_Os03g20970 // LOC_Os04g11820 // LOC_Os05g41580 // LOC_Os01g18670 // LOC_Os01g25386 // LOC_Os10g13830 // LOC_Os07g36465 // LOC_Os02g06500 // LOC_Os11g40150 // LOC_Os08g05810 // LOC_Os12g37580 // LOC_Os06g36990 // …
GO:0017111	nucleoside-triphosphatase activity	3.6e-08	1.2e-06	// LOC_Os09g37920 // LOC_Os03g52090 // LOC_Os01g67580 // LOC_Os03g17310 // LOC_Os03g08010 // LOC_Os01g51632 // LOC_Os07g32730 // LOC_Os02g20980 // LOC_Os06g08790 // LOC_Os05g01030 // LOC_Os04g42110 // LOC_Os01g07870 // LOC_Os04g33210 // LOC_Os01g71690 // LOC_Os07g41564 // LOC_Os01g50100 // LOC_Os09g38730 // LOC_Os01g42380 // LOC_Os03g20970 // LOC_Os03g06920 // LOC_Os02g06300 // LOC_Os04g11820 // …
GO:0016462	pyrophosphatase activity	1.8e-07	5.8e-06	// LOC_Os09g37920 // LOC_Os03g52090 // LOC_Os01g67580 // LOC_Os03g17310 // LOC_Os03g08010 // LOC_Os01g51632 // LOC_Os07g32730 // LOC_Os02g20980 // LOC_Os06g08790 // LOC_Os05g01030 // LOC_Os04g42110 // LOC_Os01g07870 // LOC_Os04g33210 // LOC_Os01g71690 // LOC_Os07g41564 // LOC_Os01g50100 // LOC_Os09g38730 // LOC_Os01g42380 // LOC_Os03g20970 // LOC_Os03g06920 // LOC_Os02g06300 // LOC_Os04g11820 // …
GO:0016818	hydrolase activity, acting on acid anhydrides, in phosphorus-containing anhydrides	1.9e-07	5.9e-06	// LOC_Os09g37920 // LOC_Os03g52090 // LOC_Os01g67580 // LOC_Os03g17310 // LOC_Os03g08010 // LOC_Os01g51632 // LOC_Os07g32730 // LOC_Os02g20980 // LOC_Os06g08790 // LOC_Os05g01030 // LOC_Os04g42110 // LOC_Os01g07870 // LOC_Os04g33210 // LOC_Os01g71690 // LOC_Os07g41564 // LOC_Os01g50100 // LOC_Os09g38730 // LOC_Os01g42380 // LOC_Os03g20970 // LOC_Os03g06920 // LOC_Os02g06300 // LOC_Os04g11820 // …
GO:0032501	multicellular organismal process	1.8e-07	6.9e-06	// LOC_Os01g47840 // LOC_Os01g12410 // LOC_Os09g37834 // LOC_Os01g40499 // LOC_Os06g06930 // LOC_Os04g54080 // LOC_Os01g48020 // LOC_Os01g66610 // LOC_Os04g28780 // LOC_Os04g34410 // LOC_Os06g37690 // LOC_Os04g32960 // LOC_Os04g54140 // LOC_Os11g10290 // LOC_Os07g36544 // LOC_Os06g37750 // LOC_Os01g47820 // LOC_Os12g34320 // LOC_Os04g34420 // LOC_Os12g03650 // LOC_Os01g57510
GO:0016817	hydrolase activity, acting on acid anhydrides	3.3e-07	9.9e-06	// LOC_Os09g37920 // LOC_Os03g52090 // LOC_Os01g67580 // LOC_Os03g17310 // LOC_Os03g08010 // LOC_Os01g51632 // LOC_Os07g32730 // LOC_Os02g20980 // LOC_Os06g08790 // LOC_Os05g01030 // LOC_Os04g42110 // LOC_Os01g07870 // LOC_Os04g33210 // LOC_Os01g71690 // LOC_Os07g41564 // LOC_Os01g50100 // LOC_Os09g38730 // LOC_Os01g42380 // LOC_Os03g20970 // LOC_Os03g06920 // LOC_Os02g06300 // LOC_Os04g11820 // …
GO:0016787	hydrolase activity	5.7e-07	1.7e-05	// LOC_Os09g37920 // LOC_Os08g14700 // LOC_Os06g41990 // LOC_Os05g07880 // LOC_Os01g67580 // LOC_Os03g17310 // LOC_Os01g51632 // LOC_Os02g20980 // LOC_Os04g32960 // LOC_Os02g46650 // LOC_Os09g29710 // LOC_Os04g42784 // LOC_Os11g47590 // LOC_Os05g37350 // LOC_Os03g06920 // LOC_Os02g39410 // LOC_Os02g43130 // LOC_Os03g52090 // LOC_Os09g19800 // LOC_Os08g41560 // LOC_Os02g18180 // LOC_Os10g30610 // …
GO:0005506	iron ion binding	7.2e-07	2e-05	// LOC_Os07g33580 // LOC_Os02g36190 // LOC_Os11g05380 // LOC_Os07g33610 // LOC_Os01g22370 // LOC_Os03g49260 // LOC_Os10g21910 // LOC_Os12g35610 // LOC_Os01g48960 // LOC_Os03g12510 // LOC_Os08g39850 // LOC_Os07g48010 // LOC_Os11g02100 // LOC_Os04g09920 // LOC_Os09g38620 // LOC_Os07g01410 // LOC_Os04g59150 // LOC_Os05g08850 // LOC_Os05g25640 // LOC_Os10g16974 // LOC_Os04g59190 // LOC_Os01g43740 // …
GO:0042623	ATPase activity, coupled	1.2e-06	3.3e-05	// LOC_Os09g37920 // LOC_Os03g52090 // LOC_Os01g67580 // LOC_Os03g17310 // LOC_Os01g50100 // LOC_Os05g01030 // LOC_Os01g07870 // LOC_Os01g71690 // LOC_Os07g41564 // LOC_Os03g20970 // LOC_Os05g41580 // LOC_Os01g18670 // LOC_Os01g25386 // LOC_Os07g36465 // LOC_Os11g40150 // LOC_Os08g05810 // LOC_Os12g37580 // LOC_Os06g36990 // LOC_Os06g11500 // LOC_Os03g53220 // LOC_Os04g35260 // LOC_Os03g02970 // …
GO:0020037	heme binding	3.4e-06	8.9e-05	// LOC_Os07g33580 // LOC_Os02g36190 // LOC_Os11g05380 // LOC_Os07g33610 // LOC_Os04g59150 // LOC_Os10g21910 // LOC_Os03g40610 // LOC_Os03g12510 // LOC_Os01g22370 // LOC_Os07g48010 // LOC_Os11g02100 // LOC_Os04g09920 // LOC_Os07g01410 // LOC_Os05g08850 // LOC_Os05g25640 // LOC_Os10g16974 // LOC_Os04g59190 // LOC_Os01g43740 // LOC_Os05g04490 // LOC_Os03g13140 // LOC_Os06g30640 // LOC_Os03g25340 // …
GO:0044260	cellular macromolecule metabolic process	2.5e-06	9.4e-05	// LOC_Os01g47820 // LOC_Os05g40770 // LOC_Os01g69930 // LOC_Os10g22890 // LOC_Os07g35260 // LOC_Os04g41510 // LOC_Os02g38780 // LOC_Os02g10100 // LOC_Os01g55090 // LOC_Os02g46650 // LOC_Os03g19920 // LOC_Os07g47790 // LOC_Os04g42784 // LOC_Os12g02200 // LOC_Os06g16070 // LOC_Os05g37350 // LOC_Os07g25150 // LOC_Os03g06920 // LOC_Os12g34320 // LOC_Os01g06280 // LOC_Os02g39410 // LOC_Os06g27890 // …
GO:0046906	tetrapyrrole binding	4.3e-06	0.00011	// LOC_Os07g33580 // LOC_Os02g36190 // LOC_Os11g05380 // LOC_Os07g33610 // LOC_Os04g59150 // LOC_Os10g21910 // LOC_Os03g40610 // LOC_Os03g12510 // LOC_Os01g22370 // LOC_Os07g48010 // LOC_Os11g02100 // LOC_Os04g09920 // LOC_Os07g01410 // LOC_Os05g08850 // LOC_Os05g25640 // LOC_Os10g16974 // LOC_Os04g59190 // LOC_Os01g43740 // LOC_Os05g04490 // LOC_Os03g13140 // LOC_Os06g30640 // LOC_Os03g25340 // …
GO:0044237	cellular metabolic process	7.2e-06	0.00026	// LOC_Os06g16070 // LOC_Os02g38780 // LOC_Os02g10100 // LOC_Os03g19920 // LOC_Os01g69930 // LOC_Os05g37350 // LOC_Os12g34320 // LOC_Os02g07770 // LOC_Os06g06450 // LOC_Os12g17880 // LOC_Os08g40270 // LOC_Os02g35660 // LOC_Os11g36090 // LOC_Os02g12670 // LOC_Os01g10710 // LOC_Os02g16670 // LOC_Os12g37400 // LOC_Os09g25540 // LOC_Os05g03460 // LOC_Os09g39320 // LOC_Os09g38520 // LOC_Os06g08690 // …
GO:0007154	cell communication	1e-05	0.00035	// LOC_Os01g47840 // LOC_Os01g12410 // LOC_Os09g37834 // LOC_Os01g40499 // LOC_Os06g06930 // LOC_Os04g54080 // LOC_Os01g48020 // LOC_Os01g66610 // LOC_Os04g28780 // LOC_Os06g37690 // LOC_Os11g10290 // LOC_Os04g54140 // LOC_Os04g34420 // LOC_Os07g36544 // LOC_Os06g37750 // LOC_Os01g47820 // LOC_Os12g34320 // LOC_Os04g34410 // LOC_Os12g03650 // LOC_Os01g57510
GO:0016684	oxidoreductase activity, acting on peroxide as acceptor	2e-05	0.00048	// LOC_Os12g26290 // LOC_Os10g01760 // LOC_Os06g48010 // LOC_Os12g02060 // LOC_Os04g59190 // LOC_Os04g59150 // LOC_Os06g33090 // LOC_Os06g13050 // LOC_Os05g04490 // LOC_Os12g07830 // LOC_Os06g35520 // LOC_Os01g73200 // LOC_Os10g21910 // LOC_Os01g22370 // LOC_Os07g48010 // LOC_Os11g02100 // LOC_Os06g35480 // LOC_Os06g30640 // LOC_Os03g25340 // LOC_Os03g13180 // LOC_Os07g01410
GO:0004601	peroxidase activity	2e-05	0.00048	// LOC_Os12g26290 // LOC_Os10g01760 // LOC_Os06g48010 // LOC_Os12g02060 // LOC_Os04g59190 // LOC_Os04g59150 // LOC_Os06g33090 // LOC_Os06g13050 // LOC_Os05g04490 // LOC_Os12g07830 // LOC_Os06g35520 // LOC_Os01g73200 // LOC_Os10g21910 // LOC_Os01g22370 // LOC_Os07g48010 // LOC_Os11g02100 // LOC_Os06g35480 // LOC_Os06g30640 // LOC_Os03g25340 // LOC_Os03g13180 // LOC_Os07g01410
GO:0016209	antioxidant activity	3e-05	0.00067	// LOC_Os04g59190 // LOC_Os07g48010 // LOC_Os01g22370 // LOC_Os10g21910 // LOC_Os11g02100 // LOC_Os07g01410 // LOC_Os04g59150 // LOC_Os05g04490 // LOC_Os06g30640 // LOC_Os03g25340 // LOC_Os06g13050 // LOC_Os01g73200 // LOC_Os06g35480 // LOC_Os07g44440 // LOC_Os12g07830 // LOC_Os03g13180 // LOC_Os12g26290 // LOC_Os10g01760 // LOC_Os06g33090 // LOC_Os12g02060 // LOC_Os06g35520 // LOC_Os06g48010
GO:0042626	ATPase activity, coupled to transmembrane movement of substances	3e-05	0.00067	// LOC_Os06g48720 // LOC_Os03g52090 // LOC_Os02g08018 // LOC_Os01g67580 // LOC_Os05g41580 // LOC_Os06g06440 // LOC_Os01g53720 // LOC_Os01g18670 // LOC_Os06g03770 // LOC_Os01g25386 // LOC_Os03g17310 // LOC_Os02g20980 // LOC_Os01g07870 // LOC_Os07g36465 // LOC_Os06g36990 // LOC_Os01g50100 // LOC_Os12g37580 // LOC_Os05g01030 // LOC_Os03g20970 // LOC_Os01g50160
GO:0043492	ATPase activity, coupled to movement of substances	3e-05	0.00067	// LOC_Os06g48720 // LOC_Os03g52090 // LOC_Os02g08018 // LOC_Os01g67580 // LOC_Os05g41580 // LOC_Os06g06440 // LOC_Os01g53720 // LOC_Os01g18670 // LOC_Os06g03770 // LOC_Os01g25386 // LOC_Os03g17310 // LOC_Os02g20980 // LOC_Os01g07870 // LOC_Os07g36465 // LOC_Os06g36990 // LOC_Os01g50100 // LOC_Os12g37580 // LOC_Os05g01030 // LOC_Os03g20970 // LOC_Os01g50160
GO:0043169	cation binding	3.1e-05	0.00067	// LOC_Os07g33580 // LOC_Os01g65220 // LOC_Os11g05380 // LOC_Os06g41990 // LOC_Os05g07880 // LOC_Os07g44140 // LOC_Os09g16790 // LOC_Os05g43610 // LOC_Os01g35860 // LOC_Os03g49260 // LOC_Os08g14700 // LOC_Os02g57750 // LOC_Os01g55090 // LOC_Os06g43120 // LOC_Os08g39850 // LOC_Os10g21910 // LOC_Os06g16370 // LOC_Os09g38440 // LOC_Os03g06920 // LOC_Os01g33540 // LOC_Os06g48720 // LOC_Os05g25640 // …
GO:0043167	ion binding	3.3e-05	0.00068	// LOC_Os07g33580 // LOC_Os01g65220 // LOC_Os11g05380 // LOC_Os06g41990 // LOC_Os05g07880 // LOC_Os07g44140 // LOC_Os09g16790 // LOC_Os05g43610 // LOC_Os01g35860 // LOC_Os03g49260 // LOC_Os08g14700 // LOC_Os02g57750 // LOC_Os01g55090 // LOC_Os06g43120 // LOC_Os08g39850 // LOC_Os10g21910 // LOC_Os06g16370 // LOC_Os09g38440 // LOC_Os03g06920 // LOC_Os01g33540 // LOC_Os06g48720 // LOC_Os05g25640 // …
GO:0006979	response to oxidative stress	2.4e-05	0.0008	// LOC_Os12g26290 // LOC_Os10g01760 // LOC_Os06g48010 // LOC_Os12g02060 // LOC_Os04g59190 // LOC_Os04g59150 // LOC_Os06g33090 // LOC_Os06g13050 // LOC_Os05g04490 // LOC_Os12g07830 // LOC_Os06g35520 // LOC_Os01g73200 // LOC_Os10g21910 // LOC_Os01g22370 // LOC_Os07g48010 // LOC_Os11g02100 // LOC_Os06g35480 // LOC_Os06g30640 // LOC_Os03g25340 // LOC_Os03g13180 // LOC_Os07g01410
GO:0016491	oxidoreductase activity	5.2e-05	0.0011	// LOC_Os07g33580 // LOC_Os11g05380 // LOC_Os06g29220 // LOC_Os07g02100 // LOC_Os03g49260 // LOC_Os04g42784 // LOC_Os10g02380 // LOC_Os08g39850 // LOC_Os10g21910 // LOC_Os03g06920 // LOC_Os05g25640 // LOC_Os06g12190 // LOC_Os03g18030 // LOC_Os09g32570 // LOC_Os01g04250 // LOC_Os04g10000 // LOC_Os06g30640 // LOC_Os12g01160 // LOC_Os02g09260 // LOC_Os12g05440 // LOC_Os07g18120 // LOC_Os07g44140 // …
GO:0004553	hydrolase activity, hydrolyzing O-glycosyl compounds	5.5e-05	0.0011	// LOC_Os08g14700 // LOC_Os04g33720 // LOC_Os01g71340 // LOC_Os08g36910 // LOC_Os11g37960 // LOC_Os01g71670 // LOC_Os01g71830 // LOC_Os09g36810 // LOC_Os04g33460 // LOC_Os11g47520 // LOC_Os07g23850 // LOC_Os01g71930 // LOC_Os11g19210 // LOC_Os11g47560 // LOC_Os01g56670 // LOC_Os07g35350 // LOC_Os01g16310 // LOC_Os05g15770 // LOC_Os07g35560 // LOC_Os06g51050 // LOC_Os05g46510 // LOC_Os01g71860 // …
GO:0015405	P-P-bond-hydrolysis-driven transmembrane transporter activity	7.4e-05	0.0014	// LOC_Os12g37580 // LOC_Os06g48720 // LOC_Os03g52090 // LOC_Os02g08018 // LOC_Os01g67580 // LOC_Os05g41580 // LOC_Os06g06440 // LOC_Os01g53720 // LOC_Os01g18670 // LOC_Os06g03770 // LOC_Os02g20980 // LOC_Os03g17310 // LOC_Os01g25386 // LOC_Os01g07870 // LOC_Os07g36465 // LOC_Os06g36990 // LOC_Os01g50100 // LOC_Os07g45300 // LOC_Os05g01030 // LOC_Os03g20970 // LOC_Os01g50160
GO:0015399	primary active transmembrane transporter activity	7.4e-05	0.0014	// LOC_Os12g37580 // LOC_Os06g48720 // LOC_Os03g52090 // LOC_Os02g08018 // LOC_Os01g67580 // LOC_Os05g41580 // LOC_Os06g06440 // LOC_Os01g53720 // LOC_Os01g18670 // LOC_Os06g03770 // LOC_Os02g20980 // LOC_Os03g17310 // LOC_Os01g25386 // LOC_Os01g07870 // LOC_Os07g36465 // LOC_Os06g36990 // LOC_Os01g50100 // LOC_Os07g45300 // LOC_Os05g01030 // LOC_Os03g20970 // LOC_Os01g50160
GO:0016820	hydrolase activity, acting on acid anhydrides, catalyzing transmembrane movement of substances	8.1e-05	0.0015	// LOC_Os06g48720 // LOC_Os03g52090 // LOC_Os02g08018 // LOC_Os01g67580 // LOC_Os05g41580 // LOC_Os06g06440 // LOC_Os01g53720 // LOC_Os01g18670 // LOC_Os06g03770 // LOC_Os01g25386 // LOC_Os03g17310 // LOC_Os02g20980 // LOC_Os01g07870 // LOC_Os07g36465 // LOC_Os06g36990 // LOC_Os01g50100 // LOC_Os12g37580 // LOC_Os05g01030 // LOC_Os03g20970 // LOC_Os01g50160
GO:0006118	electron transport	4.9e-05	0.0016	// LOC_Os07g33580 // LOC_Os02g36190 // LOC_Os11g05380 // LOC_Os07g33610 // LOC_Os07g02100 // LOC_Os01g22370 // LOC_Os03g49260 // LOC_Os10g21910 // LOC_Os01g73200 // LOC_Os12g35610 // LOC_Os01g48960 // LOC_Os04g59150 // LOC_Os08g39850 // LOC_Os07g48010 // LOC_Os11g02100 // LOC_Os04g09920 // LOC_Os06g35480 // LOC_Os06g48010 // LOC_Os07g01410 // LOC_Os05g08850 // LOC_Os11g24140 // LOC_Os05g25640 // …
GO:0004194	pepsin A activity	0.00017	0.0031	// LOC_Os10g39350 // LOC_Os03g60500 // LOC_Os11g08100 // LOC_Os09g30414 // LOC_Os10g29274 // LOC_Os01g48740 // LOC_Os07g34850 // LOC_Os10g39270 // LOC_Os07g34940 // LOC_Os10g39320 // LOC_Os03g20260 // LOC_Os08g15590 // LOC_Os05g33400 // LOC_Os01g50170
GO:0016798	hydrolase activity, acting on glycosyl bonds	0.00026	0.0047	// LOC_Os08g14700 // LOC_Os04g33720 // LOC_Os01g71340 // LOC_Os08g36910 // LOC_Os11g37960 // LOC_Os01g71670 // LOC_Os01g71830 // LOC_Os09g36810 // LOC_Os04g33460 // LOC_Os11g47520 // LOC_Os07g23850 // LOC_Os01g71930 // LOC_Os11g19210 // LOC_Os11g47560 // LOC_Os01g56670 // LOC_Os07g35350 // LOC_Os01g16310 // LOC_Os05g15770 // LOC_Os07g35560 // LOC_Os06g51050 // LOC_Os05g46510 // LOC_Os01g71860 // …
GO:0042221	response to chemical stimulus	0.00016	0.005	// LOC_Os06g09660 // LOC_Os04g59190 // LOC_Os02g05730 // LOC_Os07g48010 // LOC_Os01g22370 // LOC_Os10g21910 // LOC_Os11g02100 // LOC_Os07g01410 // LOC_Os02g04810 // LOC_Os10g11354 // LOC_Os04g59150 // LOC_Os05g04490 // LOC_Os07g01750 // LOC_Os06g30640 // LOC_Os03g25340 // LOC_Os06g13050 // LOC_Os01g73200 // LOC_Os06g35480 // LOC_Os12g07830 // LOC_Os03g13180 // LOC_Os12g26290 // LOC_Os10g01760 // …
GO:0004289	subtilase activity	0.00048	0.0082	// LOC_Os10g25450 // LOC_Os02g10520 // LOC_Os01g58290 // LOC_Os02g17000 // LOC_Os02g17150 // LOC_Os01g58240 // LOC_Os03g02750 // LOC_Os02g16940 // LOC_Os06g48650 // LOC_Os04g03710 // LOC_Os06g36910
GO:0015662	ATPase activity, coupled to transmembrane movement of ions, phosphorylative mechanism	0.00085	0.014	// LOC_Os03g52090 // LOC_Os02g08018 // LOC_Os05g41580 // LOC_Os01g53720 // LOC_Os03g17310 // LOC_Os02g20980 // LOC_Os05g01030 // LOC_Os06g36990 // LOC_Os06g48720 // LOC_Os03g20970
GO:0044092	negative regulation of molecular function	0.00061	0.018	// LOC_Os10g25450 // LOC_Os02g10520 // LOC_Os01g58290 // LOC_Os02g17000 // LOC_Os01g58240 // LOC_Os03g02750 // LOC_Os02g16940 // LOC_Os06g48650
GO:0043086	negative regulation of catalytic activity	0.00061	0.018	// LOC_Os10g25450 // LOC_Os02g10520 // LOC_Os01g58290 // LOC_Os02g17000 // LOC_Os01g58240 // LOC_Os03g02750 // LOC_Os02g16940 // LOC_Os06g48650
GO:0016054	organic acid catabolic process	0.00079	0.022	// LOC_Os02g41650 // LOC_Os09g38520 // LOC_Os02g41680 // LOC_Os02g41670 // LOC_Os05g35290 // LOC_Os11g39220
GO:0046395	carboxylic acid catabolic process	0.00079	0.022	// LOC_Os02g41650 // LOC_Os09g38520 // LOC_Os02g41680 // LOC_Os02g41670 // LOC_Os05g35290 // LOC_Os11g39220
GO:0004497	monooxygenase activity	0.0013	0.022	// LOC_Os07g33580 // LOC_Os02g36190 // LOC_Os11g05380 // LOC_Os07g33610 // LOC_Os07g02100 // LOC_Os03g40610 // LOC_Os04g09920 // LOC_Os11g04290 // LOC_Os05g08850 // LOC_Os05g25640 // LOC_Os10g16974 // LOC_Os01g43740 // LOC_Os06g30640 // LOC_Os10g30390 // LOC_Os12g05440 // LOC_Os03g37290 // LOC_Os02g12680 // LOC_Os04g10160 // LOC_Os07g44140 // LOC_Os02g09260 // LOC_Os03g08410 // LOC_Os09g38520 // …
GO:0000287	magnesium ion binding	0.0014	0.023	// LOC_Os12g30824 // LOC_Os04g09900 // LOC_Os01g32080 // LOC_Os06g36990 // LOC_Os03g22900 // LOC_Os02g36020 // LOC_Os05g39320 // LOC_Os05g01030 // LOC_Os03g24690 // LOC_Os05g39310 // LOC_Os04g31960 // LOC_Os11g28530 // LOC_Os03g20970 // LOC_Os11g10980
GO:0046872	metal ion binding	0.0016	0.026	// LOC_Os07g33580 // LOC_Os01g65220 // LOC_Os11g05380 // LOC_Os06g41990 // LOC_Os05g07880 // LOC_Os07g44140 // LOC_Os09g16790 // LOC_Os05g43610 // LOC_Os01g35860 // LOC_Os03g49260 // LOC_Os02g57750 // LOC_Os01g55090 // LOC_Os06g45540 // LOC_Os08g39850 // LOC_Os10g21910 // LOC_Os06g16370 // LOC_Os09g38440 // LOC_Os03g06920 // LOC_Os01g33540 // LOC_Os06g48720 // LOC_Os05g25640 // LOC_Os10g26910 // …
GO:0030976	thiamin pyrophosphate binding	0.0019	0.029	// LOC_Os05g39320 // LOC_Os04g31960 // LOC_Os01g32080 // LOC_Os05g39310 // LOC_Os07g49520
GO:0050660	FAD binding	0.0019	0.029	// LOC_Os03g08410 // LOC_Os07g02100 // LOC_Os05g31040 // LOC_Os01g10110 // LOC_Os04g31960 // LOC_Os01g48960 // LOC_Os01g56810 // LOC_Os07g18120 // LOC_Os12g35610 // LOC_Os01g09260 // LOC_Os06g35700 // LOC_Os08g02230 // LOC_Os11g39220 // LOC_Os06g35560 // LOC_Os07g37730
GO:0042802	identical protein binding	0.0019	0.029	// LOC_Os10g25450 // LOC_Os02g10520 // LOC_Os01g58290 // LOC_Os02g17000 // LOC_Os01g58240 // LOC_Os03g02750 // LOC_Os02g16940 // LOC_Os06g48650
GO:0046700	heterocycle catabolic process	0.0016	0.045	// LOC_Os02g18510 // LOC_Os10g25020 // LOC_Os10g40920 // LOC_Os09g38520 // LOC_Os02g05730
GO:0009056	catabolic process	0.0018	0.048	// LOC_Os10g25200 // LOC_Os07g49520 // LOC_Os02g46650 // LOC_Os03g09260 // LOC_Os11g37960 // LOC_Os05g09500 // LOC_Os10g25020 // LOC_Os02g05730 // LOC_Os04g21660 // LOC_Os08g41560 // LOC_Os09g29070 // LOC_Os02g18510 // LOC_Os05g35290 // LOC_Os02g41680 // LOC_Os03g06950 // LOC_Os11g28360 // LOC_Os10g41550 // LOC_Os08g41550 // LOC_Os02g41650 // LOC_Os11g39220 // LOC_Os11g37970 // LOC_Os08g41580 // …
