# Supplementary material for: Whole genome sequencing and comparative transcriptome analysis of a novel seawater adapted, salt-resistant rice cultivar – sea rice 86
Source: BMC Genomics. 2017 Aug 23;18:655. doi: 10.1186/s12864-017-4037-3 (PMC5569538; doi:10.1186/s12864-017-4037-3)
Supplement: Supplementary file 6 — Differentially expressed genes upregulated in SR86 roots grown in sea water vs. fresh water and their gene ontology. (XLSX 473 kb) [file 12864_2017_4037_MOESM6_ESM.xlsx]

## Sheet: Upregulated in SW
Table S5: Differentially expressed genes upregulated in SR86 roots grown in sea water vs. fresh water and their gene ontology (next tab)
Gene symbol	annotation	Fold change	p value	FDR	SR86 SW1	SR86 SW2	SR86 SW3	SR86 FW1	SR86 FW2	SR86 FW3
LOC_Os06g20500	tRNA-splicing endonuclease positive effector-related, putative, expressed	1456.3	3.64136e-25	4.53835e-22	12.6711	4.81822	10.4931	0	0	0
LOC_Os01g43372	expressed protein	1341.01	2.22362e-06	3.46663e-05	3.96435	4.81822	17.2498	0	0	0
LOC_Os09g15775	expressed protein	617.994	1.26163e-19	5.54969e-17	5.1129	3.36849	3.39391	0	0	0
LOC_Os02g37350	expressed protein	472.687	4.65888e-15	8.78297e-13	4.70535	1.91876	2.42867	0	0	0
LOC_Os01g55060	expressed protein	385.401	2.45474e-13	3.28995e-11	2.18595	3.9228	1.33888	0	0	0
LOC_Os10g18760	dirigent, putative, expressed	333.07	9.52865e-86	2.13766e-81	82.4734	91.2477	75.4756	0.764608	0.200645	0
LOC_Os01g57956	chloroplast 50S ribosomal protein L14, putative, expressed	265.766	3.0635e-07	6.71158e-06	1.1856	1.1939	2.74004	0	0	0
LOC_Os09g09220	protein kinase domain containing protein, expressed	236.441	1.89e-21	1.5143e-18	10.1517	4.51975	6.69441	0	0	0.0742873
LOC_Os07g34710	peroxidase precursor, putative, expressed	139.163	5.29391e-35	1.97939e-31	40.3845	35.2626	16.0355	0.10923	0.133763	0.445724
LOC_Os10g18820	dirigent, putative, expressed	96.7812	5.20731e-14	8.16929e-12	2.5194	13.2608	8.15784	0.327689	0	0
LOC_Os02g37500	expressed protein	86.5836	5.78886e-18	1.82912e-15	16.8948	12.7491	8.9674	0	0	0.445724
LOC_Os12g44290	cytochrome P450, putative, expressed	80.4736	1.41208e-12	1.59189e-10	2.40825	4.30655	23.6951	0.10923	0.133763	0.148575
LOC_Os12g01160	dehydrogenase, putative, expressed	80.0038	3.60364e-21	2.78773e-18	14.3013	5.03142	10.6488	0	0	0.371436
LOC_Os07g47850	expressed protein	72.4843	1.34335e-11	1.17977e-09	3.00105	1.1939	2.42867	0.10923	0	0
LOC_Os06g19210	cadmium tolerance factor, putative, expressed	55.504	1.59247e-20	9.92372e-18	51.2031	15.3501	82.3568	1.74768	0.334408	1.04002
LOC_Os03g05140	receptor-like protein kinase 2 precursor, putative, expressed	51.0505	4.18458e-09	1.67937e-07	21.1185	14.1988	1.15206	0.655379	0.0668816	0.148575
LOC_Os01g73700	RCLEA2 - Root cap and Late embryogenesis related family protein precursor, putative, expressed	50.6647	5.7101e-09	2.18975e-07	19.5254	12.6638	1.37002	0.327689	0.267527	0.148575
LOC_Os11g11810	NBS-LRR disease resistance protein, putative, expressed	50.2586	1.08257e-10	7.29321e-09	1.4079	1.06598	2.05503	0	0	0.0742873
LOC_Os06g48355	expressed protein	48.7434	0.000141887	0.001066	20.0441	19.614	26.2172	0	0	1.41146
LOC_Os11g11650	expressed protein	44.2416	8.54387e-24	8.33362e-21	26.5649	11.2141	46.1136	0.764608	0.535053	0.81716
LOC_Os10g31740	glycine-rich cell wall structural protein 2 precursor, putative, expressed	41.5421	4.55509e-10	2.54835e-08	9.67006	4.60503	1.30775	0.10923	0.0668816	0.222862
LOC_Os03g19462	expressed protein	40.6829	4.25339e-19	1.76705e-16	14.82	8.69838	8.74944	0	0.133763	0.668585
LOC_Os01g51360	lipase, putative, expressed	40.3078	1.66456e-11	1.4145e-09	11.7819	11.2567	2.05503	0.546149	0.0668816	0.148575
LOC_Os02g37540	expressed protein	38.3344	1.33237e-22	1.14963e-19	9.07726	8.35727	10.5242	0.10923	0.200645	0.445724
LOC_Os03g25280	peroxidase precursor, putative, expressed	37.3865	2.09996e-09	9.21929e-08	15.7092	18.8465	1.89934	0	0.334408	0.668585
LOC_Os07g03680	SCP-like extracellular protein, expressed	35.4117	1.32437e-10	8.68738e-09	18.5621	4.94614	2.83345	0.546149	0.334408	0
LOC_Os01g12680	C4-dicarboxylate transporter/malic acid transport protein, expressed	34.6052	4.81312e-09	1.88772e-07	2.33415	4.98878	1.05865	0.21846	0	0.0742873
LOC_Os07g34690	expressed protein	33.1586	1.35595e-27	2.53494e-24	60.6879	20.1683	32.1643	1.0923	1.20387	1.48575
LOC_Os07g45070	FAT domain-containing protein, putative, expressed	32.4656	2.91416e-17	8.38156e-15	38.2727	17.6526	74.6349	0.546149	0.869461	2.8972
LOC_Os02g37380	expressed protein	31.8914	2.39429e-12	2.54604e-10	205.85	157.893	366.231	9.1753	0.535053	15.6746
LOC_Os03g31750	pyruvate, phosphate dikinase, chloroplast precursor, putative, expressed	30.8496	4.57978e-19	1.86805e-16	1771.07	548.979	618.408	21.6275	20.1983	63.7385
LOC_Os02g37520	RNA-binding protein FUS, putative, expressed	30.413	9.27579e-07	1.67412e-05	49.4247	41.3173	69.9333	0.10923	0	5.49726
LOC_Os03g22720	expressed protein	29.6538	0.000212681	0.00148638	22.0818	28.7388	0	1.85691	0.133763	0.0742873
LOC_Os11g06570	transposon protein, putative, CACTA, En/Spm sub-class, expressed	29.6203	1.79183e-14	3.02239e-12	34.8641	37.6503	62.367	4.36919	0.80258	0.297149
LOC_Os05g36010	OsSub47 - Putative Subtilisin homologue, expressed	28.9537	2.83723e-11	2.24121e-09	20.9703	19.5287	2.64663	0.327689	0.468172	0.81716
LOC_Os05g46690	expressed protein	28.1403	2.40025e-19	1.03552e-16	41.6072	21.618	34.8421	0.546149	0.535053	2.67434
LOC_Os04g05700	expressed protein	27.3352	4.63247e-44	2.59812e-40	57.6128	36.4138	67.5046	2.29383	2.60838	1.70861
LOC_Os11g43770	Leucine Rich Repeat family protein, expressed	26.1035	3.37162e-18	1.16368e-15	17.3394	7.6324	27.8986	0.873838	0.80258	0.594298
LOC_Os04g39910	receptor-like protein kinase, putative, expressed	25.3239	1.45276e-11	1.24447e-09	3.37155	1.79084	6.19622	0.10923	0.0668816	0.297149
LOC_Os02g18410	salt stress root protein RS1, putative, expressed	24.6182	7.97528e-10	4.1569e-08	46.2755	37.0108	2.58435	2.07537	1.13699	0.81716
LOC_Os10g11330	transposon protein, putative, unclassified	24.3844	4.31055e-09	1.72069e-07	2.55645	1.1939	1.7748	0	0.200645	0
LOC_Os12g10670	AAA-type ATPase family protein, putative, expressed	24.0829	1.94383e-13	2.6429e-11	5.96505	5.20197	2.64663	0	0.334408	0.222862
LOC_Os10g40430	LTPL139 - Protease inhibitor/seed storage/LTP family protein precursor, expressed	23.3248	3.35471e-12	3.43651e-10	20.3775	11.5126	5.63576	0.546149	0.200645	1.04002
LOC_Os04g44740	glycosyltransferase sugar-binding region containing DXD motif, putative, expressed	22.8826	3.46961e-10	1.99072e-08	3.37155	4.64766	1.80593	0	0.40129	0
LOC_Os06g22020	cytochrome P450, putative, expressed	22.2222	7.50099e-10	3.98761e-08	1.37085	2.21723	3.05141	0	0.200645	0.0742873
LOC_Os10g02040	peroxidase precursor, putative, expressed	21.6589	3.7254e-14	6.01264e-12	24.0084	61.7415	11.7386	0.655379	1.67204	2.52577
LOC_Os01g54714	retrotransposon protein, putative, unclassified, expressed	21.3153	1.09376e-09	5.34582e-08	1.66725	1.06598	2.17958	0	0.0668816	0.148575
LOC_Os04g08640	cadmium tolerance factor, putative, expressed	21.0282	1.8122e-24	2.03274e-21	36.7907	18.2069	42.0035	2.83997	1.33763	1.1886
LOC_Os05g04500	peroxidase precursor, putative, expressed	20.8275	6.98718e-17	1.84412e-14	28.2321	56.71	18.9934	3.82304	0.869461	1.1886
LOC_Os05g14370	WRKY82, expressed	20.7231	5.76888e-20	2.81346e-17	58.8725	24.816	73.8876	4.47842	1.13699	3.12006
LOC_Os05g48200	glutamate synthase, chloroplast precursor, putative, expressed	20.6764	2.66794e-16	6.30027e-14	610.807	103.997	176.515	11.906	13.8445	22.509
LOC_Os09g39110	vignain precursor, putative, expressed	20.3028	2.15962e-11	1.76473e-09	14.1531	6.43851	4.54597	0	0.601935	0.668585
LOC_Os12g36590	retrotransposon protein, putative, unclassified, expressed	20.1595	8.4991e-15	1.53765e-12	23.1933	9.55116	19.0869	0.983068	0.334408	1.56003
LOC_Os04g05770	expressed protein	20.0137	5.34709e-12	5.23828e-10	13.0046	4.43447	6.19622	0.546149	0.200645	0.594298
LOC_Os09g25625	S-adenosyl-l-methionine decarboxylase leader peptide, putative, expressed	19.8332	4.03852e-06	5.65898e-05	16.8578	27.5449	21.3598	0	0	3.4915
LOC_Os01g19220	beta-D-xylosidase, putative, expressed	19.6569	5.20123e-10	2.85991e-08	3.7791	12.1522	2.92686	0.436919	0.334408	0.297149
LOC_Os02g14160	peroxidase precursor, putative, expressed	19.4316	5.11296e-08	1.45012e-06	104.333	85.3635	8.9674	3.82304	6.75505	1.04002
LOC_Os09g18530	nodulation receptor kinase precursor, putative, expressed	18.5851	7.13678e-10	3.81206e-08	2.7417	1.53501	1.43229	0.21846	0.0668816	0.0742873
LOC_Os05g43100	GDSL-like lipase/acylhydrolase, putative, expressed	18.009	3.14867e-09	1.3081e-07	5.8539	6.01212	1.30775	0.21846	0.200645	0.371436
LOC_Os12g14580	tetraspanin family protein, putative, expressed	16.9409	6.5387e-09	2.46952e-07	7.29885	19.1876	33.1296	3.16766	0.334408	0.668585
LOC_Os04g34250	serine/threonine-protein kinase receptor precursor, putative, expressed	16.8108	8.05198e-09	2.96614e-07	5.0388	1.36445	5.13757	0.546149	0.133763	0.148575
LOC_Os05g41990	peroxidase precursor, putative, expressed	16.791	2.9435e-10	1.73775e-08	95.3668	75.4286	8.40694	5.1338	4.14666	2.8972
LOC_Os10g06030	OsWAK103 - OsWAK receptor-like protein kinase, expressed	16.7374	2.46372e-13	3.28995e-11	13.338	7.97352	5.91599	0.21846	0.468172	1.04002
LOC_Os09g13650	microtubule-associated protein, putative, expressed	16.7337	2.86824e-10	1.7068e-08	8.63266	11.5552	2.64663	0.983068	0.334408	0.297149
LOC_Os11g12760	O-methyltransferase, putative, expressed	16.6635	1.36386e-11	1.19054e-09	35.8274	11.4273	11.7386	1.85691	0.869461	1.33717
LOC_Os11g11920	resistance protein, putative, expressed	16.6595	3.49515e-08	1.0601e-06	1.74135	1.02334	2.21071	0	0.133763	0.148575
LOC_Os11g43800	PPR repeat domain containing protein, putative, expressed	16.6431	1.87997e-06	3.02983e-05	5.96505	1.66293	12.5793	0	0.0668816	1.1886
LOC_Os10g08850	nodulin, putative, expressed	16.6253	5.49801e-14	8.50637e-12	15.1905	10.5745	6.32077	0.436919	0.468172	1.1886
LOC_Os05g51119	expressed protein	16.5951	1.89404e-09	8.44751e-08	1.7043	1.83348	1.46343	0	0.133763	0.148575
LOC_Os02g56680	dehydrogenase, putative, expressed	16.5672	8.19466e-10	4.21649e-08	3.29745	3.28321	3.17595	0	0	0.594298
LOC_Os12g36720	RGH1A, putative, expressed	16.4283	4.19583e-13	5.50464e-11	3.705	3.19793	7.53511	0.327689	0.267527	0.371436
LOC_Os12g33160	RGH1A, putative, expressed	16.3289	1.13685e-12	1.33529e-10	15.8204	6.48115	8.9674	0.764608	0.200645	1.1886
LOC_Os09g07300	BIG, putative, expressed	16.1659	8.93892e-16	1.90986e-13	67.8386	48.9497	116.825	2.73074	2.67527	10.3259
LOC_Os03g30250	COBRA-like protein precursor, putative, expressed	16.1262	3.42274e-10	1.96887e-08	21.8225	41.829	7.4417	3.60458	0.936343	0.668585
LOC_Os06g07300	jacalin-like lectin domain containing protein, expressed	16.1004	1.64199e-08	5.47346e-07	4.1496	3.66696	1.27661	0	0.40129	0.148575
LOC_Os01g22640	GDSL-like lipase/acylhydrolase, putative, expressed	16.0399	5.32317e-08	1.49503e-06	4.3719	11.0435	2.39753	1.0923	0.200645	0.0742873
LOC_Os02g14910	bZIP transcription factor family protein, putative, expressed	16.035	3.7212e-08	1.11013e-06	12.3747	7.97352	1.24547	0.436919	0.601935	0.445724
LOC_Os05g38420	laccase precursor protein, putative, expressed	14.8048	1.19753e-07	3.04252e-06	2.26005	4.22127	1.58798	0.546149	0.133763	0
LOC_Os07g09890	hexokinase, putative, expressed	14.7518	3.26728e-09	1.34516e-07	5.29815	5.15933	1.61911	0.436919	0.200645	0.297149
LOC_Os12g12990	transposon protein, putative, CACTA, En/Spm sub-class, expressed	14.6183	5.62422e-11	4.1099e-09	3.74205	2.77154	4.01665	0	0.200645	0.520011
LOC_Os01g03890	DUF260 domain containing protein, putative, expressed	14.5735	1.64496e-16	3.96808e-14	29.7882	21.4901	22.8856	1.52922	0.601935	3.4915
LOC_Os06g44410	histidine kinase, putative, expressed	14.5079	4.17817e-12	4.18451e-10	16.7837	19.7846	5.23098	0.546149	0.936343	1.63432
LOC_Os06g19800	BURP domain containing protein, expressed	14.2321	2.72727e-11	2.17735e-09	18.9326	15.0516	4.79507	1.31076	0.601935	1.1886
LOC_Os12g09540	phosphoribosylamine--glycine ligase, putative, expressed	14.0139	3.74821e-08	1.11522e-06	131.491	44.2594	53.3062	2.83997	1.00322	14.0403
LOC_Os01g06580	fasciclin domain containing protein, expressed	13.958	3.43696e-08	1.0462e-06	12.8934	27.8434	5.79145	2.9492	0.200645	0.81716
LOC_Os07g35960	expressed protein	13.9313	1.09162e-09	5.34582e-08	4.70535	2.30251	6.56987	0.546149	0.133763	0.445724
LOC_Os09g39160	thiol protease SEN102 precursor, putative, expressed	13.8198	3.10552e-06	4.53871e-05	74.5446	33.7702	34.9044	0.10923	2.14021	8.91447
LOC_Os08g41400	expressed protein	13.7936	5.19673e-08	1.47016e-06	3.22335	1.83348	1.21434	0.21846	0	0.297149
LOC_Os01g66900	expressed protein	13.5906	4.97536e-20	2.59575e-17	17.1542	14.1988	20.488	1.63845	0.735698	1.93147
LOC_Os11g18730	glycosyl hydrolase family 3 protein, putative, expressed	13.5791	3.79433e-18	1.28973e-15	35.4569	77.0489	30.7943	6.88148	2.34086	2.97149
LOC_Os11g29610	retrotransposon protein, putative, Ty1-copia subclass, expressed	13.5748	7.65306e-09	2.85197e-07	2.1489	1.7482	1.96162	0	0.40129	0
LOC_Os03g25300	peroxidase precursor, putative, expressed	13.4878	0.00347528	0.0143819	25.4163	18.6759	3.36277	3.60458	0.601935	0
LOC_Os02g45310	dehydration response related protein, putative, expressed	13.385	1.04771e-08	3.73677e-07	9.59596	6.8649	2.17958	0.10923	0.535053	0.81716
LOC_Os03g25320	peroxidase precursor, putative, expressed	13.3338	4.27327e-11	3.23382e-09	12.4118	18.079	4.20347	1.0923	0.936343	0.891447
LOC_Os05g48860	interferon-induced guanylate-binding protein 2, putative, expressed	13.2995	3.84874e-10	2.19144e-08	5.1129	2.85682	6.72555	0.327689	0.0668816	0.81716
LOC_Os06g07250	jacalin-like lectin domain containing protein, expressed	13.2909	9.20044e-10	4.68033e-08	43.4967	11.2141	22.8856	0.21846	2.80903	3.26864
LOC_Os02g47890	expressed protein	13.2858	2.05442e-09	9.03701e-08	3.89025	1.9614	5.69803	0.21846	0.267527	0.445724
LOC_Os03g48100	NA	12.9879	1.67744e-11	1.42006e-09	8.66971	5.71364	13.4511	0.327689	0.40129	1.56003
LOC_Os02g56260	expressed protein	12.9694	5.38062e-06	7.18932e-05	6.40965	3.45377	1.40116	0.10923	0.0668816	0.742873
LOC_Os01g03640	multicopper oxidase domain containing protein, expressed	12.8195	2.87849e-06	4.24563e-05	91.81	42.895	10.5865	2.51228	0.535053	9.43448
LOC_Os10g06140	OsWAK105 - OsWAK receptor-like protein kinase, expressed	12.6802	2.37184e-20	1.40026e-17	33.8267	26.9479	19.5228	1.20153	3.00967	2.67434
LOC_Os07g42750	DDT domain containing protein, putative, expressed	12.573	5.20667e-12	5.12309e-10	9.37366	4.51975	12.9529	0.436919	0.601935	1.26288
LOC_Os02g06588	ATP binding protein, putative, expressed	12.5553	1.35337e-08	4.63535e-07	20.748	14.2415	27.1824	0.764608	0.267527	4.30866
LOC_Os10g26500	homeobox associated leucine zipper, putative, expressed	12.5101	4.57473e-09	1.81324e-07	20.8592	13.8151	2.77118	1.20153	1.20387	0.965734
LOC_Os03g50970	retrotransposon protein, putative, Ty1-copia subclass, expressed	12.3693	1.34832e-07	3.35719e-06	37.4205	38.9722	6.13395	5.46149	1.73892	0.668585
LOC_Os12g01370	fatty acid desaturase, putative, expressed	12.3596	2.61373e-07	5.84028e-06	29.1954	14.4973	2.27299	1.52922	0.735698	1.93147
LOC_Os12g36730	stripe rust resistance protein Yr10, putative, expressed	12.321	7.5047e-07	1.40067e-05	3.29745	2.25987	12.9529	0.21846	0.334408	1.04002
LOC_Os03g55260	cytochrome P450, putative, expressed	12.3142	6.01125e-07	1.16658e-05	4.55715	3.7096	1.12092	0.436919	0	0.445724
LOC_Os04g59540	phosphatidylinositol-4-phosphate 5-Kinase, putative, expressed	12.2265	8.44935e-07	1.54737e-05	5.37225	3.45377	9.24763	1.63845	0.133763	0.0742873
LOC_Os10g31540	glycine-rich cell wall structural protein 2 precursor, putative, expressed	12.1878	9.52034e-08	2.48637e-06	26.9724	16.5866	8.90513	0.10923	1.60516	2.8972
LOC_Os04g27830	1,2-dihydroxy-3-keto-5-methylthiopentene dioxygenase protein, putative, expressed	12.1757	6.38687e-13	7.98566e-11	33.2709	12.4933	33.3164	4.69688	1.20387	1.70861
LOC_Os06g02555	expressed protein	12.1587	0.000376299	0.00236932	30.2699	31.1692	43.7161	0	0.200645	8.98876
LOC_Os02g28520	retrotransposon protein, putative, Ty1-copia subclass, expressed	12.1361	4.25151e-07	8.75835e-06	1.3338	1.10862	1.15206	0	0.267527	0
LOC_Os06g30901	HEAT repeat family protein, putative, expressed	12.0669	8.69923e-11	6.00488e-09	4.9647	3.58169	8.68717	0.21846	0.40129	0.891447
LOC_Os01g71380	glycosyl hydrolases family 17, putative, expressed	12.0297	6.85872e-16	1.52345e-13	38.4579	62.6795	21.6712	5.67995	3.41096	2.60005
LOC_Os10g39170	peroxidase precursor, putative, expressed	11.8053	9.16931e-08	2.41721e-06	19.1919	14.3694	2.83345	1.63845	1.00322	0.891447
LOC_Os04g33740	glycosyl hydrolases, putative, expressed	11.688	7.90545e-14	1.13687e-11	11.2632	8.31463	7.31715	1.0923	1.07011	0.445724
LOC_Os03g48490	centromere protein, putative, expressed	11.6172	2.11875e-09	9.26551e-08	4.5942	3.75224	1.71252	0.21846	0.334408	0.371436
LOC_Os03g25030	GDSL-like lipase/acylhydrolase, putative, expressed	11.5999	2.83326e-11	2.24121e-09	21.6002	38.2047	17.0318	5.24303	1.73892	0.81716
LOC_Os06g09870	retrotransposon protein, putative, unclassified, expressed	11.52	6.4438e-16	1.4602e-13	18.7844	9.33797	24.5358	1.85691	1.27075	2.00576
LOC_Os12g35465	expressed protein	11.4548	5.31918e-08	1.49503e-06	6.92835	5.03142	7.97102	0.655379	1.27075	0
LOC_Os04g32820	expressed protein	11.447	1.77145e-09	7.94814e-08	9.33661	12.1522	6.32077	1.41999	0.267527	1.11431
LOC_Os03g43670	TKL_IRAK_CR4L.1 - The CR4L subfamily has homology with Crinkly4, expressed	11.4092	4.05001e-08	1.18924e-06	4.77945	3.53905	1.43229	0.21846	0.468172	0.222862
LOC_Os03g44890	anthranilate phosphoribosyltransferase, putative, expressed	11.4063	9.42778e-09	3.4002e-07	33.8267	20.68	4.54597	2.51228	2.14021	1.26288
LOC_Os10g31490	retrotransposon protein, putative, unclassified, expressed	11.3965	1.61711e-09	7.40371e-08	5.187	33.3012	40.5713	3.16766	0.936343	3.64008
LOC_Os06g14180	expressed protein	11.3693	7.26453e-10	3.87108e-08	4.2978	2.13196	4.20347	0.21846	0.334408	0.445724
LOC_Os11g41680	cytochrome P450, putative, expressed	11.2342	1.12882e-07	2.9008e-06	11.7819	7.03546	2.30412	0.21846	0.601935	1.1886
LOC_Os02g54880	cytochrome c oxidase subunit, putative, expressed	11.1534	2.00964e-09	8.89236e-08	3.4827	2.55835	2.1173	0.21846	0.200645	0.371436
LOC_Os02g56460	dehydrogenase, putative, expressed	11.0155	8.22776e-07	1.51172e-05	1.37085	2.04668	1.58798	0.21846	0.0668816	0.222862
LOC_Os04g54370	expressed protein	10.9581	6.59145e-09	2.48109e-07	6.11325	4.43447	2.21071	0.327689	0.200645	0.742873
LOC_Os09g24260	WD domain, G-beta repeat domain containing protein, expressed	10.9448	1.64859e-07	3.97255e-06	39.5324	30.8281	49.3518	0.655379	1.27075	9.80592
LOC_Os01g73720	RCLEA4 - Root cap and Late embryogenesis related family protein precursor, expressed	10.9346	1.61726e-06	2.66385e-05	11.7449	8.91158	1.71252	0.546149	0.735698	0.965734
LOC_Os04g30610	disease resistance protein RGA2, putative, expressed	10.7595	5.51243e-08	1.53628e-06	1.7784	1.15126	1.86821	0.10923	0.0668816	0.297149
LOC_Os05g34780	retrotransposon protein, putative, Ty3-gypsy subclass, expressed	10.6176	4.73522e-07	9.56165e-06	1.5561	1.15126	1.33888	0.21846	0	0.222862
LOC_Os04g56090	S-locus-like receptor protein kinase, putative, expressed	10.5544	2.01536e-08	6.5716e-07	4.0014	1.66293	3.8921	0	0.535053	0.371436
LOC_Os04g52030	zinc finger domain, LSD1 subclass family protein, expressed	10.4976	2.04229e-08	6.64975e-07	4.33485	2.9421	6.2585	0.10923	0.200645	1.04002
LOC_Os03g18980	kinesin motor domain containing protein, expressed	10.4555	1.81389e-15	3.60114e-13	16.7466	17.2262	9.37218	1.0923	1.73892	1.70861
LOC_Os03g25360	peroxidase precursor, putative, expressed	10.3661	1.03214e-08	3.69297e-07	4.2978	1.87612	3.3005	0.10923	0.535053	0.297149
LOC_Os05g12770	NB-ARC domain containing protein, expressed	10.3642	1.01177e-06	1.8e-05	3.2604	1.49237	1.33888	0.10923	0.0668816	0.445724
LOC_Os02g05365	expressed protein	10.2255	1.62448e-09	7.42231e-08	2.85285	2.34515	2.86459	0	0.267527	0.520011
LOC_Os07g44440	peroxiredoxin, putative, expressed	10.2187	6.46961e-21	4.39816e-18	338.563	158.276	203.354	42.2719	21.2015	15.4517
LOC_Os04g46894	beige/BEACH domain containing protein, expressed	10.1883	7.43955e-11	5.23194e-09	30.9368	21.149	41.2251	1.20153	1.93957	6.76014
LOC_Os12g01060	RNase P subunit p30, putative, expressed	10.1844	6.19255e-06	8.04888e-05	1.07445	1.40709	2.1173	0.10923	0	0.371436
LOC_Os01g68580	LTPL38 - Protease inhibitor/seed storage/LTP family protein precursor, expressed	10.1483	1.68618e-05	0.000185339	13.5974	8.14407	2.3664	0	0.735698	1.78289
LOC_Os11g27430	NB-ARC domain containing protein, expressed	10.0449	1.45515e-07	3.56456e-06	1.7784	1.32181	2.05503	0	0.0668816	0.445724
LOC_Os06g18780	transposon protein, putative, CACTA, En/Spm sub-class, expressed	10.0326	5.01239e-07	9.99538e-06	1.6302	2.68627	1.02751	0.327689	0.0668816	0.222862
LOC_Os04g32830	expressed protein	9.96392	1.90808e-14	3.19447e-12	9.41071	11.6831	8.15784	0.983068	1.07011	1.1886
LOC_Os03g62060	hydrolase, putative, expressed	9.92647	0.00323977	0.0135726	11.6337	119.091	2.74004	13.763	2.00645	0.0742873
LOC_Os07g01340	gibberellin 2-beta-dioxygenase 7, putative, expressed	9.89577	8.33324e-13	1.01053e-10	35.1234	31.1266	14.0738	1.63845	3.47785	3.78865
LOC_Os03g43580	IQ calmodulin-binding motif family protein, putative, expressed	9.86699	4.89419e-08	1.3969e-06	7.92871	7.50449	2.27299	0.546149	0.535053	0.891447
LOC_Os02g58720	peroxidase precursor, putative, expressed	9.80342	1.01183e-05	0.000120742	11.2632	8.69838	0.996378	1.31076	0.869461	0.297149
LOC_Os01g62490	laccase precursor protein, putative, expressed	9.79097	6.82966e-07	1.2897e-05	5.59455	7.8456	3.92324	1.74768	0.133763	0.297149
LOC_Os06g48010	peroxidase precursor, putative, expressed	9.7707	3.11722e-09	1.29743e-07	2.70465	2.38779	2.64663	0	0.200645	0.594298
LOC_Os01g33080	fimbrin-like protein 2, putative, expressed	9.73776	4.05967e-09	1.63895e-07	12.3006	10.276	3.58073	0.655379	0.869461	1.41146
LOC_Os09g21510	STE_MEKK_ste11_MAP3K.2 - STE kinases include homologs to sterile 7, sterile 11 and sterile 20 from yeast, expressed	9.72358	9.67339e-10	4.88768e-08	7.66935	7.54713	3.64301	0.436919	0.40129	1.26288
LOC_Os08g24400	SWP, putative, expressed	9.72122	3.20226e-09	1.32545e-07	9.59596	4.43447	14.0738	0.764608	0.468172	1.93147
LOC_Os06g41980	LYK8, putative, expressed	9.63943	1.0213e-06	1.81532e-05	1.44495	1.1939	3.5496	0.10923	0.40129	0.148575
LOC_Os12g17950	expressed protein	9.61301	1.54667e-07	3.75519e-06	3.07515	4.43447	1.68139	0.327689	0.200645	0.520011
13114.t00052	NA	9.57676	4.07521e-07	8.48083e-06	2.0007	1.79084	1.1832	0.10923	0.0668816	0.371436
LOC_Os05g31730	transporter, monovalent cation:proton antiporter-2 family, putative, expressed	9.511	1.50368e-10	9.72148e-09	10.0776	6.82226	4.45256	1.0923	0.869461	0.594298
LOC_Os07g07230	protein kinase, putative, expressed	9.49166	7.43464e-12	7.09739e-10	28.5656	25.6261	7.97102	2.07537	1.93957	3.26864
LOC_Os08g10770	retrotransposon protein, putative, unclassified, expressed	9.41084	4.18374e-05	0.000389291	3.37155	1.57765	6.94351	1.20153	0.334408	0
LOC_Os06g37750	S-locus-like receptor protein kinase, putative, expressed	9.40128	2.44107e-10	1.49625e-08	10.5963	7.0781	4.63938	0.436919	1.00322	1.11431
LOC_Os11g39310	NB-ARC domain containing protein, expressed	9.377	3.59935e-06	5.13663e-05	4.3719	2.30251	1.02751	0.436919	0.133763	0.371436
LOC_Os06g19360	cadmium tolerance factor, putative, expressed	9.36351	3.62832e-08	1.09553e-06	2.0007	1.87612	3.14482	0.436919	0.0668816	0.371436
LOC_Os03g09260	ubiquitin carboxyl-terminal hydrolase 26, putative, expressed	9.33288	5.55222e-08	1.54348e-06	3.44565	3.02738	4.51484	0.327689	0.0668816	0.891447
LOC_Os08g07950	NB-ARC domain containing protein, expressed	9.33035	1.4673e-15	2.93906e-13	10.9298	16.0323	12.3302	1.63845	1.13699	1.93147
LOC_Os03g07450	homeobox associated leucine zipper, putative, expressed	9.32278	1.05983e-06	1.86627e-05	7.52115	6.35323	1.21434	0.436919	0.735698	0.594298
LOC_Os08g39660	cytochrome P450, putative, expressed	9.27829	3.0846e-08	9.46647e-07	2.8899	2.38779	3.70528	0.436919	0.0668816	0.594298
LOC_Os01g68589	LTPL39 - Protease inhibitor/seed storage/LTP family protein precursor, expressed	9.25686	3.18757e-07	6.93598e-06	81.9547	50.2289	10.462	2.62151	5.01612	9.36019
LOC_Os03g41100	cyclin, putative, expressed	9.0605	1.68177e-08	5.58946e-07	4.40895	5.96948	2.27299	0.655379	0.40129	0.520011
LOC_Os11g06820	transmembrane amino acid transporter protein, putative, expressed	9.01186	6.73749e-06	8.64695e-05	9.55891	7.03546	1.46343	1.41999	0.267527	0.668585
LOC_Os06g10950	xyloglucan fucosyltransferase, putative, expressed	8.9611	1.88207e-05	0.000201828	8.74381	5.54309	1.49457	1.0923	0.133763	0.81716
LOC_Os08g20610	pentatricopeptide containing protein, putative, expressed	8.9592	1.20618e-08	4.20831e-07	4.5201	3.1553	5.13757	0.21846	0.334408	0.965734
LOC_Os03g50325	phosphatidylinositol 4-kinase, putative, expressed	8.93188	7.93167e-10	4.1569e-08	11.856	7.93088	17.7791	0.546149	1.07011	2.8972
LOC_Os04g40490	glycosyl hydrolase family 5 protein, putative, expressed	8.91302	5.15763e-16	1.18068e-13	18.0434	11.2567	16.5959	1.52922	2.07333	2.08004
LOC_Os02g17900	glycosyl hydrolases family 16, putative, expressed	8.90202	2.14901e-06	3.37611e-05	2.0007	1.32181	1.1832	0.10923	0.334408	0.0742873
LOC_Os08g30250	transposon protein, putative, CACTA, En/Spm sub-class, expressed	8.90152	4.3228e-07	8.8645e-06	1.59315	1.87612	3.5496	0.10923	0.334408	0.371436
LOC_Os01g42070	kinesin motor domain containing protein, putative, expressed	8.88392	3.09128e-08	9.47402e-07	7.74345	7.20601	2.52208	0.764608	0.468172	0.965734
LOC_Os09g25490	CESA9 - cellulose synthase, expressed	8.86691	8.62244e-12	8.09355e-10	74.9892	143.225	36.1187	18.6783	9.0959	5.2744
LOC_Os12g07310	citrate-binding protein precursor, putative, expressed	8.83419	3.4084e-13	4.49788e-11	60.1692	36.5417	49.3518	3.16766	11.5705	3.56579
LOC_Os09g39070	thiol protease SEN102 precursor, putative, expressed	8.75054	5.08256e-13	6.47853e-11	53.0556	66.9861	58.4126	1.85691	11.9718	8.39446
LOC_Os04g47912	expressed protein	8.73247	4.8546e-08	1.38913e-06	4.92765	2.43043	4.57711	0.21846	0.200645	1.04002
LOC_Os08g08020	expressed protein	8.72366	5.73083e-07	1.12208e-05	4.5942	3.36849	2.55322	0	0.200645	1.04002
LOC_Os11g03430	CDC45B - Putative DNA replication initiation protein, expressed	8.72143	5.86984e-07	1.14408e-05	3.5568	2.04668	1.37002	0.327689	0.334408	0.222862
LOC_Os01g11350	bZIP transcription factor domain containing protein, expressed	8.69073	8.93746e-07	1.62219e-05	8.22511	6.69434	1.46343	0.436919	0.869461	0.742873
LOC_Os01g43110	expressed protein	8.65012	3.17827e-12	3.30099e-10	12.2265	9.807	8.93626	0.764608	1.33763	1.78289
LOC_Os03g57950	type I inositol-1,4,5-trisphosphate 5-phosphatase, putative, expressed	8.55001	3.06015e-07	6.71158e-06	3.0381	2.64363	1.27661	0.327689	0.133763	0.445724
LOC_Os09g20040	resistance-like protein I2GA-SH194-2, putative, expressed	8.54138	0.00374049	0.0152933	16.265	1.1939	35.4337	0.21846	0.133763	6.24013
LOC_Os08g06380	CSLF6 - cellulose synthase-like family F; beta1,3;1,4 glucan synthase, expressed	8.51834	8.25057e-16	1.77974e-13	104.889	110.435	31.1679	10.923	11.1692	10.4745
LOC_Os10g31690	glycine-rich cell wall structural protein 2 precursor, putative, expressed	8.50229	6.11199e-14	9.22134e-12	30.0846	26.5642	14.7588	4.91534	1.87269	2.8972
LOC_Os03g46860	helix-loop-helix DNA-binding protein, putative, expressed	8.45828	3.46279e-07	7.39851e-06	8.26216	3.1553	3.08254	0.10923	0.80258	0.891447
LOC_Os04g26841	importin-8, putative, expressed	8.44648	1.61626e-08	5.41573e-07	31.6037	27.4596	54.3026	1.52922	2.40774	10.5488
LOC_Os11g47570	glycosyl hydrolase, putative, expressed	8.39665	1.40613e-09	6.58562e-08	32.9004	33.5144	33.7834	2.29383	1.33763	9.36019
LOC_Os02g44490	anthranilate phosphoribosyltransferase, putative, expressed	8.3895	1.81586e-06	2.94769e-05	1.1115	1.36445	1.24547	0.10923	0.200645	0.148575
LOC_Os01g35920	NA	8.38595	2.77127e-07	6.15551e-06	5.187	3.62433	6.601	0.10923	0.334408	1.48575
LOC_Os01g59150	tubulin/FtsZ domain containing protein, putative, expressed	8.38423	7.92863e-08	2.12764e-06	279.802	227.693	36.9594	41.5073	21.2015	12.3317
LOC_Os11g38010	targeting protein for Xklp2, putative, expressed	8.35654	5.56002e-07	1.09511e-05	10.7445	17.2688	2.92686	0.764608	1.93957	1.33717
LOC_Os09g13410	plant protein of unknown function domain containing protein, expressed	8.3565	1.86033e-05	0.00020007	5.6316	5.50045	1.02751	1.0923	0.334408	0.297149
LOC_Os04g46740	pectinesterase, putative, expressed	8.34024	5.51516e-08	1.53628e-06	7.22475	6.31059	3.05141	0.436919	0.601935	1.11431
LOC_Os07g40520	formin-like protein 20, putative, expressed	8.3154	2.3979e-10	1.47382e-08	8.15101	4.94614	10.0261	0.655379	0.735698	1.63432
LOC_Os12g29980	growth regulating factor protein, putative, expressed	8.29364	8.59212e-08	2.28383e-06	6.7431	6.31059	2.52208	0.764608	0.668816	0.668585
LOC_Os03g58820	aminoacyl-tRNA synthetase, putative, expressed	8.27241	4.07116e-12	4.09562e-10	11.5967	11.4273	13.0152	0.983068	0.936343	2.82292
LOC_Os12g31510	expressed protein	8.26838	9.85058e-07	1.76086e-05	7.2618	5.79892	1.58798	0.983068	0.535053	0.520011
LOC_Os05g25540	STRUBBELIG-RECEPTOR FAMILY 6 precursor, putative, expressed	8.24863	2.80596e-06	4.16605e-05	7.81755	7.58976	1.5257	0.655379	0.869461	0.742873
LOC_Os03g20260	aspartic proteinase nepenthesin-1 precursor, putative, expressed	8.22837	1.27919e-15	2.58535e-13	75.2856	32.022	51.0332	3.82304	10.7679	6.68585
LOC_Os11g40780	disease resistance protein, putative, expressed	8.20229	3.9611e-18	1.32632e-15	19.266	16.544	21.4533	3.05843	2.00645	2.82292
LOC_Os01g08150	expressed protein	8.19987	2.45831e-09	1.05651e-07	12.5229	11.8963	5.0753	1.0923	1.4714	1.41146
LOC_Os06g17390	auxin-independent growth promoter protein, putative, expressed	8.17677	4.67098e-09	1.84163e-07	31.6407	33.1306	7.22374	4.91534	1.67204	3.4915
LOC_Os02g04810	auxin response factor 5, putative, expressed	8.16529	5.64481e-19	2.14637e-16	24.3048	23.1957	21.4221	2.83997	2.60838	3.93722
LOC_Os03g40610	cytochrome P450, putative, expressed	8.14137	2.29918e-09	9.99608e-08	6.3726	4.81822	3.79869	1.20153	0.735698	0.222862
LOC_Os02g42560	expressed protein	8.13412	5.2753e-08	1.48676e-06	7.44705	6.56643	2.3664	1.20153	0.468172	0.668585
LOC_Os10g31530	glycine-rich cell wall protein, putative, expressed	8.12728	8.00807e-06	9.94207e-05	162.613	94.7868	33.908	3.71381	9.63096	25.9263
LOC_Os02g39380	OsCML17 - Calmodulin-related calcium sensor protein, expressed	8.10713	2.04384e-06	3.24399e-05	8.11396	3.41113	2.1173	0.983068	0.668816	0.297149
LOC_Os05g04440	peroxidase precursor, putative, expressed	8.10338	7.91341e-05	0.000656058	34.1231	20.8079	3.14482	4.25996	3.14344	0.891447
LOC_Os01g15810	peroxidase precursor, putative, expressed	8.10225	5.3099e-09	2.06451e-07	13.9679	18.079	4.95075	1.63845	1.67204	1.78289
LOC_Os05g43930	O-methyltransferase, putative, expressed	8.09128	0.000454142	0.00275134	15.0794	2.04668	4.79507	0.436919	0.133763	2.37719
LOC_Os05g44970	senescence-induced receptor-like serine/threonine-protein kinase precursor, putative, expressed	8.07829	3.29344e-06	4.77602e-05	7.89165	5.62836	1.30775	0.873838	0.468172	0.742873
LOC_Os03g37250	retrotransposon protein, putative, Ty3-gypsy subclass, expressed	8.05114	3.20566e-07	6.96184e-06	4.2237	3.66696	5.13757	0	0.334408	1.33717
LOC_Os09g06920	transposon protein, putative, CACTA, En/Spm sub-class, expressed	8.01071	9.81033e-07	1.75787e-05	4.3719	2.98474	1.46343	0	0.668816	0.445724
LOC_Os02g05360	expressed protein	8.01008	7.19828e-05	0.000608693	7.37295	4.05072	5.01303	0	0	2.15433
LOC_Os04g52780	leucine-rich repeat receptor protein kinase EXS precursor, putative, expressed	8.00437	1.87299e-12	2.06988e-10	64.8375	19.1876	59.9072	10.0491	6.42064	4.16009
LOC_Os02g05040	cyclin-related protein, putative, expressed	7.98982	2.50348e-06	3.80179e-05	3.59385	2.13196	1.05865	0.21846	0.535053	0.148575
LOC_Os04g38810	formin, putative, expressed	7.97392	2.39274e-06	3.67663e-05	6.55785	4.00808	1.58798	0.21846	0.735698	0.668585
LOC_Os06g47800	disease resistance protein RGA3, putative, expressed	7.96548	8.05461e-08	2.1486e-06	3.44565	2.7289	2.17958	0.21846	0.80258	0.0742873
LOC_Os03g06000	expansin precursor, putative, expressed	7.95809	6.77018e-07	1.28081e-05	17.1171	15.009	4.39029	1.96614	1.20387	2.00576
LOC_Os10g21400	disease resistance protein RPM1, putative, expressed	7.93415	1.56333e-06	2.59024e-05	6.8172	3.53905	5.54235	0.327689	0.267527	1.56003
LOC_Os07g36750	CSLF3 - cellulose synthase-like family F; beta1,3;1,4 glucan synthase, expressed	7.90145	0.00123543	0.00618927	6.33555	2.51571	1.33888	0.10923	0	1.26288
LOC_Os02g50630	E2F family transcription factor protein, putative, expressed	7.82898	1.35201e-07	3.35891e-06	6.26145	6.31059	2.3664	0.436919	0.735698	0.891447
LOC_Os03g39020	Kinesin motor domain domain containing protein, expressed	7.82607	3.00386e-13	3.98748e-11	21.3038	18.3775	10.2751	3.16766	1.73892	2.37719
LOC_Os03g17760	RNA recognition motif containing protein, putative, expressed	7.82451	5.47245e-06	7.286e-05	41.6813	28.6109	2.83345	4.36919	3.61161	2.67434
LOC_Os06g01590	lactate/malate dehydrogenase, putative, expressed	7.82224	1.38758e-10	9.04914e-09	79.0647	38.9295	29.8291	2.62151	7.89203	10.2516
LOC_Os03g06940	beta-galactosidase, putative, expressed	7.79472	7.02944e-13	8.71263e-11	26.0462	22.6414	9.87037	3.05843	2.80903	2.60005
LOC_Os11g38480	NBS-LRR type disease resistance protein, putative, expressed	7.78636	2.85345e-08	8.91565e-07	60.1322	16.5866	25.2208	2.1846	3.2772	8.91447
LOC_Os05g27090	basic helix-loop-helix domain containing protein, expressed	7.74817	6.22049e-09	2.36126e-07	15.1164	18.6759	6.38304	3.16766	1.93957	0.891447
LOC_Os02g43640	retrotransposon protein, putative, unclassified, expressed	7.7368	7.84763e-08	2.10843e-06	37.8281	62.9354	7.90875	8.30146	4.0129	3.78865
LOC_Os04g09800	SWI/SNF-related matrix-associated actin-dependent regulator of chromatin subfamily A, putative, expressed	7.71828	8.63747e-06	0.000105656	2.2971	2.30251	1.02751	0.10923	0.133763	0.520011
LOC_Os07g16600	expressed protein	7.69951	2.58809e-07	5.80033e-06	27.0095	19.0597	116.047	13.763	7.08945	3.26864
LOC_Os01g58550	methyladenine glycosylase, putative, expressed	7.63001	5.79364e-06	7.61867e-05	21.3038	20.4668	3.02027	3.93227	2.00645	0.891447
LOC_Os06g38960	expressed protein	7.62352	4.1178e-08	1.20285e-06	19.4142	32.1925	10.8045	5.89841	2.60838	1.04002
LOC_Os02g23870	NA	7.61274	1.742e-06	2.84425e-05	1.51905	2.60099	3.20709	0.655379	0.468172	0
LOC_Os10g31240	plant protein of unknown function domain containing protein, expressed	7.60799	1.11939e-05	0.000131204	5.14995	3.41113	1.49457	0.436919	0.133763	0.891447
LOC_Os10g36060	protein transport protein-related, putative, expressed	7.59983	2.26044e-15	4.40964e-13	46.5719	52.574	20.9239	5.46149	7.55763	4.6801
LOC_Os03g32100	spotted leaf 11, putative, expressed	7.59638	1.45186e-09	6.77152e-08	3.8532	3.11266	3.5496	0.655379	0.468172	0.445724
LOC_Os12g01700	inactive receptor kinase At2g26730 precursor, putative, expressed	7.58996	6.38371e-08	1.74224e-06	9.81826	9.21005	3.3005	1.20153	1.13699	0.965734
LOC_Os12g19180	ATP binding protein, putative, expressed	7.54228	2.98627e-08	9.22781e-07	14.1531	12.6212	5.94713	1.96614	0.936343	2.00576
LOC_Os08g02300	no apical meristem protein, putative, expressed	7.51179	7.99395e-08	2.1375e-06	5.44635	5.92684	2.05503	0.546149	0.668816	0.742873
LOC_Os01g41650	pentatricopeptide, putative, expressed	7.49893	1.06236e-07	2.75208e-06	2.85285	2.81418	3.98551	0.10923	0.267527	0.965734
LOC_Os01g61690	OsSCP5 - Putative Serine Carboxypeptidase homologue, expressed	7.49046	6.86078e-06	8.77507e-05	13.1157	6.6517	1.96162	0.764608	0.80258	1.63432
LOC_Os11g16680	transferase family protein, putative, expressed	7.48688	0.00187444	0.00869004	6.48375	1.62029	1.12092	0.21846	0	1.11431
LOC_Os05g31056	tetratricopeptide repeat containing protein, putative, expressed	7.48206	5.97544e-08	1.64952e-06	15.1535	11.7684	18.9312	0.546149	1.27075	4.75438
LOC_Os04g31400	expressed protein	7.45736	2.5046e-06	3.80179e-05	8.92906	8.8263	2.80231	0.21846	0.936343	1.78289
LOC_Os05g35570	DUF803 domain containing, putative, expressed	7.4526	4.33589e-07	8.86945e-06	12.9305	8.52783	2.89572	1.74768	1.33763	0.668585
LOC_Os10g07290	glycosyl hydrolases family 17, putative, expressed	7.43865	5.01475e-05	0.000452174	9.78121	6.73698	1.05865	1.0923	1.07011	0.520011
LOC_Os02g37590	glycerophosphoryl diester phosphodiesterase family protein, putative, expressed	7.43584	9.67364e-07	1.73648e-05	6.63195	32.2352	4.20347	1.41999	2.47462	2.45148
LOC_Os03g05680	histone demethylase JARID1C, putative, expressed	7.43142	9.39601e-07	1.69173e-05	4.03845	2.04668	7.00578	0.21846	0.535053	1.11431
LOC_Os08g43654	MATE efflux family protein, putative, expressed	7.4247	6.03834e-05	0.00052587	7.59525	3.1553	2.14844	1.63845	0.334408	0.148575
LOC_Os08g16610	Rad21 / Rec8 like protein, putative, expressed	7.39066	1.22363e-06	2.10192e-05	2.7417	3.41113	1.40116	0.327689	0.267527	0.520011
LOC_Os01g62480	laccase precursor protein, putative, expressed	7.3865	1.91367e-06	3.06652e-05	4.40895	4.47711	1.93048	0.10923	0.601935	0.81716
LOC_Os12g03080	rp3 protein, putative, expressed	7.3707	1.5365e-07	3.7386e-06	18.1175	14.6252	2.89572	1.0923	2.67527	1.56003
LOC_Os02g11040	expressed protein	7.36029	0.00507458	0.0194703	6.48375	4.51975	0.0311368	0.436919	1.00322	0.222862
LOC_Os02g30800	POLE1 - Putative DNA polymerase epsilon catalytic subunit, expressed	7.34128	1.3342e-11	1.1784e-09	9.81826	9.63644	5.94713	1.41999	1.20387	1.26288
LOC_Os12g39980	kinesin motor domain containing protein, putative, expressed	7.33932	2.51993e-08	7.96228e-07	9.96646	9.29533	3.8921	0.655379	1.13699	1.63432
LOC_Os09g31410	Os9bglu29 - beta-glucosidase homologue, similar to Os4bglu12 exoglucanase, expressed	7.32751	0.00131176	0.00650056	6.85425	14.412	1.1832	1.96614	1.27075	0.297149
LOC_Os12g18260	zinc knuckle domain containing protein, expressed	7.31759	5.54817e-07	1.09374e-05	2.5935	2.7289	4.01665	0.10923	0.40129	0.81716
LOC_Os04g41810	expressed protein	7.30445	1.18807e-05	0.000137175	38.8655	24.8586	2.958	5.24303	2.74215	2.52577
LOC_Os03g55830	BTBN10 - Bric-a-Brac, Tramtrack, Broad Complex BTB domain with non-phototropic hypocotyl 3 NPH3 and coiled-coil domains, expressed	7.30161	5.41755e-06	7.23436e-05	12.8193	11.7684	2.14844	2.07537	0.869461	1.26288
LOC_Os06g23684	tyrosine aminotransferase, putative, expressed	7.29436	4.56038e-17	1.21795e-14	22.8228	20.2109	27.6806	2.73074	3.2772	4.6801
LOC_Os11g03160	glycosyl transferase, family 8, putative, expressed	7.251	2.36931e-09	1.02612e-07	5.8539	6.05476	3.61187	1.20153	0.601935	0.668585
LOC_Os06g04850	homeobox associated leucine zipper, putative, expressed	7.24951	2.27494e-05	0.000236578	7.0395	5.92684	1.02751	0.983068	0.40129	0.81716
LOC_Os01g05105	expressed protein	7.2465	3.95742e-06	5.56969e-05	1.0374	1.02334	1.61911	0	0.200645	0.297149
LOC_Os02g54280	retrotransposon protein, putative, unclassified, expressed	7.24325	2.52879e-07	5.68446e-06	3.00105	2.89946	1.46343	0.327689	0.334408	0.445724
LOC_Os10g31500	retrotransposon protein, putative, unclassified, expressed	7.22255	9.84756e-07	1.76086e-05	31.6778	23.9632	8.09557	1.74768	2.07333	5.86869
LOC_Os08g14200	glycosyl hydrolases family 16, putative, expressed	7.22052	5.00839e-07	9.99538e-06	37.6058	29.7621	6.41418	6.11687	2.07333	3.56579
LOC_Os02g02140	receptor protein kinase CLAVATA1 precursor, putative, expressed	7.21229	6.37287e-07	1.21779e-05	34.5677	24.5601	4.76393	4.58765	2.87591	2.67434
LOC_Os11g04310	cytochrome P450, putative, expressed	7.1896	2.4899e-05	0.000254364	3.29745	4.05072	3.05141	1.52922	0.200645	0.0742873
LOC_Os05g38390	laccase precursor protein, putative, expressed	7.1643	4.01286e-07	8.38217e-06	7.1136	5.41517	3.48732	1.52922	0.80258	0.297149
LOC_Os01g08170	expressed protein	7.16416	1.00189e-09	5.01306e-08	16.3391	16.5866	6.35191	2.40306	1.33763	2.45148
LOC_Os02g57800	PPR repeat containing protein, expressed	7.15904	1.38058e-07	3.411e-06	2.48235	1.9614	3.3005	0.21846	0.267527	0.668585
LOC_Os01g71170	classical arabinogalactan protein 26 precursor, putative, expressed	7.13877	0.00132821	0.00656322	10.1517	6.48115	0.560462	0.983068	1.67204	0.0742873
LOC_Os06g34120	GDSL-like lipase/acylhydrolase, putative, expressed	7.12752	1.14966e-06	2.00245e-05	26.3055	14.6252	3.36277	3.27689	2.07333	1.78289
LOC_Os10g26070	pentatricopeptide, putative, expressed	7.10675	0.000127584	0.000973543	2.40825	1.02334	3.14482	0	0.133763	0.81716
LOC_Os01g47635	expressed protein	7.10067	2.43381e-05	0.000249658	6.0021	7.88824	2.02389	1.74768	0.535053	0.371436
LOC_Os02g37390	expressed protein	7.09768	4.41908e-06	6.0858e-05	1.29675	1.27917	2.92686	0.10923	0.535053	0.148575
LOC_Os10g32980	CESA7 - cellulose synthase, expressed	7.0762	4.41895e-11	3.31554e-09	65.3562	106.64	32.1332	17.9137	10.2329	5.05153
LOC_Os08g38560	receptor-like protein kinase 2 precursor, putative, expressed	7.07338	5.52594e-11	4.05127e-09	50.8326	37.4798	14.1361	6.2261	4.21354	5.94298
LOC_Os05g39320	thiamine pyrophosphate enzyme, C-terminal TPP binding domain containing protein, expressed	7.04064	3.66567e-08	1.10026e-06	123.451	45.1548	48.2932	4.47842	7.42386	21.9147
LOC_Os05g48850	no apical meristem protein, putative, expressed	7.03371	2.24377e-06	3.49319e-05	4.0755	7.16337	1.74366	0.983068	0.601935	0.520011
LOC_Os02g46860	oligopeptide transporter 4, putative, expressed	7.01067	5.36699e-09	2.0795e-07	8.59561	9.97756	4.73279	1.52922	0.601935	1.63432
LOC_Os05g04820	MYB family transcription factor, putative, expressed	6.97576	1.776e-06	2.89345e-05	21.5631	21.2343	4.4837	3.16766	3.21032	1.33717
LOC_Os01g33040	kinesin motor domain containing protein, expressed	6.97238	6.48735e-10	3.4901e-08	21.3408	17.1409	7.37942	2.51228	2.87591	2.00576
LOC_Os03g19080	expressed protein	6.95081	1.45111e-08	4.93244e-07	18.2286	15.947	5.82258	2.62151	1.67204	2.22862
LOC_Os08g33740	CSLA11 - cellulose synthase-like family A, expressed	6.94565	8.99426e-07	1.62855e-05	23.5268	14.9237	3.5496	2.40306	1.73892	2.67434
LOC_Os03g07220	PPR repeat domain containing protein, putative, expressed	6.90782	2.71181e-05	0.000271472	4.92765	3.83752	8.09557	0	0.40129	2.15433
LOC_Os03g02460	retinol dehydrogenase, putative, expressed	6.89178	0.000142363	0.00106815	3.1122	10.0628	1.21434	0.327689	0.869461	1.04002
LOC_Os01g65880	nodulin MtN3 family protein, putative, expressed	6.87526	6.64493e-09	2.49673e-07	355.643	414.324	128.533	89.2407	31.1	30.3092
LOC_Os12g32710	NB-ARC domain containing protein, expressed	6.86428	4.13677e-07	8.58504e-06	8.81791	5.79892	12.1122	0.327689	1.00322	2.82292
LOC_Os11g06590	alcohol dehydrogenase GroES-like domain containing protein, expressed	6.80336	2.20253e-06	3.44092e-05	1.7784	1.57765	1.05865	0	0.267527	0.371436
LOC_Os09g07350	fasciclin-like arabinogalactan protein 8 precursor, putative, expressed	6.77688	1.76949e-07	4.22305e-06	76.6565	90.1818	14.79	16.8214	6.42064	7.5773
LOC_Os04g34410	serine/threonine-protein kinase receptor precursor, putative, expressed	6.77544	5.53436e-07	1.09198e-05	2.5194	1.62029	2.55322	0	0.40129	0.594298
LOC_Os05g03060	expressed protein	6.7692	3.50319e-07	7.4634e-06	5.4834	4.22127	1.93048	0.546149	0.601935	0.742873
LOC_Os08g21561	PPR repeat domain containing protein, putative, expressed	6.75994	2.16324e-11	1.76473e-09	14.6718	14.5826	20.2078	1.96614	1.53828	4.53152
LOC_Os01g67010	expressed protein	6.7354	7.20486e-15	1.34695e-12	33.4932	27.5875	32.8182	8.84761	4.48107	2.82292
LOC_Os04g44640	ulp1 protease family, C-terminal catalytic domain containing protein, expressed	6.70665	2.46061e-06	3.75775e-05	3.89025	5.45781	1.80593	1.0923	0.334408	0.520011
LOC_Os05g48150	transposon protein, putative, unclassified, expressed	6.68152	5.78747e-08	1.60292e-06	17.3024	13.346	5.0753	2.83997	1.8058	1.48575
LOC_Os05g30990	zinc finger protein, putative, expressed	6.67614	8.795e-06	0.000107349	1.2597	1.10862	1.08979	0.10923	0.0668816	0.371436
LOC_Os01g01890	expressed protein	6.64499	1.09946e-06	1.92998e-05	6.92835	6.31059	2.45981	0.436919	1.07011	1.04002
LOC_Os04g42570	AP2/EREBP transcription factor BABY BOOM, putative, expressed	6.63949	3.93533e-06	5.54208e-05	2.223	2.38779	1.15206	0.21846	0.334408	0.371436
LOC_Os11g37100	expressed protein	6.63909	1.90787e-06	3.06451e-05	8.81791	7.50449	2.42867	0.655379	0.869461	1.56003
LOC_Os01g36390	MCM4 - Putative minichromosome maintenance MCM complex subunit 4, expressed	6.62991	1.42445e-11	1.23254e-09	18.8214	19.9978	10.0261	3.27689	2.00645	3.04578
LOC_Os07g41350	B12D protein, putative, expressed	6.61266	8.34526e-05	0.000684008	36.6425	26.8627	24.9717	2.83997	0.334408	11.4402
LOC_Os02g43080	PPR repeat domain containing protein, putative, expressed	6.60151	1.66438e-05	0.000183276	22.6005	5.8842	38.703	1.52922	1.93957	7.5773
LOC_Os06g03710	DELLA protein SLR1, putative, expressed	6.58563	7.80993e-07	1.44766e-05	10.5593	8.18671	2.958	1.20153	1.07011	1.41146
LOC_Os11g01720	expressed protein	6.57952	4.16424e-07	8.63406e-06	2.55645	1.62029	2.39753	0.10923	0.334408	0.594298
LOC_Os10g31620	glycine-rich cell wall structural protein 2 precursor, putative, expressed	6.57732	1.20538e-05	0.000138816	8.63266	12.6638	4.79507	0.764608	0.869461	2.67434
LOC_Os04g05400	expressed protein	6.56519	1.92175e-10	1.22132e-08	6.40965	8.91158	7.06805	1.41999	1.07011	1.33717
LOC_Os10g40530	LTPL146 - Protease inhibitor/seed storage/LTP family protein precursor, expressed	6.5364	0.000115856	0.000897796	177.321	123.995	9.40331	24.3582	24.0105	6.31442
LOC_Os11g33270	glycosyl hydrolases family 16, putative, expressed	6.52429	0.00686764	0.0248458	35.9015	15.8618	0.965241	8.62915	0.40129	0.668585
LOC_Os02g42660	sphingolipid delta desaturase, putative, expressed	6.52238	1.55214e-05	0.000173065	13.8567	9.76436	2.49094	1.20153	0.936343	2.3029
LOC_Os06g49300	glycosyltransferase protein, putative, expressed	6.52198	0.000872819	0.00468105	6.55785	4.34919	0.68501	1.41999	0.468172	0.222862
LOC_Os02g48470	expressed protein	6.51083	3.85693e-06	5.45908e-05	5.59455	5.75628	1.46343	0.873838	0.601935	0.742873
LOC_Os09g32964	peroxidase precursor, putative, expressed	6.50831	2.08748e-06	3.30026e-05	8.78086	13.346	3.45619	1.74768	1.87269	0.81716
LOC_Os07g35640	expressed protein	6.48653	7.49498e-07	1.40002e-05	6.5208	5.03142	10.5865	0.546149	0.601935	2.52577
LOC_Os01g63444	expressed protein	6.48625	7.38047e-06	9.30711e-05	2.0748	2.38779	1.49457	0	0.40129	0.520011
LOC_Os11g37670	expressed protein	6.47551	1.49269e-06	2.48419e-05	13.8197	18.548	5.16871	1.74768	1.4714	3.19435
LOC_Os12g42160	kinesin motor domain containing protein, putative, expressed	6.47001	2.19833e-07	5.06742e-06	5.07585	4.9035	2.42867	0.436919	0.668816	0.965734
LOC_Os07g05470	AIR9 protein, putative, expressed	6.46892	2.96305e-20	1.66183e-17	98.1085	147.531	66.3525	19.4429	19.3957	15.4517
LOC_Os10g31864	expressed protein	6.46752	1.77318e-07	4.22737e-06	9.92941	4.09336	21.173	2.07537	2.07333	1.93147
LOC_Os02g02660	retrotransposon protein, putative, unclassified, expressed	6.46644	5.2364e-08	1.47765e-06	4.92765	3.28321	7.90875	0.764608	0.936343	1.04002
LOC_Os05g43940	O-methyltransferase, putative, expressed	6.43829	3.63757e-05	0.000347109	142.717	27.8007	44.8059	10.1584	3.00967	24.0691
LOC_Os12g24320	ATPase 3, putative, expressed	6.43119	2.91524e-10	1.7256e-08	123.673	60.4196	298.602	39.9781	25.1475	19.9833
LOC_Os10g40810	GATA zinc finger domain containing protein, expressed	6.42975	6.56582e-07	1.24723e-05	23.6009	16.7572	4.26574	2.83997	2.47462	2.52577
LOC_Os06g09920	expressed protein	6.42479	7.29082e-06	9.21997e-05	1.3338	1.1939	1.30775	0.436919	0.200645	0.0742873
LOC_Os11g37870	stripe rust resistance protein Yr10, putative, expressed	6.42425	2.54965e-06	3.84142e-05	2.26005	6.31059	4.67052	0.327689	1.33763	0.520011
LOC_Os12g04320	sulfotransferase domain containing protein, expressed	6.41943	4.89935e-12	4.86336e-10	15.524	25.7967	11.9565	3.27689	2.67527	3.34293
LOC_Os11g45970	NBS-LRR disease resistance protein, putative, expressed	6.41163	2.925e-09	1.22653e-07	20.5998	16.075	12.0499	1.31076	3.94602	3.04578
LOC_Os12g01560	PMR5, putative, expressed	6.40603	4.36207e-10	2.45876e-08	35.1975	41.36	14.4786	7.86454	4.54795	3.86294
LOC_Os08g32600	STE_MEKK_ste11_MAP3K.21 - STE kinases include homologs to sterile 7, sterile 11 and sterile 20 from yeast, expressed	6.40434	5.97781e-08	1.64952e-06	9.07726	8.74102	3.82983	1.0923	0.869461	1.78289
LOC_Os01g15540	kinesin motor domain containing protein, putative, expressed	6.39204	2.87404e-06	4.24318e-05	9.00316	10.5319	4.57711	0.21846	1.87269	1.93147
LOC_Os02g57140	expressed protein	6.39037	4.05561e-08	1.18933e-06	13.9679	12.6212	5.13757	0.983068	2.20709	2.22862
LOC_Os01g59570	senescence-induced receptor-like serine/threonine-protein kinase precursor, putative, expressed	6.37683	5.24197e-20	2.67269e-17	73.9148	42.767	74.0745	8.84761	13.3094	11.1431
LOC_Os11g30650	retrotransposon protein, putative, unclassified, expressed	6.3588	0.000275476	0.00183492	1.14855	1.36445	2.08617	0	0.0668816	0.668585
LOC_Os03g23960	IQ calmodulin-binding motif family protein, putative, expressed	6.34846	9.71749e-06	0.000116704	13.0416	10.7877	2.33526	2.29383	1.40451	1.04002
LOC_Os03g02290	kinesin motor domain containing protein, putative, expressed	6.34001	9.00358e-08	2.38192e-06	8.85496	8.48519	3.45619	1.41999	0.869461	1.41146
LOC_Os07g44090	myb-related protein Hv33, putative, expressed	6.33524	1.56466e-05	0.000174288	7.44705	7.54713	2.05503	2.07537	0.668816	0.445724
LOC_Os06g48160	glycosyl hydrolases family 16, putative, expressed	6.33024	0.000134615	0.0010206	27.6023	23.7926	1.61911	4.91534	2.87591	1.85718
LOC_Os06g45990	patellin-5, putative, expressed	6.32121	4.09918e-09	1.64805e-07	32.7152	24.4749	8.22012	3.82304	4.48107	3.34293
LOC_Os08g19310	pentatricopeptide repeat domain containing protein, putative, expressed	6.32002	8.32639e-08	2.21846e-06	4.77945	3.58169	6.32077	0.327689	0.735698	1.41146
LOC_Os03g59340	CESA2 - cellulose synthase, expressed	6.31969	2.47153e-15	4.77985e-13	25.3422	27.1611	24.2867	7.09994	2.87591	4.01151
LOC_Os02g43740	AGC_PVPK_like_kin82y.6 - ACG kinases include homologs to PKA, PKG and PKC, expressed	6.31385	1.08454e-06	1.90678e-05	5.4093	6.8649	2.49094	0.21846	1.13699	1.11431
LOC_Os03g20450	expressed protein	6.30556	1.06927e-07	2.76678e-06	5.14995	3.75224	2.83345	1.20153	0.468172	0.520011
LOC_Os05g40050	receptor-like protein kinase 2 precursor, putative, expressed	6.30218	1.21191e-06	2.08497e-05	10.7075	12.7065	2.83345	1.74768	1.60516	1.33717
LOC_Os07g32340	retrotransposon protein, putative, unclassified, expressed	6.30042	8.0653e-17	2.10392e-14	24.0825	33.7275	25.7813	3.93227	4.41419	6.31442
LOC_Os03g49260	lipoxygenase, putative, expressed	6.29436	1.39864e-26	2.41362e-23	76.3601	86.0458	104.526	20.426	15.851	11.8117
LOC_Os04g34490	nodulin, putative, expressed	6.28559	8.87316e-06	0.000108185	2.70465	3.79488	1.7748	1.0923	0.133763	0.371436
LOC_Os05g31040	cytokinin dehydrogenase precursor, putative, expressed	6.27042	4.82241e-07	9.70278e-06	2.92695	2.7289	3.23823	0.10923	0.40129	0.965734
LOC_Os12g17530	expressed protein	6.26849	1.11698e-05	0.000130989	4.5942	4.22127	1.58798	0.764608	0.735698	0.371436
LOC_Os03g24880	PPR repeat containing protein, expressed	6.2571	2.94166e-08	9.11508e-07	5.4093	3.75224	6.28963	0.436919	0.80258	1.41146
LOC_Os08g33300	cytochrome P450 72A1, putative, expressed	6.2543	1.326e-06	2.2434e-05	2.223	2.25987	1.71252	0.21846	0.668816	0.148575
LOC_Os06g30950	transporter-related, putative, expressed	6.25362	1.51096e-08	5.09729e-07	21.7854	22.8546	6.91237	3.82304	1.87269	3.64008
LOC_Os03g11540	RPA1B - Putative single-stranded DNA binding complex subunit 1, expressed	6.25266	8.36054e-09	3.05473e-07	29.7512	28.0139	11.5518	5.57072	3.34408	3.71436
LOC_Os10g40510	LTPL144 - Protease inhibitor/seed storage/LTP family protein precursor, expressed	6.24725	2.47662e-07	5.59522e-06	565.198	697.363	220.106	110.431	134.165	26.372
LOC_Os01g16770	expansin precursor, putative, expressed	6.24094	6.41683e-05	0.000553342	15.0053	9.21005	2.52208	2.73074	1.20387	1.04002
LOC_Os04g25980	cytokinin-O-glucosyltransferase 2, putative, expressed	6.23986	7.13591e-05	0.000604787	2.18595	1.53501	1.61911	0.873838	0.133763	0.0742873
LOC_Os09g30190	receptor-like protein kinase 2 precursor, putative, expressed	6.22093	1.16396e-11	1.05072e-09	56.4272	50.1863	20.706	9.50299	6.82193	6.90871
LOC_Os07g01400	peroxidase precursor, putative, expressed	6.21666	6.94489e-06	8.85585e-05	5.81685	5.24461	1.93048	1.20153	0.468172	0.742873
LOC_Os01g59120	cyclin, putative, expressed	6.21373	7.76171e-10	4.09709e-08	22.0818	25.5408	9.83923	3.71381	3.34408	3.34293
LOC_Os10g02650	PPR repeat containing protein, expressed	6.20753	2.83677e-07	6.28234e-06	3.29745	2.47307	5.01303	0.546149	0.40129	0.965734
LOC_Os01g20880	OsWAK3 - OsWAK receptor-like cytoplasmic kinase OsWAK-RLCK, expressed	6.2014	8.39002e-08	2.23276e-06	3.59385	3.79488	5.97827	0.546149	0.535053	1.26288
LOC_Os02g48060	helix-loop-helix DNA-binding domain containing protein, expressed	6.19191	0.00010167	0.000808163	2.5935	3.24057	1.02751	0.436919	0.200645	0.594298
LOC_Os01g58960	cytochrome P450, putative, expressed	6.17719	8.07504e-09	2.96976e-07	6.0021	4.136	7.65965	0.983068	0.80258	1.41146
LOC_Os07g48030	peroxidase precursor, putative, expressed	6.17087	2.89031e-08	9.00104e-07	70.395	102.078	24.6915	12.5614	16.7204	6.83443
LOC_Os03g46920	expressed protein	6.15756	6.03066e-08	1.66002e-06	14.8571	12.2801	5.13757	1.41999	2.14021	2.22862
LOC_Os06g06000	expressed protein	6.15671	4.84464e-09	1.89676e-07	10.6704	7.97352	11.3027	0.764608	2.40774	2.08004
LOC_Os11g43420	LZ-NBS-LRR class RGA, putative, expressed	6.15551	6.41249e-08	1.74585e-06	4.2978	5.58573	2.89572	0.546149	0.668816	1.04002
LOC_Os07g01860	expressed protein	6.11746	1.12927e-09	5.48356e-08	26.8242	20.8505	8.12671	4.15073	3.00967	3.19435
LOC_Os06g28670	polygalacturonase, putative, expressed	6.11375	3.71849e-05	0.000353073	3.29745	2.13196	1.12092	0.436919	0.601935	0.148575
LOC_Os08g36310	cytochrome P450, putative, expressed	6.10275	1.63544e-10	1.0543e-08	11.5226	6.77962	12.6727	1.52922	2.07333	2.00576
LOC_Os07g13980	glucose-1-phosphate adenylyltransferase large subunit, putative, expressed	6.09764	7.93189e-07	1.46697e-05	3.4827	3.66696	1.93048	0.21846	0.535053	0.81716
LOC_Os04g23760	lectin protein kinase family protein, putative, expressed	6.09306	1.28344e-12	1.47754e-10	24.1937	12.9623	19.9898	3.82304	4.07978	2.67434
LOC_Os08g39870	Os8bglu28 - beta-glucosidase homologue, similar to Os4bglu12 exoglucanase, expressed	6.09175	2.21062e-06	3.44875e-05	5.14995	9.03949	6.53873	2.62151	0.80258	0.594298
LOC_Os03g17960	expressed protein	6.08099	3.65739e-08	1.09986e-06	9.81826	10.276	4.32802	1.0923	1.53828	1.78289
LOC_Os02g20210	disease resistance protein RGA1, putative, expressed	6.06506	6.46807e-06	8.36338e-05	1.0374	1.1939	1.80593	0.327689	0.133763	0.297149
LOC_Os04g54810	beta-D-xylosidase, putative, expressed	6.06249	1.23106e-07	3.1101e-06	39.7547	44.8137	8.87399	5.89841	5.95247	5.49726
LOC_Os11g04220	HEAT repeat family protein, putative, expressed	6.06239	1.76445e-07	4.21551e-06	14.9682	11.2994	27.3381	1.85691	1.53828	6.24013
LOC_Os04g33460	1,4-alpha-glucan-branching enzyme 2, chloroplast precursor, putative, expressed	6.03918	4.45722e-08	1.28857e-06	5.74275	4.86086	4.73279	0.873838	0.535053	1.41146
LOC_Os04g11840	expressed protein	6.03523	0.000420127	0.00258741	1.2597	1.36445	1.68139	0	0.200645	0.520011
LOC_Os05g47540	CPuORF26 - conserved peptide uORF-containing transcript, expressed	6.03026	4.50607e-06	6.19039e-05	18.3398	17.61	6.56987	0.764608	3.41096	3.4915
LOC_Os02g38572	NA	6.02919	0.000139629	0.00105292	4.85355	3.9228	6.75669	0	0.40129	2.3029
LOC_Os08g35510	cytochrome P450, putative, expressed	6.02242	1.49957e-06	2.49381e-05	4.446	3.11266	3.48732	1.52922	0.40129	0.297149
LOC_Os08g14230	villin, putative, expressed	6.0017	8.49804e-07	1.55375e-05	22.4894	14.5826	20.2389	1.0923	1.8058	7.42873
LOC_Os12g32620	OsWLIM1 - LIM domain protein, putative actin-binding protein and transcription factor, expressed	5.99802	0.000141327	0.00106251	22.8228	19.6566	2.64663	4.91534	1.93957	1.85718
LOC_Os11g28360	ubiquitin carboxyl-terminal hydrolase 5, putative, expressed	5.96104	1.40097e-07	3.45758e-06	5.59455	3.79488	6.75669	0.655379	0.735698	1.56003
LOC_Os07g22580	rhoGAP domain containing protein, expressed	5.9586	7.76072e-06	9.69939e-05	7.2618	7.88824	1.80593	1.31076	0.869461	1.04002
LOC_Os09g12970	plant protein of unknown function domain containing protein, expressed	5.95628	1.42375e-07	3.5048e-06	15.3017	18.3775	6.19622	2.9492	1.40451	3.19435
LOC_Os06g41640	CC-NBS-LRR protein, putative, expressed	5.94468	0.000496332	0.00295351	3.7791	2.13196	5.0753	0.10923	0.133763	1.70861
LOC_Os03g02970	Dicer, putative, expressed	5.92956	5.43709e-12	5.30329e-10	32.9745	24.3469	35.6516	3.49535	4.34731	9.36019
LOC_Os02g53690	growth regulating factor protein, putative, expressed	5.92818	2.15879e-05	0.000226415	11.3373	9.97756	2.52208	2.07537	0.80258	1.70861
LOC_Os04g41710	expressed protein	5.92166	6.06718e-05	0.000527562	4.11255	2.89946	1.02751	0.327689	0.40129	0.742873
LOC_Os06g06440	ABC transporter, ATP-binding protein, putative, expressed	5.91285	3.26391e-06	4.73933e-05	12.4118	6.14003	9.40331	0.983068	0.535053	3.64008
LOC_Os01g45990	potassium channel AKT1, putative, expressed	5.90569	9.18007e-17	2.36719e-14	183.62	93.8061	204.538	21.7367	32.3707	36.5493
LOC_Os04g10650	CDT1A - Putative DNA replication initiation protein, expressed	5.90034	1.6417e-06	2.69619e-05	4.1496	3.36849	1.55684	0.764608	0.468172	0.520011
LOC_Os08g36570	F-box protein, putative, expressed	5.89557	2.47843e-05	0.000253423	4.1496	4.30655	1.7748	0.983068	0.200645	0.81716
LOC_Os08g42700	resistance protein, putative, expressed	5.8948	1.79931e-06	2.92505e-05	2.964	2.21723	1.80593	0.10923	0.735698	0.371436
LOC_Os02g43130	kinesin motor domain containing protein, expressed	5.89431	7.53081e-13	9.23203e-11	18.1916	27.3743	16.16	2.9492	3.54473	5.05153
LOC_Os08g09810	WRKY106, expressed	5.89345	3.21323e-07	6.96883e-06	4.1496	2.64363	2.1173	0.546149	0.535053	0.594298
LOC_Os05g14590	MCM6 - Putative minichromosome maintenance MCM complex subunit 6, expressed	5.88962	3.41962e-10	1.96887e-08	16.9689	15.2222	7.93988	2.29383	2.47462	2.82292
LOC_Os07g31750	chalcone synthase, putative, expressed	5.88934	0.00155629	0.0074682	3.6309	1.62029	1.08979	0.10923	0.0668816	0.965734
LOC_Os01g02110	helix-loop-helix DNA-binding domain containing protein, expressed	5.88341	0.00721228	0.0258673	4.55715	1.9614	0.498189	1.41999	0	0.0742873
LOC_Os08g43390	cytochrome P450, putative, expressed	5.88033	2.03307e-10	1.27402e-08	29.0102	26.0099	18.9934	4.58765	7.49074	2.08004
LOC_Os12g29710	NBS-LRR disease resistance protein, putative, expressed	5.87633	7.31184e-13	9.01285e-11	28.1951	20.5094	17.9037	4.0415	5.01612	3.64008
LOC_Os12g40860	Leucine Rich Repeat family protein, expressed	5.86903	2.39411e-08	7.60759e-07	11.5967	13.6872	5.97827	1.96614	1.60516	2.37719
LOC_Os05g26914	NA	5.86529	0.000531898	0.00312045	16.7837	12.3653	23.7574	0	2.67527	6.983
LOC_Os05g30820	protein kinase, putative, expressed	5.86389	2.10287e-05	0.000221171	3.00105	3.45377	1.89934	0.10923	0.267527	1.11431
LOC_Os04g20260	UDP-glucoronosyl and UDP-glucosyl transferase, putative, expressed	5.85718	8.10208e-05	0.000667507	4.2237	1.53501	2.55322	0.764608	0.200645	0.668585
LOC_Os04g46140	transferase family protein, putative, expressed	5.85182	2.58684e-05	0.000262237	2.77875	7.0781	1.61911	0.873838	0.80258	0.520011
LOC_Os02g58390	inactive receptor kinase At2g26730 precursor, putative, expressed	5.8417	1.66496e-05	0.000183276	3.2604	3.36849	1.33888	0.327689	0.40129	0.742873
LOC_Os06g06802	retrotransposon protein, putative, unclassified, expressed	5.8361	2.67805e-06	3.99806e-05	5.14995	2.81418	5.29326	1.63845	0.535053	0.520011
LOC_Os05g35070	DUF630/DUF632 domains containing protein, putative, expressed	5.83465	1.93712e-06	3.09745e-05	3.81615	4.86086	2.49094	0.546149	0.869461	0.668585
LOC_Os05g50910	extra-large G-protein-related, putative, expressed	5.83306	2.10862e-09	9.2392e-08	25.5645	23.3662	9.46559	4.25996	2.27398	4.75438
LOC_Os04g49860	DNA2 - Putative DNA replication helicase 2 protein, expressed	5.83061	2.50153e-07	5.62942e-06	4.03845	2.9421	3.05141	1.0923	0.267527	0.668585
LOC_Os02g48360	pyrophosphate--fructose 6-phosphate 1-phosphotransferase subunit alpha, putative, expressed	5.82949	2.72902e-06	4.06256e-05	70.1727	36.5844	7.65965	8.84761	6.35376	7.13158
LOC_Os04g34600	abscisic stress-ripening, putative, expressed	5.82412	0.00017249	0.00124626	65.8749	14.8811	17.9971	3.05843	1.53828	14.0403
LOC_Os03g56070	expressed protein	5.80928	1.1102e-06	1.94398e-05	7.5582	7.03546	3.08254	1.0923	1.40451	0.891447
LOC_Os06g51110	cyclin, putative, expressed	5.79387	1.05612e-06	1.86248e-05	14.5977	12.4506	3.79869	1.85691	1.93957	2.15433
LOC_Os12g41200	KIP1, putative, expressed	5.78975	1.68864e-17	4.98459e-15	59.9469	55.4309	31.6661	10.4861	8.49397	9.65734
LOC_Os02g28850	Kinesin motor domain domain containing protein, expressed	5.78694	4.06943e-08	1.19182e-06	8.29921	6.99282	3.8921	1.41999	1.20387	1.11431
LOC_Os07g05370	TKL_IRAK_CrRLK1L-1.15 - The CrRLK1L-1 subfamily has homology to the CrRLK1L homolog, expressed	5.78691	2.41716e-06	3.69895e-05	5.7798	4.73294	1.93048	0.436919	1.13699	0.742873
LOC_Os01g70560	expressed protein	5.78443	4.56186e-06	6.25172e-05	8.33626	8.10143	2.58435	0.655379	1.13699	1.78289
LOC_Os12g15920	laccase precursor protein, putative, expressed	5.78148	6.06466e-10	3.2943e-08	36.4202	47.8411	17.8103	9.39376	5.01612	5.72012
LOC_Os12g36810	polygalacturonase, putative, expressed	5.77727	3.40049e-05	0.000327551	19.4142	13.346	2.21071	2.1846	3.07656	1.56003
LOC_Os06g04370	expressed protein	5.77682	9.31014e-07	1.67762e-05	2.92695	4.22127	2.17958	0.873838	0.601935	0.371436
LOC_Os03g07810	expressed protein	5.77298	1.15063e-05	0.000134095	6.11325	4.09336	1.68139	0.655379	0.80258	0.81716
LOC_Os06g15620	GASR7 - Gibberellin-regulated GASA/GAST/Snakin family protein precursor, expressed	5.76901	9.20391e-06	0.000111611	36.6425	22.1297	7.62852	2.62151	3.81225	6.31442
LOC_Os10g32110	exostosin family domain containing protein, expressed	5.7672	6.37761e-06	8.26547e-05	2.92695	4.09336	1.7748	0.436919	0.334408	0.891447
LOC_Os01g12940	phosphorylase domain containing protein, putative, expressed	5.75889	0.000164855	0.00119804	6.8172	3.02738	1.15206	1.0923	0.668816	0.445724
LOC_Os02g57090	anthranilate phosphoribosyltransferase, putative, expressed	5.75688	2.71067e-06	4.03792e-05	2.03775	2.25987	1.61911	0.436919	0.267527	0.445724
LOC_Os08g14950	receptor-like protein kinase 2 precursor, putative, expressed	5.7541	0.000159039	0.00116331	6.7431	2.68627	7.28601	0.10923	2.47462	0.520011
LOC_Os01g24570	fruit bromelain precursor, putative, expressed	5.75228	2.91661e-09	1.2253e-07	12.5229	15.2222	17.4989	1.31076	5.01612	2.22862
LOC_Os12g31160	MLA10, putative, expressed	5.75047	1.52297e-05	0.000170236	6.2985	6.18267	1.40116	0.983068	1.20387	0.520011
LOC_Os04g33840	pentatricopeptide, putative, expressed	5.74636	9.26643e-05	0.000746438	1.4079	1.1939	1.55684	0	0.0668816	0.668585
LOC_Os08g39550	polygalacturonase inhibitor 2 precursor, putative, expressed	5.73254	2.5742e-06	3.87062e-05	7.4841	8.91158	3.3005	2.40306	0.735698	0.891447
LOC_Os08g29200	BURP domain containing protein, expressed	5.73156	1.36741e-05	0.000155324	10.9668	14.6679	2.958	1.41999	3.07656	1.04002
LOC_Os05g48270	auxin-responsive protein, putative, expressed	5.7294	1.35753e-07	3.36517e-06	31.826	37.9488	9.21649	7.86454	4.61483	3.34293
LOC_Os11g07840	expressed protein	5.72188	1.95668e-05	0.000208914	1.5561	1.02334	1.93048	0.21846	0.40129	0.222862
LOC_Os07g03820	lectin-like receptor kinase, putative, expressed	5.71785	3.50155e-08	1.0601e-06	8.29921	4.73294	8.99854	1.0923	1.07011	2.08004
LOC_Os04g58180	WD-40 repeat family protein, putative, expressed	5.71458	1.38424e-12	1.57302e-10	14.1161	12.3227	12.3924	2.40306	2.94279	2.22862
LOC_Os11g17970	POT family protein, expressed	5.69753	0.00339483	0.0141167	3.66795	4.60503	0.87183	1.74768	0	0.222862
LOC_Os01g49600	expressed protein	5.69572	0.000206155	0.00144845	1.22265	1.44973	2.92686	0.327689	0.735698	0
LOC_Os02g55890	inorganic H+ pyrophosphatase, putative, expressed	5.68669	1.71327e-09	7.73349e-08	1246.7	368.53	434.483	105.407	121.725	176.804
LOC_Os09g20030	disease resistance RPP13-like protein 1, putative, expressed	5.68622	0.000245641	0.00167143	9.59596	2.08932	19.0557	1.31076	0.735698	3.86294
LOC_Os04g53496	NBS-LRR disease resistance protein, putative, expressed	5.68621	2.38985e-07	5.44639e-06	6.2244	3.58169	6.41418	0.873838	0.936343	1.33717
LOC_Os06g45800	PAP/25A associated domain containing protein, putative, expressed	5.67723	1.69458e-08	5.61539e-07	14.042	12.0669	18.7132	1.41999	1.8058	5.34868
LOC_Os09g36820	MCM10 - Putative minichromosome maintenance MCM protein 10, expressed	5.67663	9.04016e-05	0.000731099	5.1129	4.17863	1.02751	0.873838	0.668816	0.520011
LOC_Os03g10800	BTBN4 - Bric-a-Brac, Tramtrack, Broad Complex BTB domain with non-phototropic hypocotyl 3 NPH3 domain, expressed	5.66418	2.08668e-08	6.74533e-07	22.8599	19.9978	6.44532	3.27689	3.61161	2.8972
LOC_Os03g06510	KIP1, putative, expressed	5.66108	3.67746e-08	1.10026e-06	25.7498	15.3074	6.94351	2.83997	3.00967	3.64008
LOC_Os04g15840	expansin precursor, putative, expressed	5.65454	0.00217918	0.00981683	20.6739	13.9004	1.40116	5.78918	0.869461	0.891447
LOC_Os07g41200	expressed protein	5.63901	1.03455e-09	5.15756e-08	18.488	15.3501	8.74944	2.73074	2.67527	3.04578
LOC_Os04g41510	serine/threonine-protein kinase GCN2, putative, expressed	5.63888	6.52904e-06	8.4228e-05	13.4121	9.46589	16.2534	0.546149	1.40451	5.49726
LOC_Os09g20980	RING-H2 finger protein, putative, expressed	5.63881	7.79773e-05	0.000648385	4.03845	4.60503	1.30775	1.31076	0.334408	0.445724
LOC_Os06g06610	expressed protein	5.61667	9.61086e-06	0.000115485	3.9273	1.32181	1.65025	0.436919	0.334408	0.594298
LOC_Os03g59650	BRCA1 C Terminus domain containing protein, expressed	5.61594	6.16707e-07	1.19064e-05	5.0388	7.8456	3.02027	1.20153	0.936343	1.04002
LOC_Os02g51720	expressed protein	5.60931	2.54243e-05	0.000258553	10.8927	12.4933	3.58073	2.83997	1.20387	1.48575
LOC_Os09g11440	expressed protein	5.60603	0.000173587	0.00125217	3.9273	3.58169	1.02751	0.983068	0.200645	0.594298
LOC_Os03g45760	expressed protein	5.6032	6.016e-06	7.86435e-05	8.52151	6.01212	2.74004	0.983068	1.4714	0.965734
LOC_Os12g18100	transposon protein, putative, CACTA, En/Spm sub-class, expressed	5.60062	2.62761e-06	3.94176e-05	5.52045	4.26391	7.62852	0.436919	0.668816	2.22862
LOC_Os01g07150	expressed protein	5.58909	0.00463295	0.0181262	4.18665	3.41113	0.373642	1.31076	0.334408	0.0742873
LOC_Os01g54620	CESA4 - cellulose synthase, expressed	5.5841	2.20661e-08	7.10231e-07	83.9924	138.62	38.0492	31.3489	14.1789	8.32017
LOC_Os11g14020	transposon protein, putative, unclassified, expressed	5.57511	1.57321e-07	3.8155e-06	2.8158	3.88016	2.64663	0.655379	0.468172	0.742873
LOC_Os10g36390	monocopper oxidase, putative, expressed	5.56784	7.57931e-07	1.41155e-05	3.07515	3.88016	2.02389	0.873838	0.601935	0.371436
LOC_Os02g21580	PPR repeat containing protein, expressed	5.56625	2.45415e-05	0.000251514	1.51905	1.10862	1.37002	0	0.200645	0.520011
LOC_Os08g15010	retrotransposon protein, putative, unclassified, expressed	5.56077	1.49454e-05	0.000167979	1.29675	1.1939	1.49457	0	0.267527	0.445724
LOC_Os10g06090	OsWAK104 - OsWAK receptor-like protein kinase, expressed	5.55463	4.86973e-05	0.000441226	1.482	4.73294	7.34829	1.63845	0.601935	0.594298
LOC_Os04g38430	nodulin, putative, expressed	5.55412	0.000231478	0.00159392	7.4841	5.8842	2.24185	2.40306	0.735698	0.222862
LOC_Os10g25090	STRUBBELIG-RECEPTOR FAMILY 6 precursor, putative, expressed	5.55154	4.06196e-12	4.09562e-10	60.762	64.8541	27.4938	14.4183	8.49397	8.54303
LOC_Os07g15320	leaf senescence related protein, putative, expressed	5.54952	1.09697e-05	0.00012898	3.4086	4.6903	1.89934	0.546149	0.535053	0.891447
LOC_Os03g11400	targeting protein-related, putative, expressed	5.53856	2.75384e-05	0.00027482	5.37225	5.54309	1.55684	1.0923	0.869461	0.594298
LOC_Os01g06280	TKL_IRAK_CrRLK1L-1.4 - The CrRLK1L-1 subfamily has homology to the CrRLK1L homolog, expressed	5.52686	2.27555e-05	0.000236578	22.23	15.6059	41.0072	2.07537	2.00645	11.366
LOC_Os03g43400	OsIAA11 - Auxin-responsive Aux/IAA gene family member, expressed	5.51721	9.07446e-07	1.64091e-05	16.8948	15.947	4.73279	3.60458	1.8058	2.37719
LOC_Os12g44090	leucine-rich repeat family protein, putative, expressed	5.51298	7.01504e-06	8.92657e-05	6.8172	7.50449	2.42867	1.63845	0.80258	1.04002
LOC_Os12g37400	MCM7 - Putative minichromosome maintenance MCM complex subunit 7, expressed	5.51069	2.05959e-08	6.67699e-07	13.0787	11.8537	6.16509	2.40306	1.13699	2.82292
LOC_Os11g29380	MCM2 - Putative minichromosome maintenance MCM complex subunit 2, expressed	5.50726	2.39464e-12	2.54604e-10	21.0815	23.8353	13.2643	4.47842	3.34408	4.0858
LOC_Os03g57780	protein kinase, putative, expressed	5.50276	3.38248e-07	7.2671e-06	9.04021	8.14407	3.42505	1.41999	1.13699	1.63432
LOC_Os07g34580	glycosyl hydrolases family 16, putative, expressed	5.49953	2.39429e-05	0.000246054	28.6767	18.079	4.29688	5.1338	2.47462	3.04578
LOC_Os10g40614	LTPL147 - Protease inhibitor/seed storage/LTP family protein precursor, expressed	5.48514	5.23723e-06	7.03125e-05	47.7204	37.693	9.93264	3.60458	8.0258	7.65159
LOC_Os06g17490	expressed protein	5.47204	3.04038e-05	0.000297721	7.59525	7.46185	2.45981	1.31076	1.4714	0.81716
LOC_Os02g10020	Mad3/BUB1 homology region 1 domain containing protein, expressed	5.47049	1.38475e-06	2.32179e-05	7.44705	7.88824	2.89572	1.31076	0.936343	1.48575
LOC_Os11g13990	AAA-type ATPase family protein, putative, expressed	5.46559	7.97125e-10	4.1569e-08	12.7082	12.5359	6.78782	2.51228	1.87269	2.22862
LOC_Os03g46560	RPD1, putative, expressed	5.45879	2.10972e-05	0.000221683	2.3712	2.68627	2.39753	0.21846	0.267527	0.965734
LOC_Os06g46500	monocopper oxidase, putative, expressed	5.45866	5.70852e-05	0.000503597	26.0091	15.0943	3.64301	2.29383	4.28043	2.60005
LOC_Os07g10230	glucosyltransferase, putative, expressed	5.45324	1.87612e-05	0.000201344	4.92765	3.41113	1.96162	1.20153	0.267527	0.742873
LOC_Os01g56330	TKL_IRAK_CrRLK1L-1.5 - The CrRLK1L-1 subfamily has homology to the CrRLK1L homolog, expressed	5.44463	1.00484e-07	2.61515e-06	34.9752	23.1957	8.81172	7.3184	3.61161	3.26864
LOC_Os05g48890	fasciclin domain containing protein, expressed	5.4282	7.26464e-05	0.000612688	69.617	55.772	8.12671	13.8722	8.36021	6.01727
LOC_Os11g47510	glycosyl hydrolase, putative, expressed	5.38934	0.000382917	0.00240491	7.1136	6.82226	17.3432	2.62151	0.0668816	3.78865
LOC_Os07g40224	expressed protein	5.3848	1.35942e-06	2.28615e-05	4.48305	3.96544	8.3758	0.436919	1.27075	1.63432
LOC_Os01g47900	S-locus-like receptor protein kinase, putative, expressed	5.38288	4.29762e-08	1.24887e-06	7.7064	4.60503	6.07168	1.31076	1.4714	1.04002
LOC_Os04g28820	retrotransposon protein, putative, unclassified, expressed	5.37977	9.98913e-06	0.000119454	4.26075	3.7096	3.05141	0.21846	0.468172	1.48575
LOC_Os07g42420	3-oxoacyl-synthase, putative, expressed	5.37579	7.52201e-06	9.44314e-05	18.3768	12.408	3.36277	1.52922	2.67527	2.82292
LOC_Os06g12310	aquaporin protein, putative, expressed	5.37309	4.82188e-06	6.54411e-05	44.7935	48.566	10.5242	9.1753	9.22967	3.64008
LOC_Os08g40380	sulfotransferase domain containing protein, expressed	5.36571	0.000143574	0.0010758	3.4086	8.0588	1.86821	1.85691	0.468172	0.594298
LOC_Os04g31960	thiamine pyrophosphate enzyme, C-terminal TPP binding domain containing protein, expressed	5.35823	8.09926e-10	4.18195e-08	18.488	10.3613	12.2056	1.74768	2.87591	3.78865
LOC_Os07g45074	FAT domain-containing protein, putative, expressed	5.35444	5.45425e-05	0.000485751	4.8906	1.91876	12.9529	1.20153	1.4714	1.41146
LOC_Os01g36590	nodulin, putative, expressed	5.31104	1.70572e-06	2.79315e-05	4.85355	2.21723	3.36277	0.436919	0.869461	0.81716
LOC_Os06g01966	auxin-induced protein 5NG4, putative, expressed	5.3081	4.33476e-06	5.98437e-05	4.48305	3.36849	1.93048	1.0923	0.601935	0.445724
LOC_Os07g47790	AP2 domain containing protein, expressed	5.30356	0.00108451	0.00557257	30.344	16.544	17.6857	1.0923	0.468172	11.5888
LOC_Os04g55620	receptor kinase, putative, expressed	5.30285	9.91223e-05	0.000791356	6.55785	6.22531	2.05503	0.764608	1.87269	0.445724
LOC_Os08g36760	remorin C-terminal domain containing protein, putative, expressed	5.30224	4.22226e-05	0.000391738	6.0762	8.74102	1.5257	1.31076	1.33763	0.81716
LOC_Os03g18630	receptor-like kinase RHG1, putative, expressed	5.28413	1.03664e-06	1.83262e-05	21.3779	14.5826	5.23098	3.05843	3.21032	2.52577
LOC_Os02g55160	expressed protein	5.28263	0.00191176	0.00883021	6.4467	3.96544	11.2092	0	0.468172	3.86294
LOC_Os03g20780	ethylene-insensitive 3, putative, expressed	5.27857	0.00138827	0.00680903	24.9347	4.30655	11.7074	3.16766	3.47785	2.15433
LOC_Os10g26560	expressed protein	5.26343	1.18143e-05	0.000136619	3.3345	2.7289	1.58798	0.436919	0.267527	0.891447
LOC_Os05g31750	annexin, putative, expressed	5.25957	5.79564e-05	0.00051028	23.3045	38.5884	4.35915	8.62915	3.34408	2.60005
LOC_Os01g57340	rp1, putative, expressed	5.25864	3.40653e-06	4.91145e-05	8.89201	8.31463	2.42867	1.20153	1.60516	1.33717
LOC_Os11g28530	terpene synthase, putative, expressed	5.24698	0.000152977	0.00112817	5.7057	4.94614	16.2845	0.436919	0.735698	4.30866
LOC_Os05g02820	protein transport protein-related, putative, expressed	5.24496	5.04936e-11	3.72623e-09	44.5341	47.031	19.1803	11.1414	6.35376	6.61157
LOC_Os07g47990	peroxidase precursor, putative, expressed	5.24398	2.30469e-05	0.000239146	225.412	361.239	43.7472	77.007	46.6165	15.006
LOC_Os01g24470	PHS1, putative, expressed	5.23627	5.21708e-05	0.000468535	1.1856	1.57765	1.05865	0.327689	0.40129	0.0742873
LOC_Os04g30690	NBS type disease resistance protein, putative, expressed	5.23417	6.86345e-05	0.000585678	1.4079	1.23653	1.49457	0.10923	0.267527	0.445724
LOC_Os06g07914	hydroxylase, putative, expressed	5.23297	7.60833e-05	0.000636648	5.22405	4.05072	1.99276	0.436919	1.00322	0.891447
LOC_Os07g11050	IPP transferase, putative, expressed	5.2267	1.30829e-05	0.000149441	2.2971	1.66293	1.33888	0.327689	0.334408	0.445724
LOC_Os07g05190	leucine-rich repeat family protein, putative, expressed	5.21977	1.54021e-07	3.74356e-06	12.2265	11.5978	5.01303	1.96614	2.27398	1.93147
LOC_Os03g02240	AT-GTL1, putative, expressed	5.21832	2.26661e-06	3.52141e-05	20.6369	18.548	4.39029	4.47842	2.40774	2.67434
LOC_Os05g11980	timeless protein, expressed	5.21755	4.07417e-06	5.7018e-05	4.33485	2.89946	2.05503	0.983068	0.334408	0.742873
LOC_Os02g24270	retrotransposon protein, putative, unclassified, expressed	5.21213	4.99485e-06	6.74621e-05	6.5949	4.17863	2.42867	1.52922	0.601935	0.81716
LOC_Os11g20090	O-methyltransferase, putative, expressed	5.21053	7.23063e-11	5.10886e-09	282.136	145.357	115.953	43.255	22.0709	52.1497
LOC_Os05g04470	peroxidase precursor, putative, expressed	5.20753	4.30392e-06	5.94912e-05	34.3454	21.746	7.00578	4.91534	3.94602	4.82867
LOC_Os12g06980	SAP domain containing protein, expressed	5.20594	1.40282e-09	6.58562e-08	15.1164	18.9318	9.02967	3.93227	3.00967	2.45148
LOC_Os07g10240	anthocyanidin 3-O-glucosyltransferase, putative, expressed	5.20214	0.000822268	0.00446737	6.48375	2.98474	1.05865	1.52922	0.200645	0.668585
LOC_Os03g46330	pattern formation protein EMB30, putative, expressed	5.19858	1.25507e-07	3.153e-06	39.1248	34.026	47.1411	3.49535	4.81548	16.8632
LOC_Os10g31930	shugoshin-1, putative, expressed	5.19433	0.000122838	0.000943106	3.66795	2.81418	1.33888	0.327689	0.334408	0.965734
LOC_Os12g41230	tesmin/TSO1-like CXC domain containing protein, expressed	5.1934	2.29455e-11	1.85833e-09	38.495	45.1122	19.0869	9.06607	5.35053	7.94874
LOC_Os01g55280	expressed protein	5.18796	9.15678e-08	2.41674e-06	8.44741	7.80296	4.67052	1.0923	1.40451	1.93147
LOC_Os03g63600	tetraspanin family protein, putative, expressed	5.17889	9.94482e-06	0.000118988	12.2636	5.671	8.59376	3.71381	1.33763	0.965734
LOC_Os07g02200	plastocyanin-like domain containing protein, putative, expressed	5.16398	1.6189e-05	0.000179249	37.3094	29.3357	5.29326	7.53685	3.87914	4.53152
LOC_Os03g25420	expressed protein	5.15689	0.000101008	0.000804119	3.96435	5.79892	7.31715	0.546149	0.267527	2.74863
LOC_Os08g38970	transmembrane receptor, putative, expressed	5.15595	3.96133e-07	8.28997e-06	8.63266	9.46589	4.26574	1.74768	1.33763	1.78289
LOC_Os06g43120	zinc finger C-x8-C-x5-C-x3-H type family protein, expressed	5.15039	4.37678e-11	3.29492e-09	23.9714	22.4708	40.7581	4.36919	5.35053	8.91447
LOC_Os08g43270	BAG domain-containing protein, putative, expressed	5.14575	1.06457e-08	3.79088e-07	34.79	36.9255	11.5829	8.083	5.14989	5.20011
LOC_Os06g35520	peroxidase precursor, putative, expressed	5.12442	1.86992e-07	4.42824e-06	152.942	411.297	112.217	79.7377	51.8333	19.6118
LOC_Os01g47780	fasciclin domain containing protein, expressed	5.10696	3.5385e-05	0.000338953	101.332	93.6355	14.3852	29.0551	12.6406	5.94298
LOC_Os09g16030	cytokinin-O-glucosyltransferase 1, putative, expressed	5.10597	0.00131924	0.00653331	5.89095	2.43043	2.3664	0.10923	0.334408	1.78289
LOC_Os01g54210	GATA zinc finger domain containing protein, expressed	5.09443	1.33908e-05	0.000152569	17.4135	12.3653	4.11006	3.38612	1.60516	2.60005
LOC_Os11g01620	inactive receptor kinase At2g26730 precursor, putative, expressed	5.09417	2.46302e-06	3.75887e-05	9.55891	9.08213	3.42505	1.63845	1.20387	2.00576
LOC_Os08g11470	transposon protein, putative, CACTA, En/Spm sub-class, expressed	5.09078	6.14394e-05	0.000533823	7.44705	13.8577	25.719	5.67995	4.48107	0.445724
LOC_Os03g53150	OsIAA13 - Auxin-responsive Aux/IAA gene family member, expressed	5.09041	1.76e-07	4.20937e-06	161.501	103.656	29.1129	27.6351	17.5899	20.5776
LOC_Os08g35020	retrotransposon protein, putative, unclassified, expressed	5.08801	4.0793e-05	0.000380361	2.11185	3.45377	2.21071	1.20153	0.334408	0.297149
LOC_Os05g39850	MCM3 - Putative minichromosome maintenance MCM complex subunit 3, expressed	5.0802	1.51618e-09	7.01318e-08	15.9315	15.1369	8.78058	3.60458	2.5415	2.74863
LOC_Os05g11990	TTL1, putative, expressed	5.07175	6.06923e-07	1.17579e-05	11.5967	11.5126	4.51484	2.51228	1.8058	1.85718
LOC_Os02g44310	LTPL112 - Protease inhibitor/seed storage/LTP family protein precursor, expressed	5.07004	0.000143849	0.0010775	487.023	462.933	90.5458	36.9197	166.937	26.892
LOC_Os06g06250	GDSL-like lipase/acylhydrolase, putative, expressed	5.06952	6.46377e-08	1.75724e-06	30.7145	30.8707	12.8284	8.95684	5.61806	2.37719
LOC_Os03g22040	expressed protein	5.0688	1.91988e-07	4.52898e-06	9.81826	11.0862	5.26212	1.52922	2.5415	1.63432
LOC_Os01g67740	chromosome segregation protein, putative, expressed	5.06526	5.46243e-09	2.10919e-07	11.4485	11.0435	6.601	3.05843	1.67204	1.85718
LOC_Os05g48900	fasciclin domain containing protein, expressed	5.06252	2.16537e-06	3.39468e-05	207.628	191.279	36.5235	50.5734	23.4755	24.5891
LOC_Os02g56400	OsWAK22 - OsWAK receptor-like protein kinase, expressed	5.0595	4.60652e-10	2.56433e-08	8.55856	9.97756	11.147	2.1846	2.20709	2.15433
LOC_Os03g32090	pentatricopeptide, putative, expressed	5.05626	3.18066e-07	6.92766e-06	2.92695	4.09336	4.57711	0.764608	0.869461	0.891447
LOC_Os04g10434	amidase family protein, putative, expressed	5.04558	1.11654e-05	0.000130989	3.00105	3.49641	1.7748	0.327689	0.535053	0.891447
LOC_Os09g09490	disease resistance protein RPM1, putative, expressed	5.03695	1.19978e-07	3.04257e-06	10.8557	5.50045	12.8906	3.38612	1.60516	1.70861
LOC_Os12g17860	retrotransposon protein, putative, Ty3-gypsy subclass, expressed	5.03442	0.000142977	0.00107204	1.8525	1.32181	4.35915	0.10923	1.00322	0.445724
LOC_Os01g63400	PPR repeat containing protein, expressed	5.03168	1.84029e-06	2.97872e-05	7.81755	6.31059	7.81534	1.0923	0.936343	2.74863
LOC_Os01g18970	peroxidase precursor, putative, expressed	5.02886	0.00292855	0.0125069	21.3408	16.9704	1.1832	6.33533	1.4714	1.41146
LOC_Os12g02710	expressed protein	5.02599	7.03102e-06	8.94183e-05	6.2985	5.75628	2.3664	1.63845	1.00322	0.668585
LOC_Os01g51840	IQ calmodulin-binding motif family protein, putative, expressed	5.02347	1.14919e-07	2.94302e-06	29.1213	35.561	11.0224	8.083	4.7486	4.38295
LOC_Os03g54750	COBRA-like 3 protein precursor, putative, expressed	5.01692	4.97873e-07	9.94594e-06	15.5981	11.5978	5.16871	1.85691	1.87269	3.41721
LOC_Os10g01640	decarboxylase, putative, expressed	5.00778	2.48821e-08	7.87755e-07	6.3726	9.03949	6.72555	1.31076	1.4714	2.08004
LOC_Os11g37040	expressed protein	5.00611	4.00361e-09	1.62464e-07	18.4139	14.3267	29.6734	3.60458	4.61483	5.57154
LOC_Os01g04160	expressed protein	5.00111	3.29239e-07	7.12261e-06	5.96505	6.6517	3.70528	1.52922	1.20387	0.965734
LOC_Os10g26940	BURP domain containing protein, expressed	4.98565	3.98996e-05	0.000374836	7.0395	6.18267	5.26212	1.41999	0.267527	2.45148
LOC_Os03g20580	expressed protein	4.98443	1.26244e-05	0.00014489	2.77875	2.51571	1.68139	0.873838	0.535053	0.222862
LOC_Os04g48760	leucine-rich repeat family protein, putative, expressed	4.97858	2.24317e-10	1.39015e-08	28.7879	30.4443	13.5756	6.2261	5.08301	5.20011
LOC_Os12g36610	patatin, putative, expressed	4.97691	2.46693e-05	0.000252363	1.7043	3.53905	3.33164	1.0923	0.468172	0.445724
LOC_Os01g33810	disease resistance protein RPM1, putative, expressed	4.97219	5.27682e-07	1.04392e-05	11.7449	8.10143	5.54235	1.63845	1.13699	2.8972
LOC_Os06g01490	monocopper oxidase, putative, expressed	4.96568	1.12966e-08	3.95363e-07	29.9735	20.9358	9.99491	4.36919	4.41419	4.97725
LOC_Os07g48180	bZIP transcription factor domain containing protein, expressed	4.96539	2.67961e-05	0.000269006	2.92695	2.89946	1.27661	0.436919	0.601935	0.520011
LOC_Os05g16300	expressed protein	4.96528	3.31855e-05	0.000321175	5.14995	4.51975	1.37002	0.764608	0.735698	0.965734
LOC_Os04g04760	NA	4.95443	0.00312531	0.0131693	1.2597	1.57765	5.23098	0.436919	1.33763	0
LOC_Os03g12570	expressed protein	4.95285	7.63352e-05	0.00063828	3.66795	3.19793	1.55684	0.983068	0.535053	0.445724
LOC_Os05g40960	Myb transcription factor, putative, expressed	4.95069	7.42795e-07	1.38981e-05	6.5208	5.37253	4.23461	1.31076	1.67204	0.668585
LOC_Os04g52280	dehydrogenase, putative, expressed	4.94596	0.00314514	0.0132429	36.1238	19.9978	18.8378	0.873838	0.601935	14.8575
LOC_Os04g15800	expressed protein	4.94487	0.000105607	0.000833047	8.37331	5.15933	2.05503	1.0923	1.53828	0.891447
LOC_Os06g41480	vrga1, putative, expressed	4.94425	2.0456e-06	3.24399e-05	2.55645	1.9614	2.33526	0.655379	0.40129	0.520011
LOC_Os11g42070	Leucine Rich Repeat family protein, expressed	4.9411	2.39132e-07	5.44639e-06	6.92835	6.0974	9.87037	0.764608	1.33763	2.8972
LOC_Os05g50120	CGMC_MAPKCMGC_2.3 - CGMC includes CDA, MAPK, GSK3, and CLKC kinases, expressed	4.93535	0.000143388	0.00107477	4.9647	3.28321	1.40116	0.436919	0.869461	0.81716
LOC_Os11g42030	expressed protein	4.93163	1.55531e-06	2.57886e-05	13.1157	13.2608	4.60825	3.27689	2.27398	1.63432
LOC_Os02g48800	PHD finger family protein, putative, expressed	4.9301	1.17723e-05	0.000136275	1.5561	1.36445	2.08617	0.327689	0.267527	0.520011
LOC_Os02g57120	HEAT repeat family protein, putative, expressed	4.93001	1.63294e-05	0.000180371	6.7431	5.96948	1.99276	1.31076	0.869461	1.1886
LOC_Os01g25280	jacalin-like lectin domain containing protein, expressed	4.92886	0.00669522	0.0243437	3.89025	5.07406	0.186821	0.10923	1.20387	0.668585
LOC_Os12g36860	pathogenesis-related protein 10, putative, expressed	4.92485	0.0157136	0.0480796	0.5928	1.02334	10.929	0.436919	0.133763	2.15433
LOC_Os01g68490	tetratricopeptide-like helical, putative, expressed	4.92054	2.06973e-05	0.000218196	1.6302	1.57765	1.83707	0.327689	0.133763	0.668585
LOC_Os09g21360	expressed protein	4.91912	6.3592e-05	0.000549728	3.51975	3.02738	3.20709	0.21846	0.40129	1.48575
LOC_Os08g14109	retrotransposon protein, putative, Ty1-copia subclass, expressed	4.91867	0.00077696	0.00426273	3.5568	2.30251	1.24547	0	0.535053	0.965734
LOC_Os03g53580	expressed protein	4.91627	0.000112853	0.000878924	5.07585	5.1167	1.40116	0.983068	1.07011	0.594298
LOC_Os04g50960	expressed protein	4.91411	1.91259e-06	3.06652e-05	7.7064	8.0588	3.64301	1.96614	1.27075	1.26288
LOC_Os08g05520	myb-like DNA-binding domain containing protein, putative, expressed	4.91347	1.69933e-05	0.000186237	5.14995	8.6131	2.24185	1.20153	0.936343	1.48575
LOC_Os12g36170	HEAT repeat family protein, putative, expressed	4.90612	4.71499e-07	9.52938e-06	4.6683	4.26391	3.98551	1.0923	0.535053	1.33717
LOC_Os10g25450	OsSub60 - Putative Subtilisin homologue, expressed	4.89634	5.01757e-06	6.77281e-05	5.6316	6.73698	2.7089	0.764608	1.40451	1.1886
LOC_Os01g64900	HEAT, putative, expressed	4.89196	4.27351e-05	0.000395474	5.7057	4.60503	2.14844	1.96614	0.40129	0.668585
LOC_Os08g17820	retrotransposon protein, putative, unclassified, expressed	4.88533	8.96645e-05	0.000725923	1.37085	2.68627	1.15206	0.21846	0.601935	0.297149
LOC_Os09g37600	lysM domain-containing GPI-anchored protein precursor, putative, expressed	4.88072	7.50499e-05	0.000629426	23.1192	17.482	3.82983	3.16766	3.41096	3.64008
LOC_Os11g24340	OsSCP53 - Putative Serine Carboxypeptidase homologue, expressed	4.87973	1.05625e-10	7.13733e-09	13.8567	16.1602	12.8906	2.1846	4.34731	3.12006
LOC_Os10g31670	retrotransposon protein, putative, unclassified, expressed	4.87793	0.00494359	0.0190685	9.59596	8.10143	1.08979	2.83997	1.60516	0.0742873
LOC_Os08g42600	retinoblastoma-related protein-like, putative, expressed	4.87634	5.25439e-07	1.04132e-05	6.26145	7.8456	4.35915	1.96614	0.80258	1.56003
LOC_Os03g46325	pattern formation protein, putative, expressed	4.86839	9.5847e-06	0.000115294	2.0007	1.79084	3.20709	0.436919	0.468172	0.668585
LOC_Os01g33869	expressed protein	4.86222	1.20026e-07	3.04257e-06	10.9298	9.16741	15.475	2.51228	2.20709	3.41721
LOC_Os01g47840	S-locus-like receptor protein kinase, putative, expressed	4.85477	2.04546e-07	4.76999e-06	10.2258	12.7491	13.7936	1.20153	1.93957	5.05153
LOC_Os08g42710	NB-ARC domain containing protein, expressed	4.85204	8.48104e-06	0.000104083	1.5561	1.7482	1.96162	0.436919	0.468172	0.297149
LOC_Os05g40200	inactive receptor kinase At2g26730 precursor, putative, expressed	4.84993	2.28075e-07	5.22105e-06	12.8193	9.21005	5.51121	2.1846	1.73892	2.45148
LOC_Os12g41910	BTBN25 - Bric-a-Brac, Tramtrack, Broad Complex BTB domain with non-phototropic hypocotyl 3 NPH3 and coiled-coil domains, expressed	4.84752	5.75471e-06	7.58081e-05	8.15101	7.71768	4.01665	1.0923	1.33763	2.08004
LOC_Os08g03560	chloroplast unusual positioning protein, putative, expressed	4.83541	7.07089e-07	1.33189e-05	4.5201	4.86086	3.11368	0.983068	1.00322	0.891447
LOC_Os02g38970	expressed protein	4.83179	1.87667e-05	0.000201344	11.5596	13.2608	3.82983	2.83997	2.94279	0.965734
LOC_Os06g18880	cadmium tolerance factor, putative, expressed	4.82233	3.48405e-06	5.00392e-05	7.3359	4.9035	4.20347	1.20153	0.668816	1.93147
LOC_Os02g40430	HEAT repeat family protein, putative, expressed	4.81743	4.03843e-20	2.1571e-17	96.7006	118.793	91.6667	23.9213	18.1918	29.1949
LOC_Os05g34790	GYF domain containing protein, putative, expressed	4.81479	0.000113955	0.000886122	1.07445	1.7482	1.1832	0.546149	0.0668816	0.371436
LOC_Os08g32910	expressed protein	4.81322	0.000342835	0.00219635	9.52186	11.2141	3.51846	0.655379	3.81225	1.04002
LOC_Os06g02530	expressed protein	4.81012	3.68656e-05	0.000350888	7.81755	10.7024	3.76755	3.38612	1.00322	1.04002
LOC_Os09g39120	thiol protease SEN102 precursor, putative, expressed	4.80627	1.63468e-05	0.00018043	11.078	15.9044	4.23461	0.764608	3.07656	3.19435
LOC_Os11g02470	WRKY52, expressed	4.80482	2.88527e-06	4.25283e-05	2.5935	2.04668	3.8921	0.546149	0.80258	0.594298
LOC_Os01g13520	auxin response factor 1, putative, expressed	4.80371	4.94297e-19	1.98019e-16	79.3612	65.6216	79.7725	15.0737	15.1821	21.8405
LOC_Os07g02970	expressed protein	4.79307	2.00552e-12	2.19473e-10	26.1203	28.952	29.3931	6.00764	4.68172	8.91447
LOC_Os12g07840	dehydration response related protein, putative, expressed	4.79304	0.000438216	0.00267499	1.81545	1.49237	1.96162	0.21846	0	0.965734
LOC_Os10g40620	expressed protein	4.7899	3.85724e-07	8.11758e-06	11.856	20.3815	7.47283	4.47842	2.00645	2.97149
LOC_Os07g24190	CESA3 - cellulose synthase, expressed	4.78794	1.84904e-13	2.52935e-11	354.124	541.901	205.877	106.936	74.3055	78.8931
LOC_Os06g47570	PPR repeat containing protein, expressed	4.77837	6.24591e-05	0.000541242	3.29745	2.34515	3.58073	0.327689	0.334408	1.41146
LOC_Os11g06880	acyl-CoA synthetase, putative, expressed	4.77604	0.000138683	0.00104719	15.3387	8.95422	2.39753	1.74768	2.87591	1.63432
LOC_Os10g35580	ATEB1A-like microtubule associated protein, putative, expressed	4.77521	7.58714e-06	9.50911e-05	11.3373	10.2334	3.70528	2.1846	2.07333	1.70861
LOC_Os01g03950	glycosyl hydrolase, family 31, putative, expressed	4.77495	1.35603e-07	3.36517e-06	14.7459	27.6302	23.4771	9.06607	2.87591	3.93722
LOC_Os09g19810	retrotransposon protein, putative, unclassified, expressed	4.77468	1.29547e-06	2.20005e-05	5.8539	3.49641	7.28601	0.655379	1.40451	1.70861
LOC_Os01g21070	endoglucanase, putative, expressed	4.77253	1.12142e-05	0.000131305	8.37331	8.65574	2.58435	1.41999	1.67204	1.48575
LOC_Os07g41564	DEAD/DEAH box helicase domain protein, putative, expressed	4.77221	1.97455e-05	0.000210468	8.70676	12.0242	13.4511	0.655379	1.60516	5.42297
LOC_Os05g39310	thiamine pyrophosphate enzyme, C-terminal TPP binding domain containing protein, expressed	4.77013	0.000909772	0.00483302	94.774	56.4542	61.7443	3.38612	3.67849	41.2294
LOC_Os08g40420	ternary complex factor MIP1, putative, expressed	4.76979	1.4962e-11	1.27627e-09	22.0818	41.1894	24.7538	5.24303	7.35698	7.80016
LOC_Os12g35490	expressed protein	4.76453	1.84568e-06	2.98529e-05	2.0748	2.60099	2.77118	0.436919	0.80258	0.445724
LOC_Os06g08790	ORC1 - Putative origin recognition complex subunit 1, expressed	4.76352	1.55826e-09	7.17825e-08	15.3017	16.3734	8.25125	3.71381	2.94279	2.82292
LOC_Os01g51632	myosin XI, putative, expressed	4.76224	2.44989e-06	3.74421e-05	8.03986	3.88016	14.9457	2.51228	2.07333	1.78289
LOC_Os06g49060	ternary complex factor MIP1, putative, expressed	4.75961	0.00033447	0.00215494	1.29675	2.68627	1.27661	0.546149	0.40129	0.297149
LOC_Os03g17840	expressed protein	4.75233	3.38813e-07	7.2671e-06	13.338	12.3227	10.4931	1.74768	1.60516	4.97725
LOC_Osp1g00310	NA	4.75206	0.0150326	0.0463817	3.6309	3.07002	2.27299	0.764608	0	1.33717
LOC_Os03g19200	DNAJ heat shock N-terminal domain-containing protein, putative, expressed	4.74927	2.62613e-05	0.000264904	26.4537	23.4942	5.51121	7.53685	3.61161	2.37719
LOC_Os03g04550	expressed protein	4.74707	1.71824e-05	0.000187851	8.63266	8.39991	3.36277	1.20153	2.20709	1.33717
LOC_Os09g16920	desaturase/cytochrome b5 protein, putative, expressed	4.74595	1.33574e-05	0.000152343	37.9022	34.1539	6.22736	8.62915	6.08623	4.16009
LOC_Os10g38880	DUF623 domain containing protein, expressed	4.74531	2.93318e-05	0.000288231	12.6711	17.4394	3.5496	3.05843	3.47785	1.48575
LOC_Os11g39990	patatin, putative, expressed	4.74289	1.91723e-06	3.06783e-05	47.2388	37.9488	11.9254	13.1076	5.88559	4.6801
LOC_Os06g12840	expressed protein	4.74258	0.000122526	0.000941385	2.223	1.70557	1.65025	0.655379	0.40129	0.297149
LOC_Os09g24220	MSH-like DNA mismatch repair protein, putative, expressed	4.73517	4.95576e-06	6.70957e-05	4.63125	3.07002	3.58073	0.327689	0.80258	1.41146
LOC_Os02g58554	expressed protein	4.73182	4.82069e-13	6.21536e-11	39.9399	30.9986	64.858	11.6876	10.2998	10.2516
LOC_Os09g28210	bHelix-loop-helix transcription factor, putative, expressed	4.72711	0.00052144	0.00307195	8.89201	2.47307	2.1173	1.85691	0.735698	0.742873
LOC_Os07g22840	anaphase-promoting complex subunit 11, putative, expressed	4.72628	7.52075e-05	0.00063007	2.0007	2.30251	4.42143	0.546149	0.80258	0.668585
LOC_Os05g30010	WD domain, G-beta repeat domain containing protein, expressed	4.72354	7.21989e-16	1.58795e-13	85.2892	80.0763	89.3626	16.7122	25.8163	17.6804
LOC_Os01g52660	POEI51 - Pollen Ole e I allergen and extensin family protein precursor, expressed	4.72124	0.000293271	0.0019328	7.15065	7.24865	2.1173	0.764608	1.20387	1.85718
LOC_Os01g49200	microtubule associated protein, putative, expressed	4.71696	1.66259e-06	2.72849e-05	24.9717	21.9165	7.65965	5.46149	4.88236	2.82292
LOC_Os09g29100	cyclin, putative, expressed	4.71521	1.17037e-07	2.98705e-06	15.2276	21.8312	9.27877	4.91534	4.34731	1.93147
LOC_Os04g42620	uncharacterized protein At4g06744 precursor, putative, expressed	4.7151	5.72662e-06	7.55268e-05	45.905	70.4825	14.105	16.166	8.15956	7.35444
LOC_Os01g02900	glycosyltransferase, putative, expressed	4.71038	1.40935e-07	3.47443e-06	42.6446	58.5009	15.1636	13.6537	6.88881	7.65159
LOC_Os07g14490	OsWAK68 - OsWAK pseudogene, expressed	4.70942	0.00392131	0.0158506	2.8158	4.9035	15.257	3.93227	0.468172	1.26288
LOC_Os04g38570	multidrug resistance protein, putative, expressed	4.70358	2.75091e-11	2.18843e-09	29.5289	32.9174	18.6509	6.77225	7.42386	5.20011
LOC_Os12g14699	protein kinase domain containing protein, expressed	4.70103	1.46117e-05	0.000164723	6.18735	4.22127	14.0427	2.1846	1.87269	1.78289
LOC_Os10g36880	kinesin motor domain containing protein, putative, expressed	4.70076	9.61239e-13	1.14098e-10	53.5373	60.9313	28.2411	13.5445	10.166	10.6231
LOC_Os10g05690	transmembrane amino acid transporter protein, putative, expressed	4.69333	4.47229e-05	0.000411026	13.2269	11.8963	2.77118	2.73074	2.00645	2.00576
LOC_Os12g36100	kinesin-4, putative, expressed	4.6922	1.19037e-06	2.0558e-05	6.03915	6.14003	3.45619	0.873838	1.13699	1.63432
LOC_Os08g10580	expressed protein	4.68987	1.60561e-08	5.39226e-07	12.0783	8.27199	20.2701	3.38612	2.67527	3.64008
LOC_Os07g46540	condensin complex subunit 1, putative, expressed	4.67896	9.25114e-09	3.35825e-07	15.8574	14.9663	8.7183	4.47842	2.07333	3.12006
LOC_Os04g56850	auxin response factor, putative, expressed	4.67812	1.15946e-06	2.01326e-05	2.70465	3.02738	2.61549	0.436919	0.668816	0.81716
LOC_Os11g07590	expressed protein	4.67351	2.05548e-05	0.000216796	3.4827	3.07002	1.49457	0.546149	0.601935	0.742873
LOC_Os01g21590	homeodomain, putative, expressed	4.6702	0.00124132	0.00621464	25.6757	19.8272	16.0666	0.873838	1.07011	12.2574
LOC_Os08g38180	NA	4.66813	0.0019859	0.00909031	6.7431	6.18267	9.09195	0	1.60516	3.41721
LOC_Os01g60330	inactive receptor kinase At2g26730 precursor, putative, expressed	4.66377	1.7772e-09	7.95803e-08	15.561	12.5359	8.56262	2.83997	2.60838	3.34293
LOC_Os01g74146	WD repeat-containing protein, putative, expressed	4.65077	2.51138e-05	0.00025634	6.48375	6.0974	2.05503	1.31076	1.33763	0.891447
LOC_Os02g55870	heparanase-like protein precursor, putative, expressed	4.63726	3.2048e-06	4.66557e-05	24.453	14.8811	5.88486	5.35226	3.41096	2.45148
LOC_Os04g28260	Kinesin motor domain domain containing protein, expressed	4.63563	2.01731e-09	8.90872e-08	25.0829	22.215	12.517	6.55379	4.61483	3.56579
LOC_Os03g02939	peroxidase precursor, putative, expressed	4.62955	0.00359432	0.0147739	18.3768	15.3501	1.30775	5.46149	2.40774	0.965734
LOC_Os01g45730	zinc finger C-x8-C-x5-C-x3-H type family protein, expressed	4.62871	0.000105196	0.00083077	4.5942	3.66696	1.40116	0.983068	0.936343	0.445724
LOC_Os01g12860	MYB family transcription factor, putative, expressed	4.62508	1.79007e-08	5.88833e-07	15.2646	16.7998	10.2129	3.27689	3.74537	3.19435
LOC_Os01g65650	receptor-like protein kinase HAIKU2 precursor, putative, expressed	4.62392	3.38019e-14	5.49501e-12	62.4293	73.254	40.1353	17.3675	9.8316	15.7489
LOC_Os06g07240	X8 domain containing protein, expressed	4.62213	1.82388e-05	0.000197095	7.00245	2.43043	5.85372	1.20153	0.936343	1.56003
LOC_Os01g42520	expressed protein	4.6053	0.000975093	0.00511941	112.076	66.1333	9.77696	30.0382	10.0322	7.50301
LOC_Os09g06560	WD domain, G-beta repeat domain containing protein, expressed	4.60067	1.89886e-05	0.00020324	8.37331	9.08213	3.42505	1.31076	1.4714	2.22862
LOC_Os09g38450	expressed protein	4.60021	5.73855e-06	7.56396e-05	8.52151	10.0628	3.58073	2.40306	1.67204	1.41146
LOC_Os02g45160	aluminum-activated malate transporter, putative, expressed	4.58474	1.20222e-12	1.40472e-10	30.5292	35.3478	25.1585	10.1584	7.35698	5.12582
LOC_Os06g29800	pentatricopeptide, putative, expressed	4.58361	7.22564e-05	0.000610317	1.3338	1.40709	2.21071	0.21846	0.267527	0.668585
LOC_Os12g27060	PPR repeat domain containing protein, putative, expressed	4.57683	5.21164e-06	7.00526e-05	3.00105	2.85682	3.45619	0.21846	0.735698	1.1886
LOC_Os05g06840	POLE2A - Putative DNA polymerase epsilon complex subunit, expressed	4.57674	4.16848e-06	5.80851e-05	7.00245	5.41517	3.08254	0.873838	1.20387	1.63432
LOC_Os01g66860	serine/threonine protein kinase, putative, expressed	4.57631	1.594e-05	0.000176941	3.66795	4.00808	2.55322	0.873838	0.80258	0.81716
LOC_Os08g07850	PolI-like DNA polymerase, putative, expressed	4.57503	3.0152e-08	9.29162e-07	21.9707	17.5673	28.1165	3.16766	3.81225	9.21162
LOC_Os07g01410	peroxidase precursor, putative, expressed	4.57316	5.41072e-20	2.69743e-17	104.296	126.553	129.996	26.2151	23.6092	37.9608
LOC_Os07g17230	WRKY123, expressed	4.56898	0.000254969	0.00172289	5.8539	6.18267	23.2903	1.20153	1.8058	5.34868
LOC_Os02g47180	WD repeat-containing protein, putative, expressed	4.56226	2.97505e-10	1.74728e-08	58.8725	58.2024	25.034	10.3768	10.7011	13.7431
LOC_Os06g41660	CC-NBS-LRR protein, putative, expressed	4.55941	2.0387e-05	0.000215519	13.4121	11.2141	16.7516	1.31076	2.14021	6.3887
LOC_Os02g01220	rhodanese-like domain containing protein, putative, expressed	4.55096	7.64707e-14	1.11004e-11	72.8774	47.2868	56.2019	15.8383	10.2998	17.4575
LOC_Os05g31760	annexin, putative, expressed	4.54539	6.36969e-05	0.000550029	5.00175	5.84156	1.65025	0.983068	0.735698	1.33717
LOC_Os07g46560	seven in absentia protein family domain containing protein, expressed	4.53985	0.000107326	0.000844234	3.0381	3.49641	1.49457	0.983068	0.601935	0.445724
LOC_Os11g20360	expressed protein	4.53672	4.79954e-06	6.52168e-05	3.00105	4.05072	2.21071	0.983068	0.735698	0.594298
LOC_Os06g44930	expressed protein	4.53524	0.000224427	0.00155395	1.88955	4.136	1.49457	0.764608	0.869461	0.222862
LOC_Os03g29950	glucose-6-phosphate 1-dehydrogenase, chloroplast precursor, putative, expressed	4.53304	0.00044702	0.00271995	1.6302	1.06598	1.7748	0.873838	0.267527	0.0742873
LOC_Os10g13700	phosphoenolpyruvate carboxykinase, putative, expressed	4.53281	0.00399765	0.0161069	96.5153	51.636	54.396	2.07537	2.67527	43.458
LOC_Os12g06080	expressed protein	4.53203	0.000473625	0.00284632	6.55785	4.9035	0.809557	0.983068	1.00322	1.04002
LOC_Os03g04570	peptide transporter PTR3-A, putative, expressed	4.52334	8.24744e-06	0.000101605	7.89165	6.22531	4.91961	1.74768	2.47462	0.520011
LOC_Os01g07560	receptor-like protein kinase 2 precursor, putative, expressed	4.51709	9.96649e-11	6.7754e-09	41.7924	42.895	21.4844	9.39376	9.89848	7.20586
LOC_Os09g36740	tetratricopeptide repeat domain containing protein, expressed	4.51546	1.11635e-05	0.000130989	10.6704	9.03949	3.3005	2.29383	1.4714	2.00576
LOC_Os08g44420	kinesin-related protein, putative, expressed	4.50809	5.32368e-09	2.06629e-07	26.2314	25.2424	11.9254	3.82304	5.21677	6.53728
LOC_Os01g34890	GLUCAN SYNTHASE-LIKE protein, putative, expressed	4.50771	0.000756332	0.00417304	15.7833	13.8577	42.8442	1.0923	2.87591	13.2974
LOC_Os04g48040	expressed protein	4.50197	8.06642e-07	1.48695e-05	5.7057	3.9228	7.4417	1.31076	1.27075	1.63432
LOC_Os06g31890	THION3 - Plant thionin family protein precursor, expressed	4.4995	0.000556554	0.00324221	49.1283	207.013	20.9551	40.415	7.08945	22.6576
LOC_Os01g36580	auxin-induced protein 5NG4, putative, expressed	4.49286	6.70135e-05	0.000574687	3.6309	3.53905	1.80593	0.983068	0.40129	0.891447
LOC_Os06g30730	ABC-2 type transporter domain containing protein, expressed	4.49281	1.14402e-06	1.99416e-05	22.0818	25.7967	7.53511	5.24303	5.28365	3.41721
LOC_Os02g18140	NBS type disease resistance protein, putative, expressed	4.49153	0.000117743	0.000910215	1.59315	1.06598	3.08254	0.327689	0.535053	0.520011
LOC_Os02g56100	ribonucleoside-diphosphate reductase large subunit, putative, expressed	4.491	9.55815e-06	0.000115098	2.85285	4.51975	2.77118	0.764608	0.468172	1.26288
LOC_Os12g40890	OsIAA30 - Auxin-responsive Aux/IAA gene family member, expressed	4.48634	2.81583e-07	6.24831e-06	76.286	70.0561	21.3287	20.5352	11.8381	10.4002
LOC_Os11g07050	FHA domain containing protein, putative, expressed	4.4836	4.2045e-06	5.84409e-05	10.0776	10.0628	4.20347	1.85691	1.73892	2.45148
LOC_Os02g01940	transcription factor jumonji, putative, expressed	4.48197	1.3538e-06	2.27938e-05	5.96505	5.03142	4.35915	0.546149	1.20387	1.93147
LOC_Os07g35740	TKL_IRAK_DUF26-ld.2 - DUF26 kinases have homology to DUF26 containing loci, expressed	4.47264	1.66304e-07	3.99882e-06	33.2709	28.8667	21.4844	4.47842	4.68172	11.4402
LOC_Os02g56540	kinesin motor domain containing protein, putative, expressed	4.47128	4.25183e-06	5.89893e-05	16.9689	13.3887	5.85372	2.9492	3.54473	2.60005
LOC_Os04g04330	receptor-like protein kinase 2 precursor, putative, expressed	4.47124	3.47819e-11	2.69068e-09	56.3901	59.2684	28.2099	16.3845	10.7679	9.50877
LOC_Os02g01490	expressed protein	4.47109	1.45837e-06	2.43249e-05	47.8316	35.3052	58.0079	4.91534	7.22322	22.2862
LOC_Os06g44280	retrotransposon protein, putative, Ty3-gypsy subclass, expressed	4.46802	0.00146887	0.00714267	19.3772	11.5978	4.14119	6.66302	1.73892	0.891447
LOC_Os11g35120	OsWAK116 - OsWAK receptor-like cytoplasmic kinase OsWAK-RLCK, expressed	4.46769	0.000294549	0.00193951	1.14855	1.83348	1.33888	0.436919	0.133763	0.520011
LOC_Os03g03350	polygalacturonase, putative, expressed	4.46173	0.000141214	0.00106211	7.96576	4.77558	3.61187	2.62151	1.4714	0.222862
LOC_Os07g43540	ORC6 - Putative origin recognition complex subunit 6, expressed	4.46028	3.84209e-05	0.000362767	4.18665	4.30655	1.74366	1.20153	0.535053	0.891447
LOC_Os11g03290	nucleoside-triphosphatase, putative, expressed	4.45789	0.0002192	0.0015234	29.5659	5.28725	6.22736	4.47842	2.87591	3.19435
LOC_Os11g30810	sulfotransferase domain containing protein, expressed	4.45741	0.000238814	0.0016349	3.74205	4.47711	1.05865	1.20153	0.601935	0.594298
LOC_Os10g36260	expressed protein	4.45194	0.000436565	0.00266719	2.0748	1.87612	2.30412	1.31076	0.200645	0.222862
LOC_Os01g03630	multicopper oxidase domain containing protein, expressed	4.45081	0.00557837	0.0210116	313.628	214.645	106.239	14.4183	4.21354	136.094
LOC_Os02g10490	expressed protein	4.44745	2.40196e-07	5.46507e-06	7.6323	7.24865	5.35553	1.63845	1.87269	1.56003
LOC_Os09g38710	HEAT repeat family protein, putative, expressed	4.44465	2.57762e-10	1.57137e-08	28.7508	31.1692	15.9109	6.99071	5.14989	7.05729
LOC_Os05g27520	expressed protein	4.44136	5.07344e-05	0.000457099	7.89165	6.31059	10.0883	0.655379	1.07011	4.16009
LOC_Os01g61880	respiratory burst oxidase, putative, expressed	4.43828	3.49754e-08	1.0601e-06	17.784	15.3074	8.31353	2.9492	3.94602	3.4915
LOC_Os04g49560	zinc finger family protein, putative, expressed	4.43784	2.04611e-06	3.24399e-05	12.1524	12.2374	4.54597	1.96614	2.74215	2.52577
LOC_Os01g67410	AP2/EREBP transcription factor BABY BOOM, putative, expressed	4.43701	1.60816e-05	0.00017816	8.96611	11.2141	5.16871	3.49535	0.936343	2.15433
LOC_Os11g32170	stripe rust resistance protein Yr10, putative, expressed	4.43121	5.05714e-06	6.81392e-05	6.26145	2.77154	5.88486	1.41999	1.33763	1.04002
LOC_Os12g05360	ligA, putative, expressed	4.43041	8.55418e-05	0.000698851	2.33415	2.68627	1.12092	0.546149	0.40129	0.594298
LOC_Os06g03640	BAG domain containing protein, expressed	4.42422	7.11884e-07	1.33756e-05	26.0832	28.7388	8.34466	6.33533	4.07978	5.72012
LOC_Os05g41390	cyclin, putative, expressed	4.42359	6.15587e-06	8.01979e-05	12.56	10.7451	4.14119	2.40306	2.34086	2.22862
LOC_Os02g39620	ATOZI1, putative, expressed	4.42294	1.97278e-05	0.000210449	16.0797	19.4008	12.3302	2.83997	2.07333	6.983
LOC_Os06g10560	leaf senescence related protein, putative, expressed	4.42251	3.43173e-05	0.000330418	6.11325	5.15933	4.63938	0.873838	0.535053	2.52577
LOC_Os01g42960	TTL1, putative, expressed	4.41932	1.15863e-06	2.01326e-05	32.1594	23.4515	8.3758	6.99071	4.21354	5.2744
LOC_Os05g13300	helicase, putative, expressed	4.41079	8.94175e-05	0.000724447	2.18595	1.27917	1.30775	0.327689	0.334408	0.520011
LOC_Os03g52860	lipoxygenase, putative, expressed	4.40496	5.89192e-05	0.000516931	116.152	317.448	38.1426	65.3194	18.7937	37.8122
LOC_Os06g21570	Os6bglu24 - beta-glucosidase homologue, similar to G. max isohydroxyurate hydrolase, expressed	4.40477	1.04189e-05	0.000123768	4.5942	3.66696	2.08617	0.764608	0.936343	0.891447
LOC_Os11g03650	mla1, putative, expressed	4.40349	6.73986e-05	0.000576887	1.81545	1.79084	1.1832	0.327689	0.334408	0.520011
LOC_Os03g43410	OsIAA12 - Auxin-responsive Aux/IAA gene family member, expressed	4.39516	1.66731e-08	5.54961e-07	43.2744	34.8362	16.0043	8.84761	5.55118	9.73163
LOC_Os01g62900	amino acid kinase, putative, expressed	4.39213	0.00144421	0.00704335	14.2643	6.82226	1.58798	3.60458	1.4714	0.965734
LOC_Os02g40070	AP2-like ethylene-responsive transcription factor PLETHORA 2, putative, expressed	4.39094	3.46318e-06	4.98032e-05	5.81685	16.6719	8.81172	3.82304	1.60516	2.67434
LOC_Os01g67100	expressed protein	4.39088	2.95941e-06	4.35354e-05	14.4495	14.3694	5.97827	4.80611	2.34086	2.00576
LOC_Os06g08090	heparanase-like protein precursor, putative, expressed	4.38457	4.48488e-08	1.2949e-06	7.5582	10.3613	8.0333	2.62151	2.27398	1.78289
LOC_Os09g14410	expressed protein	4.38398	1.25864e-06	2.15379e-05	9.15136	7.54713	7.69079	1.31076	1.13699	3.64008
LOC_Os10g31630	expressed protein	4.38198	1.20074e-06	2.07052e-05	18.8585	22.9399	10.5554	3.60458	3.47785	6.16584
LOC_Os03g03630	expressed protein	4.37951	0.000498619	0.00296554	7.2618	7.03546	1.80593	1.74768	1.53828	0.891447
LOC_Os03g43990	BTBN8 - Bric-a-Brac, Tramtrack, Broad Complex BTB domain with non-phototropic hypocotyl 3 NPH3 and coiled-coil domains, expressed	4.37098	1.76803e-09	7.94814e-08	20.8221	24.219	13.9493	5.24303	6.28687	3.64008
LOC_Os03g01470	expressed protein	4.37	0.000162083	0.00118211	4.85355	2.34515	1.74366	1.31076	0.200645	0.891447
LOC_Os06g44970	auxin efflux carrier component, putative, expressed	4.36913	2.81581e-05	0.000279885	35.7903	23.1104	6.63214	7.42763	5.01612	4.6801
LOC_Os11g45980	NBS-LRR type disease resistance protein, putative, expressed	4.36798	3.66855e-07	7.75686e-06	19.1919	17.482	10.9602	2.51228	6.42064	3.12006
LOC_Os03g61080	expressed protein	4.3663	0.000295708	0.00194444	3.4827	1.49237	1.12092	0.764608	0.40129	0.445724
LOC_Os02g13520	OsIAA7 - Auxin-responsive Aux/IAA gene family member, expressed	4.36553	5.03555e-06	6.793e-05	6.7431	10.3613	4.63938	1.41999	2.20709	1.85718
LOC_Os05g04450	peroxidase precursor, putative, expressed	4.36351	0.00101116	0.00527419	16.0797	13.346	2.39753	4.36919	2.40774	1.63432
LOC_Os04g45510	expressed protein	4.36338	1.75021e-06	2.85558e-05	6.33555	4.17863	5.54235	1.85691	1.60516	0.742873
LOC_Os03g05070	exostosin family domain containing protein, expressed	4.36093	5.65555e-05	0.000499711	4.1496	3.9228	2.27299	1.20153	0.468172	1.04002
LOC_Os07g40130	retrotransposon protein, putative, Ty3-gypsy subclass, expressed	4.35502	3.17345e-05	0.000308865	173.95	122.929	22.543	39.7596	24.0105	20.2804
LOC_Os12g24390	retrotransposon protein, putative, unclassified, expressed	4.34925	2.6309e-09	1.12208e-07	182.101	161.517	264.632	96.8868	38.6576	25.4805
LOC_Os04g41450	TGF-beta receptor, type I/II extracellular region, putative, expressed	4.34681	1.56937e-05	0.000174726	10.8186	16.6719	4.39029	1.85691	4.0129	2.22862
LOC_Os07g47960	basic helix-loop-helix domain containing protein, expressed	4.3437	0.00065097	0.00367855	4.7424	5.32989	2.3664	1.20153	1.87269	0.148575
LOC_Os08g16490	retrotransposon protein, putative, unclassified, expressed	4.34339	0.0028625	0.0122834	1.81545	2.00404	1.83707	0.10923	0	1.26288
LOC_Os08g01100	HMG1/2, putative, expressed	4.34031	0.000117422	0.000908451	11.3373	9.93492	3.3005	2.40306	1.60516	2.37719
LOC_Os07g44280	dirigent, putative, expressed	4.33472	0.0114296	0.0373072	2.33415	6.26795	0.342505	1.74768	0.468172	0.222862
LOC_Os11g04380	domain of unknown function, DUF250 domain containing protein, expressed	4.33467	0.000310152	0.00202325	3.4827	2.81418	1.24547	0.21846	0.735698	0.891447
LOC_Os06g05980	transporter family protein, putative, expressed	4.33237	4.74986e-06	6.46201e-05	8.78086	6.99282	3.82983	1.52922	1.20387	2.3029
LOC_Os01g51634	myosin-2 heavy chain, non muscle, putative, expressed	4.32776	0.000473985	0.00284772	3.2604	1.15126	6.35191	1.41999	1.07011	0.371436
LOC_Os10g06740	receptor-like protein kinase precursor, putative, expressed	4.32608	2.60608e-05	0.000263474	2.0007	3.07002	2.3664	0.327689	0.468172	1.04002
LOC_Os10g07200	hsp20/alpha crystallin family protein, putative, expressed	4.32376	0.000445463	0.00271121	5.29815	8.14407	1.99276	0.546149	1.00322	2.3029
LOC_Os07g44550	peroxidase precursor, putative, expressed	4.32258	0.000546487	0.00319569	38.0874	46.4766	3.82983	10.2676	5.08301	7.87445
LOC_Os01g39100	zinc finger C-x8-C-x5-C-x3-H type family protein, expressed	4.32181	2.70387e-05	0.000270919	4.18665	2.51571	4.51484	0.436919	0.869461	1.48575
LOC_Os01g15480	EMB3013, putative, expressed	4.31954	1.09707e-06	1.9273e-05	13.3751	14.6252	5.51121	3.71381	2.87591	2.22862
LOC_Os03g28270	Leucine Rich Repeat family protein, expressed	4.31165	6.92948e-05	0.000590189	5.22405	4.17863	1.89934	1.41999	1.07011	0.520011
LOC_Os02g46920	expressed protein	4.30775	1.12229e-05	0.000131337	45.201	39.5691	60.6545	4.0415	7.42386	25.1834
LOC_Os01g16450	peroxidase precursor, putative, expressed	4.30682	2.07694e-05	0.000218751	60.8732	50.7406	13.202	10.0491	13.7776	8.84018
LOC_Os09g36070	cytochrome P450, putative, expressed	4.30611	1.55383e-05	0.000173168	5.29815	3.07002	4.39029	0.655379	1.67204	0.891447
LOC_Os12g02910	glycosyl transferase, family 8, putative, expressed	4.30363	6.70712e-05	0.000574962	4.77945	3.24057	1.86821	0.873838	0.80258	0.891447
LOC_Os04g01610	expressed protein	4.3011	5.49729e-05	0.000488614	4.03845	3.41113	1.46343	0.764608	0.869461	0.668585
LOC_Os03g21160	RNA-binding zinc finger protein, putative, expressed	4.29661	3.44491e-05	0.000331403	5.928	5.15933	2.7089	1.31076	1.40451	0.891447
LOC_Os02g07190	expressed protein	4.29036	8.10616e-06	0.000100361	14.9682	12.8344	4.88848	1.96614	3.34408	3.12006
LOC_Os07g45550	expressed protein	4.28917	1.28312e-05	0.000146715	10.6334	14.6252	9.46559	1.85691	1.27075	5.72012
LOC_Os12g42590	expressed protein	4.28799	4.20541e-05	0.000390821	4.0014	2.77154	3.70528	0.21846	0.735698	1.63432
LOC_Os10g35500	epoxide hydrolase, putative, expressed	4.2879	0.00015665	0.00114923	14.5607	20.5094	29.144	1.31076	11.9718	3.12006
LOC_Os06g23190	receptor-like protein kinase 5 precursor, putative, expressed	4.28035	4.43063e-05	0.000408033	2.8899	5.41517	5.13757	0.983068	0.468172	2.00576
LOC_Os08g15420	CSLC3 - cellulose synthase-like family C, expressed	4.27972	5.04269e-07	1.00469e-05	35.1605	38.9722	13.9804	9.1753	5.68494	8.39446
LOC_Os03g13960	expressed protein	4.27946	0.00118108	0.00596361	2.6676	1.66293	3.64301	0.21846	0.133763	1.63432
LOC_Os11g01570	PMR5, putative, expressed	4.27711	1.33571e-06	2.25642e-05	29.1213	43.3214	13.6691	9.83068	6.08623	6.90871
LOC_Os06g18850	cadmium tolerance factor, putative, expressed	4.27593	3.67925e-08	1.10026e-06	12.4118	10.873	16.6582	1.96614	3.41096	4.82867
LOC_Os09g39170	cysteine proteinase COT44 precursor, putative, expressed	4.27486	0.00226359	0.0101266	5.74275	2.68627	2.14844	0.10923	0.668816	1.85718
LOC_Os03g08820	expressed protein	4.274	4.73361e-08	1.35798e-06	44.9787	40.763	64.2664	6.88148	9.02902	22.509
LOC_Os02g52810	remorin C-terminal domain containing protein, putative, expressed	4.27358	2.491e-07	5.62204e-06	17.2283	16.4587	6.94351	3.93227	3.14344	3.64008
LOC_Os12g38860	transposon protein, putative, unclassified, expressed	4.27293	2.41948e-07	5.48823e-06	6.4467	15.3501	9.21649	2.73074	2.60838	2.74863
LOC_Os02g39384	expressed protein	4.27277	0.000799163	0.00436321	3.7791	2.34515	1.02751	0.546149	0.267527	1.04002
LOC_Os02g06340	EH domain-containing protein 1, putative, expressed	4.2699	9.89194e-06	0.000118418	14.4495	15.6912	6.07168	4.47842	2.60838	2.60005
LOC_Os09g34150	NBS-LRR disease resistance protein, putative, expressed	4.26973	4.01192e-08	1.18115e-06	10.6334	8.22935	13.887	3.93227	2.07333	2.74863
LOC_Os04g42110	cell division control protein 48 homolog B, putative, expressed	4.26577	0.00461239	0.018071	4.77945	3.02738	5.54235	0	0.334408	2.97149
LOC_Os02g15810	HMG1/2, putative, expressed	4.26314	1.10475e-07	2.84546e-06	51.0549	58.3303	21.6401	12.7799	13.577	8.39446
LOC_Os03g42259	hypervariable Bacillus group-specific protein, putative, expressed	4.26036	2.69489e-10	1.62958e-08	56.0567	36.9681	42.6574	13.6537	16.386	6.09156
LOC_Os02g37360	expressed protein	4.25882	2.52299e-05	0.000256926	110.52	47.7558	223.749	64.3363	12.5737	26.0005
LOC_Os01g16370	NBS-LRR type disease resistance protein, putative, expressed	4.25853	1.2462e-05	0.00014315	5.5575	2.85682	4.60825	0.655379	1.40451	1.26288
LOC_Os06g16070	receptor-like protein kinase 2 precursor, putative, expressed	4.25748	2.72124e-05	0.000272114	3.4086	2.7289	5.44894	0.327689	0.936343	1.63432
LOC_Os10g14230	transposon protein, putative, unclassified, expressed	4.25558	0.00225842	0.0101099	2.33415	2.08932	2.39753	0.327689	0.0668816	1.33717
LOC_Os09g30330	phosphatidylinositol transfer, putative, expressed	4.25391	1.41407e-05	0.000159815	9.63301	7.97352	4.67052	1.96614	1.07011	2.82292
LOC_Os03g51970	growth-regulating factor, putative, expressed	4.25013	4.95875e-07	9.9237e-06	34.9382	32.2352	11.614	9.61222	5.21677	6.31442
LOC_Os01g43950	expressed protein	4.24508	0.0015947	0.00761669	4.3719	3.36849	0.996378	1.0923	0.668816	0.594298
LOC_Os07g23880	glycosyl hydrolase, family 31, putative, expressed	4.24352	2.27041e-08	7.26595e-07	37.3094	52.4461	141.548	18.4598	18.7937	23.2519
LOC_Os04g40970	DEAD-box ATP-dependent RNA helicase, putative, expressed	4.24027	2.08692e-05	0.000219597	3.44565	3.28321	2.21071	0.546149	1.07011	0.668585
LOC_Os01g57690	early nodulin 20 precursor, putative, expressed	4.23991	0.00374177	0.0152957	3.74205	2.55835	1.37002	0.436919	0.200645	1.33717
LOC_Os12g38140	expressed protein	4.23972	2.34814e-05	0.000242645	216.261	136.189	42.097	37.1381	25.7494	42.1209
LOC_Os03g13010	U-box domain containing protein, expressed	4.2393	3.37194e-11	2.61752e-09	18.5621	19.0171	13.9804	4.25996	5.08301	4.23437
LOC_Os03g40600	cytochrome P450 78A11, putative, expressed	4.2288	1.73189e-05	0.000188993	6.8172	4.64766	3.79869	1.52922	1.87269	0.668585
LOC_Os02g19640	IQ calmodulin-binding motif family protein, putative, expressed	4.22436	0.0014388	0.00702003	2.92695	6.01212	1.5257	1.31076	1.13699	0.371436
LOC_Os05g16640	DUF630/DUF632 domains containing protein, putative, expressed	4.22259	6.65898e-05	0.00057149	3.5568	4.05072	1.55684	0.546149	1.13699	0.668585
LOC_Os03g45920	tubulin/FtsZ domain containing protein, putative, expressed	4.22153	0.000301856	0.00197533	150.127	132.821	16.6271	50.1365	17.1886	14.9317
LOC_Os08g14830	NB-ARC domain containing protein, expressed	4.22085	9.75767e-05	0.000780962	6.2244	5.58573	5.85372	0.655379	3.14344	0.742873
LOC_Os06g32020	THION6 - Plant thionin family protein precursor, expressed	4.21614	3.14746e-07	6.86201e-06	77.7309	164.416	37.4576	31.5674	27.2877	16.3432
LOC_Os01g47810	S-locus-like receptor protein kinase, putative, expressed	4.21496	7.70897e-05	0.000643389	4.0755	4.22127	1.49457	1.0923	0.869461	0.668585
LOC_Os08g23180	fasciclin-like arabinogalactan protein 8 precursor, putative, expressed	4.21395	1.61192e-06	2.65896e-05	131.157	127.832	27.8674	36.7012	22.4054	18.7204
LOC_Os03g15320	glyoxal oxidase-related, putative, expressed	4.21303	0.00379473	0.0154475	2.85285	1.1939	1.02751	0.546149	0.735698	0.0742873
LOC_Os05g32760	BZIP protein, putative, expressed	4.21166	5.62233e-07	1.10589e-05	12.3006	13.3034	6.56987	3.38612	2.27398	2.97149
LOC_Os04g30720	kinesin motor domain containing protein, putative, expressed	4.21045	2.11937e-06	3.34124e-05	5.74275	7.97352	3.82983	1.96614	1.27075	1.48575
LOC_Os06g46910	ZOS6-07 - C2H2 zinc finger protein, expressed	4.20759	7.12652e-05	0.000604219	2.92695	4.136	1.83707	0.655379	1.13699	0.520011
LOC_Os08g03420	kelch repeat protein, putative, expressed	4.20699	9.2762e-06	0.000112306	2.964	3.41113	2.27299	0.436919	0.80258	0.965734
LOC_Os08g14090	retrotransposon protein, putative, Ty1-copia subclass, expressed	4.20567	0.000158292	0.00115898	4.92765	2.51571	3.79869	0.10923	1.67204	1.04002
LOC_Os03g52794	phosphatidylinositol kinase, putative, expressed	4.20373	6.14515e-10	3.32996e-08	34.827	26.5642	52.3721	7.97377	7.49074	14.486
LOC_Os04g16838	chloroplast 30S ribosomal protein S11, putative, expressed	4.19923	0.000755063	0.00416733	1.0374	1.44973	1.43229	0	0.133763	0.81716
LOC_Os10g21332	chloroplast 30S ribosomal protein S11, putative, expressed	4.19922	0.000754444	0.00416733	1.0374	1.44973	1.43229	0	0.133763	0.81716
LOC_Osp1g00670	NA	4.19922	0.000754331	0.00416733	1.0374	1.44973	1.43229	0	0.133763	0.81716
LOC_Os09g28460	xyloglucan fucosyltransferase, putative, expressed	4.19759	0.000969971	0.0050949	1.59315	2.38779	1.27661	0	0.535053	0.742873
LOC_Os09g32440	endonuclease/exonuclease/phosphatase family domain containing protein, expressed	4.19148	0.000423347	0.00260202	1.59315	3.24057	1.43229	0.327689	0.601935	0.668585
LOC_Os04g33210	ERD1 protein, chloroplast precursor, putative, expressed	4.18867	6.80507e-07	1.28614e-05	10.0406	7.97352	8.18898	1.0923	2.20709	3.4915
LOC_Os02g13780	receptor-like protein kinase 2 precursor, putative, expressed	4.18144	0.000156653	0.00114923	2.55645	4.00808	11.3027	1.31076	0.936343	2.45148
LOC_Os04g43560	no apical meristem protein, putative, expressed	4.1737	0.000148664	0.00110502	10.6704	5.79892	4.42143	1.96614	2.94279	0.742873
LOC_Os01g32364	Os1bglu1 - beta-mannosidase/glucosidase homologue, expressed	4.17093	2.62854e-06	3.94176e-05	16.8948	15.6486	8.3758	5.67995	3.61161	2.00576
LOC_Os07g14850	CESA6 - cellulose synthase, expressed	4.17038	4.50716e-08	1.29799e-06	173.802	140.88	45.4909	45.1119	26.4851	26.9663
LOC_Os12g31470	retrotransposon protein, putative, unclassified, expressed	4.16658	0.000148754	0.00110502	2.8158	2.77154	4.20347	0.327689	0.40129	1.78289
LOC_Os02g07870	ATP synthase, putative, expressed	4.16489	2.4146e-06	3.69756e-05	51.5736	25.285	12.0499	9.28453	5.61806	9.28591
LOC_Os02g43912	ceramide kinase-related, putative, expressed	4.16473	0.000873965	0.00468383	6.03915	4.26391	8.56262	0.546149	0.535053	3.78865
LOC_Os05g04740	helix-loop-helix DNA-binding domain containing protein, expressed	4.16258	8.96951e-06	0.000109182	3.07515	2.34515	4.51484	1.0923	0.869461	0.742873
LOC_Os04g53640	peroxidase precursor, putative, expressed	4.16086	1.2313e-06	2.1114e-05	20.8592	16.544	11.9254	1.85691	5.61806	5.49726
LOC_Os02g58360	expressed protein	4.16029	1.46969e-07	3.59553e-06	9.74416	9.67908	16.3468	2.62151	2.27398	4.60581
LOC_Os10g21090	ATP binding protein, putative, expressed	4.15795	0.00136903	0.00672643	3.29745	4.43447	1.12092	0.764608	1.00322	0.594298
LOC_Os01g64820	POLA1 - Putative DNA polymerase alpha catalytic subunit, expressed	4.15724	7.28055e-09	2.7222e-07	20.2293	16.6293	9.9015	5.35226	3.87914	3.56579
LOC_Os05g43530	CSLC7 - cellulose synthase-like family C, expressed	4.15589	1.26054e-07	3.1584e-06	39.7917	32.5763	12.3924	8.19223	7.08945	7.72587
LOC_Os03g05270	RING finger and CHY zinc finger domain-containing protein 1, putative, expressed	4.15284	4.50567e-08	1.29799e-06	37.3094	21.9592	18.215	5.35226	5.88559	9.50877
LOC_Os03g51980	expressed protein	4.15282	0.000459824	0.00278138	4.3719	2.38779	2.55322	1.63845	0.869461	0.148575
LOC_Os07g35660	TKL_IRAK_DUF26-lc.21 - DUF26 kinases have homology to DUF26 containing loci, expressed	4.15197	1.05454e-06	1.86134e-05	9.85531	8.01616	16.8139	1.85691	3.87914	3.41721
LOC_Os10g10130	OsWAK112d - OsWAK receptor-like protein kinase, expressed	4.14825	1.80316e-05	0.000195137	13.2639	20.9358	52.0296	11.2507	8.96214	3.41721
LOC_Os11g04530	sulfotransferase domain containing protein, expressed	4.14461	0.00044237	0.00269604	1.7784	1.10862	1.02751	0.327689	0.267527	0.445724
LOC_Os06g48950	auxin response factor 19, putative, expressed	4.14048	1.32494e-11	1.17663e-09	71.84	58.0745	51.5314	11.5784	13.1757	23.7719
LOC_Os06g51190	lysine ketoglutarate reductase trans-splicing related 1, putative, expressed	4.12932	0.00787974	0.0277859	2.70465	4.136	1.12092	0.10923	0.668816	1.26288
LOC_Os01g71114	disease resistance protein RGA4, putative, expressed	4.12678	0.000144829	0.00108339	2.70465	1.40709	3.67414	0.327689	0.80258	0.891447
LOC_Os03g21970	basic helix-loop-helix domain containing protein, expressed	4.12159	0.0016769	0.00793495	22.193	19.0171	2.67777	2.29383	3.61161	5.86869
LOC_Os02g49460	auxin-independent growth promoter protein, putative, expressed	4.11808	7.25034e-05	0.000611941	10.374	8.95422	3.11368	1.31076	3.14344	1.56003
LOC_Os01g03820	C2 domain containing protein, putative, expressed	4.11725	5.46625e-05	0.000486434	46.4237	39.1854	70.774	3.93227	8.56085	28.6749
LOC_Os04g37500	glutamate decarboxylase, putative, expressed	4.11575	2.00438e-07	4.68732e-06	26.8983	15.7338	16.6582	9.1753	3.94602	3.56579
LOC_Os09g13820	pollen signalling protein with adenylyl cyclase activity, putative, expressed	4.11455	5.9352e-05	0.000519712	1.96365	2.77154	2.49094	0.327689	0.869461	0.668585
LOC_Os08g42030	peroxidase precursor, putative, expressed	4.11332	4.65719e-05	0.000426273	10.8557	10.4466	3.17595	1.96614	2.74215	1.93147
LOC_Os02g53520	kinesin motor domain containing protein, putative, expressed	4.11147	3.27358e-14	5.36054e-12	41.9406	38.3752	33.8146	8.73838	10.5004	11.6631
LOC_Os03g17634	PPR repeat domain containing protein, putative, expressed	4.10963	0.000209877	0.00146907	11.819	12.2801	16.2534	0.873838	2.27398	7.42873
LOC_Os03g21730	receptor-like protein kinase precursor, putative, expressed	4.10769	1.21629e-05	0.000140002	13.4121	15.009	5.6669	4.15073	1.93957	3.34293
LOC_Os09g21450	cyclin, putative, expressed	4.10687	0.000728302	0.0040481	2.92695	2.55835	2.98913	0.21846	0.267527	1.70861
LOC_Os01g72700	expressed protein	4.10261	1.33065e-06	2.24958e-05	30.1587	26.3936	10.0572	6.2261	7.55763	4.53152
LOC_Os10g40730	expansin precursor, putative, expressed	4.09975	1.98973e-07	4.66432e-06	71.136	86.8559	27.2758	19.8798	17.9912	13.2974
LOC_Os08g14990	receptor-like protein kinase 2 precursor, putative, expressed	4.09954	0.000320557	0.00207871	1.37085	2.34515	4.04778	0.546149	1.07011	0.445724
LOC_Os11g47290	receptor kinase, putative, expressed	4.09534	0.000239529	0.00163851	3.4086	4.73294	3.36277	0.327689	0.735698	1.93147
LOC_Os11g36090	receptor kinase, putative, expressed	4.08947	7.26352e-05	0.000612688	4.7424	3.45377	7.81534	1.20153	0.668816	2.45148
LOC_Os06g38990	receptor-like protein kinase 2 precursor, putative, expressed	4.08606	1.12674e-07	2.89877e-06	16.6355	18.4627	8.25125	4.47842	3.54473	3.93722
LOC_Os11g34970	NB-ARC domain containing protein, expressed	4.08444	0.000397735	0.002482	3.29745	4.9035	6.13395	0.436919	0.869461	2.45148
LOC_Os05g01790	expressed protein	4.08434	0.000997216	0.00521482	7.52115	8.10143	1.58798	2.62151	1.73892	0.520011
LOC_Os03g03570	leucine-rich repeat transmembrane protein kinase, putative, expressed	4.08124	2.27666e-06	3.53458e-05	20.1552	24.2617	8.3758	4.80611	6.62128	3.12006
LOC_Os05g33320	expressed protein	4.08105	6.12319e-06	7.98603e-05	12.9305	6.26795	9.27877	2.1846	1.40451	4.16009
LOC_Os02g58170	transposon protein, putative, unclassified, expressed	4.07897	0.000227421	0.00157129	2.11185	3.66696	1.99276	0.21846	0.601935	1.1886
LOC_Os03g03600	fasciclin-like arabinogalactan protein, putative, expressed	4.07403	0.0003903	0.00244376	53.4632	59.908	12.9218	22.9383	8.42709	4.6801
LOC_Os01g64490	protein kinase domain containing protein, expressed	4.06965	8.0586e-14	1.15151e-11	92.4398	110.435	57.821	22.9383	21.2684	27.4863
LOC_Os07g48010	peroxidase precursor, putative, expressed	4.06827	4.18511e-07	8.66932e-06	37.013	23.9632	21.8892	6.77225	12.975	3.19435
LOC_Os09g26540	expressed protein	4.06684	0.00784308	0.0276654	30.381	1.91876	2.74004	3.71381	4.54795	1.63432
LOC_Os01g57280	rp1, putative, expressed	4.06365	5.59105e-06	7.42187e-05	12.8564	9.67908	4.98189	1.63845	3.07656	2.74863
LOC_Os04g16450	aquaporin protein, putative, expressed	4.06008	5.49521e-06	7.31195e-05	162.316	228.674	70.2446	62.6979	51.5658	15.8975
LOC_Os10g01570	C-5 cytosine-specific DNA methylase, putative, expressed	4.05961	0.00019667	0.00139139	9.81826	8.44255	2.33526	2.29383	1.67204	1.78289
LOC_Os12g32140	transposon protein, putative, unclassified, expressed	4.05934	1.59951e-05	0.000177377	11.3744	12.5359	5.6669	2.07537	2.34086	3.64008
LOC_Os05g45580	expressed protein	4.05173	0.000985648	0.00516037	2.5935	3.7096	1.12092	1.0923	0.869461	0.148575
LOC_Os12g44030	purple acid phosphatase precursor, putative, expressed	4.05138	0.000284389	0.00188256	1.96365	3.79488	1.43229	0.983068	0.601935	0.445724
LOC_Os10g30280	OsFBX386 - F-box domain containing protein, expressed	4.04949	0.00181083	0.00844783	2.92695	3.45377	0.934104	1.0923	0.40129	0.594298
LOC_Os06g11700	phosphate-induced protein 1 conserved region domain containing protein, expressed	4.04523	0.0161998	0.0492648	2.964	2.34515	0.87183	0.327689	0.0668816	1.26288
LOC_Os02g34850	histone-lysine N-methyltransferase ASHH2, putative, expressed	4.04425	2.92395e-08	9.07275e-07	31.7889	25.1571	46.4561	12.9983	4.94924	10.9945
LOC_Os08g19694	NB-ARC domain containing protein, expressed	4.04398	5.68604e-09	2.18426e-07	42.2	34.3245	66.8507	11.4691	8.15956	19.6861
LOC_Os06g48520	disease resistance protein RPM1, putative, expressed	4.04223	1.01552e-05	0.000120988	5.7057	4.47711	10.8045	1.41999	1.53828	2.74863
LOC_Os05g03120	retrotransposon protein, putative, unclassified, expressed	4.04206	2.30509e-07	5.2714e-06	7.07655	11.0435	7.56624	2.62151	2.20709	2.3029
LOC_Os07g01710	phytosulfokine receptor precursor, putative, expressed	4.0341	3.53689e-07	7.51387e-06	4.70535	5.8842	5.72917	1.74768	1.4714	1.33717
LOC_Os01g46430	glycosyl transferase, group 1 domain containing protein, expressed	4.03289	4.92219e-05	0.00044508	3.3345	3.83752	1.71252	0.655379	0.936343	0.81716
LOC_Os05g33420	xyloglucanase inhibitor, putative, expressed	4.03278	0.000141135	0.00106211	4.5201	2.21723	1.68139	0.873838	0.735698	0.742873
LOC_Os07g29190	expressed protein	4.02986	0.000424684	0.00260667	8.15101	7.41921	2.1173	1.52922	1.73892	1.63432
LOC_Os10g30770	inorganic phosphate transporter, putative, expressed	4.0266	8.63468e-07	1.57232e-05	9.78121	9.50853	19.3982	4.80611	3.81225	2.3029
LOC_Os05g08370	CESA1 - cellulose synthase, expressed	4.02334	8.01419e-10	4.16182e-08	333.117	278.604	128.688	73.7301	46.7503	86.4704
LOC_Os08g42080	ACR5, putative, expressed	4.01922	6.24621e-05	0.000541242	12.8564	8.22935	5.57349	3.49535	3.07656	1.04002
LOC_Os04g43400	Os4bglu17 - GH1 gene fragment, expressed	4.01796	6.75836e-05	0.000578249	5.187	11.8963	7.87761	1.41999	1.33763	4.01151
LOC_Os07g34750	expressed protein	4.01779	8.69591e-10	4.44383e-08	20.2293	24.0485	24.4735	4.91534	5.14989	8.84018
LOC_Os12g09240	NBS-LRR disease resistance protein, putative, expressed	4.01449	0.000162548	0.00118473	2.26005	2.00404	1.21434	0.436919	0.535053	0.520011
LOC_Os03g06950	ubiquitin carboxyl-terminal hydrolase domain containing protein, expressed	4.01386	4.33707e-07	8.86945e-06	78.6572	63.447	99.9803	10.4861	15.3828	40.1151
LOC_Os12g16200	glutathione synthetase, chloroplast precursor, putative, expressed	4.01062	2.30946e-05	0.000239531	5.74275	15.6912	9.93264	1.41999	2.60838	4.45724
LOC_Os12g06840	ATEXO70C2, putative, expressed	4.00858	0.000339672	0.00217845	2.2971	1.87612	1.37002	0.21846	0.936343	0.297149
LOC_Os04g41875	oxidoreductase, short chain dehydrogenase/reductase domain containing protein, expressed	4.00762	4.03817e-07	8.41936e-06	7.92871	6.26795	7.50397	2.1846	2.34086	1.56003
LOC_Os03g53920	kinesin motor domain containing protein, putative, expressed	4.00683	9.19911e-08	2.42222e-06	17.4506	17.9084	7.31715	4.15073	3.87914	3.93722
LOC_Os07g10530	carboxyl-terminal peptidase, putative, expressed	4.00131	6.96617e-06	8.87445e-05	9.48481	13.0902	5.6669	2.07537	3.81225	1.93147
LOC_Os03g21230	leucine-rich repeat family protein, putative, expressed	3.99948	2.966e-11	2.32655e-09	36.5684	32.8321	60.4365	13.763	9.56408	13.1488
LOC_Os03g07350	CSLA4 - cellulose synthase-like family A; mannan synthase, expressed	3.99907	8.47084e-06	0.000104015	16.4132	11.6831	11.3649	1.52922	2.67527	6.53728
LOC_Os01g16170	PQ loop repeat domain containing protein, expressed	3.99715	1.3312e-08	4.58039e-07	26.8242	56.1557	27.307	16.0568	8.96214	6.53728
LOC_Os05g47940	RCLEA8 - Root cap and Late embryogenesis related family protein precursor, expressed	3.99575	0.00223212	0.0100111	51.6848	69.7576	11.3027	5.02457	15.0484	16.5661
LOC_Os06g18900	cadmium tolerance factor, putative, expressed	3.99512	1.33133e-09	6.3144e-08	22.0077	15.6912	19.5539	4.25996	4.34731	7.28015
LOC_Os08g40170	cyclin-dependent kinase B2-1, putative, expressed	3.99311	4.20517e-07	8.69481e-06	17.3394	21.746	8.40694	5.02457	4.14666	4.23437
LOC_Os02g51390	expressed protein	3.9853	2.4094e-06	3.69463e-05	7.8546	7.33393	8.40694	1.85691	1.20387	3.4915
LOC_Os04g41280	ankyrin repeat domain containing protein, expressed	3.9767	7.99146e-06	9.92693e-05	3.0381	4.6903	3.11368	0.983068	1.07011	0.965734
LOC_Os10g26859	expressed protein	3.97299	4.08865e-09	1.64677e-07	20.8592	13.2181	20.3012	3.60458	4.7486	6.76014
LOC_Os11g08980	preprotein translocase secA family protein, putative, expressed	3.97276	4.62526e-06	6.32702e-05	6.4467	5.37253	6.07168	0.873838	1.33763	2.67434
LOC_Os05g34290	glutathione gamma-glutamylcysteinyltransferase 1, putative, expressed	3.96984	4.91658e-05	0.000444752	2.18595	2.51571	1.71252	0.764608	0.40129	0.668585
13114.t00065	NA	3.9681	1.71679e-06	2.80513e-05	12.7082	12.7917	16.2845	1.96614	2.74215	6.76014
LOC_Os08g09840	WRKY117, expressed	3.96441	4.12073e-05	0.000384065	4.11255	3.83752	7.09919	1.0923	1.00322	2.08004
LOC_Os01g53640	retrotransposon protein, putative, unclassified, expressed	3.96424	3.37728e-05	0.000326016	13.9308	12.3227	4.51484	4.47842	2.07333	2.37719
LOC_Os08g35710	expressed protein	3.96325	0.000339249	0.00217651	24.6012	15.0516	3.64301	4.25996	3.07656	4.97725
LOC_Os10g38140	glutathione S-transferase, putative, expressed	3.96297	1.82737e-05	0.000197378	3.9273	5.50045	5.54235	2.62151	1.07011	0.742873
LOC_Os01g63870	nucleobase-ascorbate transporter, putative, expressed	3.96273	0.000459897	0.00278138	4.03845	3.83752	1.43229	1.41999	1.00322	0.297149
LOC_Os02g39280	C2 domain containing protein, putative, expressed	3.95735	0.000209756	0.00146869	1.66725	2.08932	1.30775	0.983068	0.334408	0.222862
LOC_Os06g09340	pectinesterase, putative, expressed	3.95066	0.000190837	0.00135826	4.2237	6.0974	3.05141	1.63845	1.60516	0.594298
LOC_Os02g02040	protein kinase, putative, expressed	3.94875	2.98898e-07	6.58046e-06	24.1566	26.2231	10.3686	7.20917	4.28043	5.94298
LOC_Os03g18440	expressed protein	3.94828	8.62983e-06	0.00010562	32.3817	26.4789	38.9833	3.93227	5.08301	17.9775
LOC_Os04g56420	retrotransposon protein, putative, unclassified, expressed	3.94658	2.51152e-05	0.00025634	3.4086	3.24057	2.21071	0.655379	1.27075	0.520011
LOC_Os02g41904	DEF7 - Defensin and Defensin-like DEFL family, expressed	3.94257	0.00104387	0.00540588	9.15136	5.1167	1.43229	1.31076	1.8058	1.33717
LOC_Os06g03500	NBS-LRR disease resistance protein, putative, expressed	3.94188	0.00773007	0.0273657	4.77945	3.28321	0.342505	0.436919	0.40129	1.48575
LOC_Os08g02250	IQ calmodulin-binding motif domain containing protein, expressed	3.93954	2.16542e-05	0.000227005	8.03986	8.14407	3.82983	2.73074	1.60516	1.48575
LOC_Os02g16030	harpin-induced protein 1 domain containing protein, expressed	3.93414	4.44412e-05	0.000408813	7.6323	12.9197	3.82983	2.73074	1.87269	2.37719
LOC_Os09g14450	pollen signalling protein with adenylyl cyclase activity, putative, expressed	3.93268	6.24318e-07	1.20326e-05	10.1888	7.46185	10.7733	1.96614	2.80903	3.19435
LOC_Os02g09930	CSLA1 - cellulose synthase-like family A; mannan synthase, expressed	3.92898	2.50677e-09	1.07527e-07	66.1713	73.8083	34.0948	17.1491	17.2555	15.4517
LOC_Os06g41910	expressed protein	3.92518	0.000133166	0.00101132	2.26005	3.79488	2.74004	0.873838	0.80258	0.81716
LOC_Os03g46470	metal cation transporter, putative, expressed	3.92515	0.0060348	0.0224073	1.3338	4.51975	29.0195	3.27689	3.61161	2.97149
LOC_Os04g58760	membrane associated DUF588 domain containing protein, putative, expressed	3.92045	2.11134e-05	0.00022175	13.0416	29.0372	9.12308	3.93227	7.49074	3.12006
LOC_Os06g44050	methyladenine glycosylase, putative, expressed	3.92004	1.51026e-05	0.000169237	5.37225	7.03546	4.51484	1.85691	1.73892	1.26288
LOC_Os08g19160	transmembrane 9 superfamily member, putative, expressed	3.92002	0.000256386	0.00172985	3.3345	3.53905	1.61911	0.436919	1.00322	0.891447
LOC_Os05g06140	lipase, putative, expressed	3.91672	0.000239561	0.00163851	4.8906	8.10143	1.74366	1.31076	1.60516	1.26288
LOC_Os06g12470	retrotransposon protein, putative, Ty3-gypsy subclass, expressed	3.91425	2.89461e-05	0.000285692	6.669	6.95018	10.5242	1.41999	1.60516	3.71436
LOC_Os02g50799	nuclear-pore anchor, putative, expressed	3.9139	0.000149213	0.00110732	12.1524	4.86086	22.5119	4.91534	5.08301	1.48575
LOC_Os04g43230	expressed protein	3.91278	4.63484e-05	0.0004244	6.5208	8.86894	3.11368	2.1846	1.60516	1.56003
LOC_Os06g46799	peroxidase precursor, putative, expressed	3.90251	6.38258e-05	0.00055093	29.3436	39.1854	6.88123	6.88148	9.43031	5.42297
LOC_Os07g02990	expressed protein	3.89838	0.000510885	0.00302246	1.1856	1.15126	1.68139	0.436919	0.133763	0.594298
LOC_Os07g26920	expressed protein	3.89479	0.000390573	0.00244478	1.4079	1.06598	1.89934	0.10923	0.535053	0.520011
LOC_Os02g41780	transporter-related, putative, expressed	3.89426	0.000132558	0.00100705	25.4904	21.4475	7.00578	9.93991	3.14344	3.04578
LOC_Os03g52650	syntaxin-related protein, putative, expressed	3.89315	1.63896e-05	0.000180769	21.452	20.6373	6.47646	5.1338	5.55118	3.41721
LOC_Os06g38830	receptor-like protein kinase precursor, putative, expressed	3.89152	0.000241065	0.00164629	7.92871	6.35323	11.0536	0.546149	1.53828	4.90296
LOC_Os06g13600	HEAT repeat family protein, putative, expressed	3.88954	8.19932e-06	0.000101123	13.9308	18.548	6.35191	5.57072	3.34408	2.52577
LOC_Os01g26340	dirigent, putative	3.88612	0.0012917	0.0064163	1.00035	1.70557	1.40116	0	0.40129	0.668585
LOC_Os02g50640	HEAT repeat family protein, putative, expressed	3.8861	6.01903e-06	7.86435e-05	18.8955	18.7186	6.04054	5.46149	3.67849	3.64008
LOC_Os11g30060	NBS-LRR type disease resistance protein Hom-B, putative, expressed	3.88525	4.67831e-06	6.38014e-05	5.89095	5.28725	3.95437	1.0923	1.40451	1.78289
LOC_Os02g35230	expressed protein	3.88338	0.000225237	0.00155812	2.7417	3.11266	1.37002	0.546149	0.668816	0.81716
LOC_Os01g07110	BRCA2 repeat family protein, expressed	3.88117	2.52611e-05	0.000257126	3.96435	3.11266	2.49094	0.983068	0.668816	1.11431
LOC_Os01g21960	serine/threonine-protein kinase, putative, expressed	3.87955	4.31706e-07	8.8645e-06	23.7861	29.5063	13.0463	7.86454	3.41096	8.02302
LOC_Os05g24150	tetratricopeptide-like helical, putative, expressed	3.87744	4.68977e-05	0.000428573	2.63055	3.02738	2.86459	0.436919	0.735698	1.1886
LOC_Os01g09880	harpin-induced protein 1 domain containing protein, expressed	3.8755	0.000169546	0.00122776	31.4184	48.2675	10.3686	16.6029	5.55118	4.75438
LOC_Os01g65460	beta-galactosidase precursor, putative, expressed	3.87243	5.87052e-06	7.70621e-05	19.3401	20.5521	7.41056	5.78918	5.28365	2.82292
LOC_Os04g39610	glycerophosphoryl diester phosphodiesterase family protein, putative, expressed	3.86702	0.00188509	0.0087304	4.2978	4.64766	1.02751	0.764608	1.33763	0.742873
LOC_Os07g02780	STE_MEKK_ste11_MAP3K.20 - STE kinases include homologs to sterile 7, sterile 11 and sterile 20 from yeast, expressed	3.86411	3.22234e-06	4.68806e-05	7.29885	5.96948	12.517	1.96614	2.20709	3.19435
LOC_Os05g38480	kinesin motor domain containing protein, putative, expressed	3.86307	4.22702e-05	0.000392017	4.5201	5.84156	2.30412	1.20153	1.40451	1.04002
LOC_Os05g26820	CAMK_KIN1/SNF1/Nim1_like.20 - CAMK includes calcium/calmodulin depedent protein kinases, expressed	3.86159	0.000448585	0.00272796	15.4128	14.5826	3.79869	5.78918	2.80903	1.56003
LOC_Os01g08130	phototropic-responsive NPH3 family protein, putative, expressed	3.86005	0.000190337	0.00135599	9.52186	14.9663	3.3005	1.85691	3.34408	2.74863
LOC_Os04g57130	dirigent-like protein pDIR17, putative, expressed	3.85944	0.00263058	0.0114769	4.3719	5.58573	1.27661	2.1846	0.869461	0.371436
LOC_Os11g24170	CC-NBS-LRR protein, putative, expressed	3.85867	7.07136e-06	8.98296e-05	9.74416	7.37657	15.0079	1.85691	2.27398	4.97725
LOC_Os11g45410	expressed protein	3.85736	0.000315308	0.00205152	2.3712	1.23653	1.7748	0.10923	0.601935	0.742873
LOC_Os09g27220	ATBRXL3/BRX-LIKE3, putative, expressed	3.85382	8.76866e-05	0.000712224	4.33485	4.6903	3.23823	0.546149	0.80258	2.08004
LOC_Os04g41140	PPR repeat containing protein, expressed	3.84977	1.74434e-05	0.000190013	5.89095	4.6903	7.4417	1.41999	1.00322	2.74863
13114.t00066	NA	3.84689	0.000463541	0.00279545	2.4453	2.04668	2.55322	0.10923	0.40129	1.41146
LOC_Os03g36560	peroxidase precursor, putative, expressed	3.84223	2.6038e-07	5.82389e-06	40.8291	50.2289	18.0905	13.326	11.5036	7.42873
LOC_Os10g33060	hcr2-5D, putative, expressed	3.84166	0.000973927	0.00511449	3.6309	3.88016	1.21434	1.52922	0.535053	0.594298
LOC_Os03g56380	methyltransferase, putative, expressed	3.84079	1.22853e-08	4.27299e-07	36.7536	43.2787	18.215	11.3599	6.88881	10.6231
LOC_Os09g20880	serine/threonine-protein kinase, putative, expressed	3.83689	9.98194e-05	0.00079605	8.44741	14.6252	4.60825	4.58765	1.8058	1.93147
LOC_Os04g16740	ATP synthase subunit alpha, putative, expressed	3.83622	0.00706175	0.025426	6.85425	8.99686	5.44894	0	1.53828	4.38295
LOC_Os12g27210	expressed protein	3.83343	0.000763932	0.00420772	1.1115	1.23653	1.21434	0.10923	0.334408	0.520011
LOC_Os03g18370	MRH1, putative, expressed	3.83166	0.000146246	0.00109181	3.5568	5.84156	2.39753	0.983068	1.73892	0.668585
LOC_Os02g11790	OsFBK4 - F-box domain and kelch repeat containing protein, expressed	3.83144	0.00220371	0.00990343	8.81791	6.18267	7.37942	0.21846	1.20387	4.82867
LOC_Os06g10910	xyloglucan fucosyltransferase, putative, expressed	3.83031	0.00155903	0.00747707	3.74205	2.47307	0.934104	0.436919	0.334408	1.26288
LOC_Os04g33690	sec23/Sec24 trunk domain containing protein, expressed	3.82924	2.78722e-05	0.000277781	14.1531	13.0902	4.4837	2.9492	3.21032	3.12006
LOC_Os01g56020	expressed protein	3.82353	0.000362816	0.00230382	4.40895	4.22127	1.43229	1.31076	0.869461	0.81716
LOC_Os05g19600	expansin precursor, putative, expressed	3.81905	0.00978169	0.0329394	15.1905	8.18671	1.55684	4.58765	2.07333	0.965734
LOC_Os10g33460	alcohol oxidase, putative, expressed	3.81795	0.00014227	0.00106815	2.55645	1.70557	1.93048	1.0923	0.601935	0.222862
LOC_Os11g05770	DUF623 domain containing protein, expressed	3.81707	0.000195804	0.00138745	3.96435	3.53905	1.99276	1.0923	0.601935	1.11431
LOC_Os12g32480	expressed protein	3.81575	0.000252343	0.00170823	4.40895	1.66293	4.8262	1.20153	0.535053	1.48575
LOC_Os08g31930	BRCA1 C Terminus domain containing protein, expressed	3.80883	0.000230396	0.00158841	1.8525	2.60099	1.37002	0.764608	0.668816	0.297149
LOC_Os11g06990	expressed protein	3.80837	1.16478e-05	0.000135136	3.14925	3.36849	5.29326	1.20153	1.00322	1.26288
LOC_Os04g47580	cyclin, putative, expressed	3.80506	7.32969e-05	0.000617014	11.7819	12.5359	4.17233	3.05843	3.07656	2.3029
LOC_Os05g44930	receptor-like protein kinase, putative, expressed	3.80111	4.99716e-05	0.000451495	11.3744	9.55116	4.32802	1.74768	3.67849	1.93147
LOC_Os10g30410	cytochrome P450 71D7, putative, expressed	3.8002	0.000456203	0.00276234	4.70535	2.60099	2.958	1.41999	0.267527	1.41146
LOC_Os02g13710	ethylene-responsive transcription factor TINY, putative, expressed	3.79684	7.95856e-05	0.000658426	5.37225	5.20197	2.42867	1.0923	1.13699	1.56003
LOC_Os01g29450	retrotransposon protein, putative, unclassified, expressed	3.79197	0.000151813	0.00112216	4.85355	4.34919	6.41418	0.436919	1.67204	2.3029
LOC_Os01g50170	eukaryotic aspartyl protease domain containing protein, expressed	3.79126	1.72865e-05	0.000188805	21.1926	21.149	66.7573	13.763	5.14989	13.3717
LOC_Os11g41730	transposon protein, putative, CACTA, En/Spm sub-class, expressed	3.79001	0.00012642	0.000966632	17.4506	12.877	4.57711	5.35226	1.73892	3.4915
LOC_Os03g14250	plant protein of unknown function DUF869 domain containing protein, expressed	3.78871	4.2812e-11	3.23382e-09	171.542	252.679	116.109	76.0239	47.7535	38.5551
LOC_Os07g38590	carboxyl-terminal peptidase, putative, expressed	3.7878	1.70997e-06	2.79806e-05	38.8284	49.2482	15.3504	6.77225	12.7744	10.7717
LOC_Os10g11730	LTPL88 - Protease inhibitor/seed storage/LTP family protein precursor, expressed	3.78649	0.00516192	0.0197278	5.37225	3.96544	0.902967	1.85691	0.936343	0.371436
LOC_Os12g29220	nodulin MtN3 family protein, putative, expressed	3.78561	1.70818e-05	0.000186842	10.0035	5.8842	3.70528	1.96614	2.14021	1.70861
LOC_Os06g39370	OsFBK16 - F-box domain and kelch repeat containing protein, expressed	3.78256	8.55576e-10	4.38219e-08	19.7847	20.7653	28.459	8.62915	7.75827	4.30866
LOC_Os05g39840	expressed protein	3.77575	7.34623e-05	0.000617943	2.7417	3.02738	1.93048	0.873838	0.601935	0.81716
LOC_Os02g25700	O-acyltransferase, putative, expressed	3.77443	4.81253e-05	0.00043695	5.00175	3.79488	2.21071	1.0923	1.27075	0.891447
LOC_Os11g14240	expressed protein	3.7714	0.00195149	0.00896939	2.70465	1.9614	1.02751	0.21846	0.936343	0.445724
LOC_Os02g28465	expressed protein	3.77029	2.61227e-05	0.000263862	7.41	9.72172	12.3302	1.63845	1.67204	5.20011
LOC_Os05g43610	ATBARD1/BARD1, putative, expressed	3.77016	4.01179e-05	0.000376099	4.2978	4.64766	2.39753	0.764608	1.4714	1.04002
LOC_Os09g01650	peptidyl-prolyl cis-trans isomerase, FKBP-type, putative, expressed	3.76824	0.00044197	0.00269434	2.63055	2.98474	1.58798	0.546149	0.869461	0.668585
LOC_Os04g48140	methyltransferase, putative, expressed	3.76801	6.77088e-05	0.0005791	13.4121	8.57046	6.63214	1.0923	2.34086	4.82867
LOC_Os07g10770	CESA8 - cellulose synthase, expressed	3.76792	1.27088e-08	4.3957e-07	324.373	321.371	120.126	107.373	55.4449	68.5671
LOC_Os07g02980	expressed protein	3.76678	9.71009e-05	0.000777987	1.7784	1.36445	2.52208	0.546149	0.601935	0.520011
LOC_Os01g19020	peroxidase precursor, putative, expressed	3.76504	0.00019444	0.00137997	230.525	209.87	36.7414	66.5209	49.5593	28.972
LOC_Os12g32670	CC-NBS-LRR resistance protein, putative, expressed	3.7633	2.15388e-06	3.37903e-05	13.7456	11.3846	15.3816	1.96614	3.61161	6.16584
LOC_Os07g10190	glucosyltransferase, putative, expressed	3.75629	0.000202314	0.00142547	10.5222	3.24057	4.04778	1.20153	1.73892	2.3029
LOC_Os01g08890	expressed protein	3.75274	0.000134716	0.00102102	40.6809	10.2334	57.4474	7.86454	9.96537	14.1889
LOC_Os12g07800	S-locus-like receptor protein kinase, putative, expressed	3.75261	1.99008e-10	1.25057e-08	24.2678	19.5714	21.0485	7.64608	5.21677	6.68585
LOC_Os04g34420	serine/threonine-protein kinase receptor precursor, putative, expressed	3.74998	4.75263e-05	0.000433416	3.59385	3.11266	5.01303	1.0923	0.601935	1.78289
LOC_Os03g44290	expansin precursor, putative, expressed	3.74259	0.000516097	0.00304607	2.48235	3.96544	1.96162	0.655379	1.20387	0.594298
LOC_Os05g08554	expressed protein	3.74171	8.19305e-06	0.000101123	49.7952	66.3465	30.7009	17.6952	21.7365	5.20011
LOC_Os05g43140	expressed protein	3.73955	0.000674716	0.00379553	8.44741	8.31463	2.83345	1.85691	2.67527	1.33717
LOC_Os04g37770	transposon protein, putative, CACTA, En/Spm sub-class, expressed	3.73949	0.000364127	0.00231019	122.524	114.827	19.9898	39.8689	24.88	14.3374
LOC_Os11g32520	OsGH3.13 - Probable indole-3-acetic acid-amido synthetase, expressed	3.73894	2.25483e-05	0.000234733	4.3719	4.81822	2.67777	1.41999	1.27075	0.891447
LOC_Os11g14070	expressed protein	3.73665	0.00153694	0.00739271	3.59385	3.53905	0.965241	0.764608	0.601935	1.04002
LOC_Os03g20700	magnesium-chelatase, putative, expressed	3.7354	3.29358e-05	0.000319115	3.705	6.26795	3.64301	2.07537	1.00322	1.11431
LOC_Os06g46995	armadillo/beta-catenin repeat family protein, putative, expressed	3.73236	0.000333831	0.00215272	8.18806	5.84156	2.45981	1.63845	1.60516	1.70861
LOC_Os01g25820	respiratory burst oxidase, putative, expressed	3.7305	1.10181e-08	3.88037e-07	88.5866	92.9959	37.3019	26.7613	17.7905	21.8405
LOC_Os02g19990	reticulon domain containing protein, putative, expressed	3.73018	3.08655e-07	6.74956e-06	7.74345	7.71768	6.04054	2.1846	1.73892	2.52577
LOC_Os05g40150	RGH2B, putative, expressed	3.72749	2.62777e-05	0.00026495	4.3719	6.31059	4.35915	1.20153	0.936343	2.3029
LOC_Os07g48360	helicase conserved C-terminal domain containing protein, expressed	3.7268	8.97738e-05	0.000726546	4.3719	4.86086	1.89934	0.873838	1.07011	1.33717
LOC_Os10g04290	transposon protein, putative, CACTA, En/Spm sub-class, expressed	3.72396	2.82772e-05	0.000280571	6.2985	4.98878	3.58073	1.41999	1.4714	1.56003
LOC_Os04g02030	rp1, putative, expressed	3.72248	0.00023213	0.00159645	4.2237	2.60099	6.63214	1.31076	0.936343	1.78289
LOC_Os01g43580	kinesin motor domain containing protein, putative, expressed	3.72093	8.76208e-07	1.5936e-05	30.4922	34.5377	14.9457	12.6707	6.82193	5.20011
LOC_Os07g36465	vacuolar ATP synthase subunit H, putative, expressed	3.71668	0.000199683	0.00140827	17.9322	11.1715	15.8798	2.1846	1.8058	9.21162
LOC_Os02g27850	retrotransposon protein, putative, unclassified, expressed	3.71664	6.41087e-05	0.000553159	5.928	3.62433	3.64301	0.873838	0.936343	2.08004
LOC_Os11g01340	omega-3 fatty acid desaturase, chloroplast precursor, putative, expressed	3.7158	2.63409e-05	0.000265295	31.7519	24.7733	6.78782	7.75531	5.41741	6.16584
LOC_Os09g25290	methyladenine glycosylase, putative, expressed	3.71418	1.2908e-06	2.19377e-05	15.561	20.1257	9.49672	3.82304	3.81225	5.86869
LOC_Os05g43860	expressed protein	3.71068	0.000286445	0.00189393	2.964	4.77558	1.86821	1.41999	0.80258	0.742873
LOC_Os10g04110	MLA6 protein, putative, expressed	3.70926	0.000207109	0.00145333	1.7784	2.21723	1.74366	0.21846	0.735698	0.668585
LOC_Os11g35060	agenet domain containing protein, expressed	3.70921	0.000917956	0.00486267	1.29675	2.13196	1.68139	0.327689	0.267527	0.891447
LOC_Os08g36020	Disease resistance/zinc finger/chromosome condensation-like region protein, putative, expressed	3.70203	0.000469032	0.00282401	6.03915	5.28725	1.65025	2.07537	0.936343	1.04002
LOC_Os05g37340	expressed protein	3.70102	7.31919e-06	9.25063e-05	3.81615	3.49641	3.48732	1.52922	1.00322	0.81716
LOC_Os08g25734	glucose-1-phosphate adenylyltransferase large subunit, chloroplast precursor, putative, expressed	3.69365	9.57518e-09	3.43902e-07	28.6397	19.5714	21.6712	6.44456	9.02902	5.72012
LOC_Os03g51870	FHA domain containing protein, putative, expressed	3.68796	0.000148749	0.00110502	4.2237	5.96948	2.21071	0.764608	1.40451	1.48575
LOC_Os01g70390	expressed protein	3.68517	2.3969e-06	3.68049e-05	15.4128	12.7917	7.75306	3.93227	2.20709	4.82867
LOC_Os07g06680	fasciclin domain containing protein, expressed	3.68498	1.60875e-06	2.65568e-05	67.5792	68.4784	20.2078	22.6106	14.714	11.1431
LOC_Os10g39390	Eukaryotic aspartyl protease domain containing protein, expressed	3.68481	5.16296e-07	1.02501e-05	14.3013	9.5938	10.9913	3.16766	4.88236	2.52577
LOC_Os01g11920	retrotransposon protein, putative, unclassified, expressed	3.68154	0.000100002	0.000796963	10.5963	9.38061	4.73279	2.51228	1.20387	3.78865
LOC_Os07g38550	expressed protein	3.67946	0.000411268	0.00254607	4.26075	3.83752	1.24547	1.0923	0.80258	0.965734
LOC_Os06g42754	expressed protein	3.67857	9.0473e-05	0.000731413	3.5568	5.1167	2.14844	0.983068	1.00322	1.26288
LOC_Os11g26990	expressed protein	3.67695	0.00187816	0.00870369	6.33555	5.71364	2.24185	0.546149	2.94279	0.742873
LOC_Os04g28780	serine/threonine-protein kinase receptor precursor, putative, expressed	3.67593	1.41317e-06	2.36237e-05	11.9301	9.63644	23.2592	5.02457	3.07656	5.57154
LOC_Os11g07870	DEAD/DEAH box helicase domain containing protein, expressed	3.67572	0.000217438	0.00151444	3.59385	3.41113	1.61911	0.983068	0.468172	1.1886
LOC_Os01g42294	inactive receptor kinase At2g26730 precursor, putative, expressed	3.67326	0.000141222	0.00106211	20.5628	21.8739	5.10644	6.44456	5.35053	2.97149
LOC_Os01g55880	hemimethylated DNA binding domain containing protein, expressed	3.67257	1.53778e-05	0.00017172	3.66795	4.30655	5.29326	1.31076	1.00322	1.70861
LOC_Os06g42800	STRUBBELIG-RECEPTOR FAMILY 8 precursor, putative, expressed	3.67147	1.03173e-06	1.82817e-05	27.0836	27.2038	10.5242	6.88148	7.35698	5.64583
LOC_Os11g43790	DUF581 domain containing protein, expressed	3.67128	3.91788e-05	0.000368991	5.81685	2.64363	5.01303	2.07537	1.20387	0.965734
LOC_Os07g32390	targeting protein-related, putative, expressed	3.67086	3.96293e-06	5.57394e-05	18.1175	20.5521	7.93988	4.58765	4.34731	5.2744
LOC_Os04g30530	disease resistance protein RGA2, putative, expressed	3.67018	0.00192289	0.00887435	3.5568	1.15126	4.63938	0.436919	0.535053	1.78289
LOC_Os02g05900	ternary complex factor MIP1, putative, expressed	3.66608	5.41309e-05	0.000482852	5.6316	7.29129	3.76755	1.52922	1.73892	1.78289
LOC_Os01g67030	auxin-responsive protein, putative, expressed	3.66295	3.02635e-08	9.31319e-07	59.6505	48.5233	45.5843	26.6521	14.5802	7.20586
LOC_Os03g11210	DUF538 domain containing protein, putative, expressed	3.6618	0.00115511	0.00584827	9.44776	7.41921	1.83707	2.29383	1.93957	1.56003
LOC_Os11g34120	exportin 1, putative, expressed	3.65742	3.29754e-07	7.12688e-06	19.266	19.5714	22.0449	3.05843	5.61806	9.50877
LOC_Os10g42510	expressed protein	3.65682	1.58311e-05	0.000175994	15.4869	13.6445	16.6582	2.07537	3.00967	8.54303
LOC_Os12g24790	retrotransposon protein, putative, LINE subclass, expressed	3.65099	7.14339e-06	9.05906e-05	11.2632	6.0974	11.0847	1.52922	3.87914	3.12006
LOC_Os02g09630	GA20292-PA, putative, expressed	3.64899	5.23769e-05	0.000470009	8.70676	9.84964	4.07892	2.40306	1.87269	2.67434
LOC_Os07g33370	IQ calmodulin-binding motif family protein, expressed	3.64753	0.0032746	0.0137006	1.14855	2.30251	1.05865	0.655379	0.668816	0.0742873
LOC_Os06g38750	proline-rich family protein, putative, expressed	3.6448	5.47108e-05	0.00048667	6.2985	6.90754	3.02027	1.0923	2.07333	1.70861
LOC_Os08g09170	expressed protein	3.6446	1.27141e-05	0.000145673	6.55785	5.671	3.73642	2.07537	1.27075	1.63432
LOC_Os09g36760	DUF630/DUF632 domains containing protein, putative, expressed	3.64451	0.000606529	0.00347418	3.3345	3.07002	1.33888	0.436919	0.668816	1.1886
LOC_Os02g53120	Peptidase family C50, putative, expressed	3.64091	2.12115e-06	3.3417e-05	6.5208	6.60906	6.0094	1.85691	1.4714	2.52577
LOC_Os04g56180	peroxidase precursor, putative, expressed	3.64072	0.00013975	0.00105348	9.92941	9.5938	3.86096	1.74768	3.21032	2.15433
LOC_Os03g08550	STRUBBELIG-RECEPTOR FAMILY 6 precursor, putative, expressed	3.64049	4.78087e-10	2.64172e-08	57.6869	56.241	29.0818	17.6952	13.1088	13.6689
LOC_Os10g41120	expressed protein	3.63965	3.04183e-07	6.68369e-06	7.5582	8.57046	9.24763	2.29383	1.87269	3.56579
LOC_Os01g09860	retrotransposon protein, putative, unclassified, expressed	3.6388	6.76197e-10	3.62048e-08	28.2321	26.1378	18.0593	8.083	7.35698	6.983
LOC_Os07g28644	expressed protein	3.63419	5.13979e-06	6.91698e-05	23.2674	21.2769	6.94351	6.33533	7.02257	2.74863
LOC_Os03g12090	NA	3.63164	0.00024033	0.00164312	4.2978	4.98878	5.63576	0.655379	0.80258	2.97149
LOC_Os06g04090	no apical meristem protein, putative, expressed	3.62983	8.59741e-05	0.000701106	6.0021	7.29129	3.26936	2.51228	0.936343	1.78289
LOC_Os04g53040	retrotransposon protein, putative, unclassified, expressed	3.62959	0.00011182	0.000874477	2.18595	4.136	1.96162	0.764608	1.07011	0.668585
LOC_Os11g40970	receptor-like protein kinase precursor, putative, expressed	3.62957	1.06831e-08	3.79216e-07	20.748	27.886	45.6777	12.5614	9.02902	7.80016
LOC_Os03g17850	glycosyltransferase family 43 protein, putative, expressed	3.62923	3.22838e-05	0.000313259	8.92906	10.4892	4.42143	2.9492	1.87269	2.60005
LOC_Os01g46870	AP2 domain containing protein, expressed	3.62584	0.000645423	0.00365181	3.1122	3.19793	1.15206	1.0923	0.668816	0.594298
LOC_Os03g15790	ZOS3-08 - C2H2 zinc finger protein, expressed	3.62186	0.00656119	0.0239295	2.8158	3.1553	0.840694	1.31076	0.668816	0.222862
LOC_Os05g36960	protein kinase, putative, expressed	3.62089	8.31433e-07	1.52513e-05	20.4887	18.079	11.0536	4.47842	3.34408	7.42873
LOC_Os07g47090	KIP1, putative, expressed	3.61964	1.77352e-05	0.000192514	5.1129	5.41517	4.01665	2.07537	1.40451	1.11431
LOC_Os03g50520	dynamin family protein, putative, expressed	3.61795	1.09047e-05	0.000128351	59.4282	50.8258	27.8363	7.86454	8.49397	25.6291
LOC_Os11g28950	pollen signalling protein with adenylyl cyclase activity, putative, expressed	3.61713	7.74146e-05	0.000645482	2.40825	4.17863	4.73279	0.873838	1.13699	1.41146
LOC_Os01g13260	cyclin-A1, putative, expressed	3.61225	0.0003206	0.00207871	4.70535	3.49641	2.14844	0.436919	0.936343	1.70861
LOC_Os01g71340	glycosyl hydrolases family 17, putative, expressed	3.61199	0.00296705	0.0126353	190.882	177.251	396.839	43.0365	12.975	174.426
LOC_Os02g33550	harpin-induced protein 1 domain containing protein, expressed	3.6075	3.97057e-05	0.000373306	43.8672	61.6988	17.1252	23.1567	7.75827	8.32017
LOC_Os03g04390	pentatricopeptide, putative, expressed	3.60689	0.00564017	0.0211768	2.0007	2.21723	3.11368	0	0.936343	1.1886
LOC_Os11g41100	expressed protein	3.60477	0.000553674	0.00323046	30.2328	19.8698	44.8059	3.49535	4.34731	20.7261
LOC_Os04g10530	amidase, putative, expressed	3.60453	2.38654e-06	3.66962e-05	7.1877	6.60906	7.03692	2.83997	2.40774	1.33717
LOC_Os07g10400	pentatricopeptide, putative, expressed	3.6036	0.00118009	0.00595997	1.74135	1.23653	1.05865	0	0.468172	0.668585
LOC_Os03g63010	plastid terminal oxidase, putative, expressed	3.60338	0.00490402	0.0189488	1.4079	1.1939	7.97102	1.20153	0.735698	1.33717
LOC_Os01g09580	CAMK_CAMK_like_Aur_like.1 - CAMK includes calcium/calmodulin depedent protein kinases, expressed	3.60167	0.00024133	0.00164759	15.0794	14.2841	4.32802	4.69688	3.14344	2.82292
LOC_Os11g35410	expressed protein	3.59735	4.79209e-05	0.000436129	7.41	4.98878	4.76393	0.983068	1.4714	2.74863
LOC_Os10g40920	pentatricopeptide, putative, expressed	3.59538	0.000237083	0.00162597	3.51975	3.49641	2.67777	0.436919	0.601935	1.85718
LOC_Os05g46550	adaptor complexes medium subunit family domain containing protein, expressed	3.59412	1.08995e-05	0.000128351	28.121	26.1378	8.31353	7.64608	5.8187	6.24013
LOC_Os08g35210	ferric reductase, putative, expressed	3.59392	3.34878e-10	1.93625e-08	33.1968	34.1539	25.6567	7.97377	8.82838	11.9602
LOC_Os05g11010	harpin-induced protein 1 domain containing protein, expressed	3.59101	1.22321e-06	2.10192e-05	39.5324	33.3438	15.257	11.0322	6.5544	10.1774
LOC_Os02g47130	expressed protein	3.58972	1.11772e-06	1.9544e-05	59.0207	56.7953	24.1622	18.8968	15.3159	10.1774
LOC_Os05g36050	serine/threonine-protein kinase, putative, expressed	3.5878	0.00287757	0.012332	14.1161	14.3267	3.61187	5.02457	3.67849	1.56003
LOC_Os01g72680	disease resistance protein RPS2, putative, expressed	3.58187	5.94464e-06	7.7944e-05	5.2611	9.807	7.28601	3.16766	2.07333	1.85718
LOC_Os12g44390	RecF/RecN/SMC N terminal domain containing protein, expressed	3.58154	5.27467e-06	7.06459e-05	16.3391	8.14407	24.7538	5.35226	4.41419	5.64583
LOC_Os02g18954	GDSL-like lipase/acylhydrolase, putative, expressed	3.58043	0.000866685	0.00465148	3.29745	4.94614	1.74366	0.436919	1.07011	1.48575
LOC_Os05g29880	3-hydroxyacyl-CoA dehydrogenase, putative, expressed	3.57792	1.70489e-06	2.79315e-05	17.043	20.5094	8.87399	6.33533	3.94602	4.45724
LOC_Os08g28560	expressed protein	3.57668	2.81938e-05	0.000280115	16.8948	10.873	11.2092	3.05843	2.00645	6.983
LOC_Os04g48290	MATE efflux family protein, putative, expressed	3.57273	0.000635225	0.00360958	6.5949	7.8456	5.38667	1.31076	0.668816	4.0858
LOC_Os12g42520	receptor kinase, putative, expressed	3.57156	5.37144e-05	0.000479883	6.5949	7.41921	8.81172	1.0923	1.67204	4.16009
LOC_Os05g44600	pectinesterase, putative, expressed	3.57148	0.00345825	0.0143247	2.63055	2.21723	1.12092	0.655379	0.468172	0.742873
LOC_Os08g06500	PPR repeat domain containing protein, putative, expressed	3.5713	0.000952141	0.00501636	5.00175	2.89946	5.32439	0.436919	0.869461	2.67434
LOC_Os09g25570	aspartic proteinase, putative, expressed	3.56601	0.000468721	0.00282289	10.8927	9.16741	2.30412	2.83997	1.73892	2.52577
LOC_Os01g14140	X8 domain containing protein, expressed	3.56595	0.000423721	0.00260289	22.971	13.9004	4.39029	4.69688	5.14989	3.26864
LOC_Os08g14850	resistance protein, putative, expressed	3.56256	9.7869e-05	0.000782185	3.59385	2.38779	2.14844	0.764608	0.869461	0.891447
LOC_Os09g28200	HSF-type DNA-binding domain containing protein, expressed	3.56167	0.00252457	0.0111073	3.96435	6.05476	1.68139	0.764608	1.33763	1.48575
LOC_Os10g08319	cytochrome P450, putative, expressed	3.55913	0.000117434	0.000908451	42.7928	17.9511	19.7096	6.00764	4.41419	14.6346
LOC_Os03g01260	expansin precursor, putative, expressed	3.55847	0.00487441	0.0188669	25.3052	25.2424	2.39753	7.97377	6.42064	2.67434
LOC_Os09g14490	TIR-NBS type disease resistance protein, putative, expressed	3.55439	2.79648e-05	0.00027858	14.1161	13.2608	29.7045	3.05843	4.28043	10.1774
LOC_Os02g36500	expressed protein	3.55236	0.000998985	0.00522284	16.4502	12.877	3.45619	3.93227	4.61483	1.93147
LOC_Os11g40590	DUF1399 containing protein, putative, expressed	3.54918	3.81309e-12	3.87071e-10	65.8749	59.0126	86.7783	17.0398	21.469	27.6349
LOC_Os12g16290	isoflavone reductase, putative, expressed	3.54878	6.05816e-10	3.2943e-08	29.4918	31.0413	26.5597	9.83068	8.15956	9.58306
LOC_Os09g28300	remorin C-terminal domain containing protein, putative, expressed	3.54751	0.00395159	0.0159515	4.7424	2.98474	0.934104	1.20153	1.13699	0.445724
LOC_Os04g46660	cyclin, putative, expressed	3.54635	0.00201288	0.00918945	9.78121	8.6131	2.24185	2.83997	2.60838	1.1886
LOC_Os12g02400	WRKY114, expressed	3.54307	5.82772e-06	7.659e-05	12.0783	6.0974	11.9254	4.36919	3.34408	2.00576
LOC_Os02g05980	phytosulfokine receptor precursor, putative, expressed	3.54171	1.27456e-05	0.00014596	27.6393	20.9785	30.265	6.99071	6.62128	11.1431
LOC_Os11g18770	PHD-finger family protein, expressed	3.54075	2.83674e-09	1.19751e-07	29.0843	23.281	33.3475	6.2261	8.69461	11.8117
LOC_Os12g16210	zinc finger family protein, putative, expressed	3.53897	0.000271404	0.00181265	7.8546	7.37657	3.17595	2.9492	1.4714	1.56003
LOC_Os06g14540	endoglucanase, putative, expressed	3.53617	0.00182638	0.00850415	2.63055	4.94614	1.65025	0.983068	1.4714	0.445724
LOC_Os04g53130	bromodomain containing protein, expressed	3.53513	0.00100243	0.00523599	4.26075	3.9228	5.26212	0.436919	0.668816	2.97149
LOC_Os01g19290	integral membrane protein DUF6 containing protein, expressed	3.53511	0.000540774	0.00316755	1.88955	5.671	5.91599	1.74768	1.20387	1.33717
LOC_Os07g35840	transposon protein, putative, CACTA, En/Spm sub-class, expressed	3.53448	0.000113358	0.000881997	1.5561	1.83348	1.96162	0.655379	0.668816	0.371436
LOC_Os07g37350	armadillo/beta-catenin repeat family protein, putative, expressed	3.53021	0.00136566	0.00671283	6.78015	7.54713	2.17958	2.73074	2.14021	0.520011
LOC_Os06g09660	auxin response factor, putative, expressed	3.52977	0.000161028	0.00117479	18.9696	15.478	11.6763	1.74768	2.87591	9.58306
LOC_Os10g24090	glucosyltransferase, putative, expressed	3.52762	0.00171424	0.00807171	2.18595	1.02334	3.39391	0.873838	0.80258	0.445724
LOC_Os01g01780	exostosin family protein, putative, expressed	3.5253	0.000299146	0.00196344	3.44565	2.68627	1.46343	0.655379	0.601935	1.11431
LOC_Os01g47820	S-locus-like receptor protein kinase, putative, expressed	3.52333	3.56379e-06	5.10863e-05	7.81755	6.05476	7.72193	2.62151	1.4714	2.82292
LOC_Os10g24100	expressed protein	3.52301	0.000733967	0.00406917	1.88955	1.9614	2.958	0.21846	1.00322	0.81716
LOC_Os11g02240	CAMK_KIN1/SNF1/Nim1_like.4 - CAMK includes calcium/calmodulin depedent protein kinases, expressed	3.52145	2.74116e-10	1.64866e-08	31.085	43.0655	49.0716	17.4768	8.29332	13.8174
LOC_Os09g32320	growth regulator related protein, putative, expressed	3.51871	1.08617e-05	0.000127979	88.142	52.6593	24.0687	22.1736	17.7905	13.446
LOC_Os03g18110	proteins of unknown function domain containing protein, putative, expressed	3.51545	0.00225001	0.0100772	12.0413	9.67908	1.93048	3.49535	2.87591	1.33717
LOC_Os02g55410	MCM5 - Putative minichromosome maintenance MCM complex subunit 5, expressed	3.51445	6.42576e-07	1.22488e-05	19.7106	21.149	10.8979	8.083	4.54795	4.23437
LOC_Os11g42060	Leucine Rich Repeat family protein, expressed	3.51084	0.00055302	0.00322833	2.1489	1.36445	1.40116	0.10923	0.601935	0.742873
LOC_Os02g38410	ubiquitin family protein, putative, expressed	3.51011	0.0109974	0.0361966	3.6309	2.77154	0.591599	0.983068	1.13699	0.148575
LOC_Os09g29790	PPR repeat domain containing protein, putative, expressed	3.50651	3.00909e-05	0.000294914	7.7064	6.05476	7.72193	0.983068	1.93957	3.71436
LOC_Os09g20540	expressed protein	3.50394	0.000524731	0.00308792	2.55645	4.09336	1.43229	0.873838	0.869461	0.81716
LOC_Os01g14010	ZOS1-05 - C2H2 zinc finger protein, expressed	3.50363	0.000106378	0.000838242	4.5201	6.22531	3.39391	2.07537	1.33763	1.1886
LOC_Os03g53970	expressed protein	3.49838	0.00271842	0.0117755	3.1863	2.34515	1.02751	0.546149	0.40129	1.11431
LOC_Os11g02670	zinc finger, C3HC4 type domain containing protein, expressed	3.49822	0.000269919	0.00180434	4.1496	2.43043	2.42867	1.20153	0.468172	1.26288
LOC_Os12g31200	NB-ARC domain containing protein, expressed	3.49815	0.0106252	0.0352115	4.85355	5.37253	2.49094	0.873838	0.200645	2.8972
LOC_Os08g42277	NA	3.49687	0.000710162	0.00396411	5.3352	2.60099	2.24185	0.436919	1.07011	1.63432
LOC_Os08g42198	auxin responsive protein, putative, expressed	3.49687	0.000709906	0.00396367	5.3352	2.60099	2.24185	0.436919	1.07011	1.63432
LOC_Os05g02670	kinesin motor domain containing protein, putative, expressed	3.49233	1.69247e-09	7.67048e-08	23.8232	27.7581	18.2773	6.33533	7.89203	8.02302
LOC_Os03g15810	AAA-type ATPase family protein, putative, expressed	3.48893	2.34564e-05	0.000242498	5.7798	4.34919	3.42505	1.52922	1.27075	1.56003
LOC_Os02g01700	RNA recognition motif containing protein, putative, expressed	3.48873	0.000427063	0.00261912	2.964	3.07002	1.37002	0.983068	0.601935	0.81716
LOC_Os04g34880	retrotransposon protein, putative, unclassified, expressed	3.48488	0.000457199	0.00276687	3.7791	4.09336	4.04778	0.983068	0.40129	2.37719
LOC_Os11g29920	NB-ARC domain containing protein, expressed	3.48358	0.0104262	0.0347209	1.44495	1.57765	1.30775	0.21846	0	1.11431
LOC_Os03g63540	lysine-rich arabinogalactan protein 19 precursor, putative, expressed	3.48345	0.00189924	0.00878146	9.44776	8.0588	1.68139	1.96614	2.80903	1.41146
LOC_Os03g43590	LSTK-1-like kinase, putative, expressed	3.48236	0.000794213	0.00434358	1.29675	2.85682	1.27661	0.873838	0.468172	0.445724
LOC_Os04g49430	ZR1 protein, putative, expressed	3.47997	0.000337595	0.00216947	2.5194	2.47307	2.1173	0.21846	0.601935	1.33717
LOC_Os07g35750	TKL_IRAK_DUF26-ld.3 - DUF26 kinases have homology to DUF26 containing loci, expressed	3.47353	6.49926e-06	8.38921e-05	45.9791	41.4452	40.4778	7.3184	10.7011	22.4348
LOC_Os09g29480	2-aminoethanethiol dioxygenase, putative, expressed	3.4708	0.000145266	0.00108583	22.0818	16.8851	16.5648	7.64608	1.40451	8.98876
LOC_Os04g55570	plant protein of unknown function DUF869 domain containing protein, expressed	3.46831	0.000546718	0.00319569	6.40965	6.6517	2.55322	1.85691	1.87269	1.33717
LOC_Os12g37980	protein kinase domain containing protein, expressed	3.46556	6.28128e-07	1.20555e-05	30.1587	26.5215	46.8609	19.5521	7.02257	7.80016
LOC_Os01g46290	lipase, putative, expressed	3.46555	0.00650129	0.0237635	1.5561	3.41113	1.02751	1.20153	0.668816	0.148575
LOC_Os06g47930	expressed protein	3.46345	3.14274e-05	0.00030635	3.89025	3.96544	2.80231	1.52922	0.869461	1.11431
LOC_Os10g18280	NA	3.46328	0.00489755	0.0189369	1.29675	1.44973	5.44894	0.873838	0.267527	1.48575
LOC_Os01g63910	AT hook motif family protein, expressed	3.46195	1.97445e-07	4.63335e-06	26.9354	25.285	34.9044	6.11687	6.5544	15.006
LOC_Os01g46340	chloroplast unusual positioning protein, putative, expressed	3.45989	0.000151711	0.00112178	4.8906	3.1553	2.58435	0.764608	1.40451	1.1886
LOC_Os03g42370	B3 DNA binding domain containing protein, expressed	3.45858	0.000101216	0.000805488	2.18595	2.30251	2.33526	0.436919	0.936343	0.742873
LOC_Os11g05360	RCLEA9 - Root cap and Late embryogenesis related family protein precursor, putative, expressed	3.45015	0.00136567	0.00671283	11.5596	8.8263	3.95437	1.41999	1.40451	4.90296
LOC_Os06g41670	CC-NBS-LRR protein, putative, expressed	3.44753	2.32388e-05	0.000240804	13.338	13.5166	22.0449	3.49535	3.61161	8.46875
LOC_Os03g02400	plastocyanin-like domain containing protein, putative, expressed	3.44622	0.000662161	0.00373239	10.0776	8.14407	2.86459	2.83997	3.00967	1.11431
LOC_Os06g20960	SAM dependent carboxyl methyltransferase, putative, expressed	3.44335	1.41269e-09	6.60254e-08	35.1975	29.7621	41.4742	9.61222	9.56408	15.1546
LOC_Os01g36610	expressed protein	3.44275	0.00472077	0.0183928	2.7417	1.66293	3.20709	0	0.535053	1.78289
LOC_Os01g24420	expressed protein	3.43862	6.77113e-07	1.28081e-05	72.4698	31.8514	90.8261	30.3659	22.0709	12.3317
LOC_Os01g09030	2-aminoethanethiol dioxygenase, putative, expressed	3.43659	0.00478415	0.018572	32.8634	27.8007	23.8508	3.16766	1.73892	21.7662
LOC_Os08g07670	expressed protein	3.43463	7.45474e-06	9.37967e-05	6.63195	5.8842	8.68717	2.40306	2.80903	1.70861
LOC_Os11g07000	expressed protein	3.43227	9.57063e-05	0.00076791	8.81791	5.62836	10.0572	1.96614	1.67204	4.23437
LOC_Os03g64030	receptor protein kinase, putative, expressed	3.4317	0.0013401	0.00661615	6.92835	7.46185	2.49094	3.27689	1.40451	1.04002
LOC_Os11g39350	expressed protein	3.43134	0.000573977	0.00332557	1.3338	2.47307	1.12092	0.436919	0.668816	0.445724
LOC_Os12g09250	bZIP transcription factor domain containing protein, expressed	3.42752	0.00025738	0.00173422	6.3726	5.32989	2.24185	1.74768	1.8058	1.04002
LOC_Os04g52370	UTP--glucose-1-phosphate uridylyltransferase, putative, expressed	3.425	6.18592e-09	2.35212e-07	54.2042	63.9587	28.0543	18.1321	17.2555	12.8517
LOC_Os11g12320	disease resistance protein RPM1, putative, expressed	3.42417	1.97484e-05	0.000210468	8.74381	8.65574	19.7096	3.93227	5.28365	2.8972
LOC_Os04g25370	cytokinin-O-glucosyltransferase 2, putative, expressed	3.41798	0.00107731	0.00554659	6.85425	2.9421	2.45981	2.07537	0.735698	1.33717
LOC_Os03g50810	receptor protein kinase TMK1 precursor, putative, expressed	3.41715	6.05034e-07	1.17315e-05	31.863	38.5884	17.3743	14.1999	8.36021	6.83443
LOC_Os11g38440	expressed protein	3.4137	0.00019111	0.00135934	17.006	5.671	6.53873	4.47842	2.74215	2.60005
LOC_Os10g02500	serine/threonine-protein kinase BRI1-like 2 precursor, putative, expressed	3.40535	9.26767e-06	0.000112263	12.3747	11.939	5.94713	3.16766	3.87914	2.8972
LOC_Os12g36890	CSLD4 - cellulose synthase-like family D, expressed	3.40438	1.28765e-06	2.19084e-05	20.0441	21.8739	15.942	9.93991	4.81548	4.75438
LOC_Os04g52920	remorin family protein, putative, expressed	3.40236	0.000507516	0.00300729	2.11185	3.02738	1.86821	1.0923	0.668816	0.594298
LOC_Os07g02950	expressed protein	3.40201	7.008e-05	0.000595938	6.40965	6.39587	10.244	1.31076	2.27398	3.78865
LOC_Os06g28000	carboxyl-terminal peptidase, putative, expressed	3.40029	0.000142896	0.00107179	5.81685	6.31059	2.98913	1.85691	1.13699	2.00576
LOC_Os08g44620	zinc-binding protein, putative, expressed	3.39849	0.00017066	0.00123503	16.7096	20.5521	5.32439	4.80611	5.88559	3.41721
LOC_Os03g43684	KIP1, putative, expressed	3.39631	1.30353e-10	8.601e-09	40.9032	46.6472	35.745	12.2337	10.9017	17.3089
LOC_Os12g26880	plastocyanin-like domain containing protein, putative, expressed	3.39482	0.00120563	0.00606302	29.4918	9.67908	4.70166	6.88148	3.34408	4.60581
LOC_Os05g41750	RecF/RecN/SMC N terminal domain containing protein, expressed	3.39371	3.79598e-05	0.000359169	8.81791	9.12477	4.39029	3.27689	2.14021	2.08004
LOC_Os01g67580	multidrug resistance-associated protein, putative, expressed	3.39165	1.13762e-05	0.000132786	6.3726	6.35323	6.44532	1.96614	1.20387	3.12006
LOC_Os01g09310	EMB1895, putative, expressed	3.38963	0.000190437	0.00135628	3.07515	2.30251	3.39391	0.873838	0.735698	1.26288
LOC_Os03g52090	calcium-transporting ATPase 3, endoplasmic reticulum-type, putative, expressed	3.38956	3.66286e-06	5.21731e-05	19.5254	19.2302	22.294	4.47842	3.87914	11.4402
LOC_Os01g55190	expressed protein	3.38758	1.1077e-06	1.94142e-05	33.2709	43.833	15.942	11.906	10.4335	8.69161
LOC_Os01g08190	transcriptional corepressor LEUNIG, putative, expressed	3.38664	0.00093143	0.00492707	3.1122	3.28321	2.08617	1.52922	1.00322	0.371436
LOC_Os04g40500	glycosyl hydrolase family 5 protein, putative, expressed	3.38653	9.98326e-07	1.78032e-05	15.3387	14.412	18.8066	5.35226	7.62451	3.12006
LOC_Os01g16650	ubiquitin-conjugating enzyme, putative, expressed	3.38579	0.00109449	0.0056136	12.7823	16.2029	4.76393	3.27689	5.8187	2.08004
LOC_Os06g48000	peroxidase precursor, putative, expressed	3.3853	0.00101898	0.00530501	8.55856	6.6517	6.53873	1.41999	1.00322	4.60581
LOC_Os02g42450	RIPER1 - Ripening-related family protein precursor, expressed	3.38494	0.000102785	0.0008148	39.236	46.3061	65.6364	35.7181	7.15634	8.91447
LOC_Os03g08380	ABC transporter, ATP-binding protein, putative, expressed	3.38133	0.00312668	0.0131726	3.0381	1.32181	1.7748	0.21846	1.33763	0.371436
LOC_Os05g05860	retrotransposon protein, putative, unclassified, expressed	3.38009	4.54119e-10	2.54692e-08	62.6145	51.3801	78.3091	20.5352	15.249	27.7091
LOC_Os09g36550	armadillo/beta-catenin repeat family protein, putative, expressed	3.37969	7.68913e-08	2.06832e-06	21.4149	22.3003	12.2679	5.46149	6.01935	6.983
LOC_Os01g18670	MDR-like ABC transporter, putative, expressed	3.37946	2.44994e-09	1.05651e-07	159.093	173.925	252.769	51.5565	49.158	91.299
LOC_Os04g08749	expressed protein	3.37669	9.83188e-05	0.0007855	6.8172	5.54309	7.34829	1.0923	1.53828	3.71436
LOC_Os07g46480	eukaryotic aspartyl protease domain containing protein, expressed	3.37639	0.00304388	0.0128893	5.29815	3.7096	1.7748	0.436919	1.60516	1.41146
LOC_Os07g07790	LTPL75 - Protease inhibitor/seed storage/LTP family protein precursor, expressed	3.3754	0.000357177	0.00227446	35.531	39.1001	8.3758	15.8383	7.42386	5.12582
LOC_Os11g31980	OsSCP63 - Putative Serine Carboxypeptidase homologue, expressed	3.37462	9.24643e-05	0.00074563	6.5949	4.6903	3.26936	1.74768	1.4714	1.63432
LOC_Os06g36910	pentatricopeptide, putative, expressed	3.37302	0.00042432	0.00260586	2.33415	1.44973	3.33164	0.546149	0.936343	0.81716
LOC_Os01g27050	flavin-containing monooxygenase family protein, putative, expressed	3.37023	0.000266631	0.00178609	1.44495	1.91876	2.1173	0.436919	0.869461	0.445724
LOC_Os04g33500	protein kinase, putative, expressed	3.3681	6.65528e-09	2.49673e-07	17.3765	16.6719	13.8559	5.89841	5.14989	4.97725
LOC_Os07g47490	OsGH3.11 - Probable indole-3-acetic acid-amido synthetase, expressed	3.36754	7.33278e-06	9.26259e-05	7.7064	9.76436	9.15422	2.1846	2.20709	4.30866
LOC_Os04g03980	flavin monooxygenase, putative, expressed	3.3673	3.47447e-05	0.000333531	13.0046	12.1948	4.95075	3.38612	2.94279	3.71436
LOC_Os03g01442	expressed protein	3.36706	0.00109552	0.0056163	4.0755	1.44973	4.32802	0.327689	1.4714	1.33717
LOC_Os02g04540	retrotransposon protein, putative, unclassified, expressed	3.36594	0.00213617	0.00965896	19.0808	10.873	2.55322	5.46149	2.67527	2.97149
LOC_Os02g12380	histone deacetylase, putative, expressed	3.36521	3.87612e-06	5.47933e-05	37.3835	24.5601	39.5437	6.66302	7.62451	18.869
LOC_Os03g28330	sucrose synthase, putative, expressed	3.36424	7.51702e-07	1.4018e-05	2259.13	2570.24	1195	899.835	615.846	519.268
LOC_Os02g25840	conserved oligomeric Golgi complex component 4, related, putative, expressed	3.3605	5.45974e-05	0.000486047	21.6372	17.7805	20.1766	2.62151	4.81548	11.886
LOC_Os07g39760	expressed protein	3.36036	0.00129052	0.0064123	1.1856	1.06598	1.15206	0.21846	0.200645	0.668585
LOC_Os03g59210	expressed protein	3.35909	0.00683794	0.0247503	2.8899	4.77558	0.996378	1.96614	0.40129	0.668585
LOC_Os02g48450	xylem cysteine proteinase 2 precursor, putative, expressed	3.35436	0.0129706	0.0413561	2.1489	3.24057	0.747283	1.41999	0.668816	0.0742873
LOC_Os08g34984	DUF581 domain containing protein, expressed	3.35141	8.62233e-07	1.57135e-05	60.1692	126.34	38.4228	21.7367	27.689	25.4805
LOC_Os09g21802	expressed protein	3.35082	9.88855e-05	0.000789746	4.26075	3.49641	5.91599	1.20153	1.07011	2.22862
LOC_Os08g42870	expressed protein	3.34955	5.01516e-08	1.42598e-06	22.7117	22.1297	13.8559	8.083	5.08301	6.68585
LOC_Os11g43140	expressed protein	3.3485	3.61797e-07	7.67022e-06	9.59596	16.5866	13.6691	5.24303	5.28365	2.8972
LOC_Os07g04150	stress-induced protein, putative, expressed	3.34828	2.59152e-05	0.000262474	6.5949	6.22531	3.70528	1.85691	1.8058	1.85718
LOC_Os05g33690	receptor-like protein kinase precursor, putative, expressed	3.34625	0.00061158	0.00349774	15.524	16.2455	5.35553	4.58765	5.28365	2.67434
LOC_Os09g25810	nodulin, putative, expressed	3.34496	0.0122365	0.0394586	17.4876	11.0009	3.51846	1.85691	0.601935	8.02302
LOC_Os04g35210	Leucine Rich Repeat family protein, expressed	3.34184	3.23585e-06	4.70468e-05	19.229	33.5144	17.748	8.30146	5.4843	9.80592
LOC_Os05g12380	expressed protein	3.33785	2.91222e-05	0.000286799	6.9654	10.6598	4.70166	2.83997	2.00645	2.67434
LOC_Os07g32790	ankyrin repeat domain containing protein, expressed	3.33499	5.44277e-06	7.25078e-05	12.1524	19.5714	8.9674	5.57072	4.28043	3.93722
LOC_Os01g09470	IQ calmodulin-binding motif family protein, expressed	3.33295	0.000512898	0.00303118	4.85355	6.8649	2.08617	1.85691	1.40451	1.41146
LOC_Os03g09940	sulfate transporter, putative, expressed	3.33122	5.04581e-06	6.80275e-05	20.1182	12.4933	11.4583	4.58765	6.62128	3.64008
LOC_Os06g05300	transferase family protein, putative, expressed	3.3262	0.014226	0.0444432	3.5568	1.53501	1.89934	0.10923	0.267527	1.85718
LOC_Os06g45940	potassium transporter, putative, expressed	3.32498	2.91814e-05	0.000287156	11.9301	9.08213	14.105	1.85691	6.21999	3.4915
LOC_Os02g15340	no apical meristem protein, putative, expressed	3.32408	0.000230879	0.00159126	2.0748	4.17863	2.74004	1.31076	0.936343	0.81716
LOC_Os02g21190	expressed protein	3.32133	0.000206789	0.00145153	10.2629	18.1216	28.5213	4.91534	2.60838	11.2917
LOC_Os04g54930	ABC transporter, ATP-binding protein, putative, expressed	3.32111	8.76573e-07	1.5936e-05	27.8246	21.3622	11.2715	8.30146	6.42064	5.94298
LOC_Os11g32260	lysosomal alpha-mannosidase precursor, putative, expressed	3.31995	2.62067e-14	4.32294e-12	148.274	219.08	221.881	82.3593	58.9896	58.8355
LOC_Os05g04690	CHIT11 - Chitinase family protein precursor, expressed	3.31973	0.00202966	0.00925289	4.8906	4.6903	1.33888	1.0923	1.67204	0.891447
LOC_Os11g01460	expressed protein	3.31882	0.000835459	0.00452285	1.482	1.32181	1.61911	0.10923	0.601935	0.668585
LOC_Os03g36760	expressed protein	3.31404	1.47917e-05	0.000166501	16.8578	15.3927	26.9645	3.71381	5.14989	10.6974
LOC_Os09g36490	expressed protein	3.31212	0.000251103	0.00170344	9.29956	17.61	5.54235	3.05843	5.55118	2.3029
LOC_Os01g66010	amino acid transporter, putative, expressed	3.31133	0.000388479	0.00243644	8.70676	5.24461	3.42505	2.9492	0.936343	2.15433
LOC_Os01g19460	retrotransposon protein, putative, unclassified, expressed	3.31112	0.00102698	0.00533934	3.4086	2.98474	5.54235	0.546149	0.735698	2.60005
LOC_Os05g37350	hhH-GPD superfamily base excision DNA repair protein, expressed	3.30997	0.00561105	0.0210957	1.59315	1.10862	6.88123	1.31076	0.535053	1.41146
LOC_Os08g36010	OsFBX295 - F-box domain containing protein, expressed	3.30963	0.000200172	0.00141127	4.6683	4.43447	2.30412	1.31076	1.20387	1.33717
LOC_Os01g40540	lectin receptor-type protein kinase, putative, expressed	3.30871	0.00043832	0.00267499	2.11185	2.13196	2.83345	0.546149	0.668816	1.11431
LOC_Os10g41390	protein kinase domain containing protein, expressed	3.30585	0.000183606	0.00131304	7.07655	8.52783	4.01665	3.82304	1.8058	1.26288
LOC_Os01g04720	leucine-rich repeat protein-related, putative, expressed	3.30368	3.15289e-06	4.59597e-05	10.7445	11.939	6.97464	3.93227	3.61161	2.60005
LOC_Os02g50820	nucleobase-ascorbate transporter, putative, expressed	3.30247	3.29442e-05	0.000319115	14.3384	19.1876	7.97102	5.89841	5.61806	2.74863
LOC_Os01g65550	RNA recognition motif containing protein, putative, expressed	3.30085	4.27986e-11	3.23382e-09	41.8295	43.7477	38.7342	10.7045	14.0451	17.0118
LOC_Os05g31610	Leucine Rich Repeat family protein, expressed	3.29721	0.000636299	0.00361288	3.4827	3.07002	4.11006	0.436919	0.80258	2.22862
LOC_Os02g47880	tetratricopeptide repeat domain containing protein, expressed	3.29651	4.23691e-09	1.69734e-07	98.0714	116.405	48.2309	30.1474	33.2402	26.2977
LOC_Os11g35350	expressed protein	3.29642	0.00229546	0.010244	22.7117	15.8618	3.17595	7.86454	3.34408	3.41721
LOC_Os04g58700	expressed protein	3.29367	1.54167e-06	2.55812e-05	23.2304	24.5601	12.0811	8.41069	7.08945	5.12582
LOC_Os11g17014	NB-ARC domain containing protein, expressed	3.29146	0.000167723	0.00121613	25.4163	26.6921	30.2338	8.30146	2.74215	16.6403
LOC_Os01g11414	sodium/calcium exchanger protein, putative, expressed	3.29108	7.41898e-14	1.08783e-11	172.838	122.587	112.061	44.675	49.158	45.3152
LOC_Os05g35480	anthranilate phosphoribosyltransferase, putative, expressed	3.29104	5.545e-05	0.000491686	18.8955	15.5206	6.63214	6.66302	4.28043	3.34293
LOC_Os10g35260	Rf1, mitochondrial precursor, putative, expressed	3.2902	0.000257248	0.0017341	2.5935	2.77154	5.48008	1.63845	1.00322	1.11431
LOC_Os04g35260	DEAD/DEAH box helicase domain containing protein, expressed	3.28728	3.05784e-06	4.47777e-05	23.9343	24.5175	35.9007	5.78918	7.22322	15.1546
LOC_Os02g53400	thioredoxin, putative, expressed	3.28725	0.000147918	0.00110026	4.0755	4.09336	2.49094	1.52922	1.40451	0.742873
LOC_Os11g19840	O-methyltransferase, putative, expressed	3.28552	0.00143365	0.00699795	7.00245	8.14407	1.74366	2.51228	2.07333	1.26288
LOC_Os07g48020	peroxidase precursor, putative, expressed	3.28386	2.27203e-09	9.89724e-08	335.006	459.948	328.587	187.657	125.136	77.1102
LOC_Os03g64320	expressed protein	3.28345	2.75691e-06	4.09593e-05	26.5278	37.6077	13.4511	11.1414	6.75505	8.84018
LOC_Os04g33660	bifunctional monodehydroascorbate reductase and carbonic anhydrasenectarin-3 precursor, putative, expressed	3.28296	0.00262287	0.0114545	8.03986	6.56643	2.39753	3.71381	1.53828	0.81716
LOC_Os07g19400	pentatricopeptide domain containing protein, putative, expressed	3.28197	3.33507e-05	0.000322496	7.74345	6.69434	7.7842	1.52922	1.93957	3.93722
LOC_Os09g02250	transposon protein, putative, unclassified, expressed	3.27752	1.03002e-05	0.000122521	24.3789	28.9093	10.462	8.41069	8.62773	4.97725
LOC_Os03g30530	expressed protein	3.27377	0.000144591	0.00108202	9.07726	8.31463	4.32802	3.38612	3.00967	1.1886
LOC_Os03g63250	brefeldin A-sensitive Golgi protein-like, putative, expressed	3.2728	4.84617e-07	9.73313e-06	21.3408	17.3968	39.4815	7.75531	6.35376	12.406
LOC_Os05g07764	carboxyl-terminal proteinase, putative, expressed	3.27008	0.00587737	0.0219207	1.6302	3.1553	1.02751	1.31076	0.267527	0.520011
LOC_Os02g05790	expressed protein	3.26923	0.00299188	0.0127145	4.5942	1.83348	2.49094	0.10923	1.00322	1.78289
LOC_Os02g31840	expressed protein	3.26722	0.000893026	0.00476323	1.81545	3.07002	2.49094	1.52922	0.601935	0.520011
LOC_Os11g37860	stripe rust resistance protein Yr10, putative, expressed	3.26535	0.003632	0.0148986	12.3006	19.6993	48.8536	11.4691	15.1821	1.41146
LOC_Os11g38580	NBS-LRR type disease resistance protein, putative, expressed	3.26455	8.60252e-06	0.000105343	13.4862	21.4048	26.2483	4.15073	6.42064	9.95449
LOC_Os04g30030	cysteine-rich receptor-like protein kinase 12 precursor, putative, expressed	3.26174	4.65408e-06	6.35868e-05	49.8323	38.2047	71.3344	33.0966	9.0959	13.966
LOC_Os04g38930	pentatricopeptide, putative, expressed	3.26063	0.000655694	0.00370245	1.51905	1.27917	1.83707	0.436919	0.668816	0.445724
LOC_Os02g40750	pentatricopeptide domain containing protein, putative, expressed	3.25985	0.00078564	0.00430299	1.482	1.70557	2.1173	0.21846	0.535053	0.965734
LOC_Os09g25380	kinesin motor protein-related, putative, expressed	3.25303	0.000147055	0.00109475	5.1129	6.18267	2.74004	2.40306	1.07011	1.48575
LOC_Os09g16110	expressed protein	3.24979	0.00156464	0.00749546	2.85285	3.41113	2.14844	0.546149	0.40129	1.85718
LOC_Os01g19480	kelch motif family protein, putative, expressed	3.2491	7.37264e-05	0.000619699	3.5568	5.45781	3.33164	1.52922	1.60516	1.11431
LOC_Os06g10930	xyloglucan fucosyltransferase, putative, expressed	3.24869	0.000295731	0.00194444	9.55891	7.80296	4.8262	1.96614	3.00967	2.60005
LOC_Os08g38610	pentatricopeptide, putative, expressed	3.24766	0.00189084	0.00875163	1.4079	1.40709	1.83707	0.21846	0.267527	1.04002
LOC_Os01g45460	serine esterase, putative, expressed	3.24707	0.000154051	0.00113423	4.8165	5.37253	3.82983	0.983068	1.27075	2.45148
LOC_Os09g27890	lysM domain-containing GPI-anchored protein precursor, putative, expressed	3.24625	0.00543639	0.0205892	18.8955	11.3846	2.64663	5.89841	4.41419	1.41146
LOC_Os11g24320	OsSCP52 - Putative Serine Carboxypeptidase homologue, expressed	3.24557	7.9458e-05	0.000658014	3.29745	4.09336	3.05141	1.0923	1.20387	1.26288
LOC_Os09g38390	octicosapeptide/Phox/Bem1p, putative, expressed	3.24161	0.000186874	0.00133386	31.085	27.3743	43.934	4.58765	6.82193	22.9548
LOC_Os08g40280	lectin-like protein kinase, putative, expressed	3.24144	0.00157221	0.00752689	8.03986	5.28725	1.83707	2.51228	1.67204	1.1886
LOC_Os11g27450	NA	3.24061	0.000361357	0.00229846	2.964	2.00404	2.61549	0.655379	0.869461	1.04002
LOC_Os01g54300	OsMan02 - Endo-Beta-Mannanase, expressed	3.24053	5.17036e-07	1.02557e-05	44.2007	52.5314	27.9297	17.4768	13.6439	12.406
LOC_Os09g27700	microtubule associated protein, putative, expressed	3.23744	5.41765e-08	1.51546e-06	193.179	203.175	158.673	108.574	54.0404	34.3207
LOC_Os08g39590	inactive receptor kinase At2g26730 precursor, putative, expressed	3.23672	2.23423e-05	0.00023302	8.15101	8.69838	5.32439	3.16766	2.74215	1.85718
LOC_Os02g05410	splicing factor 3B subunit 1, putative, expressed	3.23552	9.90697e-07	1.76953e-05	4.2978	4.43447	7.93988	2.1846	1.40451	2.22862
LOC_Os02g08018	calcium-transporting ATPase 9, plasma membrane-type, putative, expressed	3.23448	2.98895e-07	6.58046e-06	20.5628	15.7765	33.4098	9.50299	6.5544	8.24589
LOC_Os04g49950	OsFBX150 - F-box domain containing protein, expressed	3.23427	0.000518893	0.00306096	5.52045	2.64363	10.462	2.1846	1.8058	2.45148
LOC_Os07g09470	ATPase, putative, expressed	3.23423	0.000367651	0.00232531	18.8955	10.3187	10.1817	9.28453	2.5415	2.45148
LOC_Os09g34180	formin, putative, expressed	3.23411	6.73348e-05	0.000576781	4.3719	6.22531	3.58073	1.85691	1.8058	1.26288
LOC_Os05g10310	acid phosphatase, putative, expressed	3.23141	0.00445371	0.0175628	3.07515	1.53501	1.02751	0.21846	0.601935	1.04002
LOC_Os05g20350	expressed protein	3.2276	0.00653913	0.0238768	2.8899	4.17863	7.22374	0.655379	0.468172	3.64008
LOC_Os06g10170	flavin-containing monooxygenase family protein, putative, expressed	3.22589	0.000305412	0.00199581	2.7417	4.34919	2.17958	1.20153	1.27075	0.742873
LOC_Os11g20160	O-methyltransferase, putative, expressed	3.22571	1.50077e-08	5.07053e-07	237.083	124.677	132.456	56.0349	77.6496	39.5208
LOC_Os09g35890	kinesin motor domain containing protein, expressed	3.22308	0.00115886	0.00586593	5.59455	4.09336	5.19985	1.20153	0.601935	3.26864
LOC_Os11g45750	WRKY125, expressed	3.22263	2.72187e-05	0.000272114	13.5603	10.7877	15.1948	2.73074	3.14344	7.5773
LOC_Os06g29490	expressed protein	3.22162	0.000354398	0.00225933	3.00105	2.81418	4.88848	0.764608	1.07011	1.78289
LOC_Os07g30930	pentatricopeptide repeat domain containing protein, putative, expressed	3.22066	1.51839e-05	0.000169808	5.44635	5.84156	5.79145	1.52922	2.00645	2.3029
LOC_Os04g29580	OsWAK37 - OsWAK short gene, expressed	3.21504	0.00355198	0.0146292	1.5561	1.23653	1.05865	0	0.334408	0.891447
LOC_Os01g67500	armadillo/beta-catenin repeat family protein, putative, expressed	3.21206	3.05394e-09	1.27583e-07	42.7187	46.8604	28.1165	11.0322	14.4464	15.3032
LOC_Os02g15690	polygalacturonase, putative, expressed	3.21113	0.000101582	0.000808116	3.6309	2.9421	2.45981	1.20153	1.00322	0.965734
LOC_Os03g15550	phosphatidylinositol-4-phosphate 5-kinase, putative, expressed	3.20988	0.00102205	0.00531739	2.92695	3.11266	1.30775	1.31076	0.735698	0.594298
LOC_Os01g52170	expressed protein	3.2085	0.00175499	0.00824186	2.8158	2.68627	1.15206	0.655379	0.735698	0.891447
LOC_Os09g04508	expressed protein	3.20428	0.000262883	0.00176573	2.7417	2.25987	3.51846	0.873838	0.735698	1.33717
LOC_Os09g37510	DUF292 domain containing protein, expressed	3.20339	0.000796784	0.0043534	8.41036	8.6131	2.958	2.62151	2.40774	2.00576
LOC_Os11g11770	disease resistance protein RPM1, putative, expressed	3.20223	0.00050615	0.00300158	1.3338	1.62029	2.02389	0.327689	0.735698	0.594298
LOC_Os11g27400	glycosyl hydrolase, putative, expressed	3.20219	0.000976964	0.00512684	2.8899	3.58169	1.61911	1.20153	1.13699	0.520011
LOC_Os03g18140	expressed protein	3.19979	2.61821e-07	5.84447e-06	43.5708	59.8227	22.3874	16.8214	14.8477	12.7031
LOC_Os11g10680	NA	3.19858	0.00775463	0.0274267	1.4079	2.04668	2.52208	0.21846	0.133763	1.63432
LOC_Os03g56820	fatty acid hydroxylase, putative, expressed	3.19824	0.00126555	0.00631622	19.1549	18.8039	4.57711	7.42763	5.01612	2.82292
LOC_Os11g31570	expressed protein	3.19586	4.50644e-05	0.000413825	19.266	19.9978	7.34829	7.64608	4.54795	4.45724
LOC_Os01g71670	glycosyl hydrolases family 17, putative, expressed	3.1953	0.00772234	0.0273426	4.63125	10.5319	3.70528	0.764608	0.535053	5.05153
LOC_Os11g10070	transcriptional corepressor SEUSS, putative, expressed	3.19441	1.20229e-06	2.0716e-05	68.913	54.9618	76.1295	12.6707	18.7937	37.3665
LOC_Os01g04230	inactive receptor kinase At2g26730 precursor, putative, expressed	3.19336	0.000289033	0.00190879	3.81615	6.39587	3.05141	1.74768	1.87269	1.04002
LOC_Os03g19990	WD40-like Beta Propeller Repeat family protein, expressed	3.19224	0.000146296	0.00109182	14.042	16.7998	5.6669	4.58765	3.81225	4.45724
LOC_Os04g15580	serine/threonine-protein kinase receptor precursor, putative, expressed	3.19165	0.000564712	0.00327781	1.8525	2.9421	1.99276	0.546149	0.936343	0.81716
LOC_Os07g03150	H-BTB5 - Bric-a-Brac, Tramtrack, Broad Complex BTB domain with H family conserved sequence, expressed	3.19143	0.000427842	0.00262318	2.1489	2.81418	2.3664	1.31076	0.601935	0.742873
LOC_Os10g33040	receptor-like protein kinase precursor, putative, expressed	3.18769	0.000397469	0.00248103	21.3408	20.9358	29.9225	3.60458	4.0129	17.0118
LOC_Os09g38520	DOMON domain containing protein, expressed	3.185	4.98247e-06	6.73759e-05	15.4869	13.2181	17.0007	4.0415	3.41096	8.39446
LOC_Os06g11990	expressed protein	3.18377	8.41327e-09	3.06401e-07	172.394	160.28	77.7797	49.5903	37.1862	58.0183
LOC_Os12g04170	domain of unknown function, DUF250 domain containing protein, expressed	3.18266	0.00265815	0.011557	4.85355	4.00808	1.5257	1.96614	1.07011	0.742873
LOC_Os09g09230	cinnamoyl CoA reductase, putative, expressed	3.17756	0.0152244	0.0468318	3.89025	1.83348	1.15206	0.21846	0.468172	1.63432
LOC_Os12g05394	protein kinase, putative, expressed	3.17583	0.00158377	0.0075693	2.223	3.83752	1.58798	1.41999	0.468172	0.891447
LOC_Os05g39990	expansin precursor, putative, expressed	3.17574	0.00670685	0.024382	16.4502	11.7258	1.99276	4.36919	5.14989	1.33717
LOC_Os11g42040	non-TIR-NBS-LRR type resistance protein, putative, expressed	3.17524	6.6596e-10	3.5742e-08	53.9078	62.9354	71.0853	18.6783	17.9243	29.1206
LOC_Os01g56320	OsSub4 - Putative Subtilisin homologue, expressed	3.17269	2.67233e-05	0.000268477	11.856	14.7531	6.69441	5.46149	3.54473	2.97149
LOC_Os07g23850	glycosyl hydrolase, putative, expressed	3.17115	0.00817572	0.0285692	4.3719	5.41517	49.4141	10.7045	4.7486	5.64583
LOC_Os03g52210	retrotransposon protein, putative, Ty3-gypsy subclass, expressed	3.17007	0.000118299	0.000913569	16.5984	13.346	22.6053	2.73074	4.41419	10.9202
LOC_Os02g58220	RPA2A - Putative single-stranded DNA binding complex subunit 2, expressed	3.15932	0.000764398	0.00420904	11.4485	11.8963	3.73642	4.80611	2.87591	2.15433
LOC_Os06g49340	OsFBDUF35 - F-box and DUF domain containing protein, expressed	3.15725	0.000122287	0.000940612	23.4156	15.0943	18.6509	8.30146	2.14021	9.95449
LOC_Os02g06380	plant-specific domain TIGR01627 family protein, expressed	3.15247	0.000163718	0.00119171	10.337	21.1916	6.88123	6.55379	4.21354	3.12006
LOC_Os08g13870	S-locus lectin protein kinase family protein, putative, expressed	3.15091	0.000165139	0.00119933	4.70535	4.64766	6.41418	0.983068	1.40451	3.04578
LOC_Os08g15060	ATP binding protein, putative, expressed	3.15073	0.000299971	0.00196771	4.40895	5.58573	2.958	1.63845	2.07333	0.891447
LOC_Os03g11420	Os3bglu6 - beta-glucosidase/beta-fucosidase/beta-galactosidase, expressed	3.15027	0.000328678	0.00212433	13.8567	17.0983	6.28963	6.88148	4.48107	2.22862
LOC_Os01g69290	antifreeze glycoprotein, putative, expressed	3.14874	0.00294967	0.0125708	10.5963	7.93088	2.14844	3.27689	2.74215	1.48575
LOC_Os09g32010	ternary complex factor MIP1, putative, expressed	3.14767	6.97081e-06	8.87532e-05	19.4513	17.61	9.46559	5.1338	4.54795	6.83443
LOC_Os05g42190	NADPH-dependent FMN reductase domain containing protein, expressed	3.14591	0.000228754	0.00157904	28.4174	35.7316	9.59014	11.5784	9.69784	5.42297
LOC_Os02g44710	expressed protein	3.14578	0.00050774	0.00300783	15.7833	11.5552	5.91599	4.36919	5.14989	2.45148
LOC_Os12g36530	patatin, putative, expressed	3.14537	0.0125458	0.0402881	8.92906	5.32989	1.86821	3.82304	0.468172	1.70861
LOC_Os03g18890	glycosyl transferase 8 domain containing protein, putative, expressed	3.14305	5.26975e-06	7.06222e-05	37.6799	41.829	17.8725	17.8045	7.69139	9.95449
LOC_Os04g33260	expressed protein	3.14197	0.00147231	0.00715395	5.29815	5.54309	1.93048	1.63845	1.73892	1.1886
LOC_Os01g59550	senescence-induced receptor-like serine/threonine-protein kinase precursor, putative, expressed	3.14136	7.81703e-05	0.000649749	12.6711	10.5319	10.2129	1.74768	4.21354	5.64583
LOC_Os01g73730	RCLEA5 - Root cap and Late embryogenesis related family protein precursor, expressed	3.13954	0.00199263	0.00911741	10.8557	10.7451	2.39753	2.29383	2.94279	3.26864
LOC_Os03g01300	LTPL114 - Protease inhibitor/seed storage/LTP family protein precursor, expressed	3.13927	0.00433862	0.0171632	610.658	366.313	242.96	332.386	99.6537	23.9948
LOC_Os05g33030	kinesin motor domain containing protein, putative, expressed	3.13679	3.58925e-06	5.12874e-05	14.079	13.9004	8.74944	5.24303	4.14666	3.86294
LOC_Os01g73430	RNA polymerase IV largest subunit, putative, expressed	3.13655	0.000700691	0.003921	1.74135	1.7482	2.55322	0.436919	0.535053	1.11431
LOC_Os04g41229	helix-loop-helix DNA-binding domain containing protein, expressed	3.13593	1.15624e-09	5.59032e-08	69.0612	51.4654	64.4843	20.3167	18.3925	27.1891
LOC_Os07g37790	expressed protein	3.13515	0.000153928	0.001134	3.51975	4.26391	4.51484	1.41999	0.869461	2.08004
LOC_Os11g09395	retrotransposon protein, putative, unclassified, expressed	3.13422	0.00106882	0.00551346	1.29675	1.53501	1.24547	0.327689	0.334408	0.742873
LOC_Os10g10030	OsWAK111 - OsWAK receptor-like protein kinase, expressed	3.13288	0.00162319	0.00772642	1.6302	1.66293	2.45981	1.0923	0.668816	0.371436
LOC_Os05g06720	GDSL-like lipase/acylhydrolase, putative, expressed	3.13079	4.49024e-05	0.000412507	17.747	21.6607	9.27877	8.51992	3.2772	5.94298
LOC_Os05g19390	PPR repeat containing protein, expressed	3.12715	3.88381e-05	0.00036609	6.78015	4.98878	7.87761	2.40306	1.73892	2.8972
LOC_Os02g56700	dehydrogenase, putative, expressed	3.12705	0.00674208	0.0244791	15.1164	3.62433	2.42867	3.82304	2.67527	1.33717
LOC_Os07g44830	proline-rich family protein, putative, expressed	3.12563	5.35738e-06	7.16254e-05	15.8945	23.0251	13.7625	5.35226	7.69139	5.72012
LOC_Os10g01820	expressed protein	3.12531	0.00164299	0.00780578	1.96365	2.47307	4.51484	0.655379	0.601935	1.85718
LOC_Os07g32660	monocopper oxidase, putative, expressed	3.1251	0.000522325	0.00307635	14.1902	13.1755	4.17233	2.73074	5.14989	3.34293
LOC_Os12g34840	rhoGAP domain containing protein, expressed	3.12417	0.00270033	0.0117084	2.964	2.98474	1.08979	0.655379	1.07011	0.742873
LOC_Os12g42700	expressed protein	3.12329	0.000152589	0.00112642	11.7078	10.8303	4.63938	4.80611	2.27398	2.8972
LOC_Os01g54080	kinesin motor protein-related, putative, expressed	3.12131	8.41649e-06	0.000103461	23.8973	18.8891	9.27877	6.77225	6.48752	5.57154
LOC_Os01g14630	polyprenyl synthetase, putative, expressed	3.1203	0.00350723	0.014488	7.44705	3.53905	2.55322	0.983068	1.33763	2.45148
LOC_Os06g40530	transposon protein, putative, CACTA, En/Spm sub-class, expressed	3.12009	0.00579048	0.021647	2.70465	2.30251	0.747283	0.764608	0.267527	1.04002
LOC_Os07g46920	sex determination protein tasselseed-2, putative, expressed	3.11996	0.00472411	0.0184026	7.8546	11.811	21.173	7.53685	0.80258	6.46299
LOC_Os06g04699	expressed protein	3.11586	0.00143127	0.0069909	2.3712	4.09336	2.08617	0.873838	0.735698	1.41146
LOC_Os10g31720	glycine-rich cell wall structural protein 2 precursor, putative, expressed	3.1128	0.000233364	0.00160346	65.8749	48.8644	17.6546	28.8367	8.89526	11.4402
LOC_Os05g13780	C-5 cytosine-specific DNA methylase, putative, expressed	3.10818	1.02818e-06	1.82341e-05	73.0997	70.4398	98.9839	18.1321	20.3989	47.321
LOC_Os03g05360	transposon protein, putative, unclassified, expressed	3.10786	5.80081e-05	0.000510535	11.5596	6.14003	14.6654	3.60458	3.41096	4.60581
LOC_Os11g43590	kelch repeat protein, putative, expressed	3.10659	0.000234497	0.00160927	7.92871	6.99282	4.17233	1.74768	2.07333	2.97149
LOC_Os12g06480	PHD-finger family protein, expressed	3.10584	0.00114373	0.00580114	2.18595	2.34515	2.58435	0.655379	1.4714	0.371436
LOC_Os08g09230	starch synthase III, putative, expressed	3.10576	0.000164395	0.00119547	7.00245	9.50853	3.39391	2.40306	2.60838	2.15433
LOC_Os06g49670	pentatricopeptide, putative, expressed	3.10229	0.00057663	0.00333921	2.2971	2.34515	2.52208	0.655379	0.468172	1.41146
LOC_Os01g28730	protein kinase domain containing protein, expressed	3.10132	1.83647e-05	0.000198073	8.03986	7.03546	6.75669	2.07537	2.14021	3.56579
LOC_Os01g48740	aspartyl protease family protein, putative, expressed	3.09925	0.00533367	0.0202656	2.70465	2.47307	1.12092	1.74768	0.267527	0.445724
LOC_Os05g44190	expressed protein	3.09685	0.000451177	0.00274004	3.00105	4.39183	1.96162	1.20153	1.20387	0.965734
LOC_Os01g46950	aldose 1-epimerase, putative, expressed	3.09561	0.00168788	0.00797511	10.5963	11.2567	3.08254	4.0415	2.07333	3.04578
LOC_Os01g38229	peptidyl-prolyl isomerase, putative, expressed	3.09447	0.00089991	0.00478856	5.22405	4.00808	10.3997	3.05843	1.07011	3.04578
LOC_Os02g57920	NA	3.09372	4.71941e-05	0.000430912	2.77875	2.98474	2.3664	1.31076	0.80258	0.891447
LOC_Os02g25230	expressed protein	3.0937	3.02361e-06	4.43635e-05	11.0409	11.811	7.65965	4.80611	3.14344	3.26864
LOC_Os04g30930	NB-ARC domain containing protein, expressed	3.09253	0.000182823	0.0013087	2.77875	5.79892	4.60825	1.85691	1.67204	1.26288
LOC_Os01g54420	dynamin family protein, putative, expressed	3.09252	0.000102131	0.000810476	8.03986	8.95422	4.23461	2.51228	3.00967	2.15433
LOC_Os01g71070	xylanase inhibitor, putative, expressed	3.09244	0.0141947	0.0443701	4.92765	3.83752	1.55684	0.873838	0.267527	2.52577
LOC_Os10g11870	transposon protein, putative, CACTA, En/Spm sub-class, expressed	3.09224	2.25703e-06	3.50895e-05	16.4502	10.0202	19.2737	5.57072	5.75182	5.2744
LOC_Os01g60010	PPR repeat domain containing protein, putative, expressed	3.08924	0.000597665	0.00343619	2.55645	2.1746	2.42867	0.764608	0.468172	1.33717
LOC_Os08g43110	retrotransposon protein, putative, unclassified, expressed	3.08853	0.000545391	0.00319126	1.8525	3.28321	3.5496	1.20153	1.13699	0.81716
LOC_Os04g59460	expressed protein	3.08695	2.2254e-05	0.000232208	29.2695	22.3003	37.7378	5.46149	8.62773	17.6061
LOC_Os07g31450	CHR4/MI-2-LIKE, putative, expressed	3.0865	2.29752e-10	1.416e-08	116.152	94.6589	153.193	39.5412	39.0589	52.8925
LOC_Os07g31260	expressed protein	3.08637	0.000505797	0.00300028	16.0056	15.1795	25.7813	2.62151	4.34731	13.0746
LOC_Os05g06790	expressed protein	3.08613	0.00304132	0.0128842	3.5568	2.04668	5.88486	0.546149	0.869461	2.60005
LOC_Os02g12840	DEAD-box ATP-dependent RNA helicase, putative, expressed	3.08525	2.36776e-05	0.00024374	13.9679	11.2567	9.15422	3.71381	6.15311	2.60005
LOC_Os04g32510	expressed protein	3.08473	0.00180514	0.00843676	1.9266	2.7289	1.24547	0.436919	0.80258	0.81716
LOC_Os02g01970	expressed protein	3.08396	0.000153606	0.00113244	4.9647	5.54309	4.91961	1.31076	1.20387	2.97149
LOC_Os03g11770	expressed protein	3.08112	0.00199802	0.00913429	2.2971	2.1746	1.1832	0.983068	0.601935	0.520011
LOC_Os08g10780	transposon protein, putative, unclassified, expressed	3.08088	0.0126852	0.0406483	2.0007	3.66696	5.57349	2.40306	1.67204	0.148575
LOC_Os06g36320	receptor-like protein kinase 5 precursor, putative, expressed	3.0786	0.00146209	0.007115	5.3352	3.49641	1.61911	1.85691	0.936343	1.11431
LOC_Os01g26039	expressed protein	3.07832	0.00340889	0.0141647	4.2978	3.02738	1.65025	0.983068	0.40129	1.85718
LOC_Os05g29010	POLA4 - Putative DNA polymerase alpha complex subunit, expressed	3.07555	0.000126994	0.000969699	7.1136	8.6131	4.14119	3.05843	1.73892	2.52577
LOC_Os04g45900	transposon protein, putative, unclassified, expressed	3.07157	2.17553e-07	5.03154e-06	15.5981	16.2455	17.5612	5.02457	5.01612	7.80016
LOC_Os02g02370	myb-like DNA-binding domain containing protein, putative, expressed	3.07155	0.00763897	0.0270902	7.81755	6.56643	1.21434	2.73074	2.20709	0.891447
LOC_Os07g07950	type I inositol-1,4,5-trisphosphate 5-phosphatase, putative, expressed	3.07151	1.83646e-06	2.97466e-05	19.7847	17.0983	11.2404	4.80611	6.62128	6.01727
LOC_Os03g09980	sulfate transporter, putative, expressed	3.07133	0.000192211	0.00136631	5.3352	5.50045	3.26936	1.85691	1.73892	1.56003
LOC_Os06g06790	OsPDIL1-5 protein disulfide isomerase PDIL1-5, expressed	3.07121	1.61704e-06	2.66385e-05	30.9738	30.6575	16.0043	8.84761	8.36021	11.0688
LOC_Os01g11860	DJ-1 family protein, putative, expressed	3.07114	0.00170935	0.00805453	4.18665	2.30251	1.61911	1.31076	0.668816	1.04002
LOC_Os08g10300	SHR5-receptor-like kinase, putative, expressed	3.07039	2.33159e-07	5.32657e-06	48.6837	25.1997	42.8131	13.5445	11.2361	17.7547
LOC_Os01g07500	alliin lyase precursor, putative, expressed	3.06953	1.83614e-06	2.97466e-05	28.899	25.882	13.0152	8.41069	7.49074	8.91447
LOC_Os05g37410	hhH-GPD superfamily base excision DNA repair protein, expressed	3.06754	0.000152378	0.0011256	12.3377	10.7877	22.5119	2.40306	5.41741	8.39446
LOC_Os03g62090	CESA5 - cellulose synthase, expressed	3.06605	3.35344e-09	1.37534e-07	98.1455	89.8833	54.6762	40.6335	25.7494	23.7719
LOC_Os02g26890	PPR repeat containing protein, expressed	3.06325	0.00330785	0.0138088	1.96365	2.30251	2.98913	0.436919	0.334408	1.78289
LOC_Os01g74500	expressed protein	3.06284	0.000176833	0.00127111	2.5935	4.05072	4.29688	1.20153	1.33763	1.41146
LOC_Os12g13570	MYB family transcription factor, putative, expressed	3.06072	0.000339273	0.00217651	7.07655	7.93088	3.76755	2.51228	1.40451	2.97149
LOC_Os05g04600	ABC transmembrane transporter domain containing protein, expressed	3.05933	0.00113712	0.00577676	2.1489	2.47307	3.45619	1.63845	0.40129	1.04002
LOC_Os06g17250	anthocyanidin 3-O-glucosyltransferase, putative, expressed	3.05906	0.000300995	0.001972	4.11255	2.64363	3.11368	1.20153	1.07011	1.33717
LOC_Os03g13130	ternary complex factor MIP1, putative, expressed	3.05821	2.35344e-05	0.00024308	9.78121	13.9004	7.16146	4.47842	2.80903	4.0858
LOC_Os07g35390	TKL_IRAK_DUF26-lc.17 - DUF26 kinases have homology to DUF26 containing loci, expressed	3.0556	3.31944e-07	7.16731e-06	54.093	40.1661	76.0983	15.2922	17.0548	29.3435
LOC_Os03g28300	protein kinase domain containing protein, expressed	3.0534	8.62171e-08	2.28899e-06	104.074	162.711	109.259	66.3025	50.6294	23.4748
LOC_Os08g34760	expressed protein	3.05334	7.83217e-06	9.77235e-05	16.0797	16.5866	16.0666	4.0415	4.0129	9.50877
LOC_Os06g19110	cadmium tolerance factor, putative, expressed	3.04953	0.00259657	0.0113551	2.223	1.49237	1.21434	0.21846	0.601935	0.891447
LOC_Os08g39740	expressed protein	3.04934	9.7793e-05	0.000781856	12.0413	14.412	7.1926	3.49535	5.68494	3.12006
LOC_Os06g19170	cadmium tolerance factor, putative, expressed	3.04916	9.07321e-06	0.000110265	8.48446	9.63644	7.62852	2.51228	2.80903	4.01151
LOC_Os12g04110	pentatricopeptide, putative, expressed	3.0485	0.000252559	0.00170917	2.77875	2.85682	2.55322	1.0923	0.735698	1.1886
LOC_Os08g14700	glucan endo-1,3-beta-glucosidase precursor, putative, expressed	3.04756	1.22708e-10	8.14445e-09	41.5701	39.8676	54.6762	16.7122	15.3828	17.9032
LOC_Os09g26970	retrotransposon protein, putative, unclassified, expressed	3.04708	0.003966	0.0159938	1.482	1.44973	1.08979	0.655379	0.40129	0.445724
LOC_Os02g21300	transposon protein, putative, unclassified, expressed	3.04531	1.15805e-05	0.00013461	28.4544	17.3968	14.8211	10.5953	8.09268	4.16009
LOC_Os12g34510	Core histone H2A/H2B/H3/H4 domain containing protein, putative, expressed	3.04327	0.00147584	0.00716335	17.3765	16.075	5.16871	6.66302	3.2772	4.53152
LOC_Os11g37050	expressed protein	3.04248	0.00500229	0.0192358	2.40825	5.03142	6.601	0.764608	0.869461	3.34293
LOC_Os07g40220	expressed protein	3.03968	0.00754049	0.0268167	1.8525	3.11266	1.5257	0.983068	1.27075	0.148575
LOC_Os09g14700	2-aminoethanethiol dioxygenase, putative, expressed	3.03933	0.00148983	0.00722498	2.63055	3.7096	1.46343	1.0923	0.601935	1.1886
LOC_Os04g38360	wound/stress protein, putative, expressed	3.03429	0.00241792	0.0107159	3.89025	2.85682	1.61911	0.655379	0.869461	1.48575
LOC_Os10g36500	invertase/pectin methylesterase inhibitor family protein, putative, expressed	3.03344	0.00331051	0.0138147	11.9672	9.5938	4.26574	2.29383	2.07333	5.05153
LOC_Os04g53120	NB-ARC domain containing protein, expressed	3.02613	2.02245e-05	0.000214727	12.6711	9.42325	20.9862	3.60458	4.41419	7.65159
LOC_Os09g14870	expressed protein	3.02525	0.00989907	0.0332698	0.926251	2.38779	3.48732	1.0923	0.334408	1.11431
LOC_Os12g42010	lipase class 3 family protein, putative, expressed	3.02363	5.01018e-05	0.000451943	15.4499	11.0862	16.0355	8.62915	2.74215	4.82867
LOC_Os07g42880	PPR repeat containing protein, expressed	3.02354	9.72637e-05	0.000779012	4.5201	5.28725	4.35915	2.07537	1.13699	2.08004
LOC_Os12g03290	AP2 domain containing protein, expressed	3.01898	0.00084252	0.00455667	3.4086	4.26391	2.30412	0.983068	0.869461	1.78289
LOC_Os03g55950	H-BTB1 - Bric-a-Brac, Tramtrack, Broad Complex BTB domain with H family conserved sequence, expressed	3.01885	4.74898e-10	2.63058e-08	47.7575	44.9416	38.2671	13.4353	19.1282	15.8232
LOC_Os07g31840	leucine-rich repeat family protein, putative, expressed	3.01582	0.00191077	0.00882749	12.0413	12.9623	5.72917	6.88148	2.47462	2.45148
LOC_Os06g06430	expressed protein	3.01186	0.00753123	0.0267886	2.33415	2.81418	0.809557	0.764608	1.13699	0.297149
LOC_Os07g46852	sex determination protein tasselseed-2, putative, expressed	3.01027	2.03236e-05	0.000215289	18.3027	26.5642	50.5039	19.3337	8.22644	8.61732
LOC_Os09g39130	expressed protein	3.01016	0.000598632	0.00343999	7.4841	3.49641	8.09557	1.41999	1.73892	3.78865
LOC_Os06g05310	transferase family protein, putative, expressed	3.01007	0.00604928	0.0224388	2.70465	2.7289	1.43229	0.10923	1.4714	0.81716
LOC_Os05g49260	transporter family protein, putative, expressed	3.00796	4.08758e-06	5.71345e-05	19.0437	22.5987	19.2425	5.46149	5.35053	11.5145
LOC_Os07g01110	laccase precursor protein, putative, expressed	3.00597	0.00265873	0.011557	2.70465	2.85682	2.17958	1.63845	1.13699	0.222862
LOC_Os12g40010	expressed protein	3.00325	9.79694e-10	4.92791e-08	29.1954	27.5022	26.1238	11.1414	10.7679	9.13733
LOC_Os12g24550	expressed protein	2.99877	4.02955e-05	0.000377291	12.4118	15.6059	7.87761	6.99071	3.34408	3.41721
LOC_Os06g04870	homeobox associated leucine zipper, putative, expressed	2.99862	3.0823e-05	0.0003013	33.4562	20.8932	11.4272	7.53685	8.09268	8.98876
LOC_Os03g01320	LTPL116 - Protease inhibitor/seed storage/LTP family protein precursor, expressed	2.99809	0.00362683	0.0148801	50.9808	20.68	15.7241	18.5691	12.8413	2.45148
LOC_Os06g40170	phospholipase D, putative, expressed	2.99768	0.00560311	0.0210807	8.52151	15.3501	4.8262	3.16766	0.80258	6.61157
LOC_Os06g10870	retrotransposon protein, putative, unclassified, expressed	2.99335	0.00120419	0.00605715	10.2629	8.78366	6.47646	2.07537	1.27075	6.01727
LOC_Os05g33920	pentatricopeptide, putative, expressed	2.99251	0.00206111	0.0093696	1.66725	1.27917	1.33888	0.327689	0.40129	0.81716
LOC_Os05g45480	POEI45 - Pollen Ole e I allergen and extensin family protein precursor, expressed	2.9912	0.00200899	0.00917544	4.18665	6.35323	2.21071	2.62151	1.33763	0.965734
LOC_Os05g44400	GATA zinc finger domain containing protein, expressed	2.99017	0.000280936	0.00186245	20.2664	14.4547	6.66328	8.083	4.7486	3.12006
LOC_Os03g57240	ZOS3-19 - C2H2 zinc finger protein, expressed	2.98857	0.000108771	0.000853802	8.11396	5.8842	4.67052	2.62151	2.27398	2.15433
LOC_Os09g11910	transposon protein, putative, CACTA, En/Spm sub-class, expressed	2.98832	0.00891147	0.0306344	3.6309	2.34515	3.8921	0.21846	1.00322	2.3029
LOC_Os03g21090	auxin-independent growth promoter protein, putative, expressed	2.98826	0.000386668	0.00242576	3.1863	3.41113	2.30412	0.764608	1.07011	1.41146
LOC_Os01g49430	DnaK family protein, putative, expressed	2.98715	0.00404683	0.0162642	2.3712	2.08932	2.83345	0.546149	0.40129	1.70861
LOC_Os03g08930	helix-loop-helix DNA-binding protein, putative, expressed	2.98666	0.00488149	0.0188845	3.51975	2.00404	1.74366	0.327689	1.53828	0.742873
LOC_Os05g50990	TTL3, putative, expressed	2.98591	0.00067952	0.00381777	46.646	41.8716	12.0811	19.5521	13.0419	6.16584
LOC_Os08g29809	resistance protein LR10, putative, expressed	2.9842	2.29851e-05	0.000238615	11.5596	10.1908	10.6488	3.71381	4.0129	4.38295
LOC_Os02g25960	ankyrin repeat family protein, putative, expressed	2.98151	0.000604847	0.00346594	2.223	3.75224	2.49094	1.0923	0.735698	1.33717
LOC_Os03g59030	UDP-rhamnose rhamnosyltransferase, putative, expressed	2.98125	0.00124663	0.00623563	14.6718	7.88824	5.01303	5.02457	2.00645	3.56579
LOC_Os02g02500	remorin family protein, putative, expressed	2.97951	3.21201e-05	0.000312076	8.96611	9.50853	7.59738	3.71381	3.47785	2.67434
LOC_Os04g43670	expressed protein	2.97937	0.00111649	0.00570164	8.44741	7.80296	2.55322	2.62151	2.34086	2.15433
LOC_Os01g63790	prolipoprotein diacylglyceryl transferase, putative, expressed	2.97929	3.36172e-05	0.000324652	9.00316	7.46185	8.50035	1.85691	3.00967	4.30866
LOC_Os08g09800	WRKY105, expressed	2.97889	0.00507212	0.0194642	5.22405	3.41113	2.958	0.764608	0.80258	2.67434
LOC_Os06g12320	transmembrane amino acid transporter protein, putative, expressed	2.97873	0.0145299	0.0451472	4.03845	10.0202	2.27299	4.15073	1.8058	0.445724
LOC_Os11g25560	BHLH transcription factor, putative, expressed	2.9782	1.28238e-05	0.000146705	30.381	34.5377	12.6727	9.28453	10.5004	9.43448
LOC_Os04g09720	OsSCP22 - Putative Serine Carboxypeptidase homologue, expressed	2.97701	0.00322651	0.0135221	8.59561	7.33393	2.89572	3.16766	2.94279	1.11431
LOC_Os04g53360	expressed protein	2.97428	0.00521175	0.0198844	2.77875	2.60099	1.33888	1.52922	0.601935	0.520011
LOC_Os12g22800	expressed protein	2.97271	0.00389477	0.0157745	3.2604	6.73698	2.33526	2.40306	1.53828	0.81716
LOC_Os08g44750	auxin-induced protein 5NG4, putative, expressed	2.96949	1.344e-05	0.000152975	41.3849	63.3191	24.9094	24.3582	15.1821	10.3259
LOC_Os03g52630	endoglucanase, putative, expressed	2.96941	1.61216e-07	3.90574e-06	303.032	380.554	166.8	151.283	91.1597	83.4246
LOC_Os02g48730	rho GDP-dissociation inhibitor 1, putative, expressed	2.96785	0.000254494	0.00172071	5.37225	9.807	5.51121	3.60458	2.47462	1.85718
LOC_Os05g38500	fasciclin-like arabinogalactan protein, putative, expressed	2.96683	0.0109082	0.0359556	7.89165	7.93088	1.43229	3.27689	2.14021	1.26288
LOC_Os07g33100	uncharacterized ACR, COG1590 family protein, expressed	2.9641	6.15529e-07	1.18939e-05	22.8599	18.5054	23.2281	6.44456	6.42064	11.2917
LOC_Os03g04310	BHLH transcription factor, putative, expressed	2.96377	0.00206439	0.0093788	85.4003	62.1252	39.6994	38.012	30.0299	4.90296
LOC_Os07g48700	expressed protein	2.96366	0.000479007	0.0028725	2.8158	3.66696	2.958	0.655379	1.00322	1.78289
LOC_Os10g31710	glycine-rich cell wall structural protein 2 precursor, putative, expressed	2.96316	0.00202767	0.0092476	53.6484	57.9892	12.7972	29.929	10.0322	8.69161
LOC_Os06g14280	cysteine-rich repeat secretory protein precursor, putative, expressed	2.96272	0.00412417	0.0165011	5.29815	8.99686	2.7089	4.15073	1.20387	1.33717
LOC_Os03g49600	Os3bglu7 - beta-glucosidase, exo-beta-glucanse, expressed	2.96098	0.000262184	0.00176155	141.568	162.668	50.535	78.427	40.1959	19.6118
LOC_Os05g07240	expressed protein	2.95795	0.013157	0.0417901	2.8899	3.7096	0.902967	1.41999	0.668816	0.81716
LOC_Os07g33050	expressed protein	2.95729	0.00419599	0.0167202	1.1856	1.53501	1.74366	0.327689	0.334408	0.965734
LOC_Os02g06960	expressed protein	2.95691	0.00109371	0.00561342	6.4467	7.58976	4.39029	3.05843	1.93957	2.08004
LOC_Os06g46250	expressed protein	2.9563	0.000351743	0.00224368	9.67006	10.873	4.70166	3.05843	3.14344	3.34293
LOC_Os05g32350	zinc finger, C3HC4 type domain containing protein, expressed	2.95416	0.00015556	0.00114383	19.4883	19.4008	7.00578	7.42763	6.08623	4.16009
LOC_Os03g52830	FATC domain containing protein, expressed	2.95266	0.000619812	0.00353453	11.0039	10.5319	15.5995	1.74768	3.2772	8.61732
LOC_Os08g40060	expressed protein	2.95116	0.00650777	0.0237816	5.29815	5.28725	1.27661	2.40306	1.27075	0.965734
LOC_Os04g44780	beta-expansin precursor, putative, expressed	2.95049	0.00479061	0.0185907	3.6309	3.79488	1.49457	1.31076	1.20387	0.891447
LOC_Os01g02080	peptidyl-prolyl cis-trans isomerase, putative, expressed	2.94994	0.00119728	0.00602913	2.40825	4.64766	2.14844	1.0923	1.53828	0.81716
LOC_Os02g05940	phytosulfokine receptor precursor, putative, expressed	2.94739	0.000305787	0.00199768	7.4841	4.47711	6.88123	1.41999	3.14344	2.45148
LOC_Os07g34190	chalcone and stilbene synthases, putative, expressed	2.94641	0.00538586	0.020434	1.14855	4.26391	3.76755	1.31076	0.535053	1.63432
LOC_Os07g33210	expressed protein	2.94536	0.00302291	0.0128221	5.00175	3.96544	6.19622	0.764608	0.936343	3.86294
LOC_Os12g39830	cyclin, putative, expressed	2.94465	0.000139359	0.00105124	6.2244	7.54713	4.57711	2.9492	1.73892	2.37719
LOC_Os09g30380	AP005392-AK108636 - NBS/LRR genes that are S-rich,divergent TIR, divergent NBS, expressed	2.94284	0.000414548	0.00256198	2.6676	3.62433	2.52208	0.983068	1.20387	1.11431
LOC_Os07g04190	receptor protein kinase CLAVATA1 precursor, putative, expressed	2.9418	1.06704e-08	3.79216e-07	25.8239	38.3326	28.3345	11.5784	11.2361	12.3317
LOC_Os04g43760	phenylalanine ammonia-lyase, putative, expressed	2.94147	0.000165378	0.00120068	246.309	264.149	87.9926	142.436	51.0976	41.5266
LOC_Os10g39460	selenium-binding protein-like, putative, expressed	2.94136	7.04656e-05	0.000598118	6.5949	6.0974	4.42143	2.40306	2.14021	2.00576
LOC_Os09g30486	fasciclin domain containing protein, expressed	2.94053	0.000478149	0.00286813	20.2664	19.2729	5.97827	7.64608	5.14989	4.82867
LOC_Os03g10420	PPR repeat containing protein, expressed	2.93625	0.000747729	0.00413574	5.00175	2.68627	6.07168	1.0923	1.73892	2.3029
LOC_Os12g17420	resistance protein, putative, expressed	2.93025	0.00848198	0.0294454	2.4453	1.02334	4.17233	1.31076	1.07011	0.594298
LOC_Os02g55150	formin, putative, expressed	2.92859	0.00090479	0.00480997	19.0437	15.8191	25.9681	3.49535	3.74537	15.3775
LOC_Os01g26174	OsWAK5 - OsWAK receptor-like protein kinase, expressed	2.92858	0.000428768	0.0026267	3.29745	3.24057	5.23098	1.31076	1.13699	2.00576
LOC_Os03g25340	peroxidase precursor, putative, expressed	2.92848	0.00209225	0.00948233	17.6729	30.9986	9.15422	12.9983	7.89203	1.93147
LOC_Os04g53760	kinesin motor domain containing protein, putative, expressed	2.92647	1.1206e-05	0.000131277	57.6128	70.3119	26.3729	20.3167	25.8163	13.3717
LOC_Os12g02200	CAMK_KIN1/SNF1/Nim1_like.6 - CAMK includes calcium/calmodulin depedent protein kinases, expressed	2.92499	5.11316e-10	2.8184e-08	62.1329	73.1687	73.5763	39.1043	19.9976	22.2119
LOC_Os04g07260	expressed protein	2.92457	0.00408495	0.0163792	1.482	1.49237	1.80593	0.10923	1.13699	0.445724
LOC_Os01g70550	heparan-alpha-glucosaminide N-acetyltransferase, putative, expressed	2.92172	6.23807e-08	1.71082e-06	88.142	81.4834	54.5517	31.4582	33.1733	22.0633
LOC_Os02g34430	serine/threonine-protein kinase, putative, expressed	2.92002	4.98222e-06	6.73759e-05	29.2325	34.6656	14.3229	12.1245	8.89526	9.28591
LOC_Os07g43290	LTPL56 - Protease inhibitor/seed storage/LTP family protein precursor, expressed	2.91969	0.00266342	0.0115752	20.8962	19.0171	3.5496	6.99071	6.01935	3.93722
LOC_Os11g45160	disease resistance protein, putative, expressed	2.91953	0.00309916	0.0130861	3.22335	8.57046	14.5098	4.69688	2.67527	2.82292
LOC_Os07g06070	expressed protein	2.91947	0.00127375	0.00634723	1.44495	1.62029	2.24185	0.764608	0.468172	0.81716
LOC_Os08g18920	protein kinase domain containing protein, expressed	2.91535	0.000480456	0.00287889	5.8539	4.81822	2.7089	1.41999	1.8058	1.85718
LOC_Os08g05290	receptor-like protein kinase 5 precursor, putative, expressed	2.91375	0.000899699	0.00478856	6.03915	6.39587	4.63938	0.983068	2.40774	2.97149
LOC_Os02g01760	diphosphomevalonate decarboxylase family protein, expressed	2.91264	0.00869857	0.0300452	3.1863	2.00404	2.08617	0.436919	0.334408	1.93147
LOC_Os04g45890	retrotransposon protein, putative, unclassified, expressed	2.91192	0.00206773	0.00939209	1.44495	1.49237	1.93048	0.655379	0.40129	0.81716
LOC_Os02g06725	expressed protein	2.91049	0.00181778	0.00847642	3.5568	2.34515	7.13033	2.51228	1.07011	1.56003
LOC_Os12g37770	RGH1A, putative, expressed	2.90834	0.00674761	0.0244905	1.1856	4.60503	7.53511	1.41999	2.67527	0.965734
LOC_Os10g38080	OsSub61 - Putative Subtilisin homologue, expressed	2.90623	0.00063105	0.00358768	20.1182	24.0485	7.69079	8.51992	8.22644	3.56579
LOC_Os07g44690	HSF-type DNA-binding domain containing protein, expressed	2.90095	0.00848291	0.0294454	4.8165	3.45377	1.24547	1.0923	1.67204	0.891447
LOC_Os01g64256	transposon protein, putative, Mutator sub-class, expressed	2.89966	0.00186304	0.00864667	4.11255	5.71364	1.74366	1.52922	1.73892	1.1886
LOC_Os04g54620	expressed protein	2.89933	0.0162516	0.049389	1.81545	4.00808	0.622736	0.983068	0.468172	1.04002
LOC_Os10g23050	helix-loop-helix DNA-binding protein, putative, expressed	2.89864	0.000850687	0.00458317	12.4488	16.3734	5.44894	3.05843	3.14344	6.83443
LOC_Os09g23740	1-phosphatidylinositol-4-phosphate 5-kinase/ zinc ion binding protein, putative, expressed	2.89731	6.7116e-07	1.27169e-05	18.0063	13.2608	13.8247	5.1338	6.28687	5.94298
LOC_Os01g15830	peroxidase precursor, putative, expressed	2.89583	2.36951e-05	0.00024374	207.11	264.363	116.981	124.959	75.71	32.835
LOC_Os12g03670	D-mannose binding lectin family protein, expressed	2.89583	4.35941e-05	0.0004023	8.00281	7.0781	10.0883	2.1846	2.60838	4.75438
LOC_Os04g47770	cis-zeatin O-glucosyltransferase, putative, expressed	2.89412	0.00132068	0.00653899	2.55645	2.00404	3.58073	0.983068	1.4714	0.668585
LOC_Os06g08750	integral membrane transporter family protein, putative, expressed	2.89222	0.000472824	0.00284227	5.81685	5.07406	3.45619	1.85691	1.53828	2.15433
LOC_Os02g51160	hydrolase, acting on carbon-nitrogen, putative, expressed	2.88999	0.00450876	0.0177424	1.482	1.44973	1.40116	0.21846	0.334408	1.04002
LOC_Os09g18450	flavonol synthase/flavanone 3-hydroxylase, putative, expressed	2.88922	0.00878517	0.0302698	8.59561	8.48519	1.83707	1.41999	2.14021	3.64008
LOC_Os03g50100	expressed protein	2.8878	7.90555e-06	9.84747e-05	12.3377	11.0435	9.40331	3.38612	4.14666	5.05153
LOC_Os08g03880	retrotransposon protein, putative, unclassified, expressed	2.88674	0.000736646	0.00408148	5.3352	4.77558	13.8559	2.1846	2.40774	4.53152
LOC_Os01g61330	ankyrin homolog precursor, putative, expressed	2.88643	0.0155552	0.0476598	3.00105	2.51571	1.12092	1.20153	1.20387	0.222862
LOC_Os01g04480	expressed protein	2.88219	0.00134524	0.00663567	3.1863	3.53905	7.41056	1.52922	1.73892	2.15433
LOC_Os06g13670	E2F family transcription factor protein, putative, expressed	2.8807	0.000882652	0.00472137	5.22405	4.05072	2.24185	1.96614	1.40451	1.1886
LOC_Os07g46310	magnesium-chelatase, putative, expressed	2.88022	0.00611325	0.0226311	1.44495	1.44973	1.68139	0.327689	0.200645	1.1886
LOC_Os07g35480	glucan endo-1,3-beta-glucosidase precursor, putative, expressed	2.87926	0.000523054	0.00307984	262.129	399.827	557.878	229.929	48.021	198.793
LOC_Os06g16200	proteins of unknown function domain containing protein, expressed	2.87572	0.00519956	0.0198503	5.66865	5.50045	2.39753	0.655379	2.60838	1.85718
LOC_Os07g33360	expressed protein	2.87474	0.000223503	0.00154899	7.74345	7.37657	4.67052	3.71381	1.87269	2.3029
LOC_Os02g25900	pollen signalling protein with adenylyl cyclase activity, putative, expressed	2.87118	2.1274e-10	1.32205e-08	190.067	200.148	143.042	58.5472	89.0864	60.3955
LOC_Os07g25690	subtilisin N-terminal Region family protein, expressed	2.87023	0.00593168	0.0221012	7.7064	6.48115	10.5865	1.41999	1.33763	6.61157
LOC_Os07g05960	expressed protein	2.86951	0.000784513	0.00429892	3.07515	3.11266	1.86821	0.983068	0.869461	1.26288
LOC_Os02g19820	nodulin MtN3 family protein, putative, expressed	2.86949	0.00431923	0.0171003	100.109	150.772	98.6414	112.179	16.5866	13.7431
LOC_Os01g68269	expressed protein	2.86928	2.9639e-05	0.000290739	11.3744	17.482	27.8052	5.78918	10.0991	6.01727
LOC_Os06g48065	Zinc finger, C3HC4 type domain containing protein, expressed	2.86921	0.00618855	0.0228458	4.11255	6.48115	2.3664	3.49535	1.00322	0.81716
LOC_Os11g40370	protein kinase family protein, putative, expressed	2.86833	0.000173713	0.00125268	6.5208	9.89228	9.99491	4.47842	3.21032	2.74863
LOC_Os04g17479	expressed protein	2.86831	0.00821783	0.0286806	2.3712	4.98878	1.46343	0.873838	0.936343	1.56003
LOC_Os02g42370	receptor-like protein kinase 2 precursor, putative, expressed	2.86756	0.000504655	0.00299509	3.9273	3.36849	2.7089	1.52922	1.00322	1.41146
LOC_Os12g07160	plant protein of unknown function DUF869 domain containing protein, expressed	2.86662	2.59081e-07	5.80062e-06	19.4513	19.9551	19.803	6.11687	8.0258	8.7659
LOC_Os02g51280	TCP-domain protein, putative, expressed	2.86613	0.00137457	0.00675068	4.0014	6.60906	2.958	2.9492	1.33763	1.1886
LOC_Os01g24560	fruit bromelain precursor, putative, expressed	2.86398	5.13534e-08	1.45462e-06	49.5359	48.6939	38.3294	12.343	24.4787	16.1946
LOC_Os04g28170	expressed protein	2.86395	2.20133e-05	0.000230446	8.15101	6.31059	9.21649	3.38612	2.87591	3.04578
LOC_Os03g61040	GIL1, putative, expressed	2.86308	0.00153378	0.00738625	5.928	6.56643	2.67777	2.51228	2.5415	0.965734
LOC_Os01g18050	tubulin/FtsZ domain containing protein, putative, expressed	2.86111	6.64696e-05	0.000570677	329.078	302.908	98.9528	131.622	92.7648	67.1557
LOC_Os04g33450	expressed protein	2.8603	0.000707468	0.00395301	30.0846	46.9457	14.8523	19.7706	11.9718	5.20011
LOC_Os10g35010	ATTIC110/TIC110, putative, expressed	2.85827	2.3655e-06	3.64977e-05	42.1629	38.6737	51.6871	10.3768	14.5802	26.0748
LOC_Os07g39460	transposon protein, putative, unclassified, expressed	2.85678	0.00510784	0.0195557	1.29675	2.13196	1.08979	0.983068	0.267527	0.594298
LOC_Os10g12750	expressed protein	2.8561	0.0116563	0.0379038	2.5935	4.17863	0.965241	1.52922	1.20387	0.371436
LOC_Os12g31860	ureide permease, putative, expressed	2.85602	0.000502652	0.00298557	69.3576	209.657	110.38	99.2899	36.718	21.0233
LOC_Os01g24920	poly synthetase 2-B, putative, expressed	2.85504	0.0047602	0.0185047	1.1856	1.1939	1.12092	0.327689	0.334408	0.668585
LOC_Os01g05940	receptor kinase, putative, expressed	2.85446	4.27487e-05	0.000395474	13.0416	10.6598	16.8139	5.1338	3.34408	7.35444
LOC_Os01g35030	MDR-like ABC transporter, putative, expressed	2.85419	0.00223853	0.010035	1.2597	2.25987	2.55322	0.436919	0.735698	1.11431
LOC_Os06g22810	TKL_IRAK_CrRLK1L-1.14 - The CrRLK1L-1 subfamily has homology to the CrRLK1L homolog, expressed	2.85064	2.63474e-05	0.000265295	25.3422	22.5561	13.4511	5.35226	7.75827	10.6974
LOC_Os12g32820	pleiotropic drug resistance protein 3, putative, expressed	2.85051	0.00110117	0.00564266	2.223	3.11266	4.63938	0.873838	1.60516	1.33717
LOC_Os04g41970	endoglucanase, putative, expressed	2.8499	0.000205455	0.00144443	76.6565	60.5902	17.0941	23.5936	21.469	16.4175
LOC_Os01g59880	inositol-1, 4, 5-trisphosphate 5-phosphatase, putative, expressed	2.84911	0.00150431	0.00728577	4.9647	5.45781	2.24185	2.40306	1.20387	1.48575
LOC_Os03g17100	Core histone H2A/H2B/H3/H4 domain containing protein, putative, expressed	2.84897	0.000724104	0.00403091	45.9791	52.1903	17.2498	19.1152	14.9146	11.9602
LOC_Os01g32640	OsFBX9 - F-box domain containing protein, expressed	2.84861	0.000589386	0.00340167	3.9273	5.03142	3.58073	2.1846	2.00645	0.81716
LOC_Os01g20860	phospholipase D. Active site motif family protein, expressed	2.84747	3.87309e-05	0.000365387	18.3027	18.0364	20.8305	4.58765	5.35053	12.1088
LOC_Os01g71180	pentatricopeptide repeat protein PPR1106-17, putative, expressed	2.84683	0.00302423	0.0128253	1.7784	1.62029	3.17595	0.327689	0.80258	1.33717
LOC_Os05g32440	expressed protein	2.84648	2.32977e-05	0.000241191	12.7452	15.9044	8.40694	5.57072	4.34731	4.75438
LOC_Os03g02040	remorin, putative, expressed	2.84559	4.98659e-06	6.73911e-05	50.3139	49.2482	21.4844	14.3091	13.7107	19.5375
LOC_Os05g32500	expressed protein	2.84559	1.02703e-06	1.82282e-05	51.2031	44.4726	22.6365	17.1491	12.7075	17.0118
LOC_Os02g38680	EMB2423, putative, expressed	2.84492	5.76521e-05	0.0005082	57.9462	34.4098	72.9224	11.0322	17.8574	34.915
LOC_Os02g26210	flowering promoting factor-like 1, putative, expressed	2.84447	0.000589107	0.00340093	3.4086	3.1553	2.58435	1.0923	1.13699	1.33717
LOC_Os01g49580	Protein kinase domain containing protein, expressed	2.84226	0.00228988	0.0102292	3.37155	3.19793	7.59738	1.20153	1.20387	3.04578
LOC_Os03g19520	cyclin-related protein, putative, expressed	2.83974	5.94625e-10	3.2457e-08	35.9756	45.2828	36.3055	18.0229	13.1088	15.526
LOC_Os01g25270	pentatricopeptide repeat protein PPR986-12, putative, expressed	2.83918	0.000492892	0.00293537	2.77875	2.38779	3.23823	0.873838	1.33763	1.04002
LOC_Os06g47770	expressed protein	2.83736	1.29043e-05	0.000147476	9.89236	14.5826	8.87399	5.1338	3.87914	4.23437
LOC_Os01g60040	HEAT repeat family protein, putative, expressed	2.83679	1.04254e-06	1.84161e-05	122.154	96.066	130.557	30.6936	34.1096	71.0186
LOC_Os10g25220	SAP domain containing protein, expressed	2.83475	0.00204893	0.00932369	4.11255	4.09336	1.74366	1.0923	1.00322	1.78289
LOC_Os08g26840	plant protein of unknown function domain containing protein, expressed	2.83467	4.2443e-10	2.3984e-08	85.3262	62.978	82.2323	28.1813	37.0524	26.0005
LOC_Os06g06930	receptor-like protein kinase, putative, expressed	2.83262	0.000361068	0.00229728	3.51975	3.07002	3.42505	1.85691	0.869461	1.33717
LOC_Os08g34160	CAF1 family ribonuclease containing protein, putative, expressed	2.8309	0.000881745	0.00471764	3.59385	3.24057	2.98913	0.764608	1.00322	2.00576
LOC_Os06g29340	retrotransposon protein, putative, unclassified, expressed	2.83042	0.010897	0.0359347	3.3345	3.66696	1.15206	2.29383	0.535053	0.594298
LOC_Os12g13660	expressed protein	2.83005	0.000169368	0.00122708	8.11396	7.33393	6.53873	1.96614	2.34086	4.23437
LOC_Os03g59090	retrotransposon protein, putative, unclassified, expressed	2.82758	0.000585338	0.00338265	2.5194	2.21723	3.45619	1.41999	1.07011	0.81716
LOC_Os06g46754	RIC10, putative, expressed	2.82605	0.00274373	0.0118599	4.26075	14.7105	4.54597	3.60458	3.74537	2.00576
LOC_Os08g41890	microtubule associated protein, putative, expressed	2.82542	0.000551903	0.00322264	9.15136	17.2262	6.2585	5.78918	4.81548	2.52577
LOC_Os05g04380	peroxidase precursor, putative, expressed	2.82474	2.36266e-05	0.000243584	147.793	242.446	103.872	64.4456	34.1765	96.2763
LOC_Os11g04190	auxin efflux carrier component, putative, expressed	2.8237	0.00468619	0.0182835	2.964	4.26391	1.37002	1.20153	0.936343	1.26288
LOC_Os08g28890	protein kinase family protein, putative, expressed	2.82322	0.00045595	0.00276155	5.29815	4.47711	4.54597	0.764608	2.40774	2.3029
LOC_Os05g11650	GIL1, putative, expressed	2.82266	0.0108637	0.03583	5.59455	6.35323	1.27661	2.29383	2.07333	0.965734
LOC_Os10g25780	FAD-linked oxidoreductase protein, putative, expressed	2.82239	0.000106699	0.000840183	422.667	258.052	97.9875	139.486	98.0485	77.7045
LOC_Os03g38330	disease resistance RPP13-like protein 1, putative, expressed	2.82228	0.00330076	0.0137894	1.66725	1.53501	1.55684	0.983068	0.601935	0.371436
LOC_Os12g41180	LSTK-1-like kinase, putative, expressed	2.82076	0.000267743	0.0017915	18.7473	16.4161	8.3758	4.15073	7.2901	5.72012
LOC_Os11g16310	expressed protein	2.82051	0.00202132	0.00922234	3.0381	2.30251	2.64663	0.546149	0.735698	1.78289
LOC_Os06g43670	Leucine Rich Repeat family protein, expressed	2.81832	2.73754e-06	4.06984e-05	33.5303	29.7195	42.4706	8.95684	12.1056	20.2804
LOC_Os06g12610	auxin efflux carrier component, putative, expressed	2.81809	7.36523e-06	9.29312e-05	43.4226	40.9336	21.0485	10.2676	12.7744	18.4975
LOC_Os01g68830	expressed protein	2.8173	0.00101592	0.00529438	11.7078	13.3034	5.04416	5.57072	4.0129	2.60005
LOC_Os08g10740	transposon protein, putative, CACTA, En/Spm sub-class, expressed	2.81689	0.00595284	0.0221653	27.38	40.294	23.0101	20.3167	15.1821	1.63432
LOC_Os04g41820	transcription factor RF2a, putative, expressed	2.81527	0.00186782	0.00866385	4.40895	7.20601	3.23823	2.9492	2.20709	0.891447
LOC_Os06g30500	cytochrome P450, putative, expressed	2.81495	1.08458e-05	0.000127858	31.863	25.4982	31.9464	10.8137	17.9912	6.83443
LOC_Os02g05910	phytosulfokine receptor precursor, putative, expressed	2.81379	0.00646363	0.0236588	1.96365	2.89946	5.0753	0.546149	0.80258	2.45148
LOC_Os02g45890	sulfotransferase domain containing protein, expressed	2.81244	0.00836948	0.0291192	4.8906	1.40709	4.35915	1.20153	2.20709	0.81716
LOC_Os04g33520	RCLEA6 - Root cap and Late embryogenesis related family protein precursor, expressed	2.81191	0.000266446	0.00178591	11.3744	14.1562	9.12308	2.1846	5.95247	5.34868
LOC_Os01g10530	expressed protein	2.80936	4.26543e-05	0.000395026	36.8277	37.9488	37.333	7.64608	10.8348	25.2577
LOC_Os09g31430	Os9bglu30 - beta-glucosidase, similar to Os4bglu12 exoglucanase, expressed	2.80931	0.0106973	0.035377	42.4223	32.96	20.5814	31.7859	3.14344	5.2744
LOC_Os01g67190	ribonuclease T2 family domain containing protein, expressed	2.80857	0.00139056	0.00681875	5.3352	7.88824	2.74004	2.40306	2.20709	1.78289
LOC_Os02g35000	chaperone protein dnaJ 10, putative, expressed	2.80568	0.000151862	0.00112216	16.2279	17.7379	6.94351	5.02457	4.94924	6.31442
LOC_Os05g29150	expressed protein	2.80521	0.000405309	0.00252085	5.2611	6.39587	4.07892	1.0923	2.47462	2.52577
LOC_Os03g06670	Core histone H2A/H2B/H3/H4 domain containing protein, putative, expressed	2.8049	0.000729185	0.00405015	13.9679	13.3034	5.19985	4.47842	3.54473	4.97725
LOC_Os02g25640	glutelin, putative, expressed	2.8045	0.00829139	0.0288789	15.6722	14.9663	32.0086	1.52922	9.16279	13.5203
LOC_Os05g30790	CW-type Zinc Finger, putative, expressed	2.8029	0.00194313	0.00894199	3.22335	2.98474	3.33164	0.655379	0.80258	2.22862
LOC_Os03g51640	expressed protein	2.80086	7.82476e-09	2.89671e-07	50.3139	54.0238	77.0636	24.6859	18.66	29.0463
LOC_Os06g46990	expressed protein	2.79913	0.00017847	0.00128203	9.81826	10.4892	6.28963	3.05843	3.34408	4.16009
LOC_Os04g38310	expressed protein	2.79833	2.02586e-05	0.000214784	38.3097	33.6849	16.4091	15.5106	11.1692	9.28591
LOC_Os09g32250	DNA repair ATPase-related, putative, expressed	2.79757	1.07585e-05	0.000127097	36.9389	25.7967	15.1325	11.2507	10.2998	9.88021
LOC_Os01g37000	carboxyl-terminal peptidase, putative, expressed	2.79739	5.79096e-11	4.19078e-09	130.231	119.816	114.646	47.1873	59.5915	39.7437
LOC_Os01g40990	expressed protein	2.79728	7.86923e-06	9.81314e-05	36.0497	30.7428	47.2968	8.84761	13.5101	22.509
LOC_Os02g03294	cyclin, putative, expressed	2.79668	0.00594561	0.0221421	4.11255	6.39587	1.68139	2.07537	1.67204	1.1886
LOC_Os01g40720	pentatricopeptide, putative, expressed	2.79635	0.00275414	0.011898	1.9266	1.23653	2.14844	0.327689	0.668816	1.04002
LOC_Os06g08550	BTBN14 - Bric-a-Brac, Tramtrack, Broad Complex BTB domain with non-phototropic hypocotyl 3 NPH3 domain, expressed	2.79394	0.000299234	0.00196344	5.4093	4.94614	3.33164	2.51228	1.60516	1.48575
LOC_Os03g39160	frigida, putative, expressed	2.79154	0.000388671	0.00243696	3.00105	3.7096	3.36277	1.85691	0.936343	1.33717
LOC_Os07g45060	uncharacterized GPI-anchored protein At5g19240 precursor, putative, expressed	2.79094	0.000489834	0.00292103	63.5778	58.3303	15.7864	26.7613	13.3763	16.1946
LOC_Os05g02300	Core histone H2A/H2B/H3/H4 domain containing protein, putative, expressed	2.78872	0.00242687	0.010747	13.4492	13.0049	4.91961	4.25996	3.61161	4.75438
LOC_Os03g01200	SNF2 family N-terminal domain containing protein, expressed	2.78703	1.02015e-05	0.000121476	11.6337	12.1522	12.3924	3.60458	5.01612	5.72012
LOC_Os01g15580	disease resistance protein RGA2, putative, expressed	2.78644	2.73324e-06	4.06614e-05	13.301	14.5826	13.4822	4.15073	6.01935	6.24013
LOC_Os02g02840	ras-related protein, putative, expressed	2.78621	8.66486e-05	0.00070558	52.8704	61.443	20.6748	23.7029	20.332	11.1431
LOC_Os08g41700	expressed protein	2.78599	0.00168282	0.00795456	3.89025	3.7096	3.17595	0.655379	1.07011	2.45148
LOC_Os10g05600	thaumatin-like protein 1 precursor, putative, expressed	2.78411	0.00176328	0.00827042	4.40895	6.69434	3.26936	2.40306	2.47462	0.965734
LOC_Os03g58490	DUF593 domain containing protein, expressed	2.78338	0.00163605	0.00777443	5.5575	9.42325	3.08254	3.38612	2.07333	1.93147
LOC_Os01g40499	S-locus lectin protein kinase family protein, putative, expressed	2.78263	0.000528492	0.00310697	4.8906	3.49641	6.8501	1.52922	2.20709	2.3029
LOC_Os03g18360	BTBT1 - Bric-a-Brac, Tramtrack, Broad Complex BTB domain with tetratricopeptide repeats, expressed	2.78245	0.000243121	0.00165684	11.3003	10.873	12.1745	2.9492	2.87591	7.72587
LOC_Os07g46970	sex determination protein tasselseed-2, putative, expressed	2.78196	0.00419608	0.0167202	4.11255	1.40709	4.11006	1.74768	0.80258	1.41146
LOC_Os03g29350	von Willebrand factor type A domain containing protein, expressed	2.78173	1.56243e-12	1.73523e-10	108.816	133.119	135.321	52.758	44.6769	54.5268
LOC_Os02g54590	serine threonine kinase, putative, expressed	2.78067	0.00896279	0.0307448	1.96365	1.91876	1.93048	0.327689	1.60516	0.297149
LOC_Os05g06940	relA-SpoT like protein RSH4, putative, expressed	2.78034	0.00160648	0.00766316	13.301	23.2383	12.3302	5.57072	2.40774	11.4402
LOC_Os05g16920	SHR5-receptor-like kinase, putative, expressed	2.7781	0.000940377	0.00496562	5.5575	3.58169	6.41418	3.16766	1.27075	2.00576
LOC_Os05g01350	retrotransposon protein, putative, unclassified, expressed	2.77796	4.07098e-05	0.000379744	15.3387	13.9004	7.59738	5.24303	5.14989	4.53152
LOC_Os03g63260	pentatricopeptide, putative, expressed	2.77793	0.00646224	0.0236587	1.7043	1.83348	4.70166	0.546149	0.80258	1.85718
LOC_Os07g28570	leucine rich repeat protein, putative, expressed	2.77761	0.00974245	0.0328171	2.26005	3.9228	5.94713	0.873838	3.07656	0.81716
LOC_Os05g02580	expressed protein	2.77545	0.0080932	0.0283559	2.8899	3.02738	1.40116	0.655379	1.40451	0.81716
LOC_Os07g06500	OsFBL34 - F-box domain and LRR containing protein, expressed	2.77529	0.00249624	0.0110043	37.6799	18.6759	5.57349	6.2261	9.02902	9.73163
LOC_Os08g32880	disease resistance protein RPM1, putative, expressed	2.77499	0.00296154	0.012619	11.9672	9.93492	17.2498	1.52922	3.94602	9.80592
LOC_Os11g05320	AGC_PVPK_like_kin82y.1 - ACG kinases include homologs to PKA, PKG and PKC, expressed	2.77398	0.00310144	0.0130933	2.40825	4.17863	1.68139	1.63845	0.735698	1.04002
LOC_Os03g12730	receptor protein kinase CLAVATA1 precursor, putative, expressed	2.77292	5.94965e-06	7.7964e-05	25.6757	35.4331	19.336	15.0737	9.0959	8.84018
LOC_Os01g01170	expressed protein	2.77268	0.00064254	0.00364013	4.2978	4.94614	2.80231	1.31076	2.14021	1.33717
LOC_Os02g58470	expressed protein	2.77205	0.00345528	0.014315	4.70535	5.32989	1.65025	2.07537	1.60516	1.11431
LOC_Os02g17910	CK1_CaseinKinase_1.4 - CK1 includes the casein kinase 1 kinases, expressed	2.7715	4.36987e-06	6.02913e-05	22.6746	20.6373	25.501	6.99071	7.02257	13.446
LOC_Os01g71220	zinc finger protein, putative, expressed	2.77036	1.13091e-05	0.000132209	29.9364	41.9143	15.6618	12.5614	12.5069	10.4745
LOC_Os03g60340	leaf senescence related protein, putative, expressed	2.77028	0.00122908	0.00616296	29.1213	41.232	11.3338	17.1491	12.1056	4.60581
LOC_Os07g49260	importin subunit beta, putative, expressed	2.77026	7.11434e-05	0.000603443	14.3013	15.2648	18.8689	4.69688	4.0129	10.5488
LOC_Os06g43600	LTPL129 - Protease inhibitor/seed storage/LTP family protein precursor, expressed	2.76952	8.9308e-05	0.000723821	59.7987	47.7132	34.0637	9.06607	30.0299	17.6061
LOC_Os02g11830	coatomer subunit beta, putative, expressed	2.76926	4.12195e-07	8.57015e-06	121.005	76.921	102.16	32.2228	30.7656	57.4983
LOC_Os11g02070	BTB8 - Bric-a-Brac, Tramtrack, Broad Complex BTB domain, expressed	2.76819	0.0106891	0.0353686	3.7791	5.03142	1.33888	2.62151	1.00322	0.668585
LOC_Os10g21940	expressed protein	2.76729	3.88053e-08	1.14698e-06	41.6072	43.0655	28.9884	16.3845	12.9082	16.8632
LOC_Os01g61760	myosin heavy chain-related, putative, expressed	2.76728	0.000651945	0.00368313	10.6334	11.342	4.70166	3.82304	4.28043	2.74863
LOC_Os09g03370	MIM, putative, expressed	2.76532	0.00199252	0.00911741	2.0007	1.44973	2.83345	0.655379	0.80258	1.04002
LOC_Os09g38440	ATXR, putative, expressed	2.76476	1.35868e-05	0.00015441	11.9301	12.7917	9.02967	5.78918	3.67849	4.38295
LOC_Os11g02630	expressed protein	2.7619	0.00194762	0.00895532	4.92765	5.58573	3.26936	3.05843	1.00322	1.70861
LOC_Os11g43480	Leucine Rich Repeat family protein, expressed	2.76153	0.000163122	0.00118814	5.81685	7.71768	6.91237	1.96614	3.2772	2.8972
LOC_Os11g02740	expressed protein	2.76026	0.0022388	0.010035	6.78015	6.14003	2.08617	2.40306	1.73892	2.00576
LOC_Os06g22050	GCRP2 - Glycine and cysteine rich family protein precursor, putative, expressed	2.76014	0.00168028	0.00794592	2.223	4.09336	1.93048	0.983068	1.33763	0.965734
LOC_Os10g35440	pentatricopeptide repeat domain containing protein, putative, expressed	2.75989	0.00116102	0.00587557	4.26075	3.07002	7.90875	1.63845	1.93957	2.52577
LOC_Os06g19130	cadmium tolerance factor, putative, expressed	2.75816	0.000703459	0.00393355	3.59385	4.73294	3.82983	1.52922	1.13699	2.22862
LOC_Os05g45210	respiratory burst oxidase, putative, expressed	2.75765	1.25198e-07	3.14876e-06	38.8655	47.3721	30.3584	21.0813	12.0387	14.8575
LOC_Os02g51620	glycosyl hydrolase family 3 protein, putative, expressed	2.75498	0.0022469	0.0100673	36.4943	53.1284	8.43807	13.326	8.29332	18.2004
LOC_Os02g07180	expressed protein	2.75397	0.00306057	0.0129407	4.0014	2.98474	1.61911	1.85691	0.80258	0.965734
LOC_Os02g45390	RING-H2 finger protein, putative, expressed	2.7524	0.00193645	0.00891858	3.6309	2.60099	1.65025	0.983068	0.936343	1.26288
LOC_Os09g30280	glycosyl transferase 8 domain containing protein, putative, expressed	2.75124	0.00443051	0.0174897	5.52045	3.88016	2.02389	0.873838	1.13699	2.52577
LOC_Os03g26820	LTPL52 - Protease inhibitor/seed storage/LTP family protein precursor, expressed	2.7496	0.000505085	0.00299685	38.4579	48.4807	17.1252	19.3337	17.6568	6.24013
LOC_Os07g08000	expressed protein	2.74853	0.00563198	0.0211552	1.6302	4.81822	2.05503	1.63845	1.13699	0.742873
LOC_Os04g29960	OsWAK43 - OsWAK receptor-like protein kinase, expressed	2.74743	0.0032632	0.0136608	1.482	1.23653	1.83707	0.655379	0.535053	0.668585
LOC_Os12g13670	expressed protein	2.74705	1.13073e-07	2.90237e-06	30.8997	29.8047	36.4612	10.923	12.1056	16.2689
LOC_Os02g52190	helix-loop-helix DNA-binding protein, putative, expressed	2.74427	7.79003e-06	9.7306e-05	28.9361	29.9753	21.3287	16.9306	9.63096	6.983
LOC_Os03g20380	CAMK_KIN1/SNF1/Nim1_like.2 - CAMK includes calcium/calmodulin depedent protein kinases, expressed	2.74244	0.0036075	0.0148143	31.6037	28.4829	27.1513	27.1982	6.88881	3.19435
LOC_Os08g41780	triacylglycerol lipase precursor, putative, expressed	2.7421	0.00042354	0.00260249	7.66935	8.31463	5.01303	4.15073	1.93957	2.67434
LOC_Os02g01380	expressed protein	2.73949	0.000917483	0.00486267	6.7431	10.5745	5.82258	5.02457	3.21032	1.48575
LOC_Os02g47150	DNA topoisomerase 2, putative, expressed	2.73767	1.43771e-07	3.53271e-06	47.6834	55.3882	31.1679	22.5013	19.3288	13.7431
LOC_Os09g39620	protein kinase family protein, putative, expressed	2.73512	5.5817e-05	0.000494159	16.2279	12.7065	29.0506	7.20917	10.7011	5.79441
LOC_Os02g50845	expressed protein	2.73477	0.000714057	0.00398387	5.07585	3.11266	7.06805	2.29383	2.20709	1.78289
LOC_Os10g33440	NB-ARC domain containing protein, expressed	2.73397	1.34194e-08	4.61029e-07	53.5002	42.6391	69.7464	23.9213	23.0073	21.2462
LOC_Os07g35810	TKL_IRAK_DUF26-ld.6 - DUF26 kinases have homology to DUF26 containing loci, expressed	2.73251	5.89209e-07	1.14634e-05	33.2339	29.8474	42.0035	10.4861	12.975	19.0918
LOC_Os01g57490	D-mannose binding lectin family protein, expressed	2.73193	5.97634e-05	0.000522499	6.11325	7.76032	7.87761	2.83997	3.21032	2.82292
LOC_Os09g18470	oxidoreductase, 2OG-Fe oxygenase family protein, putative, expressed	2.73023	0.00828407	0.0288624	2.2971	1.70557	1.27661	0.983068	0.267527	0.965734
LOC_Os09g28120	OsFBX330 - F-box domain containing protein, expressed	2.7276	0.00310258	0.0130956	4.2978	4.05072	1.80593	2.1846	1.00322	1.11431
LOC_Os09g34920	glycosyl hydrolase family 29, putative, expressed	2.72758	0.0161348	0.0491292	5.14995	3.28321	1.58798	2.29383	1.60516	0.371436
LOC_Os01g18240	MYB family transcription factor, putative, expressed	2.72385	0.00294481	0.0125597	31.122	31.2971	7.13033	16.4937	6.95569	6.01727
LOC_Os12g25690	UDP-glucose 6-dehydrogenase, putative, expressed	2.72175	0.000326089	0.00210942	213.853	164.161	42.8754	51.8841	48.8905	72.7272
LOC_Os01g24600	fruit bromelain precursor, putative, expressed	2.71993	3.63565e-06	5.18184e-05	19.1549	21.9592	22.979	8.19223	11.1024	7.05729
LOC_Os03g64340	heavy metal-associated domain containing protein, expressed	2.7198	0.0134573	0.0424973	3.1122	4.56239	1.24547	2.29383	0.869461	0.668585
LOC_Os01g02910	glycosyltransferase, putative, expressed	2.71941	0.00459328	0.0180118	5.37225	4.98878	1.68139	2.40306	1.33763	1.33717
LOC_Os12g36580	transposon protein, putative, CACTA, En/Spm sub-class, expressed	2.71863	0.000733139	0.00406625	13.301	11.342	4.91961	3.38612	3.74537	4.97725
LOC_Os05g14880	proline-rich family protein, putative, expressed	2.71812	0.00464422	0.0181539	2.11185	2.34515	1.12092	0.983068	0.601935	0.742873
LOC_Os11g08660	TOPBP1A - Similar to DNA replication protein TOPBP1 from, expressed	2.71805	8.65246e-05	0.00070524	16.7837	11.8963	17.3743	3.60458	5.41741	9.58306
LOC_Os03g06910	PPR repeat containing protein, expressed	2.71721	0.00327762	0.0137081	1.66725	1.02334	1.55684	0.436919	0.601935	0.668585
LOC_Os03g07920	expressed protein	2.71552	0.00107055	0.00551856	3.8532	5.1167	3.70528	2.83997	1.67204	0.891447
LOC_Os05g36090	zinc finger DHHC domain-containing protein, putative, expressed	2.71464	0.00378179	0.0154113	5.7798	4.51975	2.39753	2.9492	1.67204	0.81716
LOC_Os07g08460	OsIAA24 - Auxin-responsive Aux/IAA gene family member, expressed	2.71357	0.000156726	0.00114939	28.5656	23.9632	11.2092	8.95684	10.166	7.35444
LOC_Os11g12040	disease resistance protein RPM1, putative, expressed	2.71244	0.00882436	0.0303908	1.74135	1.06598	2.61549	0.546149	0.535053	1.11431
LOC_Os05g13940	retrotransposon protein, putative, unclassified, expressed	2.71062	1.94795e-06	3.10813e-05	276.393	438.458	253.204	167.231	77.5827	156.969
LOC_Os04g52860	TKL_IRAK_CrRLK1L-1.9 - The CrRLK1L-1 subfamily has homology to the CrRLK1L homolog, expressed	2.70948	2.82963e-06	4.19286e-05	17.5988	16.3308	12.9218	5.89841	6.42064	6.983
LOC_Os02g56830	transposon protein, putative, CACTA, En/Spm sub-class, expressed	2.70815	0.00643576	0.0235799	1.7043	2.47307	1.80593	0.983068	0.468172	1.04002
LOC_Os01g65480	dnaJ domain containing protein, expressed	2.70781	0.000130148	0.000990753	31.9371	53.5974	17.0318	19.9891	12.5737	10.5488
LOC_Os09g39320	CTR1-like protein kinase, putative, expressed	2.70659	0.000289727	0.00191168	24.5271	20.5094	30.8254	4.69688	8.0258	17.9032
LOC_Os11g47890	GRAS family transcription factor domain containing protein, expressed	2.70634	0.000372121	0.00234828	4.446	3.83752	5.26212	1.41999	1.93957	2.15433
LOC_Os06g44880	type II intron maturase protein, putative, expressed	2.70505	0.00022471	0.00155495	8.66971	4.77558	8.06443	2.1846	2.74215	3.86294
LOC_Os01g07240	expressed protein	2.70433	0.00301396	0.0127924	4.2978	6.48115	4.01665	3.05843	1.27075	1.93147
LOC_Os03g12250	atypical receptor-like kinase MARK, putative, expressed	2.70374	0.000462673	0.00279247	136.307	119.816	38.3917	69.1425	32.3707	23.9948
LOC_Os05g34320	beta-hexosaminidase precursor, putative, expressed	2.70129	0.00086608	0.00465148	9.26251	8.39991	3.79869	3.49535	2.74215	2.74863
LOC_Os05g06170	FAR1 family protein, expressed	2.70113	0.00352502	0.0145315	1.9266	2.51571	1.40116	0.655379	0.601935	1.11431
LOC_Os12g42430	IQ calmodulin-binding motif domain containing protein, expressed	2.70045	0.00166191	0.00788395	9.55891	13.0049	3.82983	4.58765	3.74537	2.74863
LOC_Os01g03620	multicopper oxidase domain containing protein, expressed	2.70038	0.000545546	0.00319134	70.4321	46.3061	22.6987	19.006	9.0959	29.7149
LOC_Os06g24540	expressed protein	2.70006	3.48471e-05	0.000334228	17.006	20.7653	12.984	8.19223	8.7615	4.30866
LOC_Os03g60810	lectin-like receptor kinase, putative, expressed	2.6994	0.000286134	0.00189299	9.92941	5.92684	6.38304	3.82304	2.94279	2.60005
LOC_Os02g52040	phosphate-induced protein 1 conserved region domain containing protein, expressed	2.69855	0.00461619	0.0180764	8.26216	8.91158	2.52208	2.83997	3.74537	1.63432
LOC_Os08g31340	heavy metal-associated domain containing protein, expressed	2.69771	0.00483032	0.0187245	25.8609	31.1266	10.2751	19.7706	5.08301	4.23437
LOC_Os06g51270	1,3-beta-glucan synthase component domain containing protein, expressed	2.69553	4.09343e-06	5.71806e-05	40.5698	30.6575	20.706	12.1245	10.6342	15.4517
LOC_Os11g34390	glycosyltransferase, putative, expressed	2.69242	0.00218878	0.00985215	3.74205	5.84156	2.83345	1.96614	1.8058	1.41146
LOC_Os02g49950	spotted leaf 11, putative, expressed	2.69213	0.00113603	0.00577625	29.4548	33.088	10.6176	17.3675	8.56085	5.42297
LOC_Os08g39490	expressed protein	2.68992	3.08027e-05	0.000301232	38.6432	46.8178	18.0282	18.7875	13.7107	11.2174
LOC_Os10g39740	glutathione S-transferase, putative, expressed	2.68937	0.0020689	0.00939548	17.8952	40.294	10.8356	16.6029	7.62451	5.2744
LOC_Os06g38780	receptor-like protein kinase 2 precursor, putative, expressed	2.68912	0.00430692	0.0170608	5.1129	3.7096	7.06805	2.29383	0.668816	3.64008
LOC_Os07g46950	ligA, putative, expressed	2.6888	2.41435e-05	0.000247775	31.9742	44.43	51.4691	27.5259	18.3925	8.46875
LOC_Os01g74310	expressed protein	2.68838	5.37214e-08	1.50648e-06	77.5457	70.2266	86.5603	26.9798	25.7494	44.1266
LOC_Os01g22370	peroxidase precursor, putative, expressed	2.68769	3.92528e-10	2.22936e-08	75.7302	102.291	76.6277	45.1119	29.4948	32.5378
LOC_Os04g53350	expressed protein	2.68441	2.33594e-08	7.46501e-07	85.3633	86.5574	53.3685	29.7105	34.444	30.0121
LOC_Os02g54070	NA	2.68331	0.00232539	0.0103673	4.11255	3.11266	4.45256	1.41999	0.735698	2.67434
LOC_Os01g01030	monocopper oxidase, putative, expressed	2.6813	7.64147e-05	0.000638706	15.1905	16.0323	9.62127	6.44456	6.21999	4.53152
LOC_Os12g25630	sulfite oxidase, putative, expressed	2.68116	1.31423e-09	6.27443e-08	65.6156	49.6319	58.2881	29.492	21.9372	21.8405
LOC_Os08g06930	transposon protein, putative, unclassified, expressed	2.68061	0.000195611	0.00138681	9.63301	7.97352	12.3613	2.62151	3.41096	6.24013
LOC_Os02g57620	Citrate transporter protein, putative, expressed	2.6804	8.61198e-07	1.57135e-05	36.7536	48.566	27.5872	21.5183	14.5133	11.886
LOC_Os02g43600	50S ribosomal protein L19, chloroplast precursor, putative, expressed	2.67616	0.00613914	0.0227052	1.81545	3.19793	1.1832	0.873838	0.80258	0.891447
LOC_Os09g25980	glutamate receptor 2.6 precursor, putative, expressed	2.67537	0.00123421	0.00618456	3.4086	3.41113	3.70528	0.655379	1.87269	1.70861
LOC_Os08g06090	zinc finger, C3HC4 type domain containing protein, expressed	2.67476	1.69045e-05	0.000185552	20.5998	20.0404	14.5409	5.89841	6.48752	10.4745
LOC_Os02g45250	homeobox and START domains containing protein, putative, expressed	2.67176	1.16332e-05	0.000135083	12.7823	15.9897	11.2715	7.75531	4.34731	4.97725
LOC_Os06g14460	chromosome condensation protein like, putative, expressed	2.67159	0.00251719	0.0110814	4.8165	6.56643	2.64663	2.07537	2.47462	1.33717
LOC_Os12g02490	expressed protein	2.67098	9.41369e-08	2.46138e-06	30.344	28.0139	36.0564	11.7968	12.3731	15.2289
LOC_Os06g07860	cystathionine gamma-synthase, putative, expressed	2.6706	0.000728679	0.00404833	14.1531	11.0009	12.2679	2.62151	3.41096	9.28591
LOC_Os10g39130	OsMADS56 - MADS-box family gene with MIKCc type-box, expressed	2.67056	2.07262e-10	1.29159e-08	89.6611	62.8501	71.8949	30.0382	30.3643	33.8007
LOC_Os04g35420	helicase conserved C-terminal domain containing protein, expressed	2.6701	0.000178811	0.00128367	8.78086	7.8456	5.51121	3.05843	3.47785	2.74863
LOC_Os11g43750	polygalacturonase, putative, expressed	2.66927	7.97705e-06	9.91452e-05	33.5303	29.2504	15.942	10.0491	10.166	12.7774
LOC_Os06g47760	phytosulfokine receptor precursor, putative, expressed	2.66724	0.000481242	0.00288206	3.0381	4.136	3.70528	1.41999	1.4714	1.63432
LOC_Os09g28940	ubiquitin carboxyl-terminal hydrolase domain containing protein, expressed	2.66664	0.000344773	0.00220423	4.70535	5.1167	6.8501	2.62151	1.73892	2.67434
LOC_Os06g08080	inorganic H+ pyrophosphatase, putative, expressed	2.66451	0.000264742	0.00177661	247.161	199.722	56.3265	87.1654	60.1935	67.0071
LOC_Os01g66200	expressed protein	2.66406	2.29686e-06	3.55855e-05	61.0214	70.3972	42.8442	35.3904	23.0742	16.1946
LOC_Os05g51190	protein kinase family protein, putative, expressed	2.66384	0.00138758	0.00680812	2.7417	3.53905	2.64663	1.31076	1.53828	0.891447
LOC_Os04g50204	protein transport protein-related, putative, expressed	2.66334	4.43972e-09	1.76911e-07	59.9469	54.9192	41.5054	25.1228	19.5963	21.5433
LOC_Os04g49250	UDP-glucose/GDP-mannose dehydrogenase family, central domain containing protein, expressed	2.66288	0.00845562	0.0293598	2.0748	1.7482	2.74004	0.327689	0.601935	1.70861
LOC_Os04g29424	retrotransposon protein, putative, LINE subclass, expressed	2.66027	0.00409615	0.0164153	3.1863	3.32585	2.3664	2.07537	0.468172	1.33717
LOC_Os08g32500	nucleobase-ascorbate transporter, putative, expressed	2.65596	0.000757081	0.00417612	15.1164	13.2608	5.54235	4.80611	5.55118	4.01151
LOC_Os01g09660	expressed protein	2.65562	0.00270611	0.0117312	2.48235	4.73294	2.39753	0.983068	1.33763	1.63432
LOC_Os10g08022	fructose-bisphospate aldolase isozyme, putative, expressed	2.65325	0.00186263	0.00864667	3.00105	1.53501	2.33526	1.0923	0.869461	0.965734
LOC_Os06g12230	TCP-domain protein, putative, expressed	2.64925	0.00112135	0.00572126	11.4855	19.2729	10.3997	9.61222	5.8187	2.45148
LOC_Os04g07110	expressed protein	2.64844	0.000488735	0.00291603	6.5208	4.22127	5.97827	3.49535	2.14021	1.63432
LOC_Os01g12070	endoglucanase precursor, putative, expressed	2.64713	0.00526439	0.0200546	10.1517	20.1683	9.15422	7.20917	5.8187	3.86294
LOC_Os09g34960	hydroxymethylglutaryl-CoA synthase, putative, expressed	2.64693	0.000152565	0.00112642	51.2772	33.6423	16.378	17.6952	15.249	10.6231
LOC_Os04g34630	peroxidase precursor, putative, expressed	2.64369	0.00380686	0.0154884	54.2042	123.398	55.3301	70.5624	22.0709	9.65734
LOC_Os06g09420	B3 DNA binding domain containing protein, expressed	2.64294	0.00390806	0.0158197	1.9266	2.43043	1.55684	0.873838	0.80258	0.81716
LOC_Os02g03690	beta-amylase, putative, expressed	2.64271	0.000154328	0.00113589	13.1528	12.9623	16.2534	3.60458	4.54795	9.43448
LOC_Os07g35070	OsFBX239 - F-box domain containing protein, expressed	2.6409	0.00603978	0.0224146	3.3345	2.47307	1.43229	1.31076	1.13699	0.668585
LOC_Os05g01610	FYVE zinc finger domain containing protein, expressed	2.63986	0.0121224	0.0391553	8.74381	5.92684	1.80593	1.0923	2.40774	3.34293
LOC_Os07g47100	transporter, monovalent cation:proton antiporter-2 family, putative, expressed	2.63841	0.00842118	0.0292674	12.1524	9.5938	4.11006	7.75531	1.67204	2.08004
LOC_Os04g43290	ARPC2B, putative, expressed	2.63818	0.00535923	0.0203468	2.63055	3.53905	1.40116	1.0923	1.13699	0.965734
LOC_Os03g12160	leucine-rich repeat family protein, putative, expressed	2.63569	4.00476e-09	1.62464e-07	51.3884	48.7792	59.627	23.2659	18.1918	26.4463
LOC_Os09g12720	zinc finger, C3HC4 type domain containing protein, expressed	2.63486	0.000111843	0.000874477	11.9672	13.943	8.53148	6.44456	4.48107	3.93722
LOC_Os09g34270	UDP-glucoronosyl and UDP-glucosyl transferase domain containing protein, expressed	2.63472	0.0143366	0.0447076	2.40825	2.08932	0.87183	0.764608	0.468172	1.04002
LOC_Os03g02530	OsRhmbd7 - Putative Rhomboid homologue, expressed	2.63456	0.00103527	0.00537499	41.459	40.5924	9.87037	17.586	12.2393	9.95449
LOC_Os02g08014	expressed protein	2.63251	0.00239135	0.0106149	1.5561	2.08932	3.14482	0.873838	0.869461	1.11431
LOC_Os10g42110	protein kinase family protein, putative, expressed	2.63193	0.000742478	0.00411176	13.4121	12.5359	4.88848	3.82304	4.34731	4.90296
LOC_Os09g28340	expressed protein	2.63115	0.00395466	0.0159595	3.3345	2.47307	1.7748	1.41999	0.535053	1.33717
LOC_Os08g38320	AGC_PVPK_like_kin82y.14 - ACG kinases include homologs to PKA, PKG and PKC, expressed	2.63017	2.12701e-07	4.9244e-06	43.3485	44.0462	27.6806	16.4937	16.5198	16.1203
LOC_Os06g37670	S-locus-like receptor protein kinase, putative, expressed	2.62936	6.94763e-06	8.85585e-05	14.6348	11.7258	13.0775	5.02457	5.08301	6.61157
LOC_Os02g47220	CPuORF20 - conserved peptide uORF-containing transcript, expressed	2.62842	1.05361e-09	5.20633e-08	116.856	126.766	81.8275	52.1026	42.6705	44.7952
LOC_Os04g56400	glutamine synthetase, catalytic domain containing protein, expressed	2.62691	0.000391541	0.0024488	12.0783	9.42325	9.27877	7.09994	3.67849	2.74863
LOC_Os11g46200	Leucine Rich Repeat family protein, expressed	2.62644	0.0012561	0.00627603	4.63125	4.05072	7.16146	1.85691	2.07333	2.74863
LOC_Os04g32840	formin-like protein 20, putative, expressed	2.62549	3.46825e-06	4.98442e-05	19.6365	24.2617	19.6785	7.20917	10.166	9.50877
LOC_Os11g03640	expressed protein	2.62472	0.00189661	0.00877111	2.4453	2.21723	1.86821	0.764608	1.00322	0.965734
LOC_Os07g03140	ternary complex factor MIP1, putative, expressed	2.62343	0.00581863	0.0217269	9.15136	10.276	13.1709	1.96614	2.00645	9.50877
LOC_Os10g05130	expressed protein	2.61948	0.00841425	0.0292478	11.0409	7.37657	2.42867	1.52922	3.14344	4.0858
LOC_Os07g02810	L-ascorbate oxidase homolog precursor, putative, expressed	2.61907	0.000443343	0.0027005	30.4551	30.9134	10.2129	12.8891	8.7615	9.36019
LOC_Os07g47284	DNA polymerase zeta catalytic subunit, putative, expressed	2.61783	0.0103437	0.0345057	2.11185	2.04668	2.86459	0.327689	0.535053	2.00576
LOC_Os07g31500	leucine-rich repeat receptor protein kinase EXS precursor, putative, expressed	2.61718	9.43688e-05	0.000758263	31.9742	41.6584	16.3157	9.72145	15.3159	13.2231
LOC_Os05g48630	expressed protein	2.61668	0.00746855	0.0265951	1.37085	1.91876	2.49094	1.63845	0.40129	0.594298
LOC_Os04g56060	protein kinase domain containing protein, expressed	2.61602	0.00442974	0.0174897	4.63125	6.18267	2.30412	2.62151	1.53828	1.56003
LOC_Os03g28140	1-phosphatidylinositol-4-phosphate 5-kinase/ zinc ion binding protein, putative, expressed	2.6158	4.06212e-05	0.00037939	21.7484	17.3541	25.0963	6.2261	7.55763	13.2974
LOC_Os08g38850	phosphatidylinositol transfer, putative, expressed	2.61526	0.000199268	0.00140622	18.525	20.2536	9.06081	7.64608	6.82193	6.16584
LOC_Os04g54080	serine/threonine-protein kinase receptor precursor, putative, expressed	2.61329	0.00229224	0.0102377	12.6341	12.9197	34.8109	4.58765	6.15311	14.486
LOC_Os01g65190	POT domain containing peptide transporter, putative, expressed	2.61321	0.00526093	0.0200448	1.5561	2.34515	1.61911	1.52922	0.535053	0.445724
LOC_Os12g03810	CAMK_KIN1/SNF1/Nim1_like.37 - CAMK includes calcium/calmodulin depedent protein kinases, expressed	2.61151	2.11149e-07	4.89351e-06	30.8997	29.4636	22.6987	12.5614	11.7712	11.4402
LOC_Os02g48830	microtubule associated protein, putative, expressed	2.60904	0.0012848	0.0063867	10.5593	10.2334	5.38667	4.25996	4.48107	2.60005
LOC_Os08g28730	NAD dependent epimerase/dehydratase family protein, putative, expressed	2.60853	1.05685e-06	1.86248e-05	60.1692	57.9039	30.1404	24.9044	22.2716	17.1604
LOC_Os10g20160	serine/threonine-protein kinase receptor precursor, putative, expressed	2.60793	0.00159393	0.00761462	2.2971	1.70557	2.27299	0.764608	1.07011	0.81716
LOC_Os06g12940	expressed protein	2.60772	0.00143311	0.00699683	4.3719	4.73294	3.58073	2.40306	1.87269	1.26288
LOC_Os01g54370	dihydropyrimidinase, putative, expressed	2.60694	0.00128036	0.00637247	16.5243	13.8577	7.7842	4.91534	2.5415	8.84018
LOC_Os04g39430	cytochrome P450, putative, expressed	2.60462	0.000107645	0.000846445	11.2262	9.89228	7.65965	4.0415	5.14989	3.19435
LOC_Os12g04480	cytochrome P450, putative, expressed	2.60425	0.00721739	0.0258816	4.70535	3.53905	1.65025	1.85691	1.8058	0.668585
LOC_Os03g01710	expressed protein	2.6038	3.86173e-07	8.11941e-06	62.6516	52.3608	57.821	17.8045	22.3385	33.4293
LOC_Os05g44610	expressed protein	2.60288	0.000376289	0.00236932	7.7805	7.6324	6.2585	4.25996	2.34086	2.8972
LOC_Os10g26280	ORC3 - Putative origin recognition complex subunit 3, expressed	2.60281	0.0061507	0.0227435	3.81615	3.49641	1.43229	1.52922	0.936343	1.33717
LOC_Os07g01920	nucleolar GTP-binding protein 1, putative, expressed	2.60245	8.50748e-07	1.55421e-05	76.8788	57.0938	100.977	28.1813	26.2176	45.9095
LOC_Os08g43350	NC domain-containing protein, putative, expressed	2.60163	0.0104389	0.0347405	6.2985	5.32989	1.46343	2.07537	1.73892	1.85718
LOC_Os09g29360	helix-loop-helix DNA-binding protein, putative, expressed	2.59862	0.0111914	0.0367113	4.63125	4.81822	1.40116	2.40306	1.13699	1.26288
LOC_Os07g01550	leucine rich repeat domain containing protein, putative, expressed	2.59739	7.20778e-05	0.000609266	77.1381	61.5709	85.5328	18.1321	22.4722	54.304
LOC_Os12g04000	auxin efflux carrier component, putative, expressed	2.59731	0.0123498	0.0397838	1.9266	2.25987	1.12092	1.41999	0.468172	0.520011
LOC_Os01g70100	zinc finger DHHC domain-containing protein, putative, expressed	2.59502	0.00142675	0.00697185	37.1982	50.6553	16.0977	26.3244	11.3699	8.46875
LOC_Os11g39370	BRASSINOSTEROID INSENSITIVE 1-associated receptor kinase 1 precursor, putative, expressed	2.59487	9.36406e-09	3.38828e-07	173.357	167.572	265.254	113.708	80.9937	69.6072
LOC_Os10g42640	expressed protein	2.59458	0.00153371	0.00738625	5.44635	5.03142	3.39391	1.52922	1.4714	2.8972
LOC_Os05g34760	expressed protein	2.59424	1.30011e-07	3.24797e-06	36.6795	37.3945	46.1136	17.0398	13.2426	21.469
LOC_Os01g03490	heavy-metal-associated domain-containing protein, putative, expressed	2.59405	0.000124878	0.000956478	24.1937	32.8748	15.4127	13.4353	11.7712	6.53728
LOC_Os12g39620	disease resistance protein, putative, expressed	2.59339	0.00464888	0.0181663	82.955	81.8245	128.844	13.9814	21.1346	87.8075
LOC_Os05g32110	COBRA, putative, expressed	2.59283	3.77618e-05	0.000357748	186.139	177.166	59.409	74.0578	49.7599	60.767
LOC_Os02g05020	hypothetical protein	2.59267	0.00118882	0.0059946	4.0014	4.60503	3.8921	1.41999	1.73892	2.15433
LOC_Os05g02810	protein binding protein, putative, expressed	2.58919	0.0123962	0.039899	1.4079	1.57765	1.12092	0.546149	0.535053	0.668585
LOC_Os05g45460	POEI52 - Pollen Ole e I allergen and extensin family protein precursor, expressed	2.58919	0.00272357	0.0117923	17.3024	27.8434	9.46559	13.763	4.0129	6.46299
LOC_Os10g22370	retrotransposon protein, putative, unclassified, expressed	2.58875	0.00410036	0.0164264	3.07515	2.00404	1.89934	0.655379	0.80258	1.48575
LOC_Os05g07740	receptor-like protein kinase 2 precursor, putative, expressed	2.58864	6.42633e-07	1.22488e-05	64.3559	75.0022	43.4981	35.8274	21.5359	22.8805
LOC_Os09g30100	NOL1/NOP2/sun family protein, putative, expressed	2.58542	0.00440724	0.0174101	2.0748	1.53501	1.7748	0.21846	0.936343	1.04002
LOC_Os04g05050	pectate lyase precursor, putative, expressed	2.58443	0.00391336	0.0158322	7.66935	6.35323	3.48732	1.20153	3.61161	2.60005
LOC_Os03g50860	histidine kinase, putative, expressed	2.58208	1.37007e-07	3.39252e-06	56.7236	39.6544	40.4778	17.586	17.7905	23.8462
LOC_Os07g33580	cytochrome P450, putative, expressed	2.58144	0.000383126	0.00240556	4.48305	4.6903	5.51121	2.1846	2.47462	1.70861
LOC_Os02g35080	T-complex protein 11, putative, expressed	2.57884	3.89162e-06	5.49431e-05	45.6456	52.105	43.467	15.1829	14.2458	31.1264
LOC_Os01g32849	expressed protein	2.57729	0.00194953	0.00896223	3.44565	3.24057	2.42867	1.31076	1.00322	1.63432
LOC_Os01g70830	esterase PIR7A, putative, expressed	2.57614	0.00496512	0.0191322	1.14855	1.9614	2.02389	0.436919	0.668816	1.04002
LOC_Os02g05000	expressed protein	2.57597	0.000997218	0.00521482	10.8557	13.3887	14.2607	9.61222	3.74537	3.86294
LOC_Os12g03180	Mad3/BUB1 homology region 1 domain containing protein, expressed	2.57454	0.00108915	0.00559515	6.18735	6.60906	3.48732	2.73074	2.47462	1.93147
LOC_Os02g12730	beta-galactosidase precursor, putative, expressed	2.57356	0.000830874	0.00450455	13.5603	16.2029	5.85372	5.78918	5.8187	4.01151
LOC_Os05g29676	RING-H2 finger protein, putative, expressed	2.57268	1.23654e-07	3.12041e-06	62.244	62.2531	39.606	20.2075	26.6189	24.4405
LOC_Os05g03190	IQ calmodulin-binding motif domain containing protein, expressed	2.57182	4.94963e-09	1.93449e-07	158.945	162.967	99.4509	63.1348	66.2797	55.0469
LOC_Os02g50910	expressed protein	2.56963	0.000678911	0.0038153	10.7816	12.1095	5.35553	5.46149	3.47785	3.56579
LOC_Os02g26940	vegetative storage protein, putative, expressed	2.5691	0.00172237	0.00810393	3.96435	2.85682	3.5496	0.873838	1.73892	1.78289
LOC_Os03g51150	expressed protein	2.5673	0.000451705	0.00274176	19.4883	19.145	7.93988	6.66302	8.69461	5.05153
LOC_Os10g33874	PPR repeat domain containing protein, putative, expressed	2.56505	0.000644618	0.00365001	9.52186	6.82226	11.3649	2.29383	3.67849	5.86869
LOC_Os05g31140	glycosyl hydrolases family 17, putative, expressed	2.56442	0.000896113	0.00477605	840.295	1528.44	1760.54	1108.35	365.241	369.653
LOC_Os02g05720	pentatricopeptide repeat protein PPR986-12, putative, expressed	2.56405	0.0030073	0.0127704	2.8158	1.53501	2.86459	0.764608	1.13699	1.1886
LOC_Os05g20930	ZOS5-07 - C2H2 zinc finger protein, expressed	2.56171	0.00056237	0.00326929	15.8574	15.009	7.09919	7.75531	5.01612	4.16009
LOC_Os01g18290	NA	2.56138	0.000768392	0.00422289	13.1898	11.2994	6.56987	7.09994	3.21032	3.64008
LOC_Os06g41880	OsSub51 - Putative Subtilisin homologue, expressed	2.56071	0.00285386	0.0122625	2.33415	3.07002	3.42505	0.546149	1.73892	1.41146
LOC_Os04g51050	OsWAK53b - OsWAK receptor-like protein kinase, expressed	2.56037	1.34539e-07	3.35362e-06	136.492	78.2854	157.147	64.4456	55.0436	44.7209
LOC_Os12g24330	expressed protein	2.55986	1.24445e-05	0.000143022	133.269	112.823	180.407	103.222	55.1105	32.6121
LOC_Os02g15885	expressed protein	2.55762	0.00823854	0.028735	87.364	72.5718	94.4691	11.5784	15.3828	81.0474
LOC_Os07g46030	expressed protein	2.5571	0.00127155	0.00633909	8.96611	9.97756	4.32802	3.49535	3.14344	3.56579
LOC_Os12g05040	heavy-metal-associated domain-containing protein, putative, expressed	2.55657	7.74962e-05	0.000645821	21.3408	26.351	15.5373	9.72145	11.9718	6.16584
LOC_Os03g42464	expressed protein	2.55614	1.12665e-05	0.00013178	40.755	38.3326	88.6776	23.9213	20.6664	28.6006
LOC_Os06g40180	phospholipase D, putative, expressed	2.55582	0.00297514	0.0126625	16.0797	18.4627	5.82258	5.57072	3.81225	8.24589
LOC_Os02g46850	oligopeptide transporter, putative, expressed	2.55456	2.01459e-07	4.70295e-06	97.034	105.191	55.2056	37.4658	42.6036	33.2807
LOC_Os06g43630	sucrose-phosphate synthase, putative, expressed	2.55138	1.1273e-09	5.48356e-08	149.275	134.868	146.872	64.664	49.5593	75.0301
LOC_Os05g39080	protein kinase family protein, putative, expressed	2.5507	0.000148917	0.0011055	17.2283	15.2222	7.62852	6.55379	5.68494	5.49726
LOC_Os07g28880	expressed protein	2.55044	0.00378971	0.0154326	3.37155	2.25987	4.23461	0.983068	1.40451	1.85718
LOC_Os12g27780	transposon protein, putative, CACTA, En/Spm sub-class, expressed	2.54881	0.0121007	0.0391049	1.88955	1.44973	2.67777	0.436919	0.334408	1.78289
LOC_Os07g33224	BNR/Asp-box repeat family protein, putative, expressed	2.54839	0.00485517	0.0188022	6.40965	5.45781	2.61549	2.9492	2.14021	1.41146
LOC_Os05g44070	ras-related protein, putative, expressed	2.54764	0.00731319	0.0261527	11.5226	8.27199	2.92686	3.49535	3.74537	2.82292
LOC_Os05g11428	expressed protein	2.54735	7.41856e-05	0.000623092	8.44741	8.78366	9.15422	4.0415	4.0129	3.56579
LOC_Os11g05010	heavy-metal-associated domain-containing protein, putative, expressed	2.54612	8.71845e-06	0.00010653	39.977	46.6898	29.1129	20.426	20.8002	10.3259
LOC_Os05g33310	oxidoreductase, 2OG-Fe oxygenase family protein, putative, expressed	2.54525	1.73802e-05	0.000189537	40.9773	24.0911	29.1129	15.1829	9.29655	17.1604
LOC_Os11g05280	expressed protein	2.54491	0.0012516	0.00625632	3.37155	3.24057	2.52208	1.31076	1.20387	1.48575
LOC_Os10g21660	FAD binding protein, putative, expressed	2.54294	0.00257885	0.011293	3.705	2.9421	7.25488	1.63845	1.8058	2.60005
LOC_Os01g29150	cytochrome P450 72A1, putative, expressed	2.54269	0.003444	0.0142762	3.89025	4.51975	2.14844	2.1846	1.67204	0.891447
LOC_Os10g32990	receptor-like protein kinase 2 precursor, putative, expressed	2.539	4.24866e-07	8.75835e-06	34.9752	36.7976	47.7327	20.6444	12.1725	20.1318
LOC_Os03g55090	alpha-glucan phosphorylast isozyme, putative, expressed	2.53853	9.98178e-05	0.00079605	10.8927	11.4273	9.09195	5.02457	3.07656	5.79441
LOC_Os03g06890	DUF593 domain containing protein, expressed	2.53836	0.00474452	0.0184661	1.7043	1.40709	1.15206	0.873838	0.535053	0.520011
LOC_Os02g06300	GTP-binding protein lepA, putative, expressed	2.53588	0.00153576	0.00739179	5.0388	5.24461	9.59014	2.73074	1.67204	4.30866
LOC_Os06g41700	expansin precursor, putative, expressed	2.53525	0.00103197	0.00536032	5.1129	9.55116	5.19985	3.49535	2.80903	2.52577
LOC_Os12g03440	OsFBX436 - F-box domain containing protein, expressed	2.53411	0.00471332	0.0183702	3.4827	2.85682	2.08617	0.764608	1.00322	1.85718
LOC_Os01g13800	receptor-like protein kinase 5 precursor, putative, expressed	2.53381	1.63064e-09	7.4331e-08	86.1784	69.8855	74.2301	31.8951	38.9251	31.1264
LOC_Os07g25500	pentatricopeptide, putative, expressed	2.53003	0.00418632	0.0166962	3.66795	2.77154	4.42143	0.546149	2.14021	1.93147
LOC_Os05g49140	CGMC_MAPKCMGC_2.8 - CGMC includes CDA, MAPK, GSK3, and CLKC kinases, expressed	2.53002	2.62549e-08	8.26091e-07	58.3908	64.513	45.0861	30.0382	24.2112	20.8747
LOC_Os03g19780	expressed protein	2.5298	0.0140414	0.0439768	6.9654	8.8263	2.30412	1.52922	4.28043	2.08004
LOC_Os04g59260	peroxidase precursor, putative, expressed	2.52884	0.00013902	0.00104903	124.043	177.421	51.0955	46.7503	58.7221	50.8125
LOC_Os03g17310	calcium-transporting ATPase, endoplasmic reticulum-type, putative, expressed	2.52847	6.47661e-05	0.000557331	228.487	200.063	283.719	69.0332	70.4264	171.158
LOC_Os11g18870	osFTL11 FT-Like11 homologous to Flowering Locus T gene; contains Pfam profile PF01161: Phosphatidylethanolamine-binding protein, expressed	2.52785	0.00303672	0.0128709	2.85285	1.70557	2.67777	1.52922	0.735698	1.04002
LOC_Os03g18430	protein kinase, putative, expressed	2.52654	0.000833524	0.00451494	11.6337	11.0435	5.35553	5.35226	3.54473	3.71436
LOC_Os11g04290	cytochrome P450, putative, expressed	2.52407	0.00033293	0.00214872	7.22475	5.24461	6.0094	3.05843	2.67527	2.52577
LOC_Os02g36190	cytochrome P450, putative, expressed	2.52376	0.00838484	0.0291636	30.6404	32.1925	123.52	13.6537	18.4593	48.361
LOC_Os02g54490	nucleotide binding protein, putative, expressed	2.52176	0.0100825	0.0338154	2.40825	2.38779	2.05503	0.21846	0.80258	1.85718
LOC_Os04g12744	expressed protein	2.51882	0.00505375	0.0194037	1.9266	2.43043	1.96162	0.546149	1.33763	0.81716
LOC_Os11g08090	expressed protein	2.51789	2.93916e-05	0.000288692	35.4939	30.8281	24.5047	9.06607	11.4368	19.389
LOC_Os03g64080	retrotransposon protein, putative, Ty1-copia subclass, expressed	2.51758	9.32274e-05	0.000750167	61.9476	45.9223	68.9057	16.3845	18.1918	42.7895
LOC_Os05g05690	DTA2, putative, expressed	2.51728	0.00710785	0.0255418	4.11255	3.75224	1.7748	1.0923	1.27075	1.85718
LOC_Os07g35310	TKL_IRAK_DUF26-lc.12 - DUF26 kinases have homology to DUF26 containing loci, expressed	2.51617	0.00307543	0.0129957	31.6778	35.0067	26.6842	6.77225	6.28687	27.4863
LOC_Os10g31290	expressed protein	2.51365	2.00922e-06	3.19679e-05	27.5652	24.1337	40.0108	14.4183	13.7776	12.7774
LOC_Os02g34530	OsPDIL5-3 protein disulfide isomerase PDIL5-3, expressed	2.51328	0.00152785	0.00736959	8.78086	7.03546	7.53511	1.52922	3.54473	5.05153
LOC_Os01g12440	AP2 domain containing protein, expressed	2.51292	0.00596089	0.0221843	6.11325	5.24461	2.08617	2.29383	2.34086	1.41146
LOC_Os11g06290	expressed protein	2.5124	0.00398035	0.016043	3.00105	3.19793	4.51484	0.983068	1.07011	2.60005
LOC_Os10g02750	Ser/Thr protein phosphatase family protein, putative, expressed	2.51102	0.00186864	0.00866496	35.7162	18.7186	41.4119	10.8137	22.4722	9.43448
LOC_Os06g13030	OsLIM - LIM domain protein, putative actin-binding protein and transcription factor, expressed	2.51033	6.16703e-10	3.33376e-08	134.417	116.874	146.032	54.9426	56.1137	65.8928
LOC_Os10g13830	pleiotropic drug resistance protein 13, putative, expressed	2.50904	0.0016654	0.00789717	3.0381	2.81418	4.79507	1.31076	1.67204	1.70861
LOC_Os01g56980	histidine acid phosphatase, putative, expressed	2.50728	0.000987579	0.00516924	7.15065	8.10143	19.2737	3.93227	5.41741	5.86869
LOC_Os11g01140	AGC_PVPK_like_kin82y.18 - ACG kinases include homologs to PKA, PKG and PKC, expressed	2.50593	0.00192519	0.00888128	11.0409	22.0871	16.5025	4.36919	13.2426	4.30866
LOC_Os05g03610	phospholipase C, putative, expressed	2.50591	1.6042e-06	2.65012e-05	82.2881	77.9443	54.3026	21.6275	32.5714	40.7837
LOC_Os02g53320	universal stress protein domain containing protein, putative, expressed	2.50537	0.00325255	0.013621	7.1136	8.35727	3.73642	3.60458	2.40774	2.67434
LOC_Os02g13340	expressed protein	2.50478	0.00219588	0.00987223	3.37155	3.07002	4.14119	1.74768	1.00322	2.00576
LOC_Os07g39850	expressed protein	2.50449	0.0151872	0.0467494	1.88955	2.30251	0.965241	0.764608	1.07011	0.445724
LOC_Os09g23820	cytochrome P450 72A1, putative, expressed	2.50435	0.000740764	0.00410328	10.5963	12.408	8.84285	3.71381	7.69139	2.74863
LOC_Os02g47090	peptide transporter PTR2, putative, expressed	2.50211	1.87097e-05	0.000201022	17.4506	14.7958	13.6379	4.36919	8.36021	7.50301
LOC_Os06g38490	retrotransposon protein, putative, unclassified, expressed	2.50175	0.00396316	0.0159881	10.337	9.84964	14.5409	2.73074	4.7486	7.72587
LOC_Os06g11410	cyclin, putative, expressed	2.50089	0.00483537	0.0187352	3.1122	3.36849	1.55684	1.52922	1.00322	1.11431
LOC_Os04g40290	AAA-type ATPase family protein, putative, expressed	2.50056	0.00446707	0.0176093	2.18595	2.13196	1.5257	0.983068	0.535053	1.11431
LOC_Os07g29810	disease resistant protein, identical, putative, expressed	2.49939	9.35218e-06	0.000113103	21.7854	23.2383	27.3381	8.30146	9.02902	14.7089
LOC_Os03g18820	glycosyltransferase, putative, expressed	2.49746	4.06488e-05	0.00037949	44.7564	41.7863	19.5228	15.0737	13.1757	19.3147
LOC_Os03g56270	receptor protein kinase CLAVATA1 precursor, putative, expressed	2.49673	7.07952e-07	1.33199e-05	39.6065	45.965	31.5727	18.3506	21.9372	12.5545
LOC_Os01g11040	SCAR-like protein 2, putative, expressed	2.49606	1.67619e-06	2.74881e-05	74.3964	64.8968	69.186	22.7198	26.017	43.8295
LOC_Os03g01110	RNA methyltransferase, TrmH family protein, putative, expressed	2.49594	7.01343e-05	0.000595982	26.8242	21.9592	35.1846	8.51992	9.56408	19.0175
LOC_Os05g43820	ras-related protein, putative, expressed	2.49554	0.006617	0.0241101	3.89025	6.22531	2.64663	2.51228	1.20387	2.08004
LOC_Os01g11550	TCP family transcription factor, putative, expressed	2.49528	0.00944926	0.0320534	2.964	5.41517	2.49094	2.83997	1.4714	0.742873
LOC_Os06g33940	NAC domain containing protein, putative, expressed	2.49433	0.00560117	0.0210807	4.11255	7.6324	3.39391	3.93227	1.60516	1.48575
LOC_Os04g58720	anthranilate phosphoribosyltransferase, putative, expressed	2.49395	0.000106467	0.000838654	27.9728	34.1113	14.4786	15.4014	10.8348	8.69161
LOC_Os01g67390	POEI32 - Pollen Ole e I allergen and extensin family protein precursor, expressed	2.49291	0.000564697	0.00327781	27.1947	46.6898	23.446	10.0491	23.9436	9.50877
LOC_Os03g22800	OsFBT5 - F-box and tubby domain containing protein, expressed	2.49015	3.50647e-07	7.4634e-06	38.0133	46.3914	35.3091	21.2998	13.1088	19.7604
LOC_Os04g47930	aluminum-activated malate transporter, putative, expressed	2.48726	2.60025e-05	0.000263002	33.5303	45.1548	31.2302	14.4183	22.4722	12.5545
LOC_Os02g25060	NTMC2Type1.2 protein, putative, expressed	2.48627	1.51303e-05	0.000169462	61.0584	64.982	33.1918	20.0983	26.7527	24.7377
13114.t00054	NA	2.48554	0.0026907	0.0116756	12.597	13.474	11.1781	2.83997	3.2772	10.2516
LOC_Os10g04180	NB-ARC domain containing protein, expressed	2.4827	0.000280753	0.00186234	11.3744	9.46589	11.2404	5.02457	4.88236	4.60581
LOC_Os03g62750	inner membrane protein, putative, expressed	2.48186	0.000329373	0.0021276	14.1161	15.6486	17.5612	4.0415	5.4843	11.366
LOC_Os05g29710	RING-H2 finger protein, putative, expressed	2.48074	6.15693e-09	2.34507e-07	158.648	172.561	108.356	69.4701	63.2032	66.5614
LOC_Os11g17080	OsMPK15 - Putative MAPK based on amino acid sequence homology, expressed	2.48049	0.00132501	0.00655177	4.18665	3.88016	3.3005	1.63845	1.53828	1.93147
LOC_Os03g24940	proline-rich family protein, putative, expressed	2.47741	2.46653e-05	0.000252363	17.5247	18.3348	13.5756	6.00764	9.43031	6.76014
LOC_Os06g08830	UDP-glucoronosyl and UDP-glucosyl transferase, putative, expressed	2.4757	0.00843395	0.0293026	6.63195	9.93492	3.98551	4.69688	3.41096	1.41146
LOC_Os06g43170	transposon protein, putative, unclassified, expressed	2.47525	0.000338695	0.00217571	45.2381	50.2289	24.4735	25.9967	19.5963	9.80592
LOC_Os05g17604	SHR5-receptor-like kinase, putative, expressed	2.47278	5.69292e-05	0.00050242	188.029	176.91	209.551	46.6411	70.4264	138.546
LOC_Os02g33705	expressed protein	2.47266	0.00577843	0.0216162	3.22335	3.1553	1.49457	1.0923	1.4714	0.965734
LOC_Os01g52550	ABC transporter, ATP-binding protein, putative, expressed	2.47108	0.00022958	0.00158376	41.7554	33.557	56.1708	15.1829	11.3699	32.2407
LOC_Os01g70590	DUF567 domain containing protein, putative, expressed	2.47024	0.00461421	0.0180718	2.7417	5.03142	2.02389	1.41999	1.27075	1.70861
LOC_Os12g41940	remorin family protein, putative, expressed	2.46896	0.00255812	0.0112241	2.7417	3.7096	2.27299	1.41999	1.27075	1.26288
LOC_Os03g46710	expressed protein	2.46764	2.32971e-05	0.000241191	51.3884	47.3294	65.7298	15.1829	21.9372	36.3265
LOC_Os02g15980	expressed protein	2.46661	0.000179889	0.00129016	9.07726	11.4699	9.40331	3.71381	4.0129	5.72012
LOC_Os07g20510	auxin efflux carrier, putative, expressed	2.46605	8.04024e-05	0.000664119	11.9672	13.346	20.8928	4.91534	7.89203	7.87445
LOC_Os01g06000	PPR repeat containing protein, expressed	2.46538	0.0120276	0.0389247	1.81545	1.27917	2.05503	0.546149	0.334408	1.41146
LOC_Os01g63310	DUF740 domain containing protein, expressed	2.46534	0.00329502	0.0137706	4.3719	5.58573	2.55322	1.74768	2.40774	1.48575
LOC_Os01g04130	peptidyl-tRNA hydrolase, mitochondrial precursor protein, putative, expressed	2.46486	0.00498009	0.0191668	1.3338	1.83348	1.5257	0.873838	0.468172	0.81716
LOC_Os02g05920	phytosulfokine receptor precursor, putative, expressed	2.46471	0.000601852	0.00345319	8.78086	8.0588	12.6415	2.73074	4.07978	6.31442
LOC_Os12g29350	ATP binding protein, putative, expressed	2.46134	0.000114245	0.000887453	10.0035	13.9856	14.4475	4.58765	5.55118	7.13158
LOC_Os01g07630	BRASSINOSTEROID INSENSITIVE 1-associated receptor kinase 1 precursor, putative, expressed	2.46123	0.000131119	0.000996791	33.0486	32.6616	21.2976	18.2414	13.3094	8.7659
LOC_Os04g48230	dehydration response related protein, putative, expressed	2.46107	6.28333e-08	1.72113e-06	97.5157	91.5462	62.8341	49.2626	32.9727	33.875
LOC_Os04g47860	ZOS4-11 - C2H2 zinc finger protein, expressed	2.46076	6.46999e-08	1.75724e-06	53.352	51.3801	52.5589	29.8197	25.8832	16.7889
LOC_Os02g17860	retrotransposon protein, putative, unclassified, expressed	2.45877	0.000365474	0.00231481	30.7886	22.5135	10.6488	11.5784	9.76472	8.1716
LOC_Os06g15600	plastocyanin-like domain containing protein, putative, expressed	2.45832	0.012149	0.0392271	3.81615	4.17863	1.49457	1.63845	1.07011	1.63432
LOC_Os03g40670	glycerophosphoryl diester phosphodiesterase family protein, putative, expressed	2.45688	0.000330521	0.00213378	13.3751	13.3034	23.7262	5.46149	10.9686	6.31442
LOC_Os08g01490	cytochrome P450, putative, expressed	2.45621	0.00695352	0.02512	2.92695	4.34919	5.10644	3.16766	0.80258	1.85718
LOC_Os03g21740	valyl-tRNA synthetase, putative, expressed	2.45611	0.000586748	0.00338906	11.5226	9.46589	22.2005	4.47842	6.82193	8.09731
LOC_Os04g47180	expressed protein	2.45566	1.62758e-05	0.000179868	81.1766	89.329	65.8232	26.1059	25.3481	55.0469
LOC_Os01g47350	enoyl-CoA hydratase/isomerase family protein, putative, expressed	2.45499	0.000219763	0.00152637	16.8948	18.8891	14.79	10.1584	9.36343	3.93722
LOC_Os03g58120	PPR repeat domain containing protein, putative, expressed	2.454	0.00213639	0.00965896	4.03845	3.96544	5.57349	1.52922	1.73892	2.82292
LOC_Os06g12460	CSLA3 - cellulose synthase-like family A; mannan synthase, expressed	2.45395	0.00527944	0.0201085	4.8165	2.77154	4.4837	0.983068	2.60838	1.78289
LOC_Os01g56940	flap endonuclease, putative, expressed	2.45303	0.00411595	0.0164761	3.66795	3.62433	1.86821	1.85691	1.13699	1.26288
LOC_Os06g36990	phospholipid-transporting ATPase 4, putative, expressed	2.45264	0.000112745	0.000878848	53.7596	57.2217	74.5726	17.4768	20.1314	45.6124
LOC_Os12g19260	tetratricopeptide-like helical, putative, expressed	2.4526	0.00560193	0.0210807	8.11396	8.44255	7.84647	1.52922	2.14021	7.13158
LOC_Os11g07240	serine/threonine-protein kinase BRI1-like 2 precursor, putative, expressed	2.45174	0.004057	0.0162986	2.63055	2.30251	2.33526	1.0923	1.53828	0.668585
LOC_Os01g13320	pectinesterase, putative, expressed	2.45171	0.00903825	0.0309516	2.18595	2.68627	1.93048	1.96614	0.936343	0.371436
LOC_Os07g42410	expressed protein	2.45142	9.38106e-09	3.38896e-07	49.2395	55.4309	46.5807	26.3244	21.0677	22.1376
LOC_Os10g38060	phospholipase D, putative, expressed	2.45136	7.6877e-05	0.000642204	90.2539	85.8326	122.461	34.6258	26.1507	73.7672
LOC_Os03g12900	squalene monooxygenase, putative, expressed	2.45059	0.000787636	0.00431083	28.0839	24.219	8.50035	9.50299	9.76472	8.69161
LOC_Os02g46650	ubiquitin carboxyl-terminal hydrolase domain containing protein, expressed	2.44943	0.000323642	0.0020948	11.3003	8.86894	11.3961	4.15073	3.41096	6.76014
LOC_Os09g36350	endoglucanase, putative, expressed	2.44787	0.00011241	0.000877255	73.8777	83.061	29.9225	37.9027	25.5488	23.3262
LOC_Os12g13950	POLA2 - Putative DNA polymerase alpha complex subunit, expressed	2.44751	0.00573107	0.0214714	5.44635	6.35323	3.3005	2.51228	1.13699	3.26864
LOC_Os07g39590	spotted leaf 11, putative, expressed	2.44627	2.69679e-05	0.000270572	20.1182	18.0364	16.2845	10.5953	8.82838	5.86869
LOC_Os01g41750	expressed protein	2.44524	0.0139591	0.0437922	1.44495	1.91876	4.79507	1.31076	0.936343	1.48575
LOC_Os06g17900	disease resistance protein RPM1, putative, expressed	2.44463	0.00298015	0.012679	12.6711	5.79892	10.8045	2.62151	3.34408	7.20586
LOC_Os05g50080	zinc finger C-x8-C-x5-C-x3-H type family protein, expressed	2.44344	0.00342163	0.0142013	3.51975	4.43447	2.49094	1.63845	1.87269	1.26288
LOC_Os03g56430	expressed protein	2.44265	6.87292e-05	0.000585817	12.9675	15.8618	11.4583	5.78918	5.55118	7.05729
LOC_Os10g42690	jmjC domain containing protein, expressed	2.44187	2.0857e-05	0.000219571	15.7833	15.9897	15.6307	8.19223	4.88236	8.7659
LOC_Os04g49060	H-BTB3 - Bric-a-Brac, Tramtrack, Broad Complex BTB domain with H family conserved sequence, expressed	2.44168	0.000287652	0.00190079	11.6708	13.7298	7.1926	4.58765	5.4843	4.82867
LOC_Os03g03860	expressed protein	2.44139	0.000205894	0.00144707	12.9305	13.7298	6.91237	5.78918	5.41741	4.30866
LOC_Os04g10010	sex determination protein tasselseed-2, putative, expressed	2.4408	0.0105804	0.035095	20.7851	21.7886	83.0107	9.06607	13.7776	33.2064
LOC_Os09g23720	expressed protein	2.4386	0.00181089	0.00844783	6.7431	4.81822	3.8921	2.40306	1.8058	2.8972
LOC_Os09g14614	serine/arginine repetitive matrix protein 1, putative, expressed	2.43768	0.0126941	0.0406653	8.55856	8.39991	14.0116	1.20153	3.61161	8.91447
LOC_Os01g04440	expressed protein	2.43598	0.0147024	0.0455888	1.81545	1.49237	2.67777	0.327689	0.668816	1.63432
LOC_Os10g42760	PPR repeat domain containing protein, putative, expressed	2.43446	0.00866966	0.0299684	2.223	1.70557	2.67777	0.655379	0.601935	1.70861
LOC_Os06g06460	histone H3, putative, expressed	2.43431	0.00265865	0.011557	23.3045	21.8739	8.74944	9.50299	8.42709	7.13158
LOC_Os11g07912	MLO domain containing protein, putative, expressed	2.43339	0.000831579	0.00450728	29.0472	25.9246	10.1195	11.7968	8.36021	10.1031
LOC_Os06g19390	expressed protein	2.43247	2.6611e-06	3.98259e-05	24.9347	24.8586	19.9898	9.83068	11.8381	10.4002
LOC_Os04g42840	HEAT repeat family protein, putative, expressed	2.43183	1.13411e-06	1.97997e-05	72.9515	72.316	75.1954	24.0306	30.2305	46.1324
LOC_Os12g39780	retrotransposon protein, putative, unclassified, expressed	2.43167	0.00162706	0.00773992	3.705	4.26391	4.23461	1.74768	1.60516	2.22862
LOC_Os06g34570	retrotransposon protein, putative, unclassified, expressed	2.43151	0.00126843	0.00632777	7.1877	5.671	3.8921	3.05843	2.14021	2.60005
LOC_Os01g44970	polygalacturonase, putative, expressed	2.43147	0.0113865	0.0372099	4.03845	4.60503	2.42867	0.983068	2.80903	1.1886
LOC_Os04g40580	O-acyltransferase, putative, expressed	2.43086	0.011071	0.0364015	2.5935	2.04668	1.86821	0.436919	0.735698	1.70861
LOC_Os07g19530	peptidase, putative, expressed	2.43045	0.00023142	0.00159392	53.5373	57.6481	111.345	23.4844	24.1443	53.1897
LOC_Os10g28665	PPR repeat domain containing protein, putative, expressed	2.43041	4.03935e-05	0.000378051	11.856	11.6405	13.42	4.47842	5.28365	7.05729
LOC_Os08g01130	flap endonuclease, putative, expressed	2.42928	9.47625e-05	0.000761154	13.1528	12.0669	10.8979	4.80611	4.7486	6.983
LOC_Os12g40279	protein kinase domain containing protein, expressed	2.4284	4.17113e-06	5.80851e-05	85.2521	79.2235	105.118	29.1644	36.1161	57.5726
LOC_Os04g41900	expressed protein	2.42805	0.00677178	0.0245548	24.3789	27.2038	8.93626	12.7799	10.6342	5.05153
LOC_Os05g44330	DJ-1 family protein, putative, expressed	2.42683	0.00971469	0.0327431	1.29675	1.27917	2.02389	0.546149	1.00322	0.520011
LOC_Os12g37840	boron transporter protein, putative, expressed	2.42543	5.67569e-07	1.11301e-05	291.213	253.916	168.917	112.725	88.8857	128.963
LOC_Os04g42095	S-adenosyl-l-methionine decarboxylase leader peptide, putative, expressed	2.42524	0.00201413	0.00919329	312.109	317.448	298.695	39.7596	175.698	204.439
LOC_Os03g17164	kinesin-related protein, putative, expressed	2.425	0.00560345	0.0210807	7.0395	8.22935	3.42505	1.41999	3.21032	3.78865
LOC_Os04g45750	expressed protein	2.42443	6.82413e-05	0.000582765	41.6813	43.0655	23.4771	23.7029	16.5866	10.6974
LOC_Os03g51140	HEAT repeat family protein, putative, expressed	2.42347	5.78228e-06	7.60819e-05	193.142	166.548	247.288	76.4608	70.6939	130.894
LOC_Os04g34610	expressed protein	2.42324	1.04863e-05	0.000124339	18.7103	19.5287	22.7921	8.083	8.62773	11.2917
LOC_Os02g10900	NB-ARC domain containing protein, expressed	2.42275	0.000323482	0.0020948	22.23	15.6486	36.9594	8.41069	9.22967	16.4918
LOC_Os09g02140	expressed protein	2.42188	0.0046259	0.0181081	3.07515	3.11266	2.24185	1.20153	0.735698	1.93147
LOC_Os11g31630	expressed protein	2.41966	0.00419583	0.0167202	2.70465	1.62029	3.08254	1.0923	1.13699	1.1886
LOC_Os02g46940	MYB family transcription factor, putative, expressed	2.41937	0.0119031	0.0385665	1.88955	1.23653	1.65025	0.327689	0.601935	1.1886
LOC_Os04g57800	BTBN13 - Bric-a-Brac, Tramtrack, Broad Complex BTB domain with non-phototropic hypocotyl 3 NPH3 and coiled-coil domains, expressed	2.41759	0.00791112	0.0278616	11.9301	12.0669	4.98189	7.86454	3.94602	2.08004
LOC_Os06g50580	expressed protein	2.41364	0.000258516	0.00173952	25.1199	23.8353	28.4902	8.19223	10.2329	17.0118
LOC_Os03g05520	nicotiana lesion-inducing like, putative, expressed	2.41238	0.000214523	0.00149692	38.1615	36.3712	15.475	16.2752	13.3094	12.6288
LOC_Os08g13920	glycosyl hydrolases family 16, putative, expressed	2.41228	2.53172e-06	3.82984e-05	227.598	252.552	129.062	129.219	77.1814	80.5274
LOC_Os01g74470	ABC transporter, ATP-binding protein, putative, expressed	2.41179	3.53137e-07	7.50926e-06	57.9092	48.9497	61.5575	21.9552	23.0073	32.7607
[truncated: 584 more rows]

## Sheet: agriGO
GO accession	Term	p value	FDR	Loci
GO:0001883	purine nucleoside binding	6.1e-96	2.2e-93	// LOC_Os04g25900 // LOC_Os03g02190 // LOC_Os06g16070 // LOC_Os01g51632 // LOC_Os01g51634 // LOC_Os11g42070 // LOC_Os03g21730 // LOC_Os01g55880 // LOC_Os01g54080 // LOC_Os09g27060 // LOC_Os12g34320 // LOC_Os03g43590 // LOC_Os11g37870 // LOC_Os02g05980 // LOC_Os01g52550 // LOC_Os03g52090 // LOC_Os11g01140 // LOC_Os10g06740 // LOC_Os01g33810 // LOC_Os04g57140 // LOC_Os06g43670 // LOC_Os12g24320 // …
GO:0001882	nucleoside binding	6.1e-96	2.2e-93	// LOC_Os04g25900 // LOC_Os03g02190 // LOC_Os06g16070 // LOC_Os01g51632 // LOC_Os01g51634 // LOC_Os11g42070 // LOC_Os03g21730 // LOC_Os01g55880 // LOC_Os01g54080 // LOC_Os09g27060 // LOC_Os12g34320 // LOC_Os03g43590 // LOC_Os11g37870 // LOC_Os02g05980 // LOC_Os01g52550 // LOC_Os03g52090 // LOC_Os11g01140 // LOC_Os10g06740 // LOC_Os01g33810 // LOC_Os04g57140 // LOC_Os06g43670 // LOC_Os12g24320 // …
GO:0030554	adenyl nucleotide binding	6.1e-96	2.2e-93	// LOC_Os04g25900 // LOC_Os03g02190 // LOC_Os06g16070 // LOC_Os01g51632 // LOC_Os01g51634 // LOC_Os11g42070 // LOC_Os03g21730 // LOC_Os01g55880 // LOC_Os01g54080 // LOC_Os09g27060 // LOC_Os12g34320 // LOC_Os03g43590 // LOC_Os11g37870 // LOC_Os02g05980 // LOC_Os01g52550 // LOC_Os03g52090 // LOC_Os11g01140 // LOC_Os10g06740 // LOC_Os01g33810 // LOC_Os04g57140 // LOC_Os06g43670 // LOC_Os12g24320 // …
GO:0005524	ATP binding	3e-95	8e-93	// LOC_Os04g25900 // LOC_Os03g02190 // LOC_Os06g16070 // LOC_Os01g51632 // LOC_Os01g51634 // LOC_Os04g53760 // LOC_Os03g21730 // LOC_Os01g55880 // LOC_Os01g54080 // LOC_Os09g27060 // LOC_Os12g34320 // LOC_Os03g43590 // LOC_Os11g37870 // LOC_Os02g05980 // LOC_Os01g52550 // LOC_Os03g52090 // LOC_Os11g01140 // LOC_Os10g06740 // LOC_Os01g33810 // LOC_Os04g57140 // LOC_Os06g43670 // LOC_Os12g24320 // …
GO:0032559	adenyl ribonucleotide binding	4.1e-95	9e-93	// LOC_Os04g25900 // LOC_Os03g02190 // LOC_Os06g16070 // LOC_Os01g51632 // LOC_Os01g51634 // LOC_Os04g53760 // LOC_Os03g21730 // LOC_Os01g55880 // LOC_Os01g54080 // LOC_Os09g27060 // LOC_Os12g34320 // LOC_Os03g43590 // LOC_Os11g37870 // LOC_Os02g05980 // LOC_Os01g52550 // LOC_Os03g52090 // LOC_Os11g01140 // LOC_Os10g06740 // LOC_Os01g33810 // LOC_Os04g57140 // LOC_Os06g43670 // LOC_Os12g24320 // …
GO:0017076	purine nucleotide binding	7.3e-93	1.3e-90	// LOC_Os04g25900 // LOC_Os03g02190 // LOC_Os06g16070 // LOC_Os01g51632 // LOC_Os01g51634 // LOC_Os11g42070 // LOC_Os03g21730 // LOC_Os01g55880 // LOC_Os01g54080 // LOC_Os09g27060 // LOC_Os12g34320 // LOC_Os03g43590 // LOC_Os11g37870 // LOC_Os02g05980 // LOC_Os01g52550 // LOC_Os03g52090 // LOC_Os11g01140 // LOC_Os10g06740 // LOC_Os01g33810 // LOC_Os04g57140 // LOC_Os06g43670 // LOC_Os12g24320 // …
GO:0032555	purine ribonucleotide binding	4.1e-92	5.6e-90	// LOC_Os04g25900 // LOC_Os03g02190 // LOC_Os06g16070 // LOC_Os01g51632 // LOC_Os01g51634 // LOC_Os11g42070 // LOC_Os03g21730 // LOC_Os01g55880 // LOC_Os01g54080 // LOC_Os09g27060 // LOC_Os12g34320 // LOC_Os03g43590 // LOC_Os11g37870 // LOC_Os02g05980 // LOC_Os01g52550 // LOC_Os03g52090 // LOC_Os11g01140 // LOC_Os10g06740 // LOC_Os01g33810 // LOC_Os04g57140 // LOC_Os06g43670 // LOC_Os12g24320 // …
GO:0032553	ribonucleotide binding	4.1e-92	5.6e-90	// LOC_Os04g25900 // LOC_Os03g02190 // LOC_Os06g16070 // LOC_Os01g51632 // LOC_Os01g51634 // LOC_Os11g42070 // LOC_Os03g21730 // LOC_Os01g55880 // LOC_Os01g54080 // LOC_Os09g27060 // LOC_Os12g34320 // LOC_Os03g43590 // LOC_Os11g37870 // LOC_Os02g05980 // LOC_Os01g52550 // LOC_Os03g52090 // LOC_Os11g01140 // LOC_Os10g06740 // LOC_Os01g33810 // LOC_Os04g57140 // LOC_Os06g43670 // LOC_Os12g24320 // …
GO:0000166	nucleotide binding	2.6e-81	3.1e-79	// LOC_Os04g25900 // LOC_Os03g02190 // LOC_Os06g16070 // LOC_Os01g51632 // LOC_Os01g51634 // LOC_Os11g42070 // LOC_Os03g21730 // LOC_Os01g55880 // LOC_Os01g54080 // LOC_Os09g27060 // LOC_Os12g34320 // LOC_Os03g43590 // LOC_Os11g37870 // LOC_Os02g05980 // LOC_Os01g52550 // LOC_Os03g52090 // LOC_Os11g01140 // LOC_Os10g06740 // LOC_Os01g33810 // LOC_Os08g38970 // LOC_Os04g57140 // LOC_Os06g43670 // …
GO:0005488	binding	6.4e-78	6.9e-76	// LOC_Os04g25900 // LOC_Os05g32760 // LOC_Os03g02190 // LOC_Os06g16070 // LOC_Os10g25450 // LOC_Os05g43930 // LOC_Os01g51632 // LOC_Os12g17420 // LOC_Os01g51634 // LOC_Os09g09230 // LOC_Os11g42070 // LOC_Os03g21730 // LOC_Os03g40610 // LOC_Os01g55880 // LOC_Os01g54080 // LOC_Os09g27060 // LOC_Os05g37350 // LOC_Os02g13520 // LOC_Os02g57120 // LOC_Os12g34320 // LOC_Os10g13700 // LOC_Os01g48680 // …
GO:0004674	protein serine/threonine kinase activity	3.4e-48	3.4e-46	// LOC_Os01g42294 // LOC_Os03g02190 // LOC_Os03g12570 // LOC_Os07g35260 // LOC_Os05g44930 // LOC_Os03g16010 // LOC_Os06g36320 // LOC_Os08g24630 // LOC_Os12g14699 // LOC_Os03g21730 // LOC_Os12g02200 // LOC_Os01g64490 // LOC_Os06g04370 // LOC_Os01g05940 // LOC_Os07g40550 // LOC_Os08g40280 // LOC_Os12g34320 // LOC_Os05g30820 // LOC_Os06g35200 // LOC_Os12g29580 // LOC_Os02g05980 // LOC_Os01g28730 // …
GO:0004713	protein tyrosine kinase activity	4.8e-48	4.4e-46	// LOC_Os01g42294 // LOC_Os03g02190 // LOC_Os03g12570 // LOC_Os07g35260 // LOC_Os05g44930 // LOC_Os03g16010 // LOC_Os06g36320 // LOC_Os08g24630 // LOC_Os12g14699 // LOC_Os03g21730 // LOC_Os12g02200 // LOC_Os01g64490 // LOC_Os06g04370 // LOC_Os01g05940 // LOC_Os07g40550 // LOC_Os08g40280 // LOC_Os12g34320 // LOC_Os05g30820 // LOC_Os06g35200 // LOC_Os12g29580 // LOC_Os02g05980 // LOC_Os01g28730 // …
GO:0003824	catalytic activity	4.5e-47	3.7e-45	// LOC_Os04g25900 // LOC_Os12g04480 // LOC_Os03g02190 // LOC_Os06g16070 // LOC_Os05g43930 // LOC_Os01g51632 // LOC_Os01g51634 // LOC_Os09g09230 // LOC_Os10g08022 // LOC_Os05g04690 // LOC_Os08g07670 // LOC_Os01g02080 // LOC_Os03g21730 // LOC_Os01g55880 // LOC_Os01g54080 // LOC_Os09g27060 // LOC_Os05g37350 // LOC_Os12g34320 // LOC_Os03g43590 // LOC_Os01g59550 // LOC_Os02g05980 // LOC_Os01g52550 // …
GO:0050896	response to stimulus	4.6e-46	6.5e-43	// LOC_Os04g25900 // LOC_Os04g53496 // LOC_Os03g25320 // LOC_Os09g34150 // LOC_Os01g08130 // LOC_Os12g17410 // LOC_Os11g11810 // LOC_Os05g04450 // LOC_Os06g41670 // LOC_Os04g02030 // LOC_Os11g27430 // LOC_Os08g42710 // LOC_Os01g55880 // LOC_Os05g37350 // LOC_Os11g45750 // LOC_Os06g32020 // LOC_Os11g37870 // LOC_Os03g38330 // LOC_Os02g14170 // LOC_Os04g57800 // LOC_Os01g07110 // LOC_Os01g56940 // …
GO:0004672	protein kinase activity	5.3e-42	4.1e-40	// LOC_Os01g42294 // LOC_Os03g02190 // LOC_Os03g12570 // LOC_Os07g35260 // LOC_Os05g44930 // LOC_Os03g16010 // LOC_Os06g36320 // LOC_Os08g24630 // LOC_Os12g14699 // LOC_Os03g21730 // LOC_Os12g02200 // LOC_Os01g64490 // LOC_Os06g04370 // LOC_Os01g05940 // LOC_Os07g40550 // LOC_Os08g40280 // LOC_Os12g34320 // LOC_Os05g30820 // LOC_Os06g35200 // LOC_Os12g29580 // LOC_Os02g05980 // LOC_Os01g28730 // …
GO:0006950	response to stress	5.9e-43	4.2e-40	// LOC_Os04g25900 // LOC_Os04g53496 // LOC_Os03g25320 // LOC_Os09g34150 // LOC_Os11g45750 // LOC_Os12g17410 // LOC_Os11g11810 // LOC_Os05g04450 // LOC_Os06g41670 // LOC_Os04g02030 // LOC_Os11g27430 // LOC_Os08g42710 // LOC_Os01g55880 // LOC_Os05g37350 // LOC_Os06g32020 // LOC_Os11g37870 // LOC_Os03g38330 // LOC_Os02g14170 // LOC_Os01g07110 // LOC_Os01g56940 // LOC_Os05g41990 // LOC_Os11g12040 // …
GO:0016301	kinase activity	6.5e-42	4.7e-40	// LOC_Os01g42294 // LOC_Os03g02190 // LOC_Os03g12570 // LOC_Os03g49510 // LOC_Os07g35260 // LOC_Os05g44930 // LOC_Os03g16010 // LOC_Os06g36320 // LOC_Os08g24630 // LOC_Os12g14699 // LOC_Os03g21730 // LOC_Os12g02200 // LOC_Os01g64490 // LOC_Os06g04370 // LOC_Os01g05940 // LOC_Os07g40550 // LOC_Os08g40280 // LOC_Os12g34320 // LOC_Os05g30820 // LOC_Os06g35200 // LOC_Os12g29580 // LOC_Os02g05980 // …
GO:0009987	cellular process	1.2e-42	5.8e-40	// LOC_Os04g25900 // LOC_Os05g32760 // LOC_Os03g02190 // LOC_Os06g16070 // LOC_Os01g38229 // LOC_Os12g17420 // LOC_Os10g08022 // LOC_Os11g42070 // LOC_Os01g02080 // LOC_Os03g21730 // LOC_Os01g55880 // LOC_Os01g54080 // LOC_Os02g49310 // LOC_Os05g37350 // LOC_Os02g13520 // LOC_Os12g34320 // LOC_Os03g43590 // LOC_Os07g47960 // LOC_Os02g05980 // LOC_Os05g02300 // LOC_Os11g01140 // LOC_Os06g48160 // …
GO:0016773	phosphotransferase activity, alcohol group as acceptor	1.9e-41	1.3e-39	// LOC_Os01g42294 // LOC_Os03g02190 // LOC_Os03g12570 // LOC_Os03g49510 // LOC_Os07g35260 // LOC_Os05g44930 // LOC_Os03g16010 // LOC_Os06g36320 // LOC_Os08g24630 // LOC_Os12g14699 // LOC_Os03g21730 // LOC_Os12g02200 // LOC_Os01g64490 // LOC_Os06g04370 // LOC_Os01g05940 // LOC_Os07g40550 // LOC_Os08g40280 // LOC_Os12g34320 // LOC_Os05g30820 // LOC_Os06g35200 // LOC_Os12g29580 // LOC_Os02g05980 // …
GO:0006468	protein amino acid phosphorylation	3.9e-42	1.4e-39	// LOC_Os01g42294 // LOC_Os03g02190 // LOC_Os03g12570 // LOC_Os07g35260 // LOC_Os05g44930 // LOC_Os03g16010 // LOC_Os06g36320 // LOC_Os08g24630 // LOC_Os12g14699 // LOC_Os03g21730 // LOC_Os12g02200 // LOC_Os01g64490 // LOC_Os06g04370 // LOC_Os01g05940 // LOC_Os07g40550 // LOC_Os08g40280 // LOC_Os12g34320 // LOC_Os05g30820 // LOC_Os06g35200 // LOC_Os12g29580 // LOC_Os02g05980 // LOC_Os01g28730 // …
GO:0016772	transferase activity, transferring phosphorus-containing groups	1.5e-40	9.8e-39	// LOC_Os01g42294 // LOC_Os03g02190 // LOC_Os03g12570 // LOC_Os03g49510 // LOC_Os07g35260 // LOC_Os05g44930 // LOC_Os01g73430 // LOC_Os03g16010 // LOC_Os06g36320 // LOC_Os08g24630 // LOC_Os12g14699 // LOC_Os03g21730 // LOC_Os05g45340 // LOC_Os01g64490 // LOC_Os06g04370 // LOC_Os01g05940 // LOC_Os07g47284 // LOC_Os07g40550 // LOC_Os08g40280 // LOC_Os12g34320 // LOC_Os05g30820 // LOC_Os06g35200 // …
GO:0016310	phosphorylation	7.8e-40	2.2e-37	// LOC_Os01g42294 // LOC_Os03g02190 // LOC_Os03g12570 // LOC_Os07g35260 // LOC_Os05g44930 // LOC_Os03g16010 // LOC_Os06g36320 // LOC_Os08g24630 // LOC_Os12g14699 // LOC_Os03g21730 // LOC_Os12g02200 // LOC_Os01g64490 // LOC_Os06g04370 // LOC_Os01g05940 // LOC_Os07g40550 // LOC_Os08g40280 // LOC_Os12g34320 // LOC_Os05g30820 // LOC_Os06g35200 // LOC_Os12g29580 // LOC_Os02g05980 // LOC_Os01g28730 // …
GO:0016740	transferase activity	2.8e-38	1.7e-36	// LOC_Os03g02190 // LOC_Os06g16070 // LOC_Os05g43930 // LOC_Os03g21730 // LOC_Os02g49310 // LOC_Os12g34320 // LOC_Os02g05980 // LOC_Os11g01140 // LOC_Os06g48160 // LOC_Os10g06740 // LOC_Os05g08370 // LOC_Os01g33810 // LOC_Os12g04320 // LOC_Os07g03870 // LOC_Os04g52780 // LOC_Os08g32600 // LOC_Os03g03570 // LOC_Os07g43350 // LOC_Os09g39320 // LOC_Os11g12530 // LOC_Os04g23760 // LOC_Os06g06930 // …
GO:0043687	post-translational protein modification	4.6e-38	1.1e-35	// LOC_Os01g42294 // LOC_Os03g02190 // LOC_Os03g12570 // LOC_Os07g35260 // LOC_Os05g44930 // LOC_Os03g16010 // LOC_Os06g36320 // LOC_Os08g24630 // LOC_Os12g14699 // LOC_Os03g21730 // LOC_Os12g02200 // LOC_Os01g64490 // LOC_Os06g04370 // LOC_Os01g05940 // LOC_Os07g40550 // LOC_Os08g40280 // LOC_Os12g34320 // LOC_Os05g30820 // LOC_Os06g35200 // LOC_Os12g29580 // LOC_Os02g05980 // LOC_Os01g28730 // …
GO:0006796	phosphate metabolic process	1.4e-37	2.5e-35	// LOC_Os01g42294 // LOC_Os03g02190 // LOC_Os03g12570 // LOC_Os07g35260 // LOC_Os05g44930 // LOC_Os03g16010 // LOC_Os06g36320 // LOC_Os08g24630 // LOC_Os12g14699 // LOC_Os03g50810 // LOC_Os03g21730 // LOC_Os12g02200 // LOC_Os01g64490 // LOC_Os06g04370 // LOC_Os01g05940 // LOC_Os07g40550 // LOC_Os08g40280 // LOC_Os12g34320 // LOC_Os05g30820 // LOC_Os06g35200 // LOC_Os12g29580 // LOC_Os02g05980 // …
GO:0006793	phosphorus metabolic process	1.4e-37	2.5e-35	// LOC_Os01g42294 // LOC_Os03g02190 // LOC_Os03g12570 // LOC_Os07g35260 // LOC_Os05g44930 // LOC_Os03g16010 // LOC_Os06g36320 // LOC_Os08g24630 // LOC_Os12g14699 // LOC_Os03g50810 // LOC_Os03g21730 // LOC_Os12g02200 // LOC_Os01g64490 // LOC_Os06g04370 // LOC_Os01g05940 // LOC_Os07g40550 // LOC_Os08g40280 // LOC_Os12g34320 // LOC_Os05g30820 // LOC_Os06g35200 // LOC_Os12g29580 // LOC_Os02g05980 // …
GO:0012501	programmed cell death	5.5e-37	7.7e-35	// LOC_Os04g25900 // LOC_Os04g53496 // LOC_Os09g34150 // LOC_Os11g45750 // LOC_Os12g17410 // LOC_Os11g11810 // LOC_Os01g57340 // LOC_Os06g41670 // LOC_Os04g02030 // LOC_Os11g27430 // LOC_Os08g42710 // LOC_Os11g37870 // LOC_Os03g38330 // LOC_Os11g12040 // LOC_Os01g16400 // LOC_Os11g11920 // LOC_Os01g33810 // LOC_Os12g32710 // LOC_Os06g43670 // LOC_Os11g43420 // LOC_Os04g30930 // LOC_Os04g46300 // …
GO:0006915	apoptosis	5.5e-37	7.7e-35	// LOC_Os04g25900 // LOC_Os04g53496 // LOC_Os09g34150 // LOC_Os11g45750 // LOC_Os12g17410 // LOC_Os11g11810 // LOC_Os01g57340 // LOC_Os06g41670 // LOC_Os04g02030 // LOC_Os11g27430 // LOC_Os08g42710 // LOC_Os11g37870 // LOC_Os03g38330 // LOC_Os11g12040 // LOC_Os01g16400 // LOC_Os11g11920 // LOC_Os01g33810 // LOC_Os12g32710 // LOC_Os06g43670 // LOC_Os11g43420 // LOC_Os04g30930 // LOC_Os04g46300 // …
GO:0016265	death	1e-36	1.2e-34	// LOC_Os04g25900 // LOC_Os04g53496 // LOC_Os09g34150 // LOC_Os11g45750 // LOC_Os12g17410 // LOC_Os11g11810 // LOC_Os01g57340 // LOC_Os06g41670 // LOC_Os04g02030 // LOC_Os11g27430 // LOC_Os08g42710 // LOC_Os11g37870 // LOC_Os03g38330 // LOC_Os12g31160 // LOC_Os11g12040 // LOC_Os01g16400 // LOC_Os11g11920 // LOC_Os01g33810 // LOC_Os12g32710 // LOC_Os06g43670 // LOC_Os11g43420 // LOC_Os04g30930 // …
GO:0008219	cell death	1e-36	1.2e-34	// LOC_Os04g25900 // LOC_Os04g53496 // LOC_Os09g34150 // LOC_Os11g45750 // LOC_Os12g17410 // LOC_Os11g11810 // LOC_Os01g57340 // LOC_Os06g41670 // LOC_Os04g02030 // LOC_Os11g27430 // LOC_Os08g42710 // LOC_Os11g37870 // LOC_Os03g38330 // LOC_Os12g31160 // LOC_Os11g12040 // LOC_Os01g16400 // LOC_Os11g11920 // LOC_Os01g33810 // LOC_Os12g32710 // LOC_Os06g43670 // LOC_Os11g43420 // LOC_Os04g30930 // …
GO:0006952	defense response	4.7e-35	5.1e-33	// LOC_Os04g25900 // LOC_Os04g53496 // LOC_Os09g34150 // LOC_Os11g45750 // LOC_Os12g17410 // LOC_Os11g11810 // LOC_Os01g57340 // LOC_Os06g41670 // LOC_Os04g02030 // LOC_Os11g27430 // LOC_Os08g42710 // LOC_Os06g32020 // LOC_Os11g37870 // LOC_Os03g38330 // LOC_Os11g12040 // LOC_Os01g16400 // LOC_Os11g11920 // LOC_Os01g33810 // LOC_Os08g38970 // LOC_Os12g32710 // LOC_Os06g43670 // LOC_Os02g41904 // …
GO:0043412	macromolecule modification	2.8e-32	2.9e-30	// LOC_Os01g42294 // LOC_Os03g02190 // LOC_Os10g01570 // LOC_Os07g35260 // LOC_Os05g44930 // LOC_Os03g16010 // LOC_Os06g36320 // LOC_Os08g24630 // LOC_Os12g14699 // LOC_Os03g21730 // LOC_Os12g02200 // LOC_Os01g64490 // LOC_Os03g12570 // LOC_Os01g05940 // LOC_Os07g40550 // LOC_Os08g40280 // LOC_Os12g34320 // LOC_Os05g30820 // LOC_Os06g35200 // LOC_Os12g29580 // LOC_Os02g05980 // LOC_Os01g28730 // …
GO:0006464	protein modification process	5.1e-32	4.8e-30	// LOC_Os01g42294 // LOC_Os03g02190 // LOC_Os03g12570 // LOC_Os07g35260 // LOC_Os05g44930 // LOC_Os03g16010 // LOC_Os06g36320 // LOC_Os08g24630 // LOC_Os12g14699 // LOC_Os03g21730 // LOC_Os12g02200 // LOC_Os01g64490 // LOC_Os06g04370 // LOC_Os01g05940 // LOC_Os07g40550 // LOC_Os08g40280 // LOC_Os12g34320 // LOC_Os05g30820 // LOC_Os06g35200 // LOC_Os12g29580 // LOC_Os02g05980 // LOC_Os01g28730 // …
GO:0044238	primary metabolic process	3.9e-31	3.5e-29	// LOC_Os10g25450 // LOC_Os03g02190 // LOC_Os06g16070 // LOC_Os01g38229 // LOC_Os09g25640 // LOC_Os10g08022 // LOC_Os05g04690 // LOC_Os08g07670 // LOC_Os01g02080 // LOC_Os03g21730 // LOC_Os01g55880 // LOC_Os02g49310 // LOC_Os05g37350 // LOC_Os12g34320 // LOC_Os03g43590 // LOC_Os07g47960 // LOC_Os01g59550 // LOC_Os02g05980 // LOC_Os11g01140 // LOC_Os06g48160 // LOC_Os07g48360 // LOC_Os04g37500 // …
GO:0005515	protein binding	1.8e-29	1e-27	// LOC_Os05g32760 // LOC_Os01g42294 // LOC_Os06g16070 // LOC_Os04g42620 // LOC_Os10g25090 // LOC_Os05g43930 // LOC_Os05g43610 // LOC_Os01g57340 // LOC_Os03g16010 // LOC_Os01g67240 // LOC_Os03g53150 // LOC_Os04g02030 // LOC_Os03g21730 // LOC_Os01g41930 // LOC_Os03g12160 // LOC_Os06g04370 // LOC_Os01g05940 // LOC_Os12g06480 // LOC_Os08g42700 // LOC_Os07g04190 // LOC_Os03g19200 // LOC_Os03g28270 // …
GO:0044260	cellular macromolecule metabolic process	6.6e-27	5.4e-25	// LOC_Os03g02190 // LOC_Os06g16070 // LOC_Os01g38229 // LOC_Os10g08022 // LOC_Os01g02080 // LOC_Os03g21730 // LOC_Os01g55880 // LOC_Os02g49310 // LOC_Os05g37350 // LOC_Os12g34320 // LOC_Os07g47960 // LOC_Os02g05980 // LOC_Os11g01140 // LOC_Os06g48160 // LOC_Os07g48360 // LOC_Os10g06740 // LOC_Os05g08370 // LOC_Os01g33810 // LOC_Os05g51150 // LOC_Os12g37400 // LOC_Os04g52780 // LOC_Os08g32600 // …
GO:0043170	macromolecule metabolic process	7.3e-25	5.7e-23	// LOC_Os10g25450 // LOC_Os03g02190 // LOC_Os06g16070 // LOC_Os01g38229 // LOC_Os09g25640 // LOC_Os10g08022 // LOC_Os05g04690 // LOC_Os09g37600 // LOC_Os01g02080 // LOC_Os03g21730 // LOC_Os01g55880 // LOC_Os02g49310 // LOC_Os05g37350 // LOC_Os12g34320 // LOC_Os07g47960 // LOC_Os01g59550 // LOC_Os02g05980 // LOC_Os11g01140 // LOC_Os06g48160 // LOC_Os07g48360 // LOC_Os10g06740 // LOC_Os05g08370 // …
GO:0008152	metabolic process	2.2e-22	1.6e-20	// LOC_Os10g25450 // LOC_Os03g02190 // LOC_Os06g16070 // LOC_Os01g38229 // LOC_Os09g25640 // LOC_Os09g09230 // LOC_Os10g08022 // LOC_Os05g04690 // LOC_Os09g37600 // LOC_Os08g07670 // LOC_Os01g02080 // LOC_Os03g21730 // LOC_Os01g55880 // LOC_Os02g49310 // LOC_Os05g37350 // LOC_Os12g34320 // LOC_Os03g43590 // LOC_Os07g47960 // LOC_Os01g59550 // LOC_Os02g05980 // LOC_Os03g52090 // LOC_Os11g01140 // …
GO:0044237	cellular metabolic process	2.8e-21	2e-19	// LOC_Os03g02190 // LOC_Os06g16070 // LOC_Os01g38229 // LOC_Os10g08022 // LOC_Os01g02080 // LOC_Os03g21730 // LOC_Os01g55880 // LOC_Os02g49310 // LOC_Os05g37350 // LOC_Os12g34320 // LOC_Os03g43590 // LOC_Os07g47960 // LOC_Os02g05980 // LOC_Os11g01140 // LOC_Os06g48160 // LOC_Os07g48360 // LOC_Os04g37500 // LOC_Os04g16740 // LOC_Os10g06740 // LOC_Os05g08370 // LOC_Os01g33810 // LOC_Os05g51150 // …
GO:0003774	motor activity	1.2e-19	6.5e-18	// LOC_Os03g17164 // LOC_Os07g37560 // LOC_Os01g51632 // LOC_Os01g51634 // LOC_Os01g33040 // LOC_Os03g02290 // LOC_Os11g42800 // LOC_Os08g43400 // LOC_Os01g54080 // LOC_Os04g28260 // LOC_Os02g43130 // LOC_Os05g33030 // LOC_Os01g15540 // LOC_Os04g30720 // LOC_Os02g34080 // LOC_Os07g01490 // LOC_Os03g56260 // LOC_Os05g38480 // LOC_Os01g43580 // LOC_Os09g35890 // LOC_Os03g18980 // LOC_Os12g42160 // …
GO:0044267	cellular protein metabolic process	5.2e-19	3.5e-17	// LOC_Os01g42294 // LOC_Os03g02190 // LOC_Os03g12570 // LOC_Os01g38229 // LOC_Os05g44930 // LOC_Os01g43100 // LOC_Os03g16010 // LOC_Os06g36320 // LOC_Os08g24630 // LOC_Os12g14699 // LOC_Os02g46650 // LOC_Os01g06000 // LOC_Os08g17784 // LOC_Os03g21730 // LOC_Os12g02200 // LOC_Os01g64490 // LOC_Os06g04370 // LOC_Os01g05940 // LOC_Os07g40550 // LOC_Os08g40280 // LOC_Os12g34320 // LOC_Os05g30820 // …
GO:0007018	microtubule-based movement	2.6e-18	1.6e-16	// LOC_Os03g17164 // LOC_Os01g33040 // LOC_Os03g02290 // LOC_Os11g42800 // LOC_Os08g43400 // LOC_Os01g54080 // LOC_Os04g28260 // LOC_Os02g43130 // LOC_Os01g59150 // LOC_Os05g33030 // LOC_Os01g15540 // LOC_Os04g30720 // LOC_Os07g01490 // LOC_Os03g56260 // LOC_Os05g38480 // LOC_Os01g43580 // LOC_Os09g35890 // LOC_Os03g18980 // LOC_Os12g42160 // LOC_Os04g57140 // LOC_Os03g39020 // LOC_Os01g42070 // …
GO:0017111	nucleoside-triphosphatase activity	3.7e-18	1.9e-16	// LOC_Os04g25900 // LOC_Os09g37920 // LOC_Os09g27060 // LOC_Os06g30730 // LOC_Os01g51632 // LOC_Os01g51634 // LOC_Os03g02290 // LOC_Os11g42800 // LOC_Os01g54080 // LOC_Os04g28260 // LOC_Os02g43130 // LOC_Os04g40970 // LOC_Os03g17310 // LOC_Os04g30720 // LOC_Os11g29380 // LOC_Os03g56260 // LOC_Os05g38480 // LOC_Os08g38970 // LOC_Os04g57140 // LOC_Os12g24320 // LOC_Os12g37400 // LOC_Os12g19370 // …
GO:0016462	pyrophosphatase activity	5.5e-18	2.7e-16	// LOC_Os04g25900 // LOC_Os09g37920 // LOC_Os09g27060 // LOC_Os06g30730 // LOC_Os01g51632 // LOC_Os01g51634 // LOC_Os03g02290 // LOC_Os11g42800 // LOC_Os01g54080 // LOC_Os04g28260 // LOC_Os02g43130 // LOC_Os04g40970 // LOC_Os03g17310 // LOC_Os04g30720 // LOC_Os11g29380 // LOC_Os02g06500 // LOC_Os03g56260 // LOC_Os05g38480 // LOC_Os08g38970 // LOC_Os04g57140 // LOC_Os12g24320 // LOC_Os12g37400 // …
GO:0016818	hydrolase activity, acting on acid anhydrides, in phosphorus-containing anhydrides	6.3e-18	3e-16	// LOC_Os04g25900 // LOC_Os09g37920 // LOC_Os09g27060 // LOC_Os06g30730 // LOC_Os01g51632 // LOC_Os01g51634 // LOC_Os03g02290 // LOC_Os11g42800 // LOC_Os01g54080 // LOC_Os04g28260 // LOC_Os02g43130 // LOC_Os04g40970 // LOC_Os03g17310 // LOC_Os04g30720 // LOC_Os11g29380 // LOC_Os02g06500 // LOC_Os03g56260 // LOC_Os05g38480 // LOC_Os08g38970 // LOC_Os04g57140 // LOC_Os12g24320 // LOC_Os12g37400 // …
GO:0003777	microtubule motor activity	1.4e-17	6.5e-16	// LOC_Os03g17164 // LOC_Os01g33040 // LOC_Os03g02290 // LOC_Os11g42800 // LOC_Os08g43400 // LOC_Os01g54080 // LOC_Os04g28260 // LOC_Os02g43130 // LOC_Os05g33030 // LOC_Os01g15540 // LOC_Os04g30720 // LOC_Os07g01490 // LOC_Os03g56260 // LOC_Os05g38480 // LOC_Os01g43580 // LOC_Os09g35890 // LOC_Os03g18980 // LOC_Os12g42160 // LOC_Os04g57140 // LOC_Os03g39020 // LOC_Os01g42070 // LOC_Os04g53760 // …
GO:0016817	hydrolase activity, acting on acid anhydrides	2e-17	8.5e-16	// LOC_Os04g25900 // LOC_Os09g37920 // LOC_Os09g27060 // LOC_Os06g30730 // LOC_Os01g51632 // LOC_Os01g51634 // LOC_Os03g02290 // LOC_Os11g42800 // LOC_Os01g54080 // LOC_Os04g28260 // LOC_Os02g43130 // LOC_Os04g40970 // LOC_Os03g17310 // LOC_Os04g30720 // LOC_Os11g29380 // LOC_Os02g06500 // LOC_Os03g56260 // LOC_Os05g38480 // LOC_Os08g38970 // LOC_Os04g57140 // LOC_Os12g24320 // LOC_Os12g37400 // …
GO:0005875	microtubule associated complex	1.4e-17	3.1e-15	// LOC_Os03g17164 // LOC_Os01g33040 // LOC_Os03g02290 // LOC_Os11g42800 // LOC_Os08g43400 // LOC_Os01g54080 // LOC_Os04g28260 // LOC_Os02g43130 // LOC_Os05g33030 // LOC_Os01g15540 // LOC_Os04g30720 // LOC_Os07g01490 // LOC_Os03g56260 // LOC_Os05g38480 // LOC_Os01g43580 // LOC_Os09g35890 // LOC_Os03g18980 // LOC_Os12g42160 // LOC_Os04g57140 // LOC_Os03g39020 // LOC_Os01g42070 // LOC_Os04g53760 // …
GO:0044430	cytoskeletal part	8.5e-17	9.1e-15	// LOC_Os10g31630 // LOC_Os03g17164 // LOC_Os07g37560 // LOC_Os01g51632 // LOC_Os01g51634 // LOC_Os01g33040 // LOC_Os03g02290 // LOC_Os11g42800 // LOC_Os08g43400 // LOC_Os01g54080 // LOC_Os04g28260 // LOC_Os02g43130 // LOC_Os01g59150 // LOC_Os05g33030 // LOC_Os01g15540 // LOC_Os04g30720 // LOC_Os02g34080 // LOC_Os07g01490 // LOC_Os03g56260 // LOC_Os05g38480 // LOC_Os01g43580 // LOC_Os09g35890 // …
GO:0005856	cytoskeleton	2.3e-16	1.6e-14	// LOC_Os10g31630 // LOC_Os03g17164 // LOC_Os07g37560 // LOC_Os01g51632 // LOC_Os01g51634 // LOC_Os01g33040 // LOC_Os03g02290 // LOC_Os11g42800 // LOC_Os08g43400 // LOC_Os01g54080 // LOC_Os04g28260 // LOC_Os02g43130 // LOC_Os01g59150 // LOC_Os05g33030 // LOC_Os01g15540 // LOC_Os04g30720 // LOC_Os02g34080 // LOC_Os03g06510 // LOC_Os07g01490 // LOC_Os03g56260 // LOC_Os05g38480 // LOC_Os01g43580 // …
GO:0019538	protein metabolic process	1.9e-15	1.2e-13	// LOC_Os10g25450 // LOC_Os03g02190 // LOC_Os06g16070 // LOC_Os01g38229 // LOC_Os09g25640 // LOC_Os01g02080 // LOC_Os03g21730 // LOC_Os02g49310 // LOC_Os12g34320 // LOC_Os01g59550 // LOC_Os02g05980 // LOC_Os11g01140 // LOC_Os10g06740 // LOC_Os11g36090 // LOC_Os07g03870 // LOC_Os04g52780 // LOC_Os08g32600 // LOC_Os03g03570 // LOC_Os07g43350 // LOC_Os09g39320 // LOC_Os11g12530 // LOC_Os01g43100 // …
GO:0007017	microtubule-based process	4.2e-15	2.5e-13	// LOC_Os10g31630 // LOC_Os03g17164 // LOC_Os01g33040 // LOC_Os03g02290 // LOC_Os11g42800 // LOC_Os08g43400 // LOC_Os01g54080 // LOC_Os04g28260 // LOC_Os02g43130 // LOC_Os01g59150 // LOC_Os05g33030 // LOC_Os01g15540 // LOC_Os04g30720 // LOC_Os07g01490 // LOC_Os03g56260 // LOC_Os05g38480 // LOC_Os01g43580 // LOC_Os09g35890 // LOC_Os03g18980 // LOC_Os12g42160 // LOC_Os04g57140 // LOC_Os03g39020 // …
GO:0015630	microtubule cytoskeleton	7.9e-15	4.2e-13	// LOC_Os10g31630 // LOC_Os03g17164 // LOC_Os01g33040 // LOC_Os03g02290 // LOC_Os11g42800 // LOC_Os08g43400 // LOC_Os01g54080 // LOC_Os04g28260 // LOC_Os02g43130 // LOC_Os01g59150 // LOC_Os05g33030 // LOC_Os01g15540 // LOC_Os04g30720 // LOC_Os07g01490 // LOC_Os03g56260 // LOC_Os05g38480 // LOC_Os01g43580 // LOC_Os09g35890 // LOC_Os03g18980 // LOC_Os12g42160 // LOC_Os04g57140 // LOC_Os03g39020 // …
GO:0016684	oxidoreductase activity, acting on peroxide as acceptor	3.6e-14	1.5e-12	// LOC_Os01g18970 // LOC_Os08g42030 // LOC_Os05g04470 // LOC_Os09g32964 // LOC_Os10g02040 // LOC_Os05g04450 // LOC_Os04g34630 // LOC_Os01g16450 // LOC_Os04g56180 // LOC_Os01g22370 // LOC_Os07g48010 // LOC_Os06g46799 // LOC_Os07g48030 // LOC_Os07g01410 // LOC_Os03g25280 // LOC_Os07g44550 // LOC_Os02g14170 // LOC_Os04g59150 // LOC_Os03g25320 // LOC_Os05g41990 // LOC_Os03g02939 // LOC_Os03g25300 // …
GO:0004601	peroxidase activity	3.6e-14	1.5e-12	// LOC_Os01g18970 // LOC_Os08g42030 // LOC_Os05g04470 // LOC_Os09g32964 // LOC_Os10g02040 // LOC_Os05g04450 // LOC_Os04g34630 // LOC_Os01g16450 // LOC_Os04g56180 // LOC_Os01g22370 // LOC_Os07g48010 // LOC_Os06g46799 // LOC_Os07g48030 // LOC_Os07g01410 // LOC_Os03g25280 // LOC_Os07g44550 // LOC_Os02g14170 // LOC_Os04g59150 // LOC_Os03g25320 // LOC_Os05g41990 // LOC_Os03g02939 // LOC_Os03g25300 // …
GO:0006979	response to oxidative stress	5.5e-14	3.1e-12	// LOC_Os01g18970 // LOC_Os08g42030 // LOC_Os05g04470 // LOC_Os09g32964 // LOC_Os10g02040 // LOC_Os05g04450 // LOC_Os04g34630 // LOC_Os01g16450 // LOC_Os04g56180 // LOC_Os01g22370 // LOC_Os07g48010 // LOC_Os06g46799 // LOC_Os07g48030 // LOC_Os07g01410 // LOC_Os03g25280 // LOC_Os07g44550 // LOC_Os02g14170 // LOC_Os04g59150 // LOC_Os03g25320 // LOC_Os05g41990 // LOC_Os03g02939 // LOC_Os03g25300 // …
GO:0016787	hydrolase activity	8.6e-14	3.3e-12	// LOC_Os04g25900 // LOC_Os09g37920 // LOC_Os08g14700 // LOC_Os06g41990 // LOC_Os09g27060 // LOC_Os06g30730 // LOC_Os01g51632 // LOC_Os01g51634 // LOC_Os03g02290 // LOC_Os02g46650 // LOC_Os08g07670 // LOC_Os08g17784 // LOC_Os11g42800 // LOC_Os01g71380 // LOC_Os01g55880 // LOC_Os01g54080 // LOC_Os05g37350 // LOC_Os04g39610 // LOC_Os04g28260 // LOC_Os04g40500 // LOC_Os02g43130 // LOC_Os04g33740 // …
GO:0042221	response to chemical stimulus	1e-13	5.5e-12	// LOC_Os01g18970 // LOC_Os06g09660 // LOC_Os08g42030 // LOC_Os05g04470 // LOC_Os09g32964 // LOC_Os09g18530 // LOC_Os10g02040 // LOC_Os05g04450 // LOC_Os02g58620 // LOC_Os09g09220 // LOC_Os04g34630 // LOC_Os01g16450 // LOC_Os04g56180 // LOC_Os01g22370 // LOC_Os07g48010 // LOC_Os06g48950 // LOC_Os06g46799 // LOC_Os07g48030 // LOC_Os07g01410 // LOC_Os03g25280 // LOC_Os07g44550 // LOC_Os10g11354 // …
GO:0016209	antioxidant activity	2.5e-13	9.4e-12	// LOC_Os01g18970 // LOC_Os08g42030 // LOC_Os05g04470 // LOC_Os09g32964 // LOC_Os10g02040 // LOC_Os05g04450 // LOC_Os04g34630 // LOC_Os01g16450 // LOC_Os04g56180 // LOC_Os01g22370 // LOC_Os07g48010 // LOC_Os06g46799 // LOC_Os07g48030 // LOC_Os07g01410 // LOC_Os03g25280 // LOC_Os07g44550 // LOC_Os02g14170 // LOC_Os04g59150 // LOC_Os03g25320 // LOC_Os05g41990 // LOC_Os03g02939 // LOC_Os03g25300 // …
GO:0016798	hydrolase activity, acting on glycosyl bonds	3.2e-11	1.2e-09	// LOC_Os08g14700 // LOC_Os12g24170 // LOC_Os10g07290 // LOC_Os01g71340 // LOC_Os01g54300 // LOC_Os03g06940 // LOC_Os05g04690 // LOC_Os08g07670 // LOC_Os05g34320 // LOC_Os01g39830 // LOC_Os01g71380 // LOC_Os09g31410 // LOC_Os01g19220 // LOC_Os02g17900 // LOC_Os02g03690 // LOC_Os06g21570 // LOC_Os08g39870 // LOC_Os09g23220 // LOC_Os04g40500 // LOC_Os06g28670 // LOC_Os04g33740 // LOC_Os04g33460 // …
GO:0004553	hydrolase activity, hydrolyzing O-glycosyl compounds	4.1e-11	1.4e-09	// LOC_Os08g14700 // LOC_Os12g24170 // LOC_Os10g07290 // LOC_Os01g71340 // LOC_Os01g54300 // LOC_Os03g06940 // LOC_Os05g04690 // LOC_Os08g07670 // LOC_Os05g34320 // LOC_Os01g39830 // LOC_Os04g33740 // LOC_Os09g31410 // LOC_Os01g19220 // LOC_Os02g17900 // LOC_Os02g03690 // LOC_Os06g21570 // LOC_Os08g39870 // LOC_Os09g23220 // LOC_Os04g40500 // LOC_Os06g28670 // LOC_Os11g43750 // LOC_Os04g33460 // …
GO:0005506	iron ion binding	5.2e-10	1.8e-08	// LOC_Os07g33580 // LOC_Os02g36190 // LOC_Os08g42030 // LOC_Os05g04470 // LOC_Os03g25320 // LOC_Os01g25820 // LOC_Os11g41680 // LOC_Os10g02040 // LOC_Os05g04450 // LOC_Os01g58960 // LOC_Os08g01490 // LOC_Os04g34630 // LOC_Os03g40600 // LOC_Os01g61880 // LOC_Os01g16450 // LOC_Os03g40610 // LOC_Os04g56180 // LOC_Os01g22370 // LOC_Os07g48010 // LOC_Os08g35210 // LOC_Os06g30500 // LOC_Os06g46799 // …
GO:0030246	carbohydrate binding	7.1e-10	2.3e-08	// LOC_Os01g47840 // LOC_Os03g60810 // LOC_Os12g24170 // LOC_Os04g54080 // LOC_Os04g34250 // LOC_Os03g06940 // LOC_Os01g46950 // LOC_Os05g03450 // LOC_Os01g57490 // LOC_Os01g39830 // LOC_Os04g34420 // LOC_Os12g07800 // LOC_Os01g40540 // LOC_Os08g13870 // LOC_Os08g40280 // LOC_Os12g34320 // LOC_Os06g06920 // LOC_Os04g28780 // LOC_Os01g65460 // LOC_Os07g03810 // LOC_Os10g20160 // LOC_Os07g03870 // …
GO:0005529	sugar binding	9.7e-10	3.1e-08	// LOC_Os03g60810 // LOC_Os12g24170 // LOC_Os04g54080 // LOC_Os04g34250 // LOC_Os03g06940 // LOC_Os01g47900 // LOC_Os05g03450 // LOC_Os01g57490 // LOC_Os01g39830 // LOC_Os04g34420 // LOC_Os12g07800 // LOC_Os01g40540 // LOC_Os08g13870 // LOC_Os08g40280 // LOC_Os12g34320 // LOC_Os06g06920 // LOC_Os04g28780 // LOC_Os01g65460 // LOC_Os07g03810 // LOC_Os10g20160 // LOC_Os07g03870 // LOC_Os01g47820 // …
GO:0020037	heme binding	1.2e-09	3.7e-08	// LOC_Os07g33580 // LOC_Os02g36190 // LOC_Os08g42030 // LOC_Os05g04470 // LOC_Os03g25320 // LOC_Os06g30500 // LOC_Os11g41680 // LOC_Os10g02040 // LOC_Os05g04450 // LOC_Os01g58960 // LOC_Os08g01490 // LOC_Os04g34630 // LOC_Os03g40600 // LOC_Os01g16450 // LOC_Os04g56180 // LOC_Os01g22370 // LOC_Os07g48010 // LOC_Os06g46799 // LOC_Os07g48030 // LOC_Os07g01410 // LOC_Os03g25280 // LOC_Os07g44550 // …
GO:0046906	tetrapyrrole binding	1.7e-09	5.3e-08	// LOC_Os07g33580 // LOC_Os02g36190 // LOC_Os08g42030 // LOC_Os05g04470 // LOC_Os03g25320 // LOC_Os06g30500 // LOC_Os11g41680 // LOC_Os10g02040 // LOC_Os05g04450 // LOC_Os01g58960 // LOC_Os08g01490 // LOC_Os04g34630 // LOC_Os03g40600 // LOC_Os01g16450 // LOC_Os04g56180 // LOC_Os01g22370 // LOC_Os07g48010 // LOC_Os06g46799 // LOC_Os07g48030 // LOC_Os07g01410 // LOC_Os03g25280 // LOC_Os07g44550 // …
GO:0005975	carbohydrate metabolic process	1.4e-09	7.5e-08	// LOC_Os08g14700 // LOC_Os10g08022 // LOC_Os05g04690 // LOC_Os08g07670 // LOC_Os02g17900 // LOC_Os04g39610 // LOC_Os01g65460 // LOC_Os06g21570 // LOC_Os06g48160 // LOC_Os01g03950 // LOC_Os05g08370 // LOC_Os07g35480 // LOC_Os02g15690 // LOC_Os09g36350 // LOC_Os02g37590 // LOC_Os09g25490 // LOC_Os01g44970 // LOC_Os02g51620 // LOC_Os11g32260 // LOC_Os01g34890 // LOC_Os07g10770 // LOC_Os11g18730 // …
GO:0006259	DNA metabolic process	6.1e-09	3.1e-07	// LOC_Os02g52460 // LOC_Os10g01570 // LOC_Os04g35420 // LOC_Os01g64820 // LOC_Os01g55880 // LOC_Os09g24220 // LOC_Os01g08540 // LOC_Os02g56130 // LOC_Os05g41750 // LOC_Os07g22400 // LOC_Os12g19180 // LOC_Os08g01130 // LOC_Os03g06900 // LOC_Os04g33050 // LOC_Os05g37350 // LOC_Os05g39850 // LOC_Os03g12570 // LOC_Os12g21870 // LOC_Os12g13950 // LOC_Os04g40970 // LOC_Os11g03430 // LOC_Os01g56940 // …
GO:0006260	DNA replication	1.1e-08	5.3e-07	// LOC_Os01g64820 // LOC_Os02g56130 // LOC_Os07g22400 // LOC_Os03g06900 // LOC_Os07g43540 // LOC_Os12g13950 // LOC_Os11g03430 // LOC_Os02g52460 // LOC_Os01g36390 // LOC_Os12g19180 // LOC_Os11g29380 // LOC_Os02g30800 // LOC_Os05g29010 // LOC_Os11g13990 // LOC_Os12g37400 // LOC_Os12g21870 // LOC_Os03g11540 // LOC_Os02g55410 // LOC_Os02g56100 // LOC_Os05g14590 // LOC_Os05g06840 // LOC_Os06g07210 // …
GO:0005507	copper ion binding	2.5e-08	7.2e-07	// LOC_Os12g26880 // LOC_Os05g38390 // LOC_Os01g62600 // LOC_Os01g62480 // LOC_Os07g20150 // LOC_Os11g24140 // LOC_Os03g55120 // LOC_Os01g03630 // LOC_Os06g15600 // LOC_Os07g02200 // LOC_Os12g15920 // LOC_Os06g01490 // LOC_Os07g01110 // LOC_Os01g45460 // LOC_Os05g38420 // LOC_Os07g32660 // LOC_Os06g46500 // LOC_Os07g02810 // LOC_Os11g48060 // LOC_Os03g02400 // LOC_Os01g03620 // LOC_Os01g62490 // …
GO:0043169	cation binding	2.8e-08	8e-07	// LOC_Os07g33580 // LOC_Os12g04480 // LOC_Os08g14700 // LOC_Os06g41990 // LOC_Os05g38390 // LOC_Os05g43610 // LOC_Os05g04450 // LOC_Os01g58960 // LOC_Os03g49260 // LOC_Os03g40600 // LOC_Os08g17784 // LOC_Os01g25270 // LOC_Os01g09660 // LOC_Os09g12720 // LOC_Os12g43560 // LOC_Os09g38440 // LOC_Os04g40500 // LOC_Os05g31760 // LOC_Os01g33540 // LOC_Os01g48680 // LOC_Os05g41790 // LOC_Os02g14170 // …
GO:0043167	ion binding	3e-08	8.4e-07	// LOC_Os07g33580 // LOC_Os12g04480 // LOC_Os08g14700 // LOC_Os06g41990 // LOC_Os05g38390 // LOC_Os05g43610 // LOC_Os05g04450 // LOC_Os01g58960 // LOC_Os03g49260 // LOC_Os03g40600 // LOC_Os08g17784 // LOC_Os01g25270 // LOC_Os01g09660 // LOC_Os09g12720 // LOC_Os12g43560 // LOC_Os09g38440 // LOC_Os04g40500 // LOC_Os05g31760 // LOC_Os01g33540 // LOC_Os01g48680 // LOC_Os05g41790 // LOC_Os02g14170 // …
GO:0003887	DNA-directed DNA polymerase activity	1.5e-07	4.1e-06	// LOC_Os11g13990 // LOC_Os08g07850 // LOC_Os12g13950 // LOC_Os01g64820 // LOC_Os12g19180 // LOC_Os05g06840 // LOC_Os12g10670 // LOC_Os12g19370 // LOC_Os01g53070 // LOC_Os05g45340 // LOC_Os07g47284 // LOC_Os02g30800
GO:0043234	protein complex	1.2e-07	5.3e-06	// LOC_Os01g51632 // LOC_Os01g51634 // LOC_Os03g02290 // LOC_Os02g56130 // LOC_Os11g42800 // LOC_Os01g54080 // LOC_Os04g28260 // LOC_Os02g43130 // LOC_Os01g65460 // LOC_Os09g04110 // LOC_Os04g30720 // LOC_Os01g55799 // LOC_Os03g56260 // LOC_Os01g60860 // LOC_Os05g38480 // LOC_Os09g38330 // LOC_Os04g57140 // LOC_Os12g36100 // LOC_Os02g56100 // LOC_Os01g18050 // LOC_Os01g12860 // LOC_Os10g36880 // …
GO:0006073	cellular glucan metabolic process	1.5e-07	7e-06	// LOC_Os06g51270 // LOC_Os08g25734 // LOC_Os03g59340 // LOC_Os07g13980 // LOC_Os03g03610 // LOC_Os08g09230 // LOC_Os10g32980 // LOC_Os09g23220 // LOC_Os02g17900 // LOC_Os08g06380 // LOC_Os06g48200 // LOC_Os06g48160 // LOC_Os05g08370 // LOC_Os08g13920 // LOC_Os07g36750 // LOC_Os07g24190 // LOC_Os01g54620 // LOC_Os12g36890 // LOC_Os09g25490 // LOC_Os01g34890 // LOC_Os07g10770 // LOC_Os07g34580 // …
GO:0044042	glucan metabolic process	1.5e-07	7e-06	// LOC_Os06g51270 // LOC_Os08g25734 // LOC_Os03g59340 // LOC_Os07g13980 // LOC_Os03g03610 // LOC_Os08g09230 // LOC_Os10g32980 // LOC_Os09g23220 // LOC_Os02g17900 // LOC_Os08g06380 // LOC_Os06g48200 // LOC_Os06g48160 // LOC_Os05g08370 // LOC_Os08g13920 // LOC_Os07g36750 // LOC_Os07g24190 // LOC_Os01g54620 // LOC_Os12g36890 // LOC_Os09g25490 // LOC_Os01g34890 // LOC_Os07g10770 // LOC_Os07g34580 // …
GO:0006118	electron transport	2.1e-07	9.1e-06	// LOC_Os07g33580 // LOC_Os12g04480 // LOC_Os03g25320 // LOC_Os05g04450 // LOC_Os01g58960 // LOC_Os03g49260 // LOC_Os02g14170 // LOC_Os05g41990 // LOC_Os03g25300 // LOC_Os11g04310 // LOC_Os12g44290 // LOC_Os01g15810 // LOC_Os06g48000 // LOC_Os05g04440 // LOC_Os03g52860 // LOC_Os07g01400 // LOC_Os08g43390 // LOC_Os01g36240 // LOC_Os01g48960 // LOC_Os01g57690 // LOC_Os06g48010 // LOC_Os02g36190 // …
GO:0016758	transferase activity, transferring hexosyl groups	3.7e-07	9.7e-06	// LOC_Os09g25490 // LOC_Os03g18890 // LOC_Os06g51270 // LOC_Os09g16030 // LOC_Os09g16110 // LOC_Os03g59340 // LOC_Os01g34890 // LOC_Os02g17900 // LOC_Os08g09230 // LOC_Os09g34270 // LOC_Os03g03610 // LOC_Os04g25980 // LOC_Os11g34390 // LOC_Os04g47770 // LOC_Os07g48370 // LOC_Os09g23220 // LOC_Os10g32980 // LOC_Os03g59030 // LOC_Os03g55090 // LOC_Os09g28460 // LOC_Os08g06380 // LOC_Os06g48200 // …
GO:0000003	reproduction	3.6e-07	1.6e-05	// LOC_Os06g06930 // LOC_Os04g54080 // LOC_Os04g34250 // LOC_Os01g47900 // LOC_Os03g44290 // LOC_Os03g01260 // LOC_Os10g40700 // LOC_Os04g34420 // LOC_Os12g34320 // LOC_Os04g28780 // LOC_Os10g20160 // LOC_Os04g15580 // LOC_Os01g47820 // LOC_Os01g47840 // LOC_Os01g48040 // LOC_Os01g40499 // LOC_Os04g56090 // LOC_Os01g45520 // LOC_Os10g40730 // LOC_Os04g34410 // LOC_Os06g37750 // LOC_Os01g47810
GO:0044264	cellular polysaccharide metabolic process	3.8e-07	1.6e-05	// LOC_Os06g51270 // LOC_Os08g25734 // LOC_Os03g59340 // LOC_Os07g13980 // LOC_Os03g03610 // LOC_Os08g09230 // LOC_Os10g32980 // LOC_Os09g23220 // LOC_Os02g17900 // LOC_Os08g06380 // LOC_Os06g48200 // LOC_Os06g48160 // LOC_Os05g08370 // LOC_Os08g13920 // LOC_Os07g36750 // LOC_Os07g24190 // LOC_Os01g54620 // LOC_Os12g36890 // LOC_Os09g25490 // LOC_Os01g34890 // LOC_Os07g10770 // LOC_Os07g34580 // …
GO:0005976	polysaccharide metabolic process	7.6e-07	3e-05	// LOC_Os06g51270 // LOC_Os08g25734 // LOC_Os03g59340 // LOC_Os05g04690 // LOC_Os07g13980 // LOC_Os03g03610 // LOC_Os08g09230 // LOC_Os02g03690 // LOC_Os10g32980 // LOC_Os09g23220 // LOC_Os02g17900 // LOC_Os08g06380 // LOC_Os06g48200 // LOC_Os06g48160 // LOC_Os05g08370 // LOC_Os08g13920 // LOC_Os07g36750 // LOC_Os07g24190 // LOC_Os01g54620 // LOC_Os12g36890 // LOC_Os11g27400 // LOC_Os09g25490 // …
GO:0016757	transferase activity, transferring glycosyl groups	1.4e-06	3.5e-05	// LOC_Os09g25490 // LOC_Os03g18890 // LOC_Os06g51270 // LOC_Os09g16030 // LOC_Os09g16110 // LOC_Os03g59340 // LOC_Os01g34890 // LOC_Os06g13860 // LOC_Os08g09230 // LOC_Os09g34270 // LOC_Os03g03610 // LOC_Os04g25980 // LOC_Os11g34390 // LOC_Os04g47770 // LOC_Os07g48370 // LOC_Os09g23220 // LOC_Os10g32980 // LOC_Os03g59030 // LOC_Os02g17900 // LOC_Os03g55090 // LOC_Os09g28460 // LOC_Os08g06380 // …
GO:0016887	ATPase activity	1.4e-06	3.5e-05	// LOC_Os09g37920 // LOC_Os03g52090 // LOC_Os04g35420 // LOC_Os06g30730 // LOC_Os01g42410 // LOC_Os05g41750 // LOC_Os07g41564 // LOC_Os03g20970 // LOC_Os03g02970 // LOC_Os05g13300 // LOC_Os03g08380 // LOC_Os10g41120 // LOC_Os04g40970 // LOC_Os01g18670 // LOC_Os01g36390 // LOC_Os10g13830 // LOC_Os11g29380 // LOC_Os07g36465 // LOC_Os02g06500 // LOC_Os04g16740 // LOC_Os10g31864 // LOC_Os12g32820 // …
GO:0044464	cell part	1.2e-06	3.5e-05	// LOC_Os01g63870 // LOC_Os06g11410 // LOC_Os02g37040 // LOC_Os01g51632 // LOC_Os01g51634 // LOC_Os05g41390 // LOC_Os11g42800 // LOC_Os01g54080 // LOC_Os09g29360 // LOC_Os02g50820 // LOC_Os01g48680 // LOC_Os07g47960 // LOC_Os03g52090 // LOC_Os06g48160 // LOC_Os07g48360 // LOC_Os04g16740 // LOC_Os05g08370 // LOC_Os09g25640 // LOC_Os08g38970 // LOC_Os04g57140 // LOC_Os01g19290 // LOC_Os12g37400 // …
GO:0005623	cell	1.2e-06	3.5e-05	// LOC_Os01g63870 // LOC_Os06g11410 // LOC_Os02g37040 // LOC_Os01g51632 // LOC_Os01g51634 // LOC_Os05g41390 // LOC_Os11g42800 // LOC_Os01g54080 // LOC_Os09g29360 // LOC_Os02g50820 // LOC_Os01g48680 // LOC_Os07g47960 // LOC_Os03g52090 // LOC_Os06g48160 // LOC_Os07g48360 // LOC_Os04g16740 // LOC_Os05g08370 // LOC_Os09g25640 // LOC_Os08g38970 // LOC_Os04g57140 // LOC_Os01g19290 // LOC_Os12g37400 // …
GO:0006261	DNA-dependent DNA replication	1e-06	3.9e-05	// LOC_Os02g52460 // LOC_Os12g37400 // LOC_Os11g03430 // LOC_Os02g55410 // LOC_Os01g36390 // LOC_Os05g14590 // LOC_Os11g29380 // LOC_Os07g22400 // LOC_Os03g06900 // LOC_Os05g39850 // LOC_Os05g29010
GO:0016491	oxidoreductase activity	2.5e-06	6.3e-05	// LOC_Os07g33580 // LOC_Os12g04480 // LOC_Os05g38390 // LOC_Os05g04450 // LOC_Os01g58960 // LOC_Os03g49260 // LOC_Os12g26060 // LOC_Os02g14170 // LOC_Os01g62480 // LOC_Os03g55260 // LOC_Os01g62900 // LOC_Os07g46920 // LOC_Os03g25300 // LOC_Os11g04310 // LOC_Os12g44290 // LOC_Os07g34710 // LOC_Os06g48000 // LOC_Os12g01160 // LOC_Os05g42190 // LOC_Os05g04440 // LOC_Os02g56100 // LOC_Os03g52860 // …
GO:0005634	nucleus	3.4e-06	9.2e-05	// LOC_Os09g37920 // LOC_Os03g12570 // LOC_Os06g11410 // LOC_Os01g64820 // LOC_Os09g35760 // LOC_Os05g41390 // LOC_Os07g22400 // LOC_Os09g29360 // LOC_Os05g39850 // LOC_Os07g47960 // LOC_Os01g07110 // LOC_Os02g52460 // LOC_Os05g32270 // LOC_Os11g29380 // LOC_Os11g02470 // LOC_Os01g63910 // LOC_Os03g19780 // LOC_Os12g37400 // LOC_Os02g12380 // LOC_Os12g34510 // LOC_Os02g13710 // LOC_Os01g68020 // …
GO:0043229	intracellular organelle	4.4e-06	9.5e-05	// LOC_Os09g37920 // LOC_Os03g12570 // LOC_Os06g11410 // LOC_Os01g64820 // LOC_Os01g51632 // LOC_Os01g06000 // LOC_Os01g51634 // LOC_Os03g02290 // LOC_Os09g35760 // LOC_Os05g41390 // LOC_Os08g17784 // LOC_Os11g42800 // LOC_Os01g54080 // LOC_Os09g29360 // LOC_Os05g39850 // LOC_Os04g28260 // LOC_Os02g43130 // LOC_Os06g35200 // LOC_Os07g47960 // LOC_Os01g07110 // LOC_Os01g56940 // LOC_Os04g30720 // …
GO:0043226	organelle	4.4e-06	9.5e-05	// LOC_Os09g37920 // LOC_Os03g12570 // LOC_Os06g11410 // LOC_Os01g64820 // LOC_Os01g51632 // LOC_Os01g06000 // LOC_Os01g51634 // LOC_Os03g02290 // LOC_Os09g35760 // LOC_Os05g41390 // LOC_Os08g17784 // LOC_Os11g42800 // LOC_Os01g54080 // LOC_Os09g29360 // LOC_Os05g39850 // LOC_Os04g28260 // LOC_Os02g43130 // LOC_Os06g35200 // LOC_Os07g47960 // LOC_Os01g07110 // LOC_Os01g56940 // LOC_Os04g30720 // …
GO:0042623	ATPase activity, coupled	4.2e-06	0.0001	// LOC_Os09g37920 // LOC_Os03g52090 // LOC_Os04g35420 // LOC_Os03g17310 // LOC_Os07g41564 // LOC_Os03g20970 // LOC_Os03g02970 // LOC_Os05g13300 // LOC_Os03g08380 // LOC_Os05g41580 // LOC_Os04g40970 // LOC_Os01g18670 // LOC_Os01g36390 // LOC_Os11g29380 // LOC_Os07g36465 // LOC_Os04g38570 // LOC_Os04g16740 // LOC_Os06g36990 // LOC_Os12g37400 // LOC_Os04g35260 // LOC_Os12g04220 // LOC_Os02g06500 // …
GO:0009875	pollen-pistil interaction	3.3e-06	0.00012	// LOC_Os01g47840 // LOC_Os01g48040 // LOC_Os01g40499 // LOC_Os06g37750 // LOC_Os04g54080 // LOC_Os04g34250 // LOC_Os04g28780 // LOC_Os01g47900 // LOC_Os10g20160 // LOC_Os04g56090 // LOC_Os01g47810 // LOC_Os04g34420 // LOC_Os01g45520 // LOC_Os04g15580 // LOC_Os06g06930 // LOC_Os01g47820 // LOC_Os04g34410 // LOC_Os12g34320
GO:0008037	cell recognition	3.3e-06	0.00012	// LOC_Os01g47840 // LOC_Os01g48040 // LOC_Os01g40499 // LOC_Os06g37750 // LOC_Os04g54080 // LOC_Os04g34250 // LOC_Os04g28780 // LOC_Os01g47900 // LOC_Os10g20160 // LOC_Os04g56090 // LOC_Os01g47810 // LOC_Os04g34420 // LOC_Os01g45520 // LOC_Os04g15580 // LOC_Os06g06930 // LOC_Os01g47820 // LOC_Os04g34410 // LOC_Os12g34320
GO:0048544	recognition of pollen	3.3e-06	0.00012	// LOC_Os01g47840 // LOC_Os01g48040 // LOC_Os01g40499 // LOC_Os06g37750 // LOC_Os04g54080 // LOC_Os04g34250 // LOC_Os04g28780 // LOC_Os01g47900 // LOC_Os10g20160 // LOC_Os04g56090 // LOC_Os01g47810 // LOC_Os04g34420 // LOC_Os01g45520 // LOC_Os04g15580 // LOC_Os06g06930 // LOC_Os01g47820 // LOC_Os04g34410 // LOC_Os12g34320
GO:0009856	pollination	3.3e-06	0.00012	// LOC_Os01g47840 // LOC_Os01g48040 // LOC_Os01g40499 // LOC_Os06g37750 // LOC_Os04g54080 // LOC_Os04g34250 // LOC_Os04g28780 // LOC_Os01g47900 // LOC_Os10g20160 // LOC_Os04g56090 // LOC_Os01g47810 // LOC_Os04g34420 // LOC_Os01g45520 // LOC_Os04g15580 // LOC_Os06g06930 // LOC_Os01g47820 // LOC_Os04g34410 // LOC_Os12g34320
GO:0046872	metal ion binding	5.5e-06	0.00013	// LOC_Os07g33580 // LOC_Os12g04480 // LOC_Os06g41990 // LOC_Os05g38390 // LOC_Os05g43610 // LOC_Os05g04450 // LOC_Os01g58960 // LOC_Os03g49260 // LOC_Os08g17784 // LOC_Os09g12720 // LOC_Os12g43560 // LOC_Os09g38440 // LOC_Os05g31760 // LOC_Os01g33540 // LOC_Os01g48680 // LOC_Os05g41790 // LOC_Os02g14170 // LOC_Os01g62480 // LOC_Os02g52460 // LOC_Os05g41990 // LOC_Os03g01720 // LOC_Os04g47860 // …
GO:0022414	reproductive process	4.8e-06	0.00016	// LOC_Os01g47840 // LOC_Os01g48040 // LOC_Os01g40499 // LOC_Os06g37750 // LOC_Os04g54080 // LOC_Os04g34250 // LOC_Os04g28780 // LOC_Os01g47900 // LOC_Os10g20160 // LOC_Os04g56090 // LOC_Os01g47810 // LOC_Os04g34420 // LOC_Os01g45520 // LOC_Os04g15580 // LOC_Os06g06930 // LOC_Os01g47820 // LOC_Os04g34410 // LOC_Os12g34320
GO:0044422	organelle part	8.7e-06	0.00016	// LOC_Os10g31630 // LOC_Os08g16610 // LOC_Os03g12570 // LOC_Os06g13670 // LOC_Os07g37560 // LOC_Os07g49260 // LOC_Os01g51632 // LOC_Os01g51634 // LOC_Os01g33040 // LOC_Os03g02290 // LOC_Os03g32590 // LOC_Os07g31450 // LOC_Os11g42800 // LOC_Os08g43400 // LOC_Os07g22400 // LOC_Os01g54080 // LOC_Os03g17164 // LOC_Os10g26280 // LOC_Os02g34080 // LOC_Os04g28260 // LOC_Os07g43540 // LOC_Os02g43130 // …
GO:0044446	intracellular organelle part	8.7e-06	0.00016	// LOC_Os10g31630 // LOC_Os08g16610 // LOC_Os03g12570 // LOC_Os06g13670 // LOC_Os07g37560 // LOC_Os07g49260 // LOC_Os01g51632 // LOC_Os01g51634 // LOC_Os01g33040 // LOC_Os03g02290 // LOC_Os03g32590 // LOC_Os07g31450 // LOC_Os11g42800 // LOC_Os08g43400 // LOC_Os07g22400 // LOC_Os01g54080 // LOC_Os03g17164 // LOC_Os10g26280 // LOC_Os02g34080 // LOC_Os04g28260 // LOC_Os07g43540 // LOC_Os02g43130 // …
GO:0043232	intracellular non-membrane-bounded organelle	1.6e-05	0.00025	// LOC_Os10g31630 // LOC_Os08g16610 // LOC_Os03g12570 // LOC_Os07g37560 // LOC_Os07g31450 // LOC_Os01g51632 // LOC_Os01g51634 // LOC_Os01g33040 // LOC_Os03g02290 // LOC_Os03g06900 // LOC_Os05g41750 // LOC_Os08g17784 // LOC_Os11g42800 // LOC_Os08g43400 // LOC_Os07g22400 // LOC_Os01g54080 // LOC_Os03g17164 // LOC_Os10g26280 // LOC_Os04g28260 // LOC_Os07g43540 // LOC_Os02g43130 // LOC_Os06g35200 // …
GO:0043228	non-membrane-bounded organelle	1.6e-05	0.00025	// LOC_Os10g31630 // LOC_Os08g16610 // LOC_Os03g12570 // LOC_Os07g37560 // LOC_Os07g31450 // LOC_Os01g51632 // LOC_Os01g51634 // LOC_Os01g33040 // LOC_Os03g02290 // LOC_Os03g06900 // LOC_Os05g41750 // LOC_Os08g17784 // LOC_Os11g42800 // LOC_Os08g43400 // LOC_Os07g22400 // LOC_Os01g54080 // LOC_Os03g17164 // LOC_Os10g26280 // LOC_Os04g28260 // LOC_Os07g43540 // LOC_Os02g43130 // LOC_Os06g35200 // …
GO:0051704	multi-organism process	1.3e-05	0.00045	// LOC_Os01g47840 // LOC_Os01g48040 // LOC_Os01g40499 // LOC_Os06g37750 // LOC_Os04g54080 // LOC_Os04g34250 // LOC_Os04g28780 // LOC_Os01g47900 // LOC_Os10g20160 // LOC_Os04g56090 // LOC_Os01g47810 // LOC_Os04g34420 // LOC_Os01g45520 // LOC_Os04g15580 // LOC_Os06g06930 // LOC_Os01g47820 // LOC_Os04g34410 // LOC_Os12g34320
GO:0035251	UDP-glucosyltransferase activity	2.4e-05	0.00054	// LOC_Os03g28330 // LOC_Os07g36750 // LOC_Os07g24190 // LOC_Os12g36890 // LOC_Os06g51270 // LOC_Os08g06380 // LOC_Os02g58480 // LOC_Os01g34890 // LOC_Os03g59340 // LOC_Os01g54620 // LOC_Os07g10770 // LOC_Os03g03610 // LOC_Os10g32980 // LOC_Os09g25490 // LOC_Os05g08370 // LOC_Os06g43630
GO:0016307	phosphatidylinositol phosphate kinase activity	2.4e-05	0.00055	// LOC_Os03g49510 // LOC_Os06g14750 // LOC_Os03g28140 // LOC_Os09g23740 // LOC_Os08g34950 // LOC_Os08g01390 // LOC_Os04g59540 // LOC_Os03g15550
GO:0006270	DNA replication initiation	2e-05	0.00066	// LOC_Os12g37400 // LOC_Os11g03430 // LOC_Os02g55410 // LOC_Os01g36390 // LOC_Os05g14590 // LOC_Os11g29380 // LOC_Os05g39850
GO:0046488	phosphatidylinositol metabolic process	2.4e-05	0.00078	// LOC_Os03g49510 // LOC_Os06g14750 // LOC_Os03g28140 // LOC_Os09g23740 // LOC_Os08g34950 // LOC_Os08g01390 // LOC_Os04g59540 // LOC_Os03g15550
GO:0009360	DNA polymerase III complex	5.8e-05	0.00078	// LOC_Os11g13990 // LOC_Os01g53070 // LOC_Os12g10670 // LOC_Os12g19180 // LOC_Os05g45340
GO:0042575	DNA polymerase complex	5.8e-05	0.00078	// LOC_Os11g13990 // LOC_Os01g53070 // LOC_Os12g10670 // LOC_Os12g19180 // LOC_Os05g45340
GO:0046486	glycerolipid metabolic process	3e-05	0.00091	// LOC_Os03g49510 // LOC_Os06g14750 // LOC_Os03g28140 // LOC_Os09g23740 // LOC_Os01g02890 // LOC_Os03g50325 // LOC_Os08g34950 // LOC_Os08g01390 // LOC_Os06g40180 // LOC_Os06g40170 // LOC_Os04g59540 // LOC_Os03g15550
GO:0006650	glycerophospholipid metabolic process	3e-05	0.00091	// LOC_Os03g49510 // LOC_Os06g14750 // LOC_Os03g28140 // LOC_Os09g23740 // LOC_Os01g02890 // LOC_Os03g50325 // LOC_Os08g34950 // LOC_Os08g01390 // LOC_Os06g40180 // LOC_Os06g40170 // LOC_Os04g59540 // LOC_Os03g15550
GO:0006139	nucleobase, nucleoside, nucleotide and nucleic acid metabolic process	3.9e-05	0.0012	// LOC_Os09g37920 // LOC_Os12g09540 // LOC_Os10g01570 // LOC_Os09g29360 // LOC_Os01g64820 // LOC_Os01g73430 // LOC_Os09g35760 // LOC_Os02g56130 // LOC_Os12g26060 // LOC_Os07g44690 // LOC_Os01g55880 // LOC_Os03g12570 // LOC_Os05g37350 // LOC_Os07g47284 // LOC_Os05g39850 // LOC_Os05g04740 // LOC_Os07g47960 // LOC_Os05g48850 // LOC_Os04g40970 // LOC_Os01g07110 // LOC_Os01g56940 // LOC_Os05g32270 // …
GO:0016759	cellulose synthase activity	6.1e-05	0.0013	// LOC_Os09g25490 // LOC_Os07g36750 // LOC_Os05g08370 // LOC_Os08g06380 // LOC_Os03g59340 // LOC_Os01g54620 // LOC_Os07g24190 // LOC_Os07g10770 // LOC_Os12g36890 // LOC_Os10g32980
GO:0016760	cellulose synthase (UDP-forming) activity	6.1e-05	0.0013	// LOC_Os09g25490 // LOC_Os07g36750 // LOC_Os05g08370 // LOC_Os08g06380 // LOC_Os03g59340 // LOC_Os01g54620 // LOC_Os07g24190 // LOC_Os07g10770 // LOC_Os12g36890 // LOC_Os10g32980
GO:0001727	lipid kinase activity	6.8e-05	0.0014	// LOC_Os03g49510 // LOC_Os06g14750 // LOC_Os03g28140 // LOC_Os09g23740 // LOC_Os08g34950 // LOC_Os08g01390 // LOC_Os04g59540 // LOC_Os03g15550
GO:0032501	multicellular organismal process	5.1e-05	0.0015	// LOC_Os01g47840 // LOC_Os01g48040 // LOC_Os01g40499 // LOC_Os06g06930 // LOC_Os04g54080 // LOC_Os04g34250 // LOC_Os04g34410 // LOC_Os04g28780 // LOC_Os05g36090 // LOC_Os01g47900 // LOC_Os01g70100 // LOC_Os04g56090 // LOC_Os01g47810 // LOC_Os04g34420 // LOC_Os07g46560 // LOC_Os04g15580 // LOC_Os06g37750 // LOC_Os10g20160 // LOC_Os01g45520 // LOC_Os01g47820 // LOC_Os12g34320
GO:0046527	glucosyltransferase activity	7.9e-05	0.0017	// LOC_Os03g28330 // LOC_Os07g36750 // LOC_Os07g24190 // LOC_Os12g36890 // LOC_Os06g51270 // LOC_Os08g06380 // LOC_Os02g58480 // LOC_Os01g34890 // LOC_Os03g59340 // LOC_Os01g54620 // LOC_Os08g09230 // LOC_Os07g10770 // LOC_Os03g03610 // LOC_Os10g32980 // LOC_Os09g25490 // LOC_Os05g08370 // LOC_Os06g43630
GO:0044424	intracellular part	0.00014	0.0017	// LOC_Os09g37920 // LOC_Os03g12570 // LOC_Os06g11410 // LOC_Os01g64820 // LOC_Os01g51632 // LOC_Os01g06000 // LOC_Os01g51634 // LOC_Os03g02290 // LOC_Os02g56130 // LOC_Os05g41390 // LOC_Os08g17784 // LOC_Os11g42800 // LOC_Os05g45340 // LOC_Os01g54080 // LOC_Os09g29360 // LOC_Os05g39850 // LOC_Os04g28260 // LOC_Os02g43130 // LOC_Os06g35200 // LOC_Os07g47960 // LOC_Os01g07110 // LOC_Os01g56940 // …
GO:0009250	glucan biosynthetic process	6.3e-05	0.0018	// LOC_Os09g25490 // LOC_Os07g36750 // LOC_Os07g24190 // LOC_Os06g51270 // LOC_Os08g06380 // LOC_Os12g36890 // LOC_Os01g34890 // LOC_Os03g59340 // LOC_Os01g54620 // LOC_Os08g09230 // LOC_Os07g13980 // LOC_Os07g10770 // LOC_Os03g03610 // LOC_Os10g32980 // LOC_Os05g08370 // LOC_Os08g25734
GO:0006807	nitrogen compound metabolic process	7.4e-05	0.0021	// LOC_Os09g37920 // LOC_Os04g56400 // LOC_Os10g01570 // LOC_Os09g29360 // LOC_Os01g64820 // LOC_Os01g73430 // LOC_Os05g04690 // LOC_Os02g56130 // LOC_Os12g09540 // LOC_Os07g44690 // LOC_Os01g55880 // LOC_Os03g12570 // LOC_Os05g37350 // LOC_Os07g47284 // LOC_Os05g39850 // LOC_Os06g07860 // LOC_Os06g35540 // LOC_Os07g47960 // LOC_Os05g48850 // LOC_Os04g42095 // LOC_Os04g40970 // LOC_Os01g12860 // …
GO:0071554	cell wall organization or biogenesis	0.00012	0.0032	// LOC_Os01g13320 // LOC_Os06g41700 // LOC_Os09g37600 // LOC_Os06g41980 // LOC_Os09g27890 // LOC_Os09g28460 // LOC_Os04g46740 // LOC_Os06g10930 // LOC_Os05g19600 // LOC_Os05g04690 // LOC_Os06g10910 // LOC_Os05g39990 // LOC_Os01g16770 // LOC_Os04g15840 // LOC_Os06g09340 // LOC_Os03g06000 // LOC_Os05g44600 // LOC_Os06g10950 // LOC_Os05g47940
GO:0004428	inositol or phosphatidylinositol kinase activity	0.00017	0.0035	// LOC_Os03g49510 // LOC_Os06g14750 // LOC_Os03g28140 // LOC_Os09g23740 // LOC_Os03g50325 // LOC_Os08g34950 // LOC_Os08g01390 // LOC_Os04g59540 // LOC_Os03g15550
GO:0016051	carbohydrate biosynthetic process	0.00014	0.0036	// LOC_Os03g18890 // LOC_Os06g51270 // LOC_Os08g25734 // LOC_Os03g59340 // LOC_Os07g13980 // LOC_Os03g03610 // LOC_Os08g09230 // LOC_Os10g32980 // LOC_Os07g48370 // LOC_Os08g06380 // LOC_Os10g13700 // LOC_Os12g02910 // LOC_Os05g08370 // LOC_Os09g29070 // LOC_Os09g30280 // LOC_Os07g36750 // LOC_Os07g24190 // LOC_Os01g54620 // LOC_Os12g36890 // LOC_Os09g25490 // LOC_Os05g40720 // LOC_Os03g11330 // …
GO:0033692	cellular polysaccharide biosynthetic process	0.00014	0.0036	// LOC_Os09g25490 // LOC_Os07g36750 // LOC_Os07g24190 // LOC_Os06g51270 // LOC_Os08g06380 // LOC_Os12g36890 // LOC_Os01g34890 // LOC_Os03g59340 // LOC_Os01g54620 // LOC_Os08g09230 // LOC_Os07g13980 // LOC_Os07g10770 // LOC_Os03g03610 // LOC_Os10g32980 // LOC_Os05g08370 // LOC_Os08g25734
GO:0030243	cellulose metabolic process	0.00014	0.0036	// LOC_Os09g25490 // LOC_Os07g36750 // LOC_Os05g08370 // LOC_Os08g06380 // LOC_Os03g59340 // LOC_Os01g54620 // LOC_Os07g24190 // LOC_Os07g10770 // LOC_Os12g36890 // LOC_Os10g32980
GO:0030244	cellulose biosynthetic process	0.00014	0.0036	// LOC_Os09g25490 // LOC_Os07g36750 // LOC_Os05g08370 // LOC_Os08g06380 // LOC_Os03g59340 // LOC_Os01g54620 // LOC_Os07g24190 // LOC_Os07g10770 // LOC_Os12g36890 // LOC_Os10g32980
GO:0008194	UDP-glycosyltransferase activity	0.00018	0.0037	// LOC_Os03g28330 // LOC_Os07g36750 // LOC_Os07g24190 // LOC_Os12g36890 // LOC_Os06g51270 // LOC_Os08g06380 // LOC_Os02g58480 // LOC_Os01g34890 // LOC_Os03g59340 // LOC_Os01g54620 // LOC_Os07g10770 // LOC_Os03g03610 // LOC_Os03g17850 // LOC_Os09g25490 // LOC_Os04g55670 // LOC_Os05g08370 // LOC_Os06g43630 // LOC_Os10g32980
GO:0000271	polysaccharide biosynthetic process	0.00018	0.0045	// LOC_Os09g25490 // LOC_Os07g36750 // LOC_Os07g24190 // LOC_Os06g51270 // LOC_Os08g06380 // LOC_Os12g36890 // LOC_Os01g34890 // LOC_Os03g59340 // LOC_Os01g54620 // LOC_Os08g09230 // LOC_Os07g13980 // LOC_Os07g10770 // LOC_Os03g03610 // LOC_Os10g32980 // LOC_Os05g08370 // LOC_Os08g25734
GO:0043231	intracellular membrane-bounded organelle	0.00043	0.0048	// LOC_Os09g37920 // LOC_Os03g12570 // LOC_Os06g11410 // LOC_Os01g64820 // LOC_Os09g35760 // LOC_Os05g41390 // LOC_Os07g22400 // LOC_Os09g29360 // LOC_Os05g39850 // LOC_Os07g47960 // LOC_Os01g07110 // LOC_Os02g52460 // LOC_Os05g32270 // LOC_Os11g29380 // LOC_Os11g02470 // LOC_Os01g63910 // LOC_Os03g19780 // LOC_Os12g37400 // LOC_Os02g12380 // LOC_Os12g34510 // LOC_Os02g13710 // LOC_Os09g29100 // …
GO:0005694	chromosome	0.00042	0.0048	// LOC_Os10g26280 // LOC_Os08g16610 // LOC_Os03g12570 // LOC_Os07g31450 // LOC_Os01g67740 // LOC_Os07g22400 // LOC_Os06g06460 // LOC_Os03g06900 // LOC_Os05g41750 // LOC_Os12g34510 // LOC_Os02g47150 // LOC_Os01g63910 // LOC_Os12g44390 // LOC_Os03g06670 // LOC_Os05g02300 // LOC_Os03g17100 // LOC_Os05g13780 // LOC_Os07g43540
GO:0030384	phosphoinositide metabolic process	0.00024	0.0059	// LOC_Os03g49510 // LOC_Os06g14750 // LOC_Os03g28140 // LOC_Os09g23740 // LOC_Os03g50325 // LOC_Os08g34950 // LOC_Os08g01390 // LOC_Os04g59540 // LOC_Os03g15550
GO:0009314	response to radiation	0.00025	0.006	// LOC_Os03g55830 // LOC_Os03g43990 // LOC_Os01g08130 // LOC_Os03g10800 // LOC_Os04g57800 // LOC_Os12g41910 // LOC_Os03g22600 // LOC_Os12g39380 // LOC_Os07g36230 // LOC_Os06g08550
GO:0009416	response to light stimulus	0.00025	0.006	// LOC_Os03g55830 // LOC_Os03g43990 // LOC_Os01g08130 // LOC_Os03g10800 // LOC_Os04g57800 // LOC_Os12g41910 // LOC_Os03g22600 // LOC_Os12g39380 // LOC_Os07g36230 // LOC_Os06g08550
GO:0043227	membrane-bounded organelle	0.00057	0.0061	// LOC_Os09g37920 // LOC_Os03g12570 // LOC_Os06g11410 // LOC_Os01g64820 // LOC_Os09g35760 // LOC_Os05g41390 // LOC_Os07g22400 // LOC_Os09g29360 // LOC_Os05g39850 // LOC_Os07g47960 // LOC_Os01g07110 // LOC_Os02g52460 // LOC_Os05g32270 // LOC_Os11g29380 // LOC_Os11g02470 // LOC_Os01g63910 // LOC_Os03g19780 // LOC_Os12g37400 // LOC_Os02g12380 // LOC_Os12g34510 // LOC_Os02g13710 // LOC_Os09g29100 // …
GO:0015399	primary active transmembrane transporter activity	0.00039	0.0075	// LOC_Os01g18670 // LOC_Os03g17310 // LOC_Os03g20970 // LOC_Os03g08380 // LOC_Os05g41580 // LOC_Os03g52090 // LOC_Os07g36465 // LOC_Os02g55890 // LOC_Os04g16740 // LOC_Os06g36990 // LOC_Os06g08080 // LOC_Os12g04220 // LOC_Os04g38570 // LOC_Os01g67580 // LOC_Os01g74470 // LOC_Os01g52550 // LOC_Os01g35030 // LOC_Os02g08018 // LOC_Os05g04600 // LOC_Os06g06440 // LOC_Os02g08014 // LOC_Os09g17840 // …
GO:0015405	P-P-bond-hydrolysis-driven transmembrane transporter activity	0.00039	0.0075	// LOC_Os01g18670 // LOC_Os03g17310 // LOC_Os03g20970 // LOC_Os03g08380 // LOC_Os05g41580 // LOC_Os03g52090 // LOC_Os07g36465 // LOC_Os02g55890 // LOC_Os04g16740 // LOC_Os06g36990 // LOC_Os06g08080 // LOC_Os12g04220 // LOC_Os04g38570 // LOC_Os01g67580 // LOC_Os01g74470 // LOC_Os01g52550 // LOC_Os01g35030 // LOC_Os02g08018 // LOC_Os05g04600 // LOC_Os06g06440 // LOC_Os02g08014 // LOC_Os09g17840 // …
GO:0046914	transition metal ion binding	0.00039	0.0075	// LOC_Os07g33580 // LOC_Os12g04480 // LOC_Os06g41990 // LOC_Os05g38390 // LOC_Os05g43610 // LOC_Os05g04450 // LOC_Os01g58960 // LOC_Os03g49260 // LOC_Os09g12720 // LOC_Os12g43560 // LOC_Os09g38440 // LOC_Os05g32350 // LOC_Os01g33540 // LOC_Os11g02670 // LOC_Os05g41790 // LOC_Os02g14170 // LOC_Os01g62480 // LOC_Os02g52460 // LOC_Os05g41990 // LOC_Os03g01720 // LOC_Os04g47860 // LOC_Os03g25300 // …
GO:0016762	xyloglucan:xyloglucosyl transferase activity	0.00041	0.0076	// LOC_Os02g17900 // LOC_Os07g34580 // LOC_Os06g48200 // LOC_Os06g48160 // LOC_Os08g14200 // LOC_Os08g13920 // LOC_Os09g23220 // LOC_Os11g33270
GO:0005622	intracellular	0.00076	0.0077	// LOC_Os09g37920 // LOC_Os03g12570 // LOC_Os06g11410 // LOC_Os05g43610 // LOC_Os01g51632 // LOC_Os05g44560 // LOC_Os01g51634 // LOC_Os03g02290 // LOC_Os02g56130 // LOC_Os05g41390 // LOC_Os08g17784 // LOC_Os11g42800 // LOC_Os05g45340 // LOC_Os01g54080 // LOC_Os09g29360 // LOC_Os05g44070 // LOC_Os05g39850 // LOC_Os04g28260 // LOC_Os01g61860 // LOC_Os02g43130 // LOC_Os06g35200 // LOC_Os07g47960 // …
GO:0005618	cell wall	0.0008	0.0078	// LOC_Os01g13320 // LOC_Os06g48650 // LOC_Os04g46740 // LOC_Os11g33270 // LOC_Os06g48200 // LOC_Os06g48160 // LOC_Os05g44600 // LOC_Os06g09340 // LOC_Os07g34580 // LOC_Os02g17900 // LOC_Os08g13920 // LOC_Os09g23220 // LOC_Os08g14200
GO:0008094	DNA-dependent ATPase activity	0.00066	0.012	// LOC_Os09g37920 // LOC_Os05g13300 // LOC_Os12g37400 // LOC_Os02g55410 // LOC_Os01g36390 // LOC_Os05g14590 // LOC_Os11g29380 // LOC_Os05g39850
GO:0042626	ATPase activity, coupled to transmembrane movement of substances	0.00065	0.012	// LOC_Os01g18670 // LOC_Os03g17310 // LOC_Os03g20970 // LOC_Os03g08380 // LOC_Os05g41580 // LOC_Os03g52090 // LOC_Os07g36465 // LOC_Os04g38570 // LOC_Os04g16740 // LOC_Os06g36990 // LOC_Os12g04220 // LOC_Os01g67580 // LOC_Os01g74470 // LOC_Os01g52550 // LOC_Os01g35030 // LOC_Os02g08018 // LOC_Os05g04600 // LOC_Os06g06440 // LOC_Os02g08014 // LOC_Os08g45030 // LOC_Os04g54930 // LOC_Os02g07870
GO:0043492	ATPase activity, coupled to movement of substances	0.00065	0.012	// LOC_Os01g18670 // LOC_Os03g17310 // LOC_Os03g20970 // LOC_Os03g08380 // LOC_Os05g41580 // LOC_Os03g52090 // LOC_Os07g36465 // LOC_Os04g38570 // LOC_Os04g16740 // LOC_Os06g36990 // LOC_Os12g04220 // LOC_Os01g67580 // LOC_Os01g74470 // LOC_Os01g52550 // LOC_Os01g35030 // LOC_Os02g08018 // LOC_Os05g04600 // LOC_Os06g06440 // LOC_Os02g08014 // LOC_Os08g45030 // LOC_Os04g54930 // LOC_Os02g07870
GO:0008092	cytoskeletal protein binding	0.0007	0.012	// LOC_Os05g32760 // LOC_Os08g14230 // LOC_Os09g34180 // LOC_Os07g36150 // LOC_Os10g35580 // LOC_Os01g67240 // LOC_Os02g55150 // LOC_Os04g38810 // LOC_Os01g33080 // LOC_Os05g06110 // LOC_Os06g29350
GO:0009628	response to abiotic stimulus	0.00056	0.013	// LOC_Os03g55830 // LOC_Os03g43990 // LOC_Os01g08130 // LOC_Os03g10800 // LOC_Os04g57800 // LOC_Os12g41910 // LOC_Os03g22600 // LOC_Os12g39380 // LOC_Os05g26914 // LOC_Os07g36230 // LOC_Os06g08550
GO:0005576	extracellular region	0.0017	0.016	// LOC_Os05g19600 // LOC_Os03g44290 // LOC_Os03g01260 // LOC_Os10g40700 // LOC_Os02g17900 // LOC_Os09g23220 // LOC_Os06g48160 // LOC_Os03g06000 // LOC_Os06g48200 // LOC_Os02g37500 // LOC_Os06g47800 // LOC_Os07g03680 // LOC_Os08g13920 // LOC_Os06g41700 // LOC_Os05g39990 // LOC_Os10g40730 // LOC_Os10g26280 // LOC_Os01g16770 // LOC_Os04g15840 // LOC_Os07g34580 // LOC_Os08g14200 // LOC_Os07g23880 // …
GO:0016459	myosin complex	0.0018	0.016	// LOC_Os02g34080 // LOC_Os01g51632 // LOC_Os01g51634 // LOC_Os07g37560 // LOC_Os06g29350
GO:0060089	molecular transducer activity	0.0011	0.018	// LOC_Os11g17080 // LOC_Os03g43990 // LOC_Os01g08130 // LOC_Os03g10800 // LOC_Os09g25980 // LOC_Os05g36090 // LOC_Os03g50860 // LOC_Os06g12160 // LOC_Os11g01140 // LOC_Os07g36230 // LOC_Os06g46670 // LOC_Os05g49140 // LOC_Os03g55830 // LOC_Os03g43670 // LOC_Os01g70100 // LOC_Os12g41910 // LOC_Os01g72330 // LOC_Os05g50120 // LOC_Os06g44410 // LOC_Os05g27520 // LOC_Os12g39380 // LOC_Os03g22600 // …
GO:0004871	signal transducer activity	0.0011	0.018	// LOC_Os11g17080 // LOC_Os03g43990 // LOC_Os01g08130 // LOC_Os03g10800 // LOC_Os09g25980 // LOC_Os05g36090 // LOC_Os03g50860 // LOC_Os06g12160 // LOC_Os11g01140 // LOC_Os07g36230 // LOC_Os06g46670 // LOC_Os05g49140 // LOC_Os03g55830 // LOC_Os03g43670 // LOC_Os01g70100 // LOC_Os12g41910 // LOC_Os01g72330 // LOC_Os05g50120 // LOC_Os06g44410 // LOC_Os05g27520 // LOC_Os12g39380 // LOC_Os03g22600 // …
GO:0004197	cysteine-type endopeptidase activity	0.0013	0.021	// LOC_Os09g39160 // LOC_Os10g33060 // LOC_Os09g39070 // LOC_Os02g48450 // LOC_Os08g15060 // LOC_Os12g19370 // LOC_Os09g39120 // LOC_Os01g24570 // LOC_Os01g24560 // LOC_Os01g24600 // LOC_Os09g39110 // LOC_Os01g24550
GO:0005509	calcium ion binding	0.0015	0.025	// LOC_Os02g56400 // LOC_Os05g43170 // LOC_Os01g25820 // LOC_Os03g59264 // LOC_Os01g51634 // LOC_Os06g51250 // LOC_Os01g61880 // LOC_Os02g06340 // LOC_Os01g11414 // LOC_Os01g48680 // LOC_Os10g06030 // LOC_Os05g41580 // LOC_Os05g45210 // LOC_Os02g56950 // LOC_Os05g31760 // LOC_Os01g26174 // LOC_Os10g06090 // LOC_Os12g42040 // LOC_Os03g17634 // LOC_Os12g04220 // LOC_Os04g47300 // LOC_Os07g06740 // …
GO:0016820	hydrolase activity, acting on acid anhydrides, catalyzing transmembrane movement of substances	0.0016	0.026	// LOC_Os01g18670 // LOC_Os03g17310 // LOC_Os03g20970 // LOC_Os03g08380 // LOC_Os05g41580 // LOC_Os03g52090 // LOC_Os07g36465 // LOC_Os04g38570 // LOC_Os04g16740 // LOC_Os06g36990 // LOC_Os12g04220 // LOC_Os01g67580 // LOC_Os01g74470 // LOC_Os01g52550 // LOC_Os01g35030 // LOC_Os02g08018 // LOC_Os05g04600 // LOC_Os06g06440 // LOC_Os02g08014 // LOC_Os08g45030 // LOC_Os04g54930 // LOC_Os02g07870
GO:0015629	actin cytoskeleton	0.0032	0.028	// LOC_Os07g37560 // LOC_Os01g51632 // LOC_Os01g51634 // LOC_Os02g34080 // LOC_Os03g06510 // LOC_Os06g29350
GO:0007154	cell communication	0.0013	0.029	// LOC_Os01g47840 // LOC_Os01g48040 // LOC_Os01g61860 // LOC_Os01g40499 // LOC_Os06g06930 // LOC_Os04g54080 // LOC_Os04g34250 // LOC_Os04g28780 // LOC_Os07g33050 // LOC_Os01g47900 // LOC_Os10g20160 // LOC_Os04g56090 // LOC_Os01g47810 // LOC_Os04g34420 // LOC_Os01g45520 // LOC_Os04g15580 // LOC_Os06g37750 // LOC_Os01g47820 // LOC_Os04g34410 // LOC_Os12g34320
GO:0032991	macromolecular complex	0.0035	0.029	// LOC_Os01g51632 // LOC_Os01g51634 // LOC_Os03g02290 // LOC_Os02g56130 // LOC_Os08g17784 // LOC_Os11g42800 // LOC_Os01g54080 // LOC_Os04g28260 // LOC_Os02g43130 // LOC_Os06g35200 // LOC_Os01g65460 // LOC_Os09g04110 // LOC_Os04g30720 // LOC_Os01g57956 // LOC_Os01g55799 // LOC_Os03g56260 // LOC_Os01g60860 // LOC_Os05g38480 // LOC_Os09g38330 // LOC_Os04g57140 // LOC_Os10g26280 // LOC_Os02g56100 // …
GO:0003779	actin binding	0.0019	0.03	// LOC_Os05g32760 // LOC_Os08g14230 // LOC_Os09g34180 // LOC_Os07g36150 // LOC_Os01g67240 // LOC_Os02g55150 // LOC_Os04g38810 // LOC_Os01g33080 // LOC_Os05g06110 // LOC_Os06g29350
GO:0030312	external encapsulating structure	0.0038	0.03	// LOC_Os01g13320 // LOC_Os06g48650 // LOC_Os04g46740 // LOC_Os11g33270 // LOC_Os06g48200 // LOC_Os06g48160 // LOC_Os05g44600 // LOC_Os06g09340 // LOC_Os07g34580 // LOC_Os02g17900 // LOC_Os08g13920 // LOC_Os09g23220 // LOC_Os08g14200
GO:0071669	plant-type cell wall organization or biogenesis	0.0016	0.035	// LOC_Os06g41700 // LOC_Os05g47940 // LOC_Os03g06000 // LOC_Os05g19600 // LOC_Os05g39990 // LOC_Os01g16770 // LOC_Os04g15840
GO:0009664	plant-type cell wall organization	0.0016	0.035	// LOC_Os06g41700 // LOC_Os05g47940 // LOC_Os03g06000 // LOC_Os05g19600 // LOC_Os05g39990 // LOC_Os01g16770 // LOC_Os04g15840
GO:0006629	lipid metabolic process	0.0016	0.036	// LOC_Os03g49510 // LOC_Os01g22640 // LOC_Os02g56910 // LOC_Os08g05870 // LOC_Os01g02890 // LOC_Os12g42010 // LOC_Os04g59540 // LOC_Os02g37800 // LOC_Os06g06250 // LOC_Os03g25030 // LOC_Os03g59030 // LOC_Os01g51360 // LOC_Os02g42660 // LOC_Os09g34960 // LOC_Os02g01760 // LOC_Os01g46290 // LOC_Os09g27210 // LOC_Os12g01370 // LOC_Os09g23740 // LOC_Os08g41780 // LOC_Os05g06140 // LOC_Os05g29880 // …
GO:0046700	heterocycle catabolic process	0.0017	0.036	// LOC_Os04g41810 // LOC_Os01g67030 // LOC_Os10g40920 // LOC_Os09g38520 // LOC_Os09g18530 // LOC_Os09g09220
GO:0004386	helicase activity	0.0024	0.038	// LOC_Os09g37920 // LOC_Os07g49210 // LOC_Os05g13300 // LOC_Os04g35260 // LOC_Os03g02970 // LOC_Os03g22900 // LOC_Os03g38740 // LOC_Os04g40970 // LOC_Os02g06500 // LOC_Os03g01200 // LOC_Os07g31450 // LOC_Os04g35420 // LOC_Os07g48360 // LOC_Os11g07870 // LOC_Os07g41564 // LOC_Os09g34910 // LOC_Os02g12840 // LOC_Os04g09800 // LOC_Os09g27060 // LOC_Os12g19370
GO:0034637	cellular carbohydrate biosynthetic process	0.0019	0.04	// LOC_Os01g54620 // LOC_Os07g36750 // LOC_Os07g24190 // LOC_Os06g51270 // LOC_Os08g06380 // LOC_Os12g36890 // LOC_Os01g34890 // LOC_Os03g59340 // LOC_Os10g13700 // LOC_Os08g09230 // LOC_Os07g13980 // LOC_Os07g10770 // LOC_Os03g03610 // LOC_Os10g32980 // LOC_Os09g25490 // LOC_Os05g08370 // LOC_Os08g25734 // LOC_Os09g29070
GO:0006284	base-excision repair	0.002	0.041	// LOC_Os03g10220 // LOC_Os06g44050 // LOC_Os01g58550 // LOC_Os05g37410 // LOC_Os09g25290 // LOC_Os05g37350
GO:0044427	chromosomal part	0.0055	0.042	// LOC_Os10g26280 // LOC_Os03g12570 // LOC_Os07g31450 // LOC_Os06g06460 // LOC_Os12g34510 // LOC_Os07g22400 // LOC_Os01g63910 // LOC_Os03g06670 // LOC_Os05g02300 // LOC_Os03g17100 // LOC_Os05g13780 // LOC_Os07g43540
GO:0071555	cell wall organization	0.0024	0.05	// LOC_Os01g13320 // LOC_Os06g41700 // LOC_Os04g15840 // LOC_Os04g46740 // LOC_Os05g19600 // LOC_Os05g39990 // LOC_Os01g16770 // LOC_Os06g09340 // LOC_Os03g06000 // LOC_Os05g44600 // LOC_Os05g47940
