# Supplementary material for: Whole genome sequencing and comparative transcriptome analysis of a novel seawater adapted, salt-resistant rice cultivar – sea rice 86
Source: BMC Genomics. 2017 Aug 23;18:655. doi: 10.1186/s12864-017-4037-3 (PMC5569538; doi:10.1186/s12864-017-4037-3)
Supplement: Supplementary file 7 — Differentially expressed genes downregulated in SR86 roots grown in sea water vs. fresh water and their gene ontology. (XLSX 338 kb) [file 12864_2017_4037_MOESM7_ESM.xlsx]

## Sheet: Downregulated in FW
Table S6: Differentially expressed genes downregulated in SR86 roots grown in sea water vs. fresh water and their gene ontology (next tab)
Gene symbol	annotation	Fold change	p value	FDR	SR86 SW1	SR86 SW2	SR86 SW3	SR86 FW1	SR86 FW2	SR86 FW3
LOC_Os04g55159	LTPL125 - Protease inhibitor/seed storage/LTP family protein precursor, putative, expressed	-8016.14	3.96702e-40	1.77992e-36	0	0	0	97.433	65.4771	15.1546
LOC_Os01g70120	expressed protein	-4305.37	4.06199e-24	4.14212e-21	0	0	0	48.498	40.9316	6.01727
LOC_Os01g64270	expressed protein	-4275.83	1.54418e-24	1.82326e-21	0	0	0	45.1119	40.664	8.69161
LOC_Os07g03458	SCP-like extracellular protein, expressed	-3397.78	1.46331e-49	1.09426e-45	0	0	0	39.432	16.2522	19.2404
LOC_Os07g37840	lipase, putative, expressed	-566.64	1.1105e-16	2.76812e-14	0	0	0	6.2261	3.21032	3.04578
LOC_Os01g35254	transposon protein, putative, CACTA, En/Spm sub-class, expressed	-466.36	1.14669e-15	2.38194e-13	0	0	0	1.31076	1.00322	7.42873
LOC_Os03g17300	TKL_IRAK_CrRLK1L-1.7 - The CrRLK1L-1 subfamily has homology to the CrRLK1L homolog, expressed	-342.539	1.7546e-16	4.18753e-14	0	0.596948	0.0934104	146.149	101.794	21.3947
LOC_Os01g71630	expressed protein	-314.222	2.53523e-50	2.84377e-46	0.33345	0.127917	0.0934104	122.665	27.3546	55.344
LOC_Os12g37710	PsbP, putative, expressed	-215.3	3.95907e-32	1.11022e-28	0	0.170557	0.217958	53.1949	33.1733	15.4517
LOC_Os10g19970	expressed protein	-199.961	2.31038e-23	2.15962e-20	0	0	0.0311368	3.60458	4.61483	4.0858
LOC_Os12g28177	ATPase 3, putative, expressed	-111.573	2.10133e-11	1.72679e-09	0	1.36445	0.0311368	77.8808	57.1838	39.2237
LOC_Os11g32810	Leucine Rich Repeat family protein, expressed	-92.1669	1.21697e-17	3.6894e-15	0	0.0426391	0	2.51228	2.00645	1.33717
LOC_Os09g31019	ubiquitin fusion protein, putative, expressed	-77.1894	7.26279e-35	2.32762e-31	0.25935	0.51167	0.0311368	25.3413	23.9436	18.4232
LOC_Os04g36570	expressed protein	-54.7307	5.16131e-19	2.03138e-16	0.0741	0.0426391	0.124547	1.96614	9.0959	5.12582
LOC_Os03g54880	antigen peptide transporter-like 2, putative, expressed	-54.6283	1.11476e-10	7.48759e-09	0.0741	0	0.186821	10.7045	6.88881	1.04002
LOC_Os12g42750	transposon protein, putative, unclassified	-50.8282	3.91525e-06	5.5242e-05	1.44495	1.1939	0.498189	1.85691	5.41741	164.918
LOC_Os02g04780	expressed protein	-48.4308	2.60311e-11	2.09313e-09	0.11115	0.170557	0.0311368	13.326	3.14344	1.70861
LOC_Os11g26750	dehydrin, putative, expressed	-47.9988	1.18382e-05	0.000136826	0.2964	3.32585	0.809557	243.036	0.869461	7.72587
LOC_Os06g50742	expressed protein	-41.3693	1.07568e-07	2.77697e-06	0.11115	3.41113	0	58.2195	66.5472	38.1836
LOC_Os03g07180	embryonic protein DC-8, putative, expressed	-41.0063	5.75719e-07	1.12604e-05	0.2223	1.23653	0.467052	88.6946	3.21032	1.85718
LOC_Os11g26790	dehydrin, putative, expressed	-35.602	4.01849e-06	5.64148e-05	1.14855	7.46185	2.30412	439.541	6.08623	13.5946
LOC_Os11g26780	dehydrin, putative, expressed	-33.7873	1.90211e-06	3.05945e-05	0.33345	0.852783	0.280231	53.9595	2.07333	2.8972
LOC_Osp1g00480	NA	-32.0356	4.73402e-09	1.85995e-07	0.40755	0.298474	0	14.0906	9.16279	3.04578
LOC_Os05g11810	gibberellin 2-beta-dioxygenase 1, putative, expressed	-31.7317	7.33254e-26	1.17499e-22	0.1482	0.682226	0.404778	25.2321	7.35698	12.2574
LOC_Os01g73500	expressed protein	-30.3752	6.05897e-14	9.22134e-12	0	0.0852783	0.217958	2.9492	3.07656	5.2744
LOC_Os12g33944	ELF protein, expressed	-29.9256	0.000112631	0.000878567	0	0	0.591599	8.51992	11.2361	1.41146
LOC_Os11g32890	expressed protein	-29.0897	2.88412e-08	8.99895e-07	0.11115	0.383752	0.155684	18.8968	1.8058	1.85718
LOC_Os12g34010	expressed protein	-27.4308	4.37126e-14	6.90598e-12	2.6676	2.60099	1.93048	106.39	105.004	15.4517
LOC_Os01g58010	ATP synthase, A subunit family protein, putative, expressed	-27.4048	7.19663e-12	6.89954e-10	1.44495	5.75628	2.52208	162.862	120.989	21.3204
LOC_Os10g33050	expressed protein	-27.3779	6.64404e-07	1.25995e-05	0	0.724865	0	8.62915	6.28687	7.05729
LOC_Os12g33962	uncharacterized tatC-like protein ymf16, putative, expressed	-26.2612	3.72126e-11	2.859e-09	0.18525	0.46903	0.124547	12.6707	8.7615	2.08004
LOC_Os10g36180	expressed protein	-25.6072	1.50526e-07	3.66655e-06	0.11115	0.426391	0.311368	22.2829	1.8058	1.93147
LOC_Os01g71590	expressed protein	-25.4475	9.58028e-13	1.14098e-10	1.37085	1.49237	1.49457	91.0976	4.94924	32.6864
LOC_Os11g14910	NADP-dependent oxidoreductase, putative, expressed	-25.0444	1.07713e-18	3.96136e-16	6.5949	7.12073	3.23823	53.9595	311.735	106.602
LOC_Os05g03370	transposon protein, putative, unclassified, expressed	-24.4375	0.000480847	0.00288046	1.44495	1.1939	0.529326	0.436919	0.200645	82.8303
LOC_Os10g17090	transposon protein, putative, unclassified	-24.0805	0.00726187	0.0260139	1.1115	1.36445	0	0	0.0668816	64.2585
LOC_Os06g45810	transposon protein, putative, unclassified	-24.0805	0.00726241	0.0260139	1.1115	1.36445	0	0	0.0668816	64.2585
LOC_Os10g32690	expressed protein	-23.7637	1.4871e-09	6.92151e-08	0.48165	0.767504	0.498189	31.7859	15.3159	1.48575
LOC_Osm1g00450	NA	-22.4756	1.38579e-08	4.72475e-07	1.29675	5.41517	0.747283	105.625	69.0219	17.4575
LOC_Os03g04080	expressed protein	-21.9977	1.31828e-08	4.54292e-07	0.11115	0.341113	0.280231	14.3091	3.61161	1.33717
LOC_Os01g33960	transposon protein, putative, CACTA, En/Spm sub-class, expressed	-21.3779	1.64429e-10	1.05696e-08	0.55575	0.639587	0.622736	26.7613	15.7172	2.8972
LOC_Os04g55250	expressed protein	-21.3277	7.3544e-09	2.74524e-07	0.25935	0.255835	0.249094	10.8137	7.35698	1.11431
LOC_Os02g37260	hypothetical protein	-21.1993	1.09515e-30	2.72984e-27	8.78086	18.7186	9.74582	206.99	427.039	245.371
LOC_Os08g04210	cysteine-rich repeat secretory protein 55 precursor, putative, expressed	-19.7282	0.00429541	0.0170283	6.48375	0.810143	2.42867	0.546149	0	206.741
LOC_Os01g65000	ammonium transporter protein, putative, expressed	-19.7174	4.65e-07	9.415e-06	0.5928	0.938061	0.498189	3.49535	39.1926	2.08004
LOC_Os06g39722	NA	-19.3986	5.44089e-06	7.25078e-05	0.2964	0	0	3.60458	2.40774	1.04002
LOC_Os02g02170	transporter, major facilitator family, putative, expressed	-19.1501	5.3271e-14	8.29918e-12	1.7043	0.554309	1.7748	10.5953	25.9501	49.0296
LOC_Os09g20220	glutathione S-transferase, putative, expressed	-18.8426	2.90584e-25	3.83469e-22	1.29675	1.36445	2.3664	55.0518	36.9187	17.3089
LOC_Os10g40040	expressed protein	-18.6929	4.9748e-07	9.94594e-06	0.40755	1.10862	0.840694	45.2211	2.47462	4.38295
LOC_Os10g38350	glutathione S-transferase, putative, expressed	-18.4424	3.83465e-24	4.0965e-21	1.51905	1.02334	0.902967	15.1829	36.1161	19.8347
LOC_Os05g46480	late embryogenesis abundant protein, group 3, putative, expressed	-17.8578	1.22665e-08	4.27299e-07	1.59315	4.22127	2.24185	132.168	5.75182	29.492
LOC_Os03g50530	expressed protein	-17.6861	9.26487e-05	0.000746438	0	1.32181	0	12.0153	8.49397	5.79441
LOC_Os03g64310	expressed protein	-17.4968	1.8741e-11	1.55717e-09	0.5928	0.426391	0.280231	12.7799	10.4335	3.12006
LOC_Os12g34018	ATP synthase protein YMF19, putative, expressed	-17.4891	4.26396e-12	4.25145e-10	3.89025	6.60906	3.11368	134.243	119.25	19.389
LOC_Os01g67364	retrotransposon protein, putative, Ty3-gypsy subclass, expressed	-17.2965	1.8071e-11	1.5127e-09	0.5928	0.852783	0.498189	21.6275	13.3763	3.86294
LOC_Os03g19290	mitochondrial import inner membrane translocase subunit Tim17, putative, expressed	-16.6292	2.72914e-08	8.56302e-07	1.14855	2.55835	1.58798	85.7454	9.63096	8.02302
LOC_Os11g31700	expressed protein	-16.0767	4.56042e-13	5.94817e-11	0.0741	0.0852783	0.467052	3.93227	4.68172	3.56579
LOC_Os06g21360	transporter, monovalent cation:proton antiporter-2 family, putative, expressed	-16.0079	8.62007e-07	1.57135e-05	0.11115	0.51167	0	4.0415	4.88236	2.15433
LOC_Os12g34054	mitochondrial ribosomal protein S3, putative, expressed	-15.4681	8.77483e-13	1.05836e-10	4.9647	8.10143	3.64301	146.368	124.065	25.7034
LOC_Os03g59550	RNA recognition motif containing protein, putative, expressed	-15.3305	4.68134e-11	3.47752e-09	0.0741	0.170557	0.0622736	2.40306	1.13699	1.93147
LOC_Os07g43260	SKP1-like protein 1B, putative, expressed	-15.2717	9.90462e-10	4.97092e-08	0.18525	0.554309	0.373642	13.9814	2.94279	3.04578
LOC_Os03g60580	actin-depolymerizing factor, putative, expressed	-15.235	4.03702e-06	5.65898e-05	0.6669	1.27917	0.902967	46.3134	1.67204	3.4915
LOC_Os11g26570	dehydrin, putative, expressed	-15.0454	6.57031e-06	8.46631e-05	2.223	1.87612	1.55684	92.9545	4.48107	3.86294
LOC_Os03g62760	expressed protein	-15.0015	0.00112768	0.00574572	0.5187	0.9807	0	11.1414	8.36021	6.16584
LOC_Os12g32390	expressed protein	-14.4976	4.61844e-21	3.45367e-18	1.5561	2.55835	2.3664	56.0349	35.6479	16.046
LOC_Os01g71620	expressed protein	-14.4588	1.21437e-15	2.49937e-13	0.40755	0.810143	0.280231	9.50299	3.67849	10.9202
LOC_Os02g37480	glycine-rich cell wall structural protein precursor, putative, expressed	-14.4441	4.84751e-05	0.000439568	1.3338	11.7258	4.4837	272.31	20.8002	5.20011
LOC_Os01g72160	glutathione S-transferase, putative, expressed	-14.1975	9.67339e-26	1.42988e-22	1.7043	2.47307	1.74366	22.829	44.7438	26.0748
LOC_Os10g34020	glutathione S-transferase, putative, expressed	-14.0469	7.12014e-14	1.05088e-11	0.5187	0.554309	0.467052	4.36919	12.6406	7.13158
LOC_Os08g02200	expressed protein	-13.7842	3.81787e-09	1.55445e-07	0.33345	0.255835	0.124547	4.36919	5.61806	1.33717
LOC_Os10g21308	chloroplast 50S ribosomal protein L33, putative, expressed	-13.6315	2.6695e-09	1.13639e-07	0.11115	0.255835	0.280231	6.55379	2.00645	2.00576
LOC_Os01g23990	expressed protein	-13.5135	6.41512e-11	4.59798e-09	0.1482	0.0852783	0.249094	2.29383	3.47785	2.00576
LOC_Os10g38610	glutathione S-transferase, putative, expressed	-13.4522	1.13593e-17	3.49088e-15	0.70395	0.852783	0.529326	9.28453	13.4432	8.69161
LOC_Os05g05100	expressed protein	-13.2708	1.87229e-15	3.68447e-13	0.5928	1.02334	0.311368	14.746	7.55763	6.68585
LOC_Os10g40900	flavonol synthase/flavanone 3-hydroxylase, putative, expressed	-12.566	3.37115e-12	3.43765e-10	0.25935	0.682226	0.747283	4.91534	12.1725	6.68585
LOC_Os08g44870	MATE efflux family protein, putative, expressed	-12.5257	1.7344e-11	1.46276e-09	0.33345	0.639587	0.311368	7.42763	3.41096	7.28015
LOC_Os05g04480	transposon protein, putative, unclassified, expressed	-12.2602	6.94228e-06	8.85585e-05	0.1482	0.639587	0	4.91534	3.61161	2.3029
LOC_Os01g39820	expressed protein	-12.2587	5.87949e-11	4.24118e-09	0.18525	0.170557	0.186821	2.07537	2.74215	2.82292
LOC_Os07g03730	SCP-like extracellular protein, expressed	-12.0007	6.3613e-05	0.000549728	0.926251	9.84964	21.2042	386.018	39.9283	22.1376
LOC_Os02g46839	expressed protein	-11.9762	0.00100474	0.00524681	0	5.96948	0.996378	52.4303	34.2434	8.61732
LOC_Os03g10090	transporter family protein, putative, expressed	-11.7918	1.06948e-11	9.75312e-10	1.1115	2.38779	8.18898	42.7088	49.4255	61.1384
LOC_Os07g38750	AP2 domain containing protein, expressed	-11.7254	3.12822e-07	6.83334e-06	0.6669	0.724865	0.529326	2.29383	19.7301	3.12006
LOC_Os12g34108	ATP synthase protein 9, mitochondrial, putative, expressed	-11.6168	1.9709e-10	1.2455e-08	3.7791	4.98878	4.04778	121.682	36.7849	14.8575
LOC_Os09g30438	expressed protein	-11.6071	6.38594e-28	1.30238e-24	5.89095	9.25269	4.42143	95.0299	84.6722	75.5501
LOC_Os02g35090	expressed protein	-11.583	5.43025e-18	1.74032e-15	1.29675	1.32181	1.96162	26.3244	21.0677	13.2974
LOC_Os02g54140	hsp20/alpha crystallin family protein, putative, expressed	-11.5535	6.53684e-06	8.42801e-05	0.70395	0.213196	0.0934104	8.84761	1.13699	3.78865
LOC_Os08g32570	expressed protein	-11.5328	1.40432e-09	6.58562e-08	0.2223	0.170557	0.373642	1.63845	4.21354	4.23437
LOC_Os04g46970	glucosyltransferase, putative, expressed	-11.4459	9.35962e-11	6.40164e-09	0.70395	0.383752	1.55684	17.1491	12.9082	5.20011
LOC_Osm1g00410	NA	-11.4231	7.94421e-08	2.12928e-06	2.40825	5.28725	1.37002	54.2872	52.3014	11.5888
LOC_Os01g63210	SOUL heme-binding protein, putative, expressed	-11.3294	4.08974e-17	1.10541e-14	2.11185	3.07002	7.50397	74.8224	36.9856	51.1096
LOC_Os05g05080	expressed protein	-10.9952	1.38236e-08	4.72023e-07	2.77875	5.96948	0.342505	58.9841	23.743	30.9778
LOC_Os01g37590	peptide transporter PTR2, putative, expressed	-10.9623	7.73467e-15	1.42229e-12	1.0374	1.49237	1.65025	29.6013	15.851	7.50301
LOC_Os10g38270	NA	-10.9483	4.69203e-07	9.49152e-06	0.40755	2.7289	1.46343	29.492	21.2015	6.76014
LOC_Os08g04240	cysteine-rich repeat secretory protein 55 precursor, putative, expressed	-10.8317	0.00794239	0.027941	2.48235	1.15126	2.45981	0.546149	0	70.35
LOC_Os04g33920	LTPL102 - Protease inhibitor/seed storage/LTP family protein precursor, expressed	-10.773	1.39794e-05	0.000158231	2.03775	2.30251	1.24547	63.5717	2.94279	4.82867
LOC_Os05g46220	mitochondrial carrier protein, putative, expressed	-10.7419	2.52134e-12	2.64317e-10	2.85285	2.34515	2.77118	57.8918	31.7688	9.50877
LOC_Osm1g00130	NA	-10.7157	6.58136e-09	2.48109e-07	5.37225	13.2181	3.61187	150.628	91.1597	31.2006
LOC_Os11g42989	exo70 exocyst complex subunit, putative, expressed	-10.6412	7.24617e-20	3.38668e-17	1.3338	0.596948	0.87183	13.1076	9.29655	11.6631
LOC_Os06g09970	expressed protein	-10.5165	2.48961e-08	7.87755e-07	0.18525	0.46903	0.124547	2.29383	4.81548	1.93147
LOC_Os07g29720	expressed protein	-10.354	9.30699e-09	3.37307e-07	1.14855	1.40709	0.373642	23.7029	4.48107	6.983
LOC_Os05g31670	AWPM-19-like membrane family protein, putative, expressed	-10.1252	0.000312097	0.00203239	0.5928	3.28321	2.52208	71.327	2.20709	2.97149
LOC_Os04g49980	late embryogenesis abundant group 1, putative, expressed	-9.92538	4.53416e-11	3.37938e-09	1.1856	1.1939	0.435915	14.5276	9.29655	7.94874
LOC_Osp1g00220	NA	-9.9236	1.92529e-09	8.56981e-08	3.22335	5.71364	2.39753	76.7885	38.1894	14.6346
LOC_Os12g14930	ATP synthase protein MI25, putative, expressed	-9.90683	3.10465e-09	1.2946e-07	1.22265	1.9614	0.591599	23.5936	13.8445	5.49726
LOC_Os07g40974	NAD dependent epimerase/dehydratase family protein, putative, expressed	-9.90649	1.30946e-13	1.84758e-11	0.55575	1.02334	0.529326	6.11687	9.29655	7.72587
LOC_Os10g21268	ribulose bisphosphate carboxylase large chain precursor, putative, expressed	-9.89891	3.87611e-07	8.13642e-06	7.29885	5.32989	1.49457	87.6023	59.2571	14.9317
LOC_Os01g58270	OsSub7 - Putative Subtilisin homologue, expressed	-9.84803	5.5189e-05	0.000490146	1.81545	1.70557	0.0622736	2.29383	24.278	12.4803
LOC_Os08g08340	hypothetical protein	-9.81734	9.29394e-08	2.44432e-06	0.2223	0.213196	0.373642	2.1846	5.61806	1.33717
LOC_Os08g26120	expressed protein	-9.75757	1.82435e-07	4.34013e-06	0.1482	0.170557	0.342505	4.80611	1.93957	1.11431
LOC_Os11g15340	SAM dependent carboxyl methyltransferase family protein, putative, expressed	-9.75604	7.16148e-06	9.07687e-05	0.18525	1.9614	0.311368	6.2261	13.1088	7.13158
LOC_Os08g25839	expressed protein	-9.52581	2.20524e-11	1.79248e-09	0.33345	0.255835	0.747283	5.78918	5.61806	3.4915
LOC_Os08g29510	expressed protein	-9.50083	6.75286e-06	8.66173e-05	0.70395	0.255835	0.249094	1.63845	9.69784	1.63432
LOC_Os07g07440	versicolorin reductase, putative, expressed	-9.47448	7.24176e-11	5.10886e-09	1.0374	0.767504	0.809557	16.166	8.56085	4.0858
LOC_Os05g32460	VQ domain containing protein, putative, expressed	-9.4532	3.28256e-12	3.37803e-10	0.70395	0.46903	0.87183	6.99071	10.4335	4.6801
LOC_Os10g02490	oxidoreductase, aldo/keto reductase family protein, putative, expressed	-9.34161	4.1516e-08	1.21114e-06	0.1482	0.0852783	0.124547	1.31076	1.53828	1.11431
LOC_Os01g36130	expressed protein	-9.28009	3.19125e-10	1.86439e-08	0.55575	0.298474	0.498189	3.05843	7.2901	3.86294
LOC_Os07g06300	ethylene-insensitive protein 2, putative, expressed	-9.2408	3.11333e-05	0.000303936	8.33626	10.9583	2.74004	110.868	120.186	3.34293
LOC_Os03g59010	Cupin domain containing protein, expressed	-9.23939	5.52032e-07	1.09017e-05	0.03705	0.298474	0.591599	4.15073	4.48107	1.41146
LOC_Os02g09200	cytochrome P450 71D10, putative, expressed	-9.11115	0.00035614	0.0022685	0.70395	0.852783	0.716146	1.0923	21.0008	1.04002
LOC_Os04g16820	DNA-directed RNA polymerase subunit beta, putative, expressed	-8.93102	9.60153e-10	4.87332e-08	2.5935	4.136	2.08617	44.2381	36.9856	8.91447
LOC_Os09g32360	gp176, putative, expressed	-8.92991	1.35942e-14	2.40136e-12	0.70395	1.15126	0.840694	14.1999	7.62451	5.79441
LOC_Os01g45110	anthocyanin 3-O-beta-glucosyltransferase, putative, expressed	-8.85835	5.51103e-21	3.98821e-18	8.22511	4.86086	8.22012	59.9672	104.335	48.2867
LOC_Os07g40250	sex determination protein tasselseed-2, putative, expressed	-8.73408	7.74494e-09	2.8719e-07	2.223	3.83752	3.67414	56.9087	34.5778	6.61157
LOC_Os08g34500	expressed protein	-8.73338	3.01471e-08	9.29162e-07	0.2223	0.298474	0.373642	5.24303	2.47462	1.56003
LOC_Os07g23450	ZOS7-04 - C2H2 zinc finger protein, expressed	-8.71305	2.75727e-08	8.63919e-07	0.3705	0.170557	0.217958	2.07537	4.0129	1.48575
LOC_Os06g39120	expressed protein	-8.70591	2.49968e-19	1.05807e-16	26.4908	19.4008	13.0775	130.967	153.427	285.635
LOC_Os11g10990	heat shock protein DnaJ, putative, expressed	-8.48573	1.83449e-11	1.52992e-09	0.926251	1.27917	1.02751	16.9306	8.62773	6.01727
LOC_Os01g45420	ubiquitin family protein, putative, expressed	-8.45537	3.46003e-05	0.000332572	0.18525	3.1553	0.217958	10.1584	11.8381	11.2917
LOC_Os04g36580	retrotransposon protein, putative, unclassified, expressed	-8.23152	2.93062e-11	2.30686e-09	0.5187	0.341113	0.249094	4.80611	1.4714	4.23437
LOC_Os12g34144	NA	-8.1293	3.37333e-07	7.26607e-06	1.37085	2.7289	1.21434	26.8705	17.9243	4.82867
LOC_Os12g34062	mitochondrial ribosomal protein S12, putative, expressed	-8.1293	3.37614e-07	7.26607e-06	1.37085	2.7289	1.21434	26.8705	17.9243	4.82867
LOC_Osm1g00290	NA	-8.1293	3.37814e-07	7.26607e-06	1.37085	2.7289	1.21434	26.8705	17.9243	4.82867
LOC_Os12g33924	NA	-8.12929	3.38833e-07	7.2671e-06	1.37085	2.7289	1.21434	26.8705	17.9243	4.82867
LOC_Os09g27930	ubiquitin fusion protein, putative, expressed	-8.08583	2.17157e-06	3.39728e-05	1.1115	0.298474	0.622736	4.36919	2.14021	11.886
LOC_Os01g43230	expressed protein	-8.0661	0.00190983	0.0088258	0.77805	0.383752	0	3.82304	4.54795	2.37719
LOC_Os09g34250	UDP-glucoronosyl and UDP-glucosyl transferase domain containing protein, expressed	-8.01084	1.64757e-14	2.8215e-12	17.747	20.5521	33.8768	379.464	195.763	88.4018
LOC_Os01g44250	CBS domain containing membrane protein, putative, expressed	-7.9869	9.76444e-10	4.9226e-08	0.2964	0.341113	0.498189	4.91534	3.47785	2.22862
LOC_Os10g02970	Leucine rich repeat N-terminal domain containing protein, putative, expressed	-7.96785	1.54034e-14	2.65816e-12	0.963301	0.9807	1.58798	8.73838	11.0355	11.886
LOC_Os02g43330	homeobox associated leucine zipper, putative, expressed	-7.94659	0.000978306	0.00513147	0.77805	1.44973	1.1832	30.2566	1.07011	0.965734
LOC_Os06g11812	wound/stress protein, putative, expressed	-7.89711	1.16622e-11	1.05072e-09	1.00035	1.62029	1.21434	14.746	13.9114	5.79441
LOC_Os09g08910	ATP synthase, putative, expressed	-7.86215	6.64655e-12	6.39952e-10	43.0892	84.1696	33.2541	669.688	499.138	267.434
LOC_Os01g64000	bZIP transcription factor, putative, expressed	-7.84452	1.13657e-07	2.91403e-06	0.3705	0.341113	0.280231	1.63845	1.93957	5.05153
LOC_Os01g53090	pathogen-related protein, putative, expressed	-7.83981	3.70046e-17	1.01239e-14	7.4841	13.1329	5.23098	71.9824	106.409	49.2525
LOC_Os03g22200	nodulin MtN3 family protein, putative, expressed	-7.81064	6.46026e-09	2.44813e-07	2.11185	2.38779	3.61187	52.2118	10.7011	10.9202
LOC_Os01g52470	elongation factor, putative, expressed	-7.80756	1.55447e-17	4.64973e-15	1.00035	1.10862	0.87183	8.51992	6.75505	10.7717
LOC_Os09g24620	expressed protein	-7.72226	3.14706e-18	1.10314e-15	5.22405	3.19793	4.76393	25.7782	46.4159	41.4523
LOC_Os12g08930	expressed protein	-7.71663	1.35193e-09	6.39857e-08	0.3705	0.46903	0.809557	7.3184	3.21032	4.30866
LOC_Os12g43430	thaumatin, putative, expressed	-7.71434	7.36216e-15	1.36498e-12	77.2493	125.188	191.336	1063.46	806.927	1502.91
LOC_Os03g03910	catalase domain containing protein, expressed	-7.67763	2.02797e-09	8.9382e-08	1.07445	0.596948	0.653873	3.82304	7.82515	8.24589
LOC_Os11g31770	expressed protein	-7.5685	0.000173268	0.00125108	0.0741	0.0852783	0.840694	3.49535	1.4714	3.86294
LOC_Os06g40070	NADP-dependent oxidoreductase, putative, expressed	-7.56193	4.24063e-06	5.88703e-05	1.3338	2.85682	4.20347	7.3184	53.7728	9.36019
LOC_Os08g08570	expressed protein	-7.51824	5.27043e-07	1.04357e-05	0.963301	1.06598	1.30775	2.51228	16.9211	8.32017
LOC_Os10g38050	HOTHEAD precursor, putative, expressed	-7.5004	2.44329e-22	2.0301e-19	2.964	4.26391	3.23823	30.1474	31.7688	26.1491
LOC_Os10g12290	expressed protein	-7.4577	1.38389e-14	2.42548e-12	9.81826	11.2994	4.35915	86.51	88.0162	41.1551
LOC_Os01g27360	glutathione S-transferase, putative, expressed	-7.37819	6.40732e-13	7.98566e-11	0.963301	1.70557	0.809557	8.19223	10.8348	9.43448
LOC_Osm1g00400	NA	-7.37494	1.84585e-05	0.000198799	0.5928	1.06598	0.591599	8.95684	8.82838	1.26288
LOC_Os02g09250	cytochrome P450 71D10, putative, expressed	-7.35389	9.37381e-12	8.76217e-10	2.77875	1.9614	5.51121	23.2659	20.5995	40.1894
LOC_Os03g58610	expressed protein	-7.35293	8.03304e-12	7.60394e-10	0.815101	1.02334	2.45981	12.4522	12.44	10.9945
LOC_Os09g29210	purine permease, putative, expressed	-7.32631	3.50337e-16	8.18695e-14	2.77875	2.68627	4.63938	21.2998	39.2595	22.4348
LOC_Os01g72170	glutathione S-transferase, putative, expressed	-7.31669	1.0198e-25	1.42988e-22	16.7466	20.7226	16.5648	190.278	169.813	88.6247
LOC_Os03g53900	universal stress protein domain containing protein, putative, expressed	-7.3156	6.75663e-11	4.81201e-09	0.62985	0.46903	0.622736	4.58765	3.67849	6.01727
LOC_Osm1g00440	NA	-7.30131	4.36329e-07	8.91493e-06	2.33415	5.41517	1.30775	36.4827	29.8292	9.13733
LOC_Os03g59330	polygalacturonase, putative, expressed	-7.29358	1.15299e-05	0.00013423	1.9266	1.49237	0.217958	15.2922	4.07978	10.9202
LOC_Os02g06490	vacuolar protein sorting-associated protein 4, putative, expressed	-7.262	1.53044e-14	2.65816e-12	1.51905	3.49641	2.42867	21.9552	25.0806	13.7431
LOC_Os12g12000	RALFL46 - Rapid ALkalinization Factor RALF family protein precursor, expressed	-7.24146	8.27452e-29	1.85631e-25	20.1182	14.5399	17.7791	189.404	143.996	98.6535
LOC_Osp1g00620	NA	-7.2359	2.44522e-07	5.52985e-06	2.8899	3.58169	2.08617	38.995	26.7527	5.64583
LOC_Os12g43440	thaumatin, putative, expressed	-7.20791	1.07972e-14	1.9378e-12	4.55715	10.4466	15.9109	85.7454	56.1806	106.305
LOC_Os06g14400	1-aminocyclopropane-1-carboxylate oxidase homolog 4, putative, expressed	-7.07935	4.71283e-16	1.08997e-13	1.5561	2.7289	2.58435	14.9645	22.2047	17.0861
LOC_Os01g62450	expressed protein	-7.07876	7.80791e-06	9.7475e-05	0.4446	1.40709	0.217958	5.46149	2.00645	8.69161
LOC_Os10g21232	NA	-6.9765	7.64994e-11	5.32791e-09	7.59525	13.8577	6.41418	111.305	81.5956	29.3435
LOC_Os12g43410	thaumatin, putative, expressed	-6.93618	1.6834e-13	2.3169e-11	23.712	36.2006	64.2041	308.356	231.879	416.677
LOC_Os05g47730	LTPL153 - Protease inhibitor/seed storage/LTP family protein precursor, expressed	-6.91168	4.6386e-13	6.01517e-11	2.8899	4.60503	2.3664	39.2135	25.6157	13.0003
LOC_Os01g02700	protein kinase domain containing protein, expressed	-6.8633	6.47125e-05	0.000557084	0.77805	0.554309	1.08979	2.51228	1.00322	14.7089
LOC_Os04g57880	heat shock protein DnaJ, putative, expressed	-6.83792	1.36876e-08	4.6809e-07	6.0021	5.32989	5.54235	66.084	57.3845	9.21162
LOC_Os03g48780	Cupin domain containing protein, expressed	-6.83483	5.1987e-09	2.02831e-07	0.25935	0.426391	0.809557	4.80611	3.47785	3.56579
LOC_Os01g44260	dihydroflavonol-4-reductase, putative, expressed	-6.82166	6.30352e-08	1.72455e-06	2.0748	1.06598	0.87183	7.3184	16.1854	7.28015
LOC_Os03g19370	CPuORF4 - conserved peptide uORF-containing transcript, expressed	-6.75498	3.05218e-17	8.66741e-15	9.44776	14.7531	9.59014	67.9409	131.155	56.4583
LOC_Os09g21660	expressed protein	-6.7223	4.87637e-07	9.77627e-06	0.33345	1.02334	1.27661	12.343	4.81548	3.41721
LOC_Os07g34520	isocitrate lyase, putative, expressed	-6.7121	2.89861e-07	6.40664e-06	2.63055	3.45377	5.16871	55.2703	5.41741	26.0748
LOC_Os11g16260	laccase precursor protein, putative, expressed	-6.68716	5.23399e-05	0.000469865	0.5928	0.596948	5.82258	12.1245	20.1983	19.7604
LOC_Os04g43200	caleosin related protein, putative, expressed	-6.6869	1.27783e-06	2.17999e-05	0.33345	0.298474	0.622736	4.36919	1.60516	3.78865
LOC_Os10g18370	transcriptional regulator, putative, expressed	-6.68497	1.32987e-07	3.31861e-06	0.18525	0.298474	0.217958	1.96614	1.60516	1.78289
LOC_Os08g05980	expressed protein	-6.68317	9.20278e-06	0.000111611	0.0741	0.426391	0.0934104	1.41999	1.67204	1.26288
LOC_Os12g11660	RALFL45 - Rapid ALkalinization Factor RALF family protein precursor, expressed	-6.67003	2.4351e-08	7.72687e-07	2.18595	0.554309	0.902967	11.6876	9.16279	7.05729
LOC_Os01g67650	gibberellin response modulator protein, putative, expressed	-6.65887	4.01242e-09	1.62481e-07	0.62985	0.46903	0.467052	2.40306	4.7486	4.45724
LOC_Os08g44190	ZOS8-13 - C2H2 zinc finger protein, expressed	-6.61794	3.25854e-12	3.36876e-10	1.07445	0.9807	1.37002	7.86454	9.69784	8.02302
LOC_Os07g05510	expressed protein	-6.59154	1.93069e-08	6.33233e-07	0.2223	0.724865	0.716146	4.91534	4.68172	2.8972
LOC_Os11g32650	chalcone synthase, putative, expressed	-6.58282	0.000438503	0.00267538	1.81545	3.49641	3.02027	1.31076	8.82838	48.8067
LOC_Os04g45810	homeobox associated leucine zipper, putative, expressed	-6.57462	3.95248e-20	2.1571e-17	10.8557	10.8303	16.1911	145.057	71.9647	67.1557
LOC_Os09g15670	protein phosphatase 2C, putative, expressed	-6.53484	3.44412e-05	0.000331403	2.33415	4.30655	3.39391	64.1179	5.75182	7.13158
LOC_Os02g37890	retrotransposon protein, putative, unclassified, expressed	-6.52532	1.30045e-09	6.23381e-08	0.62985	0.810143	0.373642	5.1338	3.47785	4.6801
LOC_Os01g37630	esterase, putative, expressed	-6.5065	8.96214e-13	1.07517e-10	2.5194	2.64363	5.16871	24.4675	34.3772	17.0118
LOC_Os07g01820	OsMADS15 - MADS-box family gene with MIKCc type-box, expressed	-6.42141	2.98141e-08	9.22551e-07	0.1482	0.255835	0.467052	2.1846	1.87269	2.45148
LOC_Os09g38834	OsWAK89b - OsWAK receptor-like protein kinase, expressed	-6.4107	0.00853953	0.0296007	0.6669	1.70557	1.12092	0.436919	0.267527	23.2519
LOC_Os07g41094	NA	-6.38348	1.33111e-13	1.86638e-11	7.6323	9.76436	6.0094	77.5531	64.4739	28.2292
LOC_Os04g02970	subtilisin-like protease precursor, putative, expressed	-6.38144	2.20737e-05	0.000230864	0.963301	1.49237	0.217958	2.07537	5.55118	10.9202
LOC_Os04g16884	NA	-6.36548	2.54063e-06	3.83042e-05	0.2223	0.383752	0.249094	3.05843	2.20709	1.04002
LOC_Os02g24618	NA	-6.36548	2.54044e-06	3.83042e-05	0.2223	0.383752	0.249094	3.05843	2.20709	1.04002
LOC_Os10g21224	NA	-6.36548	2.53807e-06	3.83042e-05	0.2223	0.383752	0.249094	3.05843	2.20709	1.04002
LOC_Osp1g00230	NA	-6.36548	2.53474e-06	3.83042e-05	0.2223	0.383752	0.249094	3.05843	2.20709	1.04002
LOC_Os04g49460	protein kinase domain containing protein, expressed	-6.36452	2.30716e-06	3.56958e-05	0.852151	1.15126	0.840694	13.6537	5.55118	1.93147
LOC_Os11g47680	thaumatin family domain containing protein, expressed	-6.30865	3.7933e-06	5.3724e-05	3.9273	9.29533	22.5742	180.775	53.1709	26.8177
LOC_Os11g04020	major facilitator superfamily antiporter, putative, expressed	-6.30095	0.00281844	0.0121407	1.1115	7.58976	2.27299	3.16766	68.6206	4.6801
LOC_Os12g12580	NADP-dependent oxidoreductase, putative, expressed	-6.29587	0.000234021	0.00160699	0.18525	1.06598	0.186821	3.16766	1.13699	5.64583
LOC_Os04g52750	expressed protein	-6.27938	0.00156414	0.00749496	0.815101	0.0426391	0.965241	11.0322	1.4714	1.26288
LOC_Os07g43960	expressed protein	-6.25878	1.56675e-13	2.16966e-11	2.4453	3.7096	3.05141	30.2566	21.2684	14.0403
LOC_Os08g27759	expressed protein	-6.2253	0.004927	0.0190114	0.40755	1.62029	0	11.0322	1.73892	1.93147
LOC_Os05g22830	DNA-directed RNA polymerase subunit beta, putative, expressed	-6.22435	7.01026e-05	0.000595938	0.5187	2.47307	0.716146	12.0153	10.3667	3.78865
LOC_Os04g53810	leucoanthocyanidin reductase, putative, expressed	-6.19278	1.29088e-12	1.47754e-10	14.5977	19.9978	4.67052	98.3068	90.2902	85.2075
LOC_Os12g38270	metallothionein, putative, expressed	-6.1591	3.67857e-15	6.99365e-13	212.148	169.192	94.9361	1240.63	1130.1	949.02
LOC_Os03g16500	aspartic proteinase nepenthesin precursor, putative, expressed	-6.14029	9.37535e-06	0.000113323	7.66935	8.35727	1.05865	43.5827	58.5214	17.2346
LOC_Os04g26920	oxidoreductase, aldo/keto reductase family protein, putative, expressed	-6.13637	1.07927e-08	3.81296e-07	1.66725	0.724865	1.43229	4.91534	11.0355	10.2516
LOC_Os01g61070	heavy metal-associated domain containing protein, expressed	-6.12526	5.71859e-13	7.20735e-11	6.2244	2.68627	4.11006	21.6275	30.5649	36.9208
LOC_Os06g30370	osMFT1 MFT-Like1 homologous to Mother of FT and TFL1 gene; contains Pfam profile PF01161: Phosphatidylethanolamine-binding protein, expressed	-6.12465	2.46256e-05	0.000252261	0.40755	0.724865	0.716146	9.50299	2.5415	1.33717
LOC_Os03g50580	expressed protein	-6.11178	3.67875e-05	0.000350442	0.11115	0.298474	0.653873	4.91534	1.4714	1.41146
LOC_Os03g19427	nicotianamine synthase, putative, expressed	-6.08085	0.00207254	0.00940823	4.8165	33.5144	20.4569	14.6368	348.32	31.7207
LOC_Os04g27250	expressed protein	-6.06979	0.00051844	0.0030591	1.00035	0.127917	0.0934104	1.85691	2.27398	4.23437
LOC_Os04g12970	UDP-glucoronosyl/UDP-glucosyl transferase, putative, expressed	-6.01571	0.000523901	0.00308402	0.33345	1.10862	0.747283	2.07537	0.936343	11.2917
LOC_Osm1g00500	NA	-6.00837	1.2755e-08	4.40223e-07	16.5243	29.1225	16.2845	200.327	163.927	60.0984
LOC_Os02g38084	NA	-5.96232	6.62328e-06	8.51434e-05	0.40755	0.383752	0.622736	1.63845	5.21677	2.60005
LOC_Os12g43530	no apical meristem protein, putative, expressed	-5.95903	1.20331e-08	4.20483e-07	1.14855	1.15126	1.02751	3.93227	10.2998	7.72587
LOC_Os06g49200	expressed protein	-5.95341	1.45338e-11	1.24447e-09	1.96365	1.9614	2.21071	10.7045	19.0613	11.1431
LOC_Os03g57640	gibberellin receptor GID1L2, putative, expressed	-5.94593	5.73031e-09	2.19211e-07	1.5561	2.68627	3.67414	33.5335	10.3667	10.4745
LOC_Os06g39754	NA	-5.94053	1.1919e-06	2.05686e-05	6.26145	9.42325	6.66328	85.6361	51.0307	16.046
LOC_Os05g41460	cysteine proteinase inhibitor precursor protein, putative, expressed	-5.92882	1.36914e-18	4.95406e-16	173.987	170.812	199.929	1396.18	1384.85	867.824
LOC_Os04g01950	legume lectins beta domain containing protein, putative, expressed	-5.91361	4.42775e-23	3.97329e-20	5.6316	6.8649	8.68717	44.3473	54.4417	41.7494
LOC_Os03g19940	expressed protein	-5.84718	1.43258e-10	9.31554e-09	0.963301	1.66293	1.58798	9.61222	10.0991	8.02302
LOC_Os03g50490	glutamine synthetase, catalytic domain containing protein, expressed	-5.84213	8.97629e-07	1.62661e-05	2.77875	3.66696	4.98189	54.3964	15.9178	7.42873
LOC_Os08g42630	expressed protein	-5.83853	5.37933e-10	2.95061e-08	1.1856	1.40709	2.42867	16.8214	10.0322	6.90871
LOC_Os02g26470	expressed protein	-5.82873	4.24093e-08	1.234e-06	0.4446	0.46903	0.560462	4.69688	3.21032	2.08004
LOC_Os01g47190	phosphoglycerate mutase, putative, expressed	-5.82533	1.00333e-09	5.01306e-08	0.889201	1.79084	1.61911	11.906	10.9686	5.57154
LOC_Os01g27160	cullin, putative, expressed	-5.80967	4.88003e-18	1.60998e-15	2.85285	2.85682	3.42505	19.5521	24.4118	15.8232
LOC_Os08g16910	dehydrogenase, putative, expressed	-5.80837	1.18052e-06	2.04507e-05	0.70395	0.767504	0.435915	2.07537	4.14666	5.94298
LOC_Os04g56490	expressed protein	-5.80594	5.56669e-19	2.14637e-16	8.03986	8.48519	7.84647	58.5472	60.1266	41.0066
LOC_Os05g39250	phosphatidylethanolamine-binding protein, putative, expressed	-5.80514	1.10226e-05	0.000129534	0.815101	0.724865	0.622736	9.72145	2.34086	2.67434
LOC_Os03g04060	CHIT16 - Chitinase family protein precursor, expressed	-5.79319	9.07715e-07	1.64091e-05	1.59315	4.05072	2.02389	33.6428	13.1088	4.6801
LOC_Os02g33330	expressed protein	-5.7766	9.69665e-08	2.52653e-06	0.2964	0.767504	0.498189	4.47842	2.27398	3.4915
LOC_Os06g48210	DEAD-box ATP-dependent RNA helicase, putative, expressed	-5.77292	7.06145e-18	2.20023e-15	4.2978	4.17863	4.29688	30.6936	31.7688	20.8747
LOC_Osm1g00200	NA	-5.76377	1.18867e-06	2.05445e-05	0.5928	0.596948	0.529326	3.60458	5.68494	1.93147
LOC_Os04g16834	translation initiation factor IF-1, chloroplast, putative, expressed	-5.75508	3.28123e-08	1.00356e-06	3.44565	6.60906	3.95437	47.7334	33.5746	10.9945
LOC_Os05g22716	translation initiation factor IF-1, chloroplast, putative, expressed	-5.75508	3.28603e-08	1.00356e-06	3.44565	6.60906	3.95437	47.7334	33.5746	10.9945
LOC_Osp1g00690	NA	-5.75508	3.28794e-08	1.00356e-06	3.44565	6.60906	3.95437	47.7334	33.5746	10.9945
LOC_Os02g07170	MYB family transcription factor, putative, expressed	-5.75289	0.000809651	0.00441488	1.51905	1.87612	1.80593	7.3184	0.601935	24.8862
LOC_Os01g06620	expressed protein	-5.73987	3.85447e-07	8.11758e-06	0.2223	0.639587	0.435915	3.16766	2.94279	2.3029
LOC_Os03g42130	gibberellin 20 oxidase 2, putative, expressed	-5.73736	2.59765e-09	1.11213e-07	1.29675	1.10862	2.05503	7.09994	8.0258	13.446
LOC_Os10g38360	glutathione S-transferase, putative, expressed	-5.72017	4.53148e-09	1.79928e-07	16.5984	27.6302	57.6965	299.18	278.027	84.5389
LOC_Os06g11290	12-oxophytodienoate reductase, putative, expressed	-5.71885	1.43974e-18	5.12683e-16	9.96646	5.03142	6.16509	45.5488	41.1322	49.6239
LOC_Os04g27060	oxidoreductase, aldo/keto reductase family protein, putative, expressed	-5.70036	1.07513e-19	4.82391e-17	18.7103	35.8169	32.9427	158.929	241.51	156.449
LOC_Os01g64670	soluble inorganic pyrophosphatase, putative, expressed	-5.69793	2.26549e-07	5.19672e-06	0.3705	0.51167	0.591599	4.91534	2.94279	1.93147
LOC_Os01g72150	glutathione S-transferase, putative, expressed	-5.69703	3.0998e-17	8.6926e-15	26.0462	41.6158	38.454	206.663	325.446	146.494
LOC_Os04g52720	Cupin domain containing protein, expressed	-5.69232	2.04965e-10	1.28083e-08	95.9966	147.574	316.568	1226.21	1143.21	1190.68
LOC_Os10g42670	glycosyl hydrolases family 16, putative, expressed	-5.69077	1.36342e-16	3.32467e-14	20.748	31.553	24.4424	252.539	159.111	86.9161
LOC_Os03g19420	nicotianamine synthase, putative, expressed	-5.67369	0.0080974	0.0283642	1.482	11.0435	5.94713	5.1338	99.1186	11.4402
LOC_Osm1g00530	NA	-5.64881	5.78806e-05	0.000509813	7.44705	7.0781	1.80593	48.8257	44.6101	12.406
LOC_Os05g07560	expressed protein	-5.63793	9.9496e-12	9.19571e-10	14.3013	14.4547	6.47646	92.1899	92.4973	41.2294
LOC_Os12g34092	ribosomal protein S2, putative, expressed	-5.63022	4.24586e-09	1.69789e-07	2.8158	5.20197	3.76755	34.2982	31.1668	10.1031
LOC_Os09g20000	heavy metal-associated domain containing protein, expressed	-5.61588	1.42567e-12	1.59917e-10	2.5194	1.40709	2.55322	11.1414	14.1789	15.526
LOC_Os03g11780	expressed protein	-5.57415	1.2844e-12	1.47754e-10	3.89025	9.16741	9.09195	54.5057	56.4481	28.3777
LOC_Os04g42930	OsGrx_C2.2 - glutaredoxin subgroup I, expressed	-5.53865	7.66946e-14	1.11004e-11	84.4	109.753	116.825	818.24	816.692	319.435
LOC_Os02g06470	OsFBX38 - F-box domain containing protein, expressed	-5.52634	4.8032e-05	0.000436608	5.7057	3.02738	10.1506	54.0687	28.8929	35.3607
LOC_Os01g66850	pectinacetylesterase domain containing protein, expressed	-5.52381	6.94925e-07	1.31008e-05	0.62985	0.724865	0.373642	1.85691	4.68172	3.93722
LOC_Os01g42780	cysteine proteinase EP-B 2 precursor, putative, expressed	-5.50528	9.04366e-06	0.000109965	0.40755	0.554309	0.498189	1.74768	2.00645	5.12582
LOC_Os08g08760	ubiquitin family protein, putative, expressed	-5.50203	8.27826e-05	0.000679029	2.2971	0.46903	0.902967	6.2261	2.87591	13.5203
LOC_Os01g45640	tat pathway signal sequence family protein, expressed	-5.47815	7.49427e-21	4.9449e-18	5.29815	6.43851	7.59738	42.4904	38.4569	38.1836
LOC_Os06g05470	expressed protein	-5.46126	4.48634e-07	9.11653e-06	4.446	10.873	17.2809	136.537	36.718	31.7949
LOC_Os10g38340	glutathione S-transferase GSTU6, putative, expressed	-5.45658	7.8484e-12	7.46064e-10	4.8165	5.8842	10.0572	68.4871	37.5875	23.6233
LOC_Os07g30160	trehalose phosphatase, putative, expressed	-5.45016	1.99493e-08	6.51444e-07	1.1115	0.682226	0.716146	5.78918	3.94602	5.79441
LOC_Os11g37940	WIP2 - Wound-induced protein precursor, expressed	-5.41098	7.72694e-09	2.86997e-07	2.18595	3.53905	3.64301	8.083	20.1983	27.3377
LOC_Os09g30340	photosystem I reaction center subunit, chloroplast precursor, putative, expressed	-5.40612	1.56465e-08	5.27048e-07	3.9273	8.69838	3.67414	45.1119	37.2531	17.6804
LOC_Os10g38600	glutathione S-transferase GSTU6, putative, expressed	-5.40282	1.01116e-16	2.54881e-14	27.4541	53.8532	49.9434	318.405	315.815	166.403
LOC_Os06g10510	oxidoreductase/ transition metal ion binding protein, putative, expressed	-5.38778	3.68145e-10	2.10688e-08	2.70465	3.45377	1.5257	19.6614	15.5165	11.6631
LOC_Os02g11130	cytokinin-O-glucosyltransferase 3, putative, expressed	-5.38693	1.24593e-10	8.24518e-09	2.8158	3.07002	2.92686	12.1245	26.017	14.7832
LOC_Os11g37950	WIP3 - Wound-induced protein precursor, expressed	-5.37729	0.000301355	0.00197274	12.4488	41.6158	61.6509	167.231	28.8929	482.421
LOC_Os08g09000	Cupin domain containing protein, expressed	-5.37657	7.74794e-16	1.68755e-13	54.6858	100.586	64.9514	345.712	485.093	486.507
LOC_Os04g16722	uncharacterized protein ycf68, putative, expressed	-5.37095	1.59132e-08	5.35229e-07	267.798	301.075	214.408	2688.47	1489.59	658.185
LOC_Os06g02490	acyl CoA binding protein, putative, expressed	-5.36959	1.59198e-20	9.92372e-18	8.92906	9.08213	8.59376	47.6242	61.598	50.7382
LOC_Os10g36170	LTPL160 - Protease inhibitor/seed storage/LTP family protein precursor, expressed	-5.36752	0.0127722	0.0408396	0.48165	1.57765	5.29326	1.63845	1.27075	39.2237
LOC_Os08g40430	mTERF domain containing protein, expressed	-5.36067	2.35119e-09	1.02025e-07	2.48235	2.30251	2.14844	21.1906	15.1153	6.3887
LOC_Os08g02180	expressed protein	-5.35729	2.49748e-07	5.62942e-06	0.741	1.15126	0.653873	4.0415	3.61161	7.42873
LOC_Os01g50590	cytochrome P450, putative, expressed	-5.35444	0.000693608	0.00388913	2.26005	1.62029	1.12092	2.40306	24.6793	2.82292
LOC_Os04g43410	Os4bglu18 - monolignol beta-glucoside homologue, expressed	-5.34151	0.00570756	0.0213976	2.1489	10.0202	2.55322	8.41069	1.73892	74.4358
LOC_Os03g58500	expressed protein	-5.33837	1.19107e-05	0.000137381	0.33345	0.426391	1.30775	4.0415	2.47462	6.01727
LOC_Os03g26590	expressed protein	-5.33335	1.3469e-06	2.27361e-05	0.2964	0.51167	0.311368	1.41999	2.5415	2.60005
LOC_Os11g07930	oxidoreductase, short chain dehydrogenase/reductase family domain containing family, expressed	-5.32629	5.27659e-05	0.000472932	0.3705	0.298474	1.68139	2.73074	6.75505	4.60581
LOC_Os10g19919	retrotransposon protein, putative, Ty3-gypsy subclass, expressed	-5.32046	1.63678e-09	7.4331e-08	1.22265	2.34515	1.5257	12.9983	6.5544	10.9945
LOC_Os07g33620	cytochrome P450 domain containing protein, expressed	-5.30907	6.81951e-06	8.72726e-05	2.4453	3.66696	2.3664	8.41069	34.1096	7.65159
LOC_Os01g06310	glycine-rich cell wall structural protein precursor, putative, expressed	-5.30199	7.89413e-06	9.83871e-05	63.2814	11.0009	27.6806	128.454	96.1089	374.928
LOC_Os04g53930	organic cation transporter protein, putative, expressed	-5.29928	2.49227e-20	1.43363e-17	10.4481	20.2536	15.3193	99.0714	102.797	72.2072
LOC_Os05g34940	OsMADS4 - MADS-box family gene with MIKCc type-box, expressed	-5.29138	1.85023e-06	2.98835e-05	1.4079	1.02334	1.15206	8.30146	10.2998	3.04578
LOC_Os06g48290	homeobox associated leucine zipper, putative, expressed	-5.26828	9.92678e-07	1.77166e-05	0.2223	0.426391	0.249094	1.52922	1.93957	1.78289
LOC_Os08g08920	Cupin domain containing protein, expressed	-5.26187	2.26685e-10	1.40095e-08	1.14855	1.70557	1.65025	5.78918	9.89848	10.5488
LOC_Osm1g00610	NA	-5.25905	0.000212441	0.00148517	0.33345	1.23653	0.934104	8.62915	5.01612	1.56003
LOC_Os04g48390	uncharacterized membrane protein, putative, expressed	-5.25245	7.37032e-08	1.98733e-06	0.6669	0.554309	0.435915	2.9492	3.54473	3.26864
LOC_Os02g08330	gp176, putative, expressed	-5.25212	5.73579e-09	2.19211e-07	16.3761	22.7267	25.5322	258.219	83.8027	50.2925
LOC_Os06g43400	NA	-5.24956	3.21509e-07	6.96883e-06	0.741	1.62029	1.12092	8.84761	7.95892	3.93722
LOC_Os11g19520	retrotransposon protein, putative, unclassified, expressed	-5.21639	2.24698e-05	0.000234024	0.2223	0.596948	0.311368	2.51228	2.87591	1.26288
LOC_Os03g17800	phosphatidylinositol transfer protein alpha isoform, putative, expressed	-5.20994	1.80125e-17	5.24796e-15	10.7075	11.2994	8.12671	59.9672	73.9711	42.938
LOC_Os08g25860	expressed protein	-5.2012	1.90517e-05	0.000203818	0.70395	0.682226	1.61911	11.906	2.87591	3.56579
LOC_Os01g34790	expressed protein	-5.19436	3.26313e-05	0.000316494	0.2223	0.426391	0.68501	1.52922	4.54795	1.70861
LOC_Os01g42860	inhibitor I family protein, putative, expressed	-5.19194	0.00033651	0.00216621	48.6096	103.826	109.041	308.028	54.843	1115.13
LOC_Os05g46000	ras-related protein, putative, expressed	-5.18586	4.80422e-08	1.37647e-06	0.77805	0.9807	1.55684	6.44456	4.54795	8.39446
LOC_Os08g15050	CCT/B-box zinc finger protein, putative, expressed	-5.1854	6.83206e-16	1.52345e-13	19.0437	18.8465	13.2954	115.674	127.878	57.424
LOC_Os04g56560	proton-dependent oligopeptide transport, putative, expressed	-5.16885	1.81209e-07	4.31554e-06	1.7043	1.02334	5.04416	15.0737	17.9243	12.406
LOC_Os03g42810	endonuclease/exonuclease/phosphatase family domain containing protein, expressed	-5.12216	6.90361e-06	8.8198e-05	1.51905	2.51571	2.92686	8.62915	5.28365	25.2577
LOC_Os10g42960	urea active transporter, putative, expressed	-5.11758	4.36548e-08	1.26695e-06	22.0448	12.9623	10.0883	38.1212	153.025	66.4871
LOC_Os01g41710	chlorophyll A-B binding protein, putative, expressed	-5.09463	0.000381808	0.00239929	0.852151	5.96948	2.14844	38.3397	6.42064	8.09731
LOC_Os05g48730	expressed protein	-5.08453	5.55438e-05	0.000492323	0.4446	0.298474	0.404778	4.47842	1.4714	1.04002
LOC_Os03g17870	metallothionein, putative, expressed	-5.0479	6.17349e-19	2.30827e-16	138.271	126.51	121.558	875.258	627.952	698.003
LOC_Os10g07450	expressed protein	-5.04202	7.33515e-05	0.000617242	0.5928	0.767504	0.217958	2.40306	4.7486	1.70861
LOC_Os11g34870	expressed protein	-5.04051	3.71785e-11	2.859e-09	1.7043	1.91876	2.3664	12.9983	10.7011	10.4745
LOC_Os12g42210	OsDegp15 - Putative Deg protease homologue, expressed	-5.03536	5.5403e-05	0.000491463	0.1482	0.596948	0.186821	1.63845	2.27398	1.26288
LOC_Os11g25700	tropinone reductase, putative, expressed	-5.03456	9.83624e-07	1.76086e-05	3.2604	7.0781	17.0941	50.0272	25.415	77.5559
LOC_Os06g27760	peptide methionine sulfoxide reductase msrB, putative, expressed	-5.02596	1.59011e-06	2.62933e-05	0.3705	0.810143	1.02751	4.91534	2.94279	4.75438
LOC_Os08g35750	Cupin domain containing protein, expressed	-4.99899	0.00462376	0.0181029	0.0741	1.02334	0.560462	1.0923	0.80258	7.05729
LOC_Os03g20330	VQ domain containing protein, putative, expressed	-4.99758	2.66199e-11	2.13282e-09	8.92906	12.9623	20.6437	106.936	95.1057	39.3722
LOC_Os07g48830	glycosyl transferase 8 domain containing protein, putative, expressed	-4.98885	6.03331e-05	0.000525665	2.964	4.56239	2.86459	46.4227	9.22967	5.05153
LOC_Os10g09850	EF hand family protein, putative, expressed	-4.96849	4.14582e-05	0.000386083	0.4446	2.9421	2.3664	19.3337	8.42709	5.05153
LOC_Os03g10320	expressed protein	-4.95792	1.24061e-15	2.53017e-13	4.55715	5.20197	5.48008	25.0136	29.0266	30.3835
LOC_Os04g56010	glycine-rich cell wall structural protein 1 precursor, putative, expressed	-4.94933	1.16076e-07	2.96587e-06	0.48165	1.06598	0.809557	4.91534	3.61161	4.60581
LOC_Os02g53130	nitrate reductase, putative, expressed	-4.93527	5.51978e-06	7.33594e-05	2.4453	0.596948	1.5257	8.95684	4.7486	11.8117
LOC_Os02g51550	DUF581 domain containing protein, expressed	-4.93469	1.24039e-08	4.30757e-07	4.9647	5.20197	2.74004	14.5276	36.2499	20.1318
LOC_Os04g13140	vignain precursor, putative, expressed	-4.92604	1.5051e-09	6.97631e-08	7.8546	7.67504	12.3924	23.0475	51.6995	76.4416
LOC_Os12g05880	Cupin domain containing protein, expressed	-4.92004	5.67836e-11	4.13599e-09	5.22405	8.22935	3.51846	25.7782	24.4118	42.418
LOC_Osm1g00600	NA	-4.91927	0.000303831	0.00198658	1.00035	1.53501	0.342505	4.69688	8.36021	2.82292
LOC_Os02g32320	expressed protein	-4.89144	2.49588e-12	2.62876e-10	3.9273	5.84156	6.38304	43.1458	25.415	21.3947
LOC_Os10g32930	expressed protein	-4.89125	1.03603e-06	1.83262e-05	1.4079	3.07002	4.17233	28.8367	11.5705	8.32017
LOC_Os10g42040	expressed protein	-4.86073	0.00192736	0.00888584	3.3345	5.45781	11.7697	102.894	6.62128	7.87445
LOC_Os09g37976	cupin domain containing protein, expressed	-4.85338	0.000361799	0.00229932	0.2964	1.06598	0.373642	6.33533	0.80258	2.60005
LOC_Os02g13870	aquaporin protein, putative, expressed	-4.84751	1.89108e-09	8.44751e-08	6.9654	5.92684	10.462	21.1906	35.1797	68.1214
LOC_Os10g38206	NADPH-dependent oxidoreductase, putative, expressed	-4.84021	0.000126658	0.000967755	0.55575	0.810143	0.186821	4.0415	3.41096	1.11431
LOC_Osp1g00390	NA	-4.84021	0.000126696	0.000967755	0.55575	0.810143	0.186821	4.0415	3.41096	1.11431
LOC_Os03g50590	expressed protein	-4.83104	0.000111911	0.000874477	0.4446	0.213196	1.02751	5.57072	2.5415	1.56003
LOC_Os01g36720	transporter, major facilitator family, putative, expressed	-4.8255	6.41791e-05	0.000553342	0.48165	0.767504	0.622736	1.63845	2.47462	5.79441
LOC_Os05g35010	cytochrome P450, putative, expressed	-4.81166	1.98537e-10	1.25057e-08	4.0755	4.6903	3.33164	16.4937	33.0395	15.526
LOC_Os05g36930	histone deacetylase, putative, expressed	-4.80322	4.86519e-07	9.76259e-06	0.852151	1.06598	2.52208	4.47842	10.5673	8.69161
LOC_Os02g11640	UDP-glucoronosyl and UDP-glucosyl transferase, putative, expressed	-4.80295	1.13399e-06	1.97997e-05	0.741	0.938061	0.996378	3.60458	7.35698	3.41721
LOC_Osp1g00250	NA	-4.79515	0.00105054	0.00543412	0.3705	0.383752	1.05865	3.05843	6.21999	0.668585
LOC_Os04g59440	chlorophyll A-B binding protein, putative, expressed	-4.77936	5.32462e-08	1.49503e-06	1.0374	2.00404	2.64663	12.7799	10.9686	7.13158
LOC_Os02g08150	CCT/B-box zinc finger protein, putative, expressed	-4.76276	1.76101e-05	0.000191686	0.889201	3.36849	0.996378	13.6537	7.82515	6.83443
LOC_Os01g14410	early light-induced protein, chloroplast precursor, putative, expressed	-4.75771	5.62458e-07	1.10589e-05	0.70395	0.852783	1.21434	6.77225	3.14344	5.20011
LOC_Os11g31470	expressed protein	-4.74962	0.00401132	0.0161475	0.25935	0.0852783	1.46343	1.20153	2.07333	6.24013
LOC_Os03g08200	DUF567 domain containing protein, putative, expressed	-4.73966	1.21866e-05	0.00014015	1.1115	1.91876	2.17958	14.9645	2.80903	10.4002
LOC_Os03g13140	non-symbiotic hemoglobin 2, putative, expressed	-4.73912	1.07686e-05	0.000127148	4.0755	3.24057	6.04054	54.0687	7.42386	12.3317
LOC_Os09g17660	expressed protein	-4.73776	8.72978e-11	6.00748e-09	4.40895	7.76032	3.36277	22.0644	26.3514	33.2064
LOC_Os04g56700	naringenin,2-oxoglutarate 3-dioxygenase, putative, expressed	-4.73497	1.39614e-05	0.000158107	0.741	1.79084	3.61187	7.53685	15.9847	8.91447
LOC_Os11g01050	exo70 exocyst complex subunit domain containing protein, expressed	-4.71489	4.75244e-05	0.000433416	2.0007	1.79084	0.716146	4.15073	14.3127	5.20011
LOC_Os06g35960	HSF-type DNA-binding domain containing protein, expressed	-4.7146	4.52998e-06	6.21944e-05	4.48305	10.1908	6.88123	80.7208	15.4497	21.2462
LOC_Os12g05890	expressed protein	-4.71235	8.02815e-08	2.14409e-06	1.1115	1.53501	0.902967	4.91534	7.02257	6.61157
LOC_Os06g37140	retrotransposon protein, putative, Ty3-gypsy subclass, expressed	-4.70464	7.01797e-14	1.04266e-11	7.1877	9.97756	7.84647	67.0671	27.5552	39.2237
LOC_Os04g28320	expressed protein	-4.69554	3.18602e-05	0.000309953	0.1482	0.383752	0.498189	2.83997	1.73892	1.11431
LOC_Os01g22352	peroxidase precursor, putative, expressed	-4.69522	2.47855e-06	3.77487e-05	13.7826	39.6117	99.7312	206.554	237.43	348.779
LOC_Os08g43620	expressed protein	-4.69409	3.74136e-07	7.90337e-06	0.5187	0.767504	0.68501	4.69688	2.47462	3.41721
LOC_Os09g19820	aminopeptidase, putative, expressed	-4.69215	4.21449e-05	0.000391503	28.2321	35.4758	3.76755	94.2653	194.091	68.5671
LOC_Os02g24612	ribosomal protein S2, putative, expressed	-4.67766	3.58127e-06	5.12292e-05	3.4827	6.77962	2.55322	36.2643	22.3385	10.0288
LOC_Os10g38278	chloroplast 30S ribosomal protein S2, putative, expressed	-4.67766	3.58212e-06	5.12292e-05	3.4827	6.77962	2.55322	36.2643	22.3385	10.0288
LOC_Osp1g00270	NA	-4.67766	3.58289e-06	5.12292e-05	3.4827	6.77962	2.55322	36.2643	22.3385	10.0288
LOC_Osm1g00260	NA	-4.67087	1.00016e-11	9.19571e-10	29.4548	35.4331	19.5228	221.627	140.786	87.8818
LOC_Os01g10440	xylosyltransferase, putative, expressed	-4.66507	6.12792e-21	4.29606e-18	11.7449	17.8658	18.4641	80.9393	81.1943	88.5504
LOC_Os09g25190	protein binding protein, putative, expressed	-4.64791	1.10435e-05	0.000129712	1.2597	0.938061	1.65025	12.8891	5.21677	2.82292
LOC_Os07g37590	transposon protein, putative, unclassified, expressed	-4.64332	0.0098267	0.0330612	0.2223	1.27917	0.155684	4.47842	3.94602	0.371436
LOC_Os04g47170	ATROPGEF7/ROPGEF7, putative, expressed	-4.64124	2.15164e-06	3.37788e-05	4.63125	7.41921	4.01665	50.0272	26.017	9.88021
LOC_Os03g15370	ubiquitin fusion protein, putative, expressed	-4.62767	1.47631e-10	9.57209e-09	2.6676	1.87612	1.83707	12.343	12.6406	8.46875
LOC_Os05g31525	expressed protein	-4.62125	3.00811e-10	1.76198e-08	2.18595	2.77154	2.08617	10.0491	12.0387	14.1146
LOC_Os03g37470	MATE efflux family protein, putative, expressed	-4.62105	6.1264e-06	7.98603e-05	0.4446	0.46903	0.77842	3.93227	2.14021	2.97149
LOC_Os03g37840	potassium transporter, putative, expressed	-4.58705	2.83977e-09	1.19751e-07	6.8913	11.5978	4.11006	26.7613	55.1105	33.5036
LOC_Os10g21060	cytochrome P450, putative, expressed	-4.58639	0.000320333	0.00207818	0.33345	0.341113	1.21434	5.89841	1.53828	2.74863
LOC_Os01g51880	expressed protein	-4.58222	3.98316e-06	5.59538e-05	0.25935	0.383752	0.77842	2.62151	2.20709	2.67434
LOC_Os01g40290	expressed protein	-4.55932	0.00124948	0.00624852	1.96365	6.31059	20.706	111.196	28.8929	12.7774
LOC_Os10g38189	glutathione S-transferase, putative, expressed	-4.54586	2.13666e-20	1.29551e-17	12.3006	13.1755	14.2607	75.4778	77.4489	50.9611
LOC_Os06g31090	GAMYB-binding protein, putative, expressed	-4.53215	1.99917e-05	0.000212557	0.3705	1.23653	1.05865	6.2261	5.4843	2.08004
LOC_Os12g25090	expressed protein	-4.53209	0.000749252	0.00414212	15.2646	50.9111	54.5205	314.473	18.7937	281.029
LOC_Os02g55600	expressed protein	-4.52905	2.45362e-09	1.05651e-07	4.48305	10.3613	13.1709	73.2932	39.8615	31.2006
LOC_Os04g51460	glycosyl hydrolases family 16, putative, expressed	-4.5285	8.53371e-05	0.000697941	0.889201	0.9807	1.08979	10.1584	4.07978	1.48575
LOC_Os07g10840	uncharacterized glycosyltransferase, putative, expressed	-4.52398	1.00464e-15	2.12623e-13	16.9689	26.6495	36.4612	160.677	102.797	143.226
LOC_Os07g42910	cytochrome c oxidase subunit, putative, expressed	-4.5079	1.07848e-08	3.81296e-07	1.96365	2.89946	3.86096	22.9383	11.7712	10.3259
LOC_Os01g12740	cytochrome P450, putative, expressed	-4.50169	5.43124e-06	7.24403e-05	0.741	0.639587	0.68501	2.07537	5.21677	3.04578
LOC_Os07g03900	lectin-like receptor kinase, putative, expressed	-4.49684	1.83087e-05	0.00019766	0.18525	0.596948	0.68501	2.07537	2.80903	2.52577
LOC_Os03g02280	DUF584 domain containing protein, putative, expressed	-4.49373	1.36953e-11	1.19086e-09	4.1496	4.60503	5.82258	34.1889	24.2112	16.2689
LOC_Os11g40690	dehydrogenase, putative, expressed	-4.49227	0.00209134	0.00948014	16.6725	19.614	2.3664	8.62915	127.343	56.1612
LOC_Osm1g00110	NA	-4.49119	3.07392e-08	9.44663e-07	15.1905	20.3815	12.8284	130.857	84.204	34.1721
LOC_Os03g44250	expressed protein	-4.49092	5.90397e-05	0.000517381	0.62985	1.36445	2.98913	15.0737	5.88559	4.90296
LOC_Os08g31170	DC1 domain-containing protein, putative, expressed	-4.48469	0.00177748	0.0083283	0.741	0.383752	1.27661	9.83068	2.14021	0.891447
LOC_Osm1g00540	NA	-4.4747	2.5004e-06	3.80179e-05	22.5635	23.3662	8.34466	117.859	121.123	38.3322
LOC_Os10g02920	cytochrome b561, putative, expressed	-4.46261	0.000218093	0.00151688	1.29675	1.27917	1.15206	2.51228	13.1757	2.82292
LOC_Os06g38320	expressed protein	-4.45797	4.56774e-07	9.26516e-06	0.741	1.1939	1.40116	6.33533	4.0129	6.46299
LOC_Os12g06550	expressed protein	-4.44985	1.33641e-05	0.000152343	0.40755	0.298474	0.249094	1.52922	2.00645	1.26288
LOC_Os03g10740	expressed protein	-4.44729	6.48422e-06	8.37944e-05	0.926251	0.298474	0.840694	4.36919	3.74537	2.52577
LOC_Os05g49940	expressed protein	-4.44068	1.2835e-12	1.47754e-10	6.8913	7.41921	7.69079	56.1441	25.0806	30.2349
LOC_Os03g05630	expressed protein	-4.43139	2.66094e-10	1.61339e-08	6.40965	7.41921	8.53148	44.4565	25.4819	41.6009
LOC_Os03g55290	GASR3 - Gibberellin-regulated GASA/GAST/Snakin family protein precursor, expressed	-4.42863	0.000301926	0.00197533	7.89165	10.5319	5.57349	93.5007	24.5456	6.3887
LOC_Os02g40500	OsGrx_C2.1 - glutaredoxin subgroup I, expressed	-4.41139	8.21047e-20	3.75905e-17	11.5596	13.4313	11.0847	58.2195	57.5182	62.4756
LOC_Os02g11110	flavonol-3-O-glycoside-7-O-glucosyltransferase 1, putative, expressed	-4.39501	2.0399e-06	3.24101e-05	1.2597	1.27917	1.21434	4.25996	9.22967	4.90296
LOC_Os02g09240	cytochrome P450 71D8, putative, expressed	-4.3836	3.5006e-05	0.000335608	1.0374	1.23653	2.1173	6.33533	3.07656	12.0345
LOC_Os01g12750	cytochrome P450, putative, expressed	-4.37581	1.03249e-06	1.82817e-05	1.1115	0.9807	0.840694	3.16766	6.5544	4.53152
LOC_Os01g55240	gibberellin 2-beta-dioxygenase, putative, expressed	-4.36079	3.59433e-17	9.95496e-15	5.7798	8.35727	8.99854	35.0628	36.8518	40.7837
LOC_Os03g01730	expressed protein	-4.3542	8.93925e-08	2.36769e-06	10.5222	6.52379	3.58073	25.4505	22.4054	52.0754
LOC_Os12g06440	expressed protein	-4.35091	4.0166e-05	0.000376327	0.5187	1.62029	2.89572	7.75531	5.01612	11.6631
LOC_Os04g49480	legume lectins beta domain containing protein, putative, expressed	-4.35023	0.000318017	0.00206674	0.889201	0.170557	0.498189	1.31076	4.07978	2.22862
LOC_Os04g48020	3-hexulose-6-phosphate isomerase, putative, expressed	-4.33797	5.27045e-05	0.000472571	0.40755	0.383752	0.498189	1.96614	3.2772	1.11431
LOC_Os08g07730	transferase family protein, putative, expressed	-4.33467	1.6906e-05	0.000185552	1.00035	0.767504	2.67777	5.1338	10.0322	6.46299
LOC_Os06g09820	cupin superfamily protein, putative, expressed	-4.33393	1.28117e-06	2.18402e-05	0.5928	0.724865	0.591599	3.05843	2.74215	3.4915
LOC_Os02g44670	harpin-induced protein 1 domain containing protein, expressed	-4.33112	5.24854e-06	7.04221e-05	0.5928	0.46903	0.342505	2.40306	1.93957	2.52577
LOC_Os06g10880	bZIP transcription factor, putative, expressed	-4.31801	2.13695e-06	3.36424e-05	1.0374	2.55835	2.14844	14.5276	5.88559	7.87445
LOC_Os05g49785	NA	-4.31675	3.15669e-06	4.59852e-05	0.48165	0.341113	0.68501	2.1846	2.40774	2.82292
LOC_Os11g38220	DUF538 domain containing protein, putative, expressed	-4.31544	0.00520105	0.0198503	0.1482	1.23653	0.87183	1.52922	7.75827	1.48575
LOC_Os04g36830	DUF567 domain containing protein, putative, expressed	-4.30317	4.28576e-06	5.92767e-05	1.37085	0.895422	1.80593	5.67995	4.07978	9.88021
LOC_Os05g49300	iron-sulfur cluster assembly enzyme ISCU, mitochondrial precursor, putative, expressed	-4.29221	2.99246e-07	6.58165e-06	2.3712	1.7482	2.42867	14.746	11.303	6.16584
LOC_Os02g55190	expressed protein	-4.28507	2.16745e-06	3.39557e-05	0.77805	0.596948	1.02751	5.67995	2.5415	3.71436
LOC_Os10g41999	RALFL27 - Rapid ALkalinization Factor RALF family protein precursor, expressed	-4.27487	1.27864e-16	3.15221e-14	28.3062	36.0301	47.8261	163.845	210.477	162.095
LOC_Os12g15680	laccase precursor protein, putative, expressed	-4.2733	8.0131e-09	2.95667e-07	162.761	128.685	204.818	1065.54	418.345	908.013
LOC_Os01g19740	calvin cycle protein CP12, putative, expressed	-4.26981	1.17052e-05	0.000135637	0.55575	0.682226	0.77842	4.47842	3.81225	1.63432
LOC_Os04g22130	conserved hypothetical protein	-4.2649	0.000885334	0.0047312	0.33345	0.341113	0.498189	1.52922	2.87591	1.26288
LOC_Os02g46100	RING-H2 finger protein, putative, expressed	-4.26285	3.23456e-09	1.33636e-07	7.2618	8.01616	11.3338	61.4964	49.4255	18.6461
LOC_Os03g02830	cell cycle control protein, putative, expressed	-4.26132	1.22845e-06	2.10858e-05	0.6669	1.02334	0.591599	4.58765	3.74537	2.67434
LOC_Os02g30100	cytochrome P450, putative, expressed	-4.26028	5.51122e-05	0.000489658	1.44495	3.41113	1.37002	15.4014	10.4335	4.45724
LOC_Os04g16748	ATP synthase B chain, putative, expressed	-4.25954	1.61965e-05	0.000179249	3.1863	5.75628	2.42867	28.9459	19.2619	7.28015
LOC_Os10g38272	ATP synthase B chain, putative, expressed	-4.25954	1.62052e-05	0.000179249	3.1863	5.75628	2.42867	28.9459	19.2619	7.28015
LOC_Os10g21238	ATP synthase B chain, putative, expressed	-4.25954	1.62119e-05	0.000179249	3.1863	5.75628	2.42867	28.9459	19.2619	7.28015
LOC_Os01g62610	peptidyl-prolyl cis-trans isomerase, FKBP-type, putative, expressed	-4.25773	1.98471e-05	0.000211219	5.5575	19.4008	28.895	160.131	65.2765	37.2922
LOC_Os03g17790	OsRCI2-5 - Putative low temperature and salt responsive protein, expressed	-4.25162	7.70388e-09	2.86615e-07	3.5568	4.136	5.6669	25.9967	13.9114	24.1434
LOC_Os03g37830	potassium transporter, putative, expressed	-4.24028	0.000174561	0.00125637	1.00035	0.46903	1.68139	1.74768	7.35698	5.72012
LOC_Os08g44550	expressed protein	-4.21279	6.41606e-06	8.30091e-05	1.6302	0.895422	0.965241	6.99071	3.14344	6.61157
LOC_Os07g31960	UDP-glucoronosyl and UDP-glucosyl transferase domain containing protein, expressed	-4.20331	5.25809e-06	7.05081e-05	1.14855	1.66293	0.68501	6.11687	5.55118	4.82867
LOC_Os01g12100	expressed protein	-4.19981	2.21988e-12	2.38282e-10	38.7543	57.5628	72.4242	250.901	369.922	174.649
LOC_Os10g21050	cytochrome P450, putative, expressed	-4.19918	0.000715624	0.00399063	0.3705	0.298474	1.96162	5.46149	2.60838	4.60581
LOC_Os11g13890	chlorophyll A-B binding protein, putative, expressed	-4.19448	0.0024077	0.0106748	3.66795	0.255835	6.0094	23.2659	11.6374	12.7031
LOC_Os06g47640	OsCML29 - Calmodulin-related calcium sensor protein, expressed	-4.19226	2.45267e-14	4.0758e-12	12.4488	12.7491	12.7038	57.8918	75.5094	45.3152
LOC_Os05g50624	transposon protein, putative, unclassified, expressed	-4.19152	0.00115451	0.00584659	0.926251	1.02334	1.40116	1.31076	13.1088	1.1886
LOC_Os07g37454	urate anion exchanger, putative, expressed	-4.18229	6.05532e-05	0.000526939	7.0395	4.60503	4.04778	14.0906	50.7632	8.91447
LOC_Os08g34800	expressed protein	-4.1787	4.10711e-08	1.20129e-06	2.4453	4.22127	3.95437	26.9798	10.8348	12.926
LOC_Os02g58450	uncharacterized ACR, COG1399 family protein, expressed	-4.1786	4.08158e-06	5.70862e-05	5.4093	5.671	4.70166	29.0551	38.2563	7.72587
LOC_Os12g40380	expressed protein	-4.17471	1.69216e-08	5.61539e-07	4.6683	6.6517	4.73279	27.4167	34.3772	13.8917
LOC_Os12g05655	expressed protein	-4.17103	4.78889e-05	0.000436014	0.25935	0.213196	0.435915	1.41999	1.40451	1.56003
LOC_Os08g07120	terpene synthase, putative, expressed	-4.16796	2.30094e-06	3.56241e-05	8.29921	12.3653	7.13033	14.746	42.938	69.0871
LOC_Os03g16920	DnaK family protein, putative, expressed	-4.1665	2.60582e-09	1.1135e-07	1.66725	1.40709	1.7748	8.083	6.95569	7.80016
LOC_Os01g37810	expressed protein	-4.16437	1.03935e-08	3.71287e-07	2.48235	4.64766	3.42505	25.3413	12.5069	12.2574
LOC_Os08g43630	expressed protein	-4.16362	6.52821e-07	1.24113e-05	0.852151	1.27917	1.49457	7.75531	5.28365	4.23437
LOC_Os03g42600	expressed protein	-4.15517	0.00113963	0.00578688	0.5187	2.7289	2.67777	15.0737	2.60838	10.2516
LOC_Os05g33090	expressed protein	-4.1499	3.79406e-07	7.99961e-06	4.33485	5.07406	2.92686	25.8875	22.9404	9.50877
LOC_Os02g50390	expressed protein	-4.13282	0.000108427	0.000851399	0.25935	0.51167	0.186821	1.20153	1.87269	1.26288
LOC_Os03g05700	expressed protein	-4.13147	2.51648e-05	0.000256496	1.74135	2.21723	1.74366	15.8383	7.15634	4.23437
LOC_Os12g24650	leucine aminopeptidase, chloroplast precursor, putative, expressed	-4.12939	3.68239e-05	0.00035064	2.964	8.91158	20.7682	35.8274	80.1911	33.875
LOC_Os02g42960	thylakoid lumenal protein, putative, expressed	-4.12871	5.80286e-08	1.6052e-06	1.3338	1.62029	1.30775	7.64608	6.28687	5.94298
LOC_Os03g55776	expressed protein	-4.12264	0.00125148	0.00625632	2.2971	0.938061	0.467052	7.86454	7.42386	2.3029
LOC_Os11g42510	tyrosine aminotransferase, putative, expressed	-4.12205	3.21351e-05	0.000312086	0.926251	0.46903	0.591599	5.1338	2.14021	2.3029
LOC_Os04g56000	AGAP001055-PA, putative, expressed	-4.1112	1.83777e-07	4.3628e-06	2.70465	2.68627	6.91237	13.8722	20.6664	21.7662
LOC_Os04g54590	expressed protein	-4.09272	1.31685e-10	8.66342e-09	6.0762	4.94614	4.95075	21.846	31.9694	19.6118
LOC_Os03g08900	MATE efflux family protein, putative, expressed	-4.08667	9.90265e-11	6.75246e-09	13.1898	9.55116	12.6727	32.1136	74.573	54.304
LOC_Os01g19694	Homeobox domain containing protein, expressed	-4.07817	1.17847e-11	1.05751e-09	4.8906	7.50449	11.147	38.5581	31.635	37.5151
LOC_Os02g15010	zinc finger, C3HC4 type domain containing protein, expressed	-4.06867	4.57575e-05	0.000419675	0.741	1.23653	1.5257	9.61222	4.34731	2.60005
LOC_Os01g64470	harpin-induced protein 1 domain containing protein, expressed	-4.06612	2.68227e-15	5.14308e-13	16.1168	26.6068	30.3584	147.133	96.5102	92.1905
LOC_Os03g42290	B3 DNA binding domain containing protein, expressed	-4.06531	0.000189298	0.00134945	0.3705	0.724865	0.467052	1.0923	4.07978	1.78289
LOC_Os01g05650	metallothionein, putative, expressed	-4.06225	2.34855e-11	1.89523e-09	67.7274	83.2316	155.777	547.897	491.915	362.893
LOC_Os12g42840	expressed protein	-4.06162	0.00811999	0.0284264	3.4086	4.77558	1.61911	36.4827	9.56408	0.81716
LOC_Os12g05840	Cupin domain containing protein, expressed	-4.05981	3.99679e-14	6.36765e-12	11.115	14.8811	9.37218	41.3981	59.2571	59.0584
LOC_Os12g43810	expressed protein	-4.04767	0.0115947	0.0377691	2.55645	3.66696	0.186821	8.41069	19.6632	1.33717
LOC_Os05g15240	expressed protein	-4.04037	0.0126739	0.0406238	6.40965	0.426391	0.217958	11.0322	12.1725	9.43448
LOC_Os03g58764	OsFBDUF18 - F-box and DUF domain containing protein, expressed	-4.04002	5.06848e-12	5.00908e-10	4.92765	4.64766	4.39029	21.9552	22.606	18.9433
LOC_Os04g42950	MYB family transcription factor, putative, expressed	-4.03991	0.000300944	0.001972	2.223	6.60906	7.1926	54.9426	9.29655	10.8459
LOC_Os01g33009	NA	-4.02715	5.43102e-08	1.5173e-06	2.55645	3.7096	3.02027	17.8045	15.3159	9.28591
LOC_Os11g28210	retrotransposon protein, putative, unclassified, expressed	-4.0263	0.000666235	0.00375159	0.852151	4.64766	9.87037	36.7012	21.6028	12.1088
LOC_Os01g25189	delta14-sterol reductase, putative, expressed	-4.02172	0.0141351	0.0442022	0.1482	3.11266	0.0934104	4.47842	6.08623	4.38295
LOC_Os03g01880	possible lysine decarboxylase domain containing protein, expressed	-4.01224	0.000162821	0.00118634	2.223	6.48115	20.9239	53.8503	50.295	29.5663
LOC_Os08g08650	expressed protein	-4.0104	3.05656e-06	4.47777e-05	3.00105	7.37657	2.61549	18.8968	26.4183	13.0746
LOC_Os05g02240	ATCHX20, putative, expressed	-4.00222	7.11468e-05	0.000603443	1.66725	0.596948	0.68501	3.60458	3.54473	6.09156
LOC_Os11g02570	esterase, putative, expressed	-3.99799	1.95772e-11	1.61838e-09	4.5942	8.27199	6.35191	26.6521	31.4344	27.7091
LOC_Os04g05010	CBS domain containing membrane protein, putative, expressed	-3.98861	1.0773e-12	1.27201e-10	8.48446	12.7491	8.93626	39.5412	55.9799	39.0008
LOC_Os07g44850	gibberellin receptor GID1L2, putative, expressed	-3.98781	8.12533e-09	2.98337e-07	3.3345	4.51975	4.07892	28.1813	13.1757	13.0746
LOC_Os09g23560	dehydrogenase, putative, expressed	-3.98313	6.37837e-10	3.43972e-08	17.784	21.8312	28.5836	54.7241	146.538	99.6935
LOC_Os01g02120	osMFT2 MFT-Like2 homologous to Mother of FT and TFL1 gene; contains Pfam profile PF01161: Phosphatidylethanolamine-binding protein, expressed	-3.97975	0.00279748	0.0120643	2.85285	1.23653	0.560462	3.38612	14.4464	2.97149
LOC_Os01g62970	expressed protein	-3.97837	8.25831e-05	0.000677641	0.889201	2.08932	2.92686	15.5106	7.42386	4.16009
LOC_Os03g36080	expressed protein	-3.97188	2.44973e-13	3.28995e-11	8.74381	13.6019	11.4895	48.6073	39.8615	61.4356
LOC_Os09g02660	NA	-3.97128	2.23606e-05	0.000233103	0.5187	1.02334	0.529326	1.96614	4.07978	2.97149
LOC_Os03g04130	AMP-binding domain containing protein, expressed	-3.96663	1.34923e-10	8.82469e-09	2.11185	3.02738	2.21071	13.326	11.8381	7.80016
LOC_Os04g55710	transposon protein, putative, unclassified, expressed	-3.96153	6.49442e-11	4.64e-09	20.4516	36.7123	22.8856	112.07	80.5255	160.312
LOC_Os10g38590	glutathione S-transferase, N-terminal domain containing protein, expressed	-3.96126	1.70117e-14	2.89121e-12	22.2671	24.0485	22.9478	116.657	129.951	63.7385
LOC_Os12g34154	ribosomal protein S2, putative, expressed	-3.95465	9.14031e-10	4.66031e-08	7.22475	10.7877	11.4272	60.7318	42.403	29.1206
LOC_Os04g40470	cytochrome P450, putative, expressed	-3.95418	8.11457e-07	1.49337e-05	2.03775	4.136	5.10644	18.8968	21.6697	9.80592
LOC_Osm1g00430	NA	-3.9488	9.45972e-06	0.000114158	10.4481	14.4547	4.54597	48.9349	49.2249	33.2064
LOC_Os01g08990	expressed protein	-3.94392	7.81346e-07	1.44766e-05	1.29675	1.87612	1.1832	5.24303	7.22322	6.61157
LOC_Os08g26350	expressed protein	-3.94187	0.000213122	0.001489	2.92695	3.07002	9.15422	47.6242	10.4335	11.1431
LOC_Os12g11680	verticillium wilt disease resistance protein precursor, putative, expressed	-3.93927	0.00123197	0.00617607	0.0741	0.46903	0.934104	1.0923	2.40774	2.97149
LOC_Os10g37110	transposon protein, putative, unclassified, expressed	-3.93707	8.35142e-09	3.05473e-07	4.48305	6.99282	11.7386	37.0289	44.6101	21.3947
LOC_Os08g16820	retrotransposon protein, putative, SINE subclass, expressed	-3.9328	1.1109e-06	1.94398e-05	2.0748	2.04668	1.5257	7.42763	6.42064	10.9202
LOC_Os02g41820	expressed protein	-3.9275	6.72191e-14	1.00533e-11	127.526	175.758	165.835	866.629	667.813	547.274
LOC_Os09g32000	expressed protein	-3.92704	0.000151411	0.0011203	0.889201	0.341113	1.15206	5.35226	3.94602	1.63432
LOC_Os12g07580	dirigent, putative, expressed	-3.92513	1.97378e-09	8.75095e-08	6.40965	3.96544	6.28963	17.586	22.3385	32.835
LOC_Osp1g00470	NA	-3.91184	0.00207608	0.00942238	1.07445	0.810143	0.77842	7.09994	3.94602	1.11431
LOC_Os04g33240	sex determination protein tasselseed-2, putative, expressed	-3.90888	0.000227896	0.00157408	4.5201	13.6445	6.69441	7.64608	46.884	51.4068
LOC_Os01g67200	ribosomal protein L13 family protein, putative, expressed	-3.90669	0.00921837	0.0314628	6.5208	3.11266	0.155684	17.2583	14.9146	11.5145
LOC_Os06g36670	bet v I allergen family protein, putative, expressed	-3.90666	5.27997e-06	7.06748e-05	2.0007	2.1746	1.86821	15.4014	5.8187	6.01727
LOC_Os05g48930	OsGrx_S2 - glutaredoxin subgroup III, expressed	-3.90374	3.16022e-09	1.31047e-07	17.043	18.079	19.803	145.276	44.9445	55.9383
LOC_Os05g45100	anthocyanidin 5,3-O-glucosyltransferase, putative, expressed	-3.89721	8.07919e-06	0.000100082	0.889201	0.767504	1.49457	6.55379	4.21354	3.41721
LOC_Os10g38489	glutathione S-transferase GSTU6, putative, expressed	-3.89554	6.64379e-07	1.25995e-05	37.4946	54.3649	71.8015	456.144	183.456	94.2705
LOC_Os01g01280	expressed protein	-3.89057	0.00103892	0.00538894	0.6669	1.10862	0.373642	5.02457	3.54473	1.04002
LOC_Os05g04070	expressed protein	-3.8889	6.17407e-06	8.03417e-05	0.741	0.852783	0.747283	2.73074	4.7486	2.67434
LOC_Os10g36200	heavy metal-associated domain containing protein, expressed	-3.87784	1.06501e-15	2.23293e-13	15.7092	15.6912	14.6654	70.4532	72.1653	58.4641
LOC_Os07g05365	photosystem II 10 kDa polypeptide, chloroplast precursor, putative, expressed	-3.87554	7.75924e-05	0.00064607	0.5187	0.51167	1.24547	4.58765	3.41096	2.22862
LOC_Os07g44910	gibberellin receptor GID1L2, putative, expressed	-3.86965	3.11328e-06	4.54672e-05	0.889201	1.15126	1.74366	6.77225	4.48107	5.42297
LOC_Os04g44790	expressed protein	-3.86707	1.32695e-11	1.17663e-09	4.7424	6.43851	6.32077	29.6013	23.1411	23.5491
LOC_Os06g10530	expressed protein	-3.85985	1.62231e-06	2.67021e-05	3.00105	2.77154	2.74004	20.5352	10.0322	7.28015
LOC_Os07g01910	expressed protein	-3.85383	1.7039e-08	5.63796e-07	7.0395	4.64766	4.51484	35.9366	20.934	14.7832
LOC_Os04g42760	sialyltransferase family domain containing protein, expressed	-3.85322	4.449e-11	3.32696e-09	12.6341	12.0669	8.50035	40.5242	65.0758	37.8865
LOC_Os11g30500	HVA22, putative, expressed	-3.85304	9.20556e-14	1.30707e-11	12.3377	17.1409	15.0079	70.2347	77.1145	45.8352
LOC_Os01g67680	expressed protein	-3.85023	0.00022139	0.00153671	0.2964	0.852783	0.747283	2.83997	1.33763	4.01151
LOC_Os12g05990	No apical meristem protein, putative, expressed	-3.84605	0.00101528	0.00529324	0.926251	1.66293	3.26936	16.7122	7.02257	2.45148
LOC_Os05g36230	transposon protein, putative, CACTA, En/Spm sub-class, expressed	-3.84572	0.00049945	0.00296969	0.963301	1.44973	2.67777	2.51228	12.1725	6.90871
LOC_Os05g43640	retrotransposon, putative, centromere-specific, expressed	-3.84251	1.07529e-09	5.30177e-08	3.07515	4.9035	3.02027	16.9306	17.5899	12.926
LOC_Os01g11230	SOUL heme-binding protein, putative, expressed	-3.83934	3.86633e-06	5.46893e-05	2.0007	2.68627	3.3005	18.5691	6.28687	10.2516
LOC_Os06g28880	retrotransposon protein, putative, unclassified, expressed	-3.8296	6.45879e-05	0.000556225	0.40755	0.255835	0.560462	1.96614	1.60516	1.85718
LOC_Os02g48150	expressed protein	-3.81592	1.63349e-08	5.45322e-07	12.4859	10.7877	13.3888	76.7885	60.3941	22.8805
LOC_Os12g17804	expressed protein	-3.81473	9.5301e-06	0.000114822	1.8525	1.1939	1.71252	11.0322	5.28365	4.6801
LOC_Os06g48250	ATPase, putative, expressed	-3.81413	2.02528e-06	3.22007e-05	80.732	93.6782	147.713	861.714	377.614	174.352
LOC_Os03g53400	transmembrane BAX inhibitor motif-containing protein, putative, expressed	-3.81279	7.94342e-07	1.4679e-05	1.4079	1.62029	1.40116	6.33533	7.22322	5.42297
LOC_Osm1g00480	NA	-3.81038	4.14438e-05	0.000386083	1.81545	3.88016	1.96162	14.8553	13.1757	5.12582
LOC_Os01g43320	transmembrane amino acid transporter protein, putative, expressed	-3.8074	4.39147e-10	2.46913e-08	20.748	17.8658	46.6741	106.062	127.276	128.74
LOC_Os01g03549	multi-copper oxidase type I family protein, putative, expressed	-3.8054	3.0607e-07	6.71158e-06	1.44495	1.79084	3.42505	10.0491	10.4335	8.1716
LOC_Os03g54160	OsMADS14 - MADS-box family gene with MIKCc type-box, expressed	-3.80268	6.12026e-20	2.92132e-17	17.5247	19.5714	23.4149	85.4177	90.8922	81.7903
LOC_Os07g25800	OsFBDUF37 - F-box and DUF domain containing protein, expressed	-3.79993	7.35165e-05	0.000618167	0.33345	0.298474	0.467052	1.52922	1.53828	1.70861
LOC_Os02g41510	MYB family transcription factor, putative, expressed	-3.79706	1.09917e-14	1.95705e-12	16.0056	13.1329	13.3266	49.4811	76.5126	54.5268
LOC_Os02g53510	oxidoreductase/ transition metal ion binding protein, putative, expressed	-3.79616	8.3481e-05	0.000684008	0.55575	0.298474	0.747283	3.38612	2.27398	1.48575
LOC_Os01g72934	NA	-3.78278	1.94688e-06	3.10813e-05	1.81545	2.04668	2.14844	13.5445	9.0959	3.56579
LOC_Os03g50160	plastocyanin-like domain containing protein, putative, expressed	-3.77597	6.12454e-14	9.22134e-12	9.96646	11.0009	14.9145	48.2796	43.8744	59.2812
LOC_Os07g16340	NA	-3.7733	2.69713e-06	4.02043e-05	7.4841	15.2648	17.6857	107.045	43.4731	24.8862
LOC_Os06g08032	flavonol synthase/flavanone 3-hydroxylase, putative, expressed	-3.77322	0.000112787	0.000878871	1.1856	3.49641	4.88848	6.00764	14.3127	19.2404
LOC_Os01g71474	glycosyl hydrolases family 17, putative, expressed	-3.7713	1.24116e-06	2.12551e-05	6.92835	11.7258	16.7205	33.8612	28.6253	84.1675
LOC_Os07g06560	zinc finger, C3HC4 type domain containing protein, expressed	-3.76898	8.03768e-06	9.96778e-05	1.482	1.66293	1.71252	7.64608	8.62773	4.45724
LOC_Os02g37250	hypothetical protein	-3.76468	1.42667e-05	0.000160996	29.603	106.214	162.254	317.531	594.845	334.144
LOC_Os10g05020	cytochrome P450, putative, expressed	-3.7559	5.18706e-18	1.68647e-15	29.3807	27.9713	39.1078	164.609	124.266	120.197
LOC_Os08g08690	expressed protein	-3.75521	0.000307023	0.00200458	1.14855	1.02334	1.27661	9.72145	3.61161	1.85718
LOC_Os06g05830	protein kinase domain containing protein, expressed	-3.75474	8.09133e-13	9.86526e-11	6.78015	9.12477	6.81896	38.012	29.8292	28.3777
LOC_Os01g58610	phosphoglycerate kinase protein, putative, expressed	-3.75219	7.8808e-05	0.000653755	0.33345	0.554309	0.435915	2.51228	2.07333	1.11431
LOC_Os01g02550	protein kinase domain containing protein, expressed	-3.74802	0.00292094	0.0124826	0.25935	0.213196	0.68501	2.07537	1.87269	1.11431
LOC_Os01g74450	aquaporin protein, putative, expressed	-3.74569	0.000274964	0.00183206	51.2772	188.721	37.6444	432.55	601.4	142.78
LOC_Os04g40670	expressed protein	-3.74562	8.20193e-05	0.00067326	0.852151	2.00404	4.20347	11.6876	7.02257	11.0688
LOC_Os06g11980	DUF581 domain containing protein, expressed	-3.74522	8.10889e-10	4.18195e-08	13.5233	12.0669	6.53873	53.4134	45.2789	37.5151
LOC_Os12g44350	actin, putative, expressed	-3.73813	1.95147e-08	6.39114e-07	14.82	25.8393	11.2092	100.601	57.9864	61.1384
LOC_Os03g51479	maf, putative, expressed	-3.7374	3.08534e-11	2.41173e-09	19.97	22.0871	34.6241	154.779	107.412	63.9613
LOC_Os02g08510	ZOS2-04 - C2H2 zinc finger protein, expressed	-3.73653	2.72154e-10	1.64126e-08	10.4111	10.9583	8.15784	43.6919	54.5085	26.372
LOC_Os01g04660	lipid phosphatase protein, putative, expressed	-3.73505	1.90832e-06	3.06451e-05	0.963301	2.00404	1.80593	7.42763	7.69139	4.97725
LOC_Os10g42020	RALFL29 - Rapid ALkalinization Factor RALF family protein precursor, expressed	-3.73192	1.48154e-08	5.02069e-07	129.49	181.472	307.632	898.087	1124.48	571.418
LOC_Os09g39730	Core histone H2A/H2B/H3/H4 domain containing protein, putative, expressed	-3.72808	0.000349062	0.00222911	0.55575	0.810143	0.747283	5.67995	2.07333	1.48575
LOC_Os08g01260	VQ domain containing protein, putative, expressed	-3.72643	3.7869e-05	0.00035858	0.48165	0.46903	0.467052	1.85691	2.60838	1.48575
LOC_Os06g49750	kelch motif family protein, expressed	-3.72617	5.81275e-07	1.13493e-05	3.89025	3.1553	2.42867	11.7968	18.5262	9.36019
LOC_Os04g20180	expressed protein	-3.72341	2.82314e-05	0.00028024	0.5928	0.554309	0.498189	1.63845	2.40774	2.74863
LOC_Os03g05910	expressed protein	-3.72319	1.49304e-08	5.05202e-07	27.8987	39.9529	37.5821	195.521	188.941	62.0299
LOC_Os02g16940	OsSub13 - Putative Subtilisin homologue, expressed	-3.71789	0.00170902	0.00805453	0.1482	0.9807	2.3664	2.29383	3.87914	8.09731
LOC_Os10g04020	OsFBX356 - F-box domain containing protein, expressed	-3.71486	3.74571e-10	2.1382e-08	4.92765	5.20197	8.0333	32.6597	27.0202	17.0118
LOC_Os02g34810	OsAPx8 - Thylakoid-bound Ascorbate Peroxidase encoding gene 5,8, expressed	-3.71136	9.85169e-12	9.17065e-10	5.44635	5.79892	4.73279	21.5183	22.9404	21.989
LOC_Os01g58130	expressed protein	-3.7085	5.21752e-08	1.47418e-06	3.9273	10.1481	7.75306	39.3227	20.1314	31.6464
LOC_Os07g03409	SCP-like extracellular protein, expressed	-3.70643	0.00147384	0.00715819	3.705	11.7684	7.56624	18.4598	6.08623	68.4186
LOC_Os05g32860	expressed protein	-3.70412	2.66038e-08	8.35894e-07	3.705	3.53905	4.32802	24.249	14.3127	10.5488
LOC_Os03g01940	expressed protein	-3.70182	8.58223e-05	0.000700122	0.55575	0.341113	0.467052	1.63845	2.20709	1.85718
LOC_Os03g44540	nuclear transcription factor Y subunit, putative, expressed	-3.68715	7.82321e-15	1.42688e-12	41.4219	46.9457	44.0897	164.063	244.386	139.66
LOC_Osm1g00270	NA	-3.68536	7.50189e-11	5.24342e-09	23.8973	29.8474	16.3468	119.934	100.322	72.2815
LOC_Os12g34128	mitochondrial 60S ribosomal protein L16, putative, expressed	-3.68536	7.50262e-11	5.24342e-09	23.8973	29.8474	16.3468	119.934	100.322	72.2815
LOC_Os04g38640	OsDegp5 - Putative Deg protease homologue, expressed	-3.6797	1.57083e-05	0.000174802	0.4446	0.852783	0.77842	3.16766	2.34086	3.12006
LOC_Os04g53606	expressed protein	-3.67227	2.69957e-05	0.000270729	1.3338	1.57765	2.86459	10.1584	3.61161	10.2516
LOC_Os07g43140	VQ domain containing protein, putative, expressed	-3.66913	1.37915e-05	0.000156419	1.00035	1.15126	1.37002	2.9492	6.01935	5.34868
LOC_Os02g01820	ABC2 homolog 4, putative, expressed	-3.65821	0.000775685	0.00425678	0.48165	0.255835	1.30775	2.73074	3.07656	2.74863
LOC_Os09g19710	hypersensitive-induced response protein, putative, expressed	-3.65561	2.81237e-06	4.17279e-05	1.0374	1.15126	1.24547	6.00764	4.14666	4.16009
LOC_Os10g32940	expressed protein	-3.64752	9.76558e-05	0.000781037	0.6669	1.70557	1.93048	9.72145	4.54795	3.78865
LOC_Os09g10010	expressed protein	-3.64724	2.22291e-07	5.10951e-06	13.6715	9.12477	7.53511	31.1305	32.3707	59.5784
LOC_Os04g49940	expressed protein	-3.64417	2.06634e-08	6.68923e-07	3.07515	4.56239	3.08254	17.4768	14.1789	12.406
LOC_Os06g12290	glutathione S-transferase GSTU6, putative, expressed	-3.63812	0.000131061	0.000996686	0.889201	0.383752	0.68501	4.36919	1.60516	2.37719
LOC_Os11g02290	expressed protein	-3.63352	0.000593376	0.00341815	2.85285	2.9421	4.67052	31.3489	8.89526	4.16009
LOC_Os07g33420	hydroxylase, putative, expressed	-3.63273	5.73028e-05	0.000505319	0.77805	1.53501	0.622736	3.05843	5.21677	3.4915
LOC_Os08g10500	expressed protein	-3.62997	7.47479e-06	9.39436e-05	11.078	28.7814	19.7096	158.165	47.2184	43.2352
LOC_Os07g39360	transporter family protein, putative, expressed	-3.62571	1.86521e-07	4.42328e-06	2.40825	2.51571	3.23823	8.84761	11.9049	12.2574
LOC_Os02g30790	SAR DNA-binding protein-like, putative, expressed	-3.62219	6.10588e-06	7.96855e-05	1.29675	1.91876	1.58798	5.24303	5.21677	8.84018
LOC_Os06g46900	phosphosulfolactate synthase-related protein, putative, expressed	-3.6159	1.5581e-09	7.17825e-08	5.7798	12.0242	8.87399	44.7842	32.9727	30.9778
LOC_Os04g14690	flavin-containing monooxygenase family protein, putative, expressed	-3.61518	0.000420163	0.00258741	1.6302	1.02334	3.73642	10.1584	10.2329	5.86869
LOC_Os01g70240	expressed protein	-3.61421	1.93977e-06	3.09949e-05	3.44565	3.11266	1.74366	10.3768	11.1692	12.0345
LOC_Os11g23080	retrotransposon protein, putative, unclassified, expressed	-3.60415	1.73206e-05	0.000188993	1.3338	2.04668	2.64663	11.7968	4.48107	8.46875
LOC_Os03g39690	cytochrome P450, putative, expressed	-3.60333	2.146e-06	3.37374e-05	3.5568	6.69434	4.98189	9.39376	24.7462	26.1491
LOC_Os11g09710	expressed protein	-3.59971	0.00132703	0.00655885	0.25935	0.341113	0.996378	1.74768	1.93957	2.82292
LOC_Os11g34690	expressed protein	-3.59452	4.32163e-07	8.8645e-06	2.2971	2.68627	1.43229	6.77225	9.8316	8.98876
LOC_Os11g02580	esterase, putative, expressed	-3.59314	0.00262156	0.0114509	0.5928	0.596948	0.0622736	1.41999	2.07333	1.48575
LOC_Os01g72140	glutathione S-transferase, putative, expressed	-3.59163	1.42167e-13	1.98098e-11	68.913	68.9048	77.4995	218.35	348.587	295.292
LOC_Os07g46510	expressed protein	-3.59065	2.46618e-06	3.76114e-05	2.8899	2.51571	2.30412	6.88148	14.6471	9.28591
LOC_Os10g37570	OsFBDUF49 - F-box and DUF domain containing protein, expressed	-3.58975	5.4369e-05	0.000484398	2.48235	4.64766	6.88123	35.6089	14.3127	8.09731
LOC_Os09g03630	ankyrin, putative, expressed	-3.58814	0.0003894	0.00244017	0.55575	0.213196	0.68501	1.0923	1.93957	2.82292
LOC_Os03g14400	cytochrome P450, putative, expressed	-3.58655	2.81973e-07	6.25076e-06	2.33415	2.51571	2.17958	12.0153	7.42386	9.13733
LOC_Os12g44220	ATPase 2, putative, expressed	-3.58326	1.83624e-10	1.17362e-08	6.5949	5.71364	10.6799	32.7689	25.9501	33.875
LOC_Os12g34148	expressed protein	-3.57985	3.35037e-05	0.000323696	1.88955	2.13196	2.02389	9.50299	10.3667	4.6801
LOC_Os02g08080	expressed protein	-3.57868	5.62287e-06	7.44209e-05	0.815101	0.895422	0.77842	3.82304	3.14344	3.12006
LOC_Os08g23870	late embryogenesis abundant group 1, putative, expressed	-3.57784	0.00601143	0.022339	0.48165	1.83348	1.58798	12.6707	1.93957	1.78289
LOC_Os06g41810	reductase, putative, expressed	-3.57589	2.85862e-10	1.70559e-08	3.6309	5.50045	5.32439	19.9891	19.195	18.7947
LOC_Os07g43740	zinc finger, C3HC4 type domain containing protein, expressed	-3.57565	7.48613e-07	1.39953e-05	1.74135	1.7482	1.74366	8.30146	6.88881	6.01727
LOC_Os04g40620	peptide methionine sulfoxide reductase, putative, expressed	-3.57095	0.00720361	0.0258486	1.74135	3.83752	0.467052	17.2583	4.0129	3.78865
LOC_Os08g15710	DC1 domain, putative, expressed	-3.56931	0.000939732	0.00496396	0.25935	1.15126	2.74004	8.19223	6.28687	2.52577
LOC_Os12g42280	9-cis-epoxycarotenoid dioxygenase 1, chloroplast precursor, putative, expressed	-3.56837	2.52743e-06	3.82594e-05	12.597	13.7298	14.6966	99.5083	51.0976	18.2747
LOC_Os01g63990	hydrolase, alpha/beta fold family protein, putative, expressed	-3.55814	5.32325e-05	0.000476077	1.81545	2.34515	2.24185	6.77225	14.3796	4.38295
LOC_Os07g32020	UDP-glucoronosyl and UDP-glucosyl transferase domain containing protein, expressed	-3.54917	0.00153103	0.00738174	0.3705	0.810143	0.186821	1.96614	1.27075	2.15433
LOC_Os03g39610	chlorophyll A-B binding protein, putative, expressed	-3.54817	0.00532247	0.0202346	0.5187	3.19793	0.934104	12.8891	2.27398	3.86294
LOC_Os01g63810	starch binding domain containing protein, putative, expressed	-3.54786	6.42191e-05	0.000553473	1.44495	1.83348	2.67777	12.9983	7.35698	4.01151
LOC_Os07g46680	expressed protein	-3.54296	9.82829e-06	0.000117845	2.48235	2.51571	1.7748	13.6537	7.89203	5.94298
LOC_Os12g38290	metallothionein, putative, expressed	-3.53363	3.88108e-07	8.13721e-06	75.8784	110.35	32.7248	384.817	252.211	240.691
LOC_Os03g02685	lysM domain containing protein, putative, expressed	-3.53111	5.65391e-06	7.46981e-05	18.6362	29.8474	19.2737	165.92	78.3853	31.4978
LOC_Os02g48480	expressed protein	-3.52775	1.1341e-11	1.03006e-09	16.0427	18.9318	20.0832	99.836	74.3055	46.6524
LOC_Os06g44190	expressed protein	-3.52329	0.000183171	0.00131035	0.33345	0.51167	0.716146	3.16766	1.40451	1.85718
LOC_Os10g04074	retrotransposon protein, putative, unclassified, expressed	-3.52206	5.88846e-05	0.00051683	0.889201	0.554309	0.435915	2.29383	2.60838	2.52577
LOC_Os05g10930	OsGrx_C15 - glutaredoxin subgroup III, expressed	-3.51376	9.54657e-17	2.43372e-14	44.7935	50.1436	44.0897	167.231	225.057	155.632
LOC_Os06g08564	OsRCI2-8 - Putative low temperature and salt responsive protein, expressed	-3.51184	7.67101e-11	5.32791e-09	27.2318	39.7823	33.6277	192.681	132.559	77.1845
LOC_Os08g08420	expressed protein	-3.51128	0.000561656	0.00326768	0.48165	0.938061	1.27661	6.55379	2.87591	1.63432
LOC_Os06g40210	expressed protein	-3.5083	1.38833e-12	1.57302e-10	33.6414	49.3335	54.0224	206.881	217.9	117.597
LOC_Os01g72910	abscisic stress-ripening, putative, expressed	-3.5039	8.36439e-12	7.88431e-10	10.2629	9.84964	16.4091	64.664	41.6004	39.0008
LOC_Os08g33110	expressed protein	-3.50033	2.52101e-06	3.81879e-05	2.223	3.02738	1.89934	11.0322	10.7011	6.53728
LOC_Os08g30820	cleavage and polyadenylation specificity factor subunit 5, putative, expressed	-3.48885	3.28472e-10	1.90905e-08	9.29956	10.6171	11.7074	54.3964	45.4126	25.5548
LOC_Os02g30714	dehydrogenase/reductase, putative, expressed	-3.48871	1.76468e-11	1.48273e-09	7.07655	11.2567	14.5409	51.6657	38.5907	39.0008
LOC_Os06g08041	iron/ascorbate-dependent oxidoreductase, putative, expressed	-3.48691	2.89282e-08	9.00104e-07	5.3352	3.58169	7.16146	26.6521	23.1411	14.0403
13114.t00024	NA	-3.48546	2.83653e-05	0.000281321	3.59385	3.1553	3.42505	14.3091	18.7269	7.13158
LOC_Os02g03720	expressed protein	-3.48257	7.49679e-05	0.000629192	0.963301	0.767504	0.529326	2.1846	3.2772	3.26864
LOC_Os03g60560	ZOS3-21 - C2H2 zinc finger protein, expressed	-3.48014	2.69569e-07	5.99952e-06	3.4086	2.64363	4.39029	21.1906	9.76472	10.7717
LOC_Os06g38980	polyadenylate-binding protein, putative, expressed	-3.47907	4.62205e-08	1.32767e-06	3.37155	2.85682	4.85734	20.8629	14.0451	9.28591
LOC_Os04g37700	expressed protein	-3.47619	3.94817e-10	2.2367e-08	18.3768	18.9318	29.8602	123.976	90.2902	51.4811
LOC_Os10g37290	DEFL6 - Defensin and Defensin-like DEFL family, expressed	-3.46984	1.02728e-10	6.96252e-09	25.3793	15.4354	18.8689	60.1856	102.797	69.0871
LOC_Osp1g00260	NA	-3.46642	3.98266e-08	1.17407e-06	13.338	22.4282	12.6727	73.9486	68.6875	46.8753
LOC_Os02g39930	OsTIL-1 Temperature-induced lipocalin-1, expressed	-3.46354	1.99239e-05	0.000211936	5.1129	7.88824	9.96378	56.0349	21.3352	14.2632
LOC_Os06g11240	12-oxophytodienoate reductase, putative, expressed	-3.46256	2.73979e-12	2.85881e-10	23.8232	19.5714	38.703	111.524	106.676	101.105
LOC_Os06g21380	OsCttP3 - Putative C-terminal processing peptidase homologue, expressed	-3.46197	9.96812e-12	9.19571e-10	8.18806	10.7451	10.0261	34.6258	38.2563	39.1494
LOC_Os11g35500	receptor-like protein kinase 5 precursor, putative, expressed	-3.4581	9.98523e-05	0.00079605	0.48165	0.383752	0.591599	2.73074	1.60516	1.56003
LOC_Os06g48240	AAA ATPase, putative, expressed	-3.45775	0.000201033	0.00141689	5.14995	5.671	10.5242	58.001	17.523	10.1031
LOC_Os11g13820	protein phosphatase 2C, putative, expressed	-3.45308	1.84735e-06	2.98584e-05	2.2971	3.1553	1.89934	5.89841	11.6374	10.4745
LOC_Os12g43790	bZIP transcription factor domain containing protein, expressed	-3.44432	1.09124e-09	5.34582e-08	4.85355	5.96948	7.56624	22.2829	25.5488	23.1033
LOC_Os03g64070	uncharacterized protein PA4923, putative, expressed	-3.44187	4.33101e-07	8.86945e-06	6.11325	6.35323	8.78058	41.7258	28.0903	13.8917
LOC_Os08g24200	expressed protein	-3.44117	1.13178e-10	7.55667e-09	9.37366	10.5319	10.2751	32.4412	30.5649	52.4468
LOC_Os05g43390	signal recognition particle 54 kDa protein, putative, expressed	-3.44053	6.50274e-08	1.764e-06	3.89025	8.35727	11.3649	32.4412	26.9533	31.5721
LOC_Os11g03370	no apical meristem protein, putative, expressed	-3.43949	2.15983e-09	9.42679e-08	6.63195	11.811	15.6618	59.2025	34.6447	38.7779
LOC_Os11g38780	EF hand family protein, putative	-3.4373	0.00112664	0.0057417	1.5561	1.06598	5.29326	17.8045	7.69139	5.86869
LOC_Os01g35330	circumsporozoite protein precursor, putative, expressed	-3.43691	0.000378578	0.002383	2.5194	8.52783	4.51484	18.3506	31.9025	9.73163
LOC_Os09g35700	LTPL45 - Protease inhibitor/seed storage/LTP family protein precursor, expressed	-3.43159	0.00026183	0.00175971	0.48165	0.724865	0.747283	1.41999	3.67849	2.3029
LOC_Os03g04770	beta-amylase, putative, expressed	-3.43043	0.00465127	0.0181725	6.63195	9.03949	2.45981	57.8918	8.62773	6.53728
LOC_Os01g08440	UDP-glucoronosyl and UDP-glucosyl transferase domain containing protein, expressed	-3.42699	2.07603e-06	3.28445e-05	6.78015	3.07002	3.76755	19.8798	15.4497	17.5318
LOC_Os05g25040	expressed protein	-3.42436	0.00124637	0.00623563	0.2223	0.639587	0.622736	2.73074	1.93957	1.1886
LOC_Os10g28240	calcium-transporting ATPase, plasma membrane-type, putative, expressed	-3.42346	7.95958e-05	0.000658426	2.18595	3.45377	6.04054	28.7274	8.82838	8.61732
LOC_Os02g21330	expressed protein	-3.41729	0.00015468	0.00113774	0.4446	0.767504	0.404778	1.74768	2.27398	2.08004
LOC_Os12g38051	metallothionein, putative, expressed	-3.41425	5.64182e-06	7.46277e-05	109.335	186.631	49.85	599.562	427.574	314.384
LOC_Os01g58310	expressed protein	-3.41005	0.000855566	0.00460459	0.55575	0.9807	0.934104	5.35226	1.33763	3.04578
LOC_Os08g09060	Cupin domain containing protein, expressed	-3.40751	4.58732e-10	2.56e-08	81.7694	130.135	160.199	565.919	420.886	438.666
LOC_Os07g06990	expressed protein	-3.40206	3.78184e-08	1.12076e-06	3.44565	4.77558	3.67414	18.2414	14.4464	13.0003
LOC_Os01g72900	abscisic stress-ripening, putative, expressed	-3.39621	5.43202e-09	2.10107e-07	4.5942	3.79488	6.13395	26.2151	14.6471	15.4517
LOC_Os05g29020	expressed protein	-3.38843	7.11578e-08	1.921e-06	12.0783	21.746	13.7313	74.9316	75.7769	31.8692
LOC_Os12g02500	esterase, putative, expressed	-3.38659	6.17742e-07	1.19161e-05	1.7043	2.43043	2.02389	6.11687	7.42386	9.58306
LOC_Os02g50710	expressed protein	-3.38618	2.49221e-12	2.62876e-10	9.11431	11.2994	12.6415	46.9688	42.8711	36.2522
LOC_Os12g13910	expressed protein	-3.38588	0.0014253	0.00696779	2.70465	3.1553	3.08254	24.1398	7.75827	3.41721
LOC_Os02g52300	CPuORF38 - conserved peptide uORF-containing transcript, expressed	-3.38201	6.09722e-14	9.22134e-12	16.5614	19.1023	14.6343	71.327	71.0283	49.5496
LOC_Os01g70050	OsSAUR3 - Auxin-responsive SAUR gene family member, expressed	-3.38151	5.8792e-06	7.71309e-05	2.8158	4.77558	1.61911	10.8137	12.3062	11.5888
LOC_Os09g20900	hypoxia-responsive family protein, putative, expressed	-3.37913	2.80086e-10	1.68007e-08	9.37366	8.48519	7.53511	38.8858	28.8929	29.2692
LOC_Os11g24790	retrotransposon protein, putative, unclassified, expressed	-3.37857	1.70133e-05	0.000186274	1.4079	2.81418	2.49094	9.1753	10.5673	5.79441
LOC_Os01g62190	ZOS1-15 - C2H2 zinc finger protein, expressed	-3.37564	7.92657e-10	4.1569e-08	7.66935	9.5938	9.71468	50.0272	24.6793	28.8977
LOC_Os08g35630	MTD1, putative, expressed	-3.37445	1.70548e-10	1.09317e-08	53.4261	88.2204	74.2924	387.438	256.424	183.415
LOC_Os08g29770	endoglucanase, putative, expressed	-3.37391	0.000452953	0.00274562	0.889201	1.02334	0.809557	4.25996	4.41419	1.78289
LOC_Os12g34980	csAtPR5, putative, expressed	-3.37197	5.60396e-06	7.43021e-05	4.03845	3.11266	5.54235	20.426	6.35376	21.5433
LOC_Os01g40310	expressed protein	-3.37076	0.00102303	0.00532125	1.2597	2.30251	4.51484	17.586	10.3667	3.41721
LOC_Os08g08990	Cupin domain containing protein, expressed	-3.36936	5.27262e-13	6.68283e-11	16.1168	27.417	23.0412	92.9545	71.5634	87.0647
LOC_Os01g37750	glutathione S-transferase, putative, expressed	-3.36932	2.2028e-05	0.000230493	1.7043	2.7289	4.79507	17.586	9.0959	8.84018
LOC_Os04g12960	UDP-glucoronosyl/UDP-glucosyl transferase, putative, expressed	-3.36782	0.000784402	0.00429892	1.66725	1.7482	1.27661	13.763	2.40774	2.45148
LOC_Os06g05480	expressed protein	-3.36636	5.15153e-11	3.78916e-09	9.67006	13.943	15.1636	57.7826	57.1838	32.5378
LOC_Os08g44410	harpin-induced protein 1 domain containing protein, expressed	-3.36487	0.000273347	0.00182291	2.223	2.30251	0.965241	9.06607	7.49074	4.45724
LOC_Os08g24300	expressed protein	-3.36451	0.000124547	0.000954589	3.1863	6.01212	8.56262	41.1796	8.7615	18.4975
LOC_Os09g38320	phytoene synthase, chloroplast precursor, putative, expressed	-3.36088	1.12717e-10	7.5483e-09	16.8207	21.618	15.7552	98.7437	49.158	58.9841
LOC_Os03g11230	expressed protein	-3.35172	2.5018e-07	5.62942e-06	4.40895	5.1167	4.60825	18.8968	20.7333	13.7431
LOC_Osp1g00420	NA	-3.3478	8.11706e-06	0.00010044	16.0056	16.4587	8.81172	80.2839	51.432	26.6691
LOC_Os06g51060	CHIT8 - Chitinase family protein precursor, expressed	-3.34708	2.37706e-08	7.56412e-07	15.524	19.3155	39.4503	80.7208	91.0928	104.894
LOC_Os06g05120	expressed protein	-3.34221	5.58318e-12	5.39884e-10	81.9547	108.218	107.111	320.589	344.574	441.489
LOC_Os07g44890	gibberellin receptor GID1L2, putative, expressed	-3.34002	4.02664e-08	1.18393e-06	2.77875	3.83752	4.26574	12.7799	12.7744	15.0803
LOC_Os10g14920	integral membrane protein DUF6 containing protein, expressed	-3.33995	1.44704e-12	1.61507e-10	34.1972	44.7284	65.2939	165.702	196.9	175.541
LOC_Os01g10870	CAMK_KIN1/SNF1/Nim1_like.7 - CAMK includes calcium/calmodulin depedent protein kinases, expressed	-3.33923	0.000501513	0.00298038	1.29675	3.53905	6.28963	23.3752	7.42386	11.5888
LOC_Os03g08690	expressed protein	-3.33412	0.010046	0.0337131	0	0.596948	0.87183	1.41999	1.67204	2.37719
LOC_Os11g02730	harpin-induced protein 1 domain containing protein, expressed	-3.33324	1.19204e-07	3.03201e-06	2.85285	3.66696	5.13757	16.8214	12.3062	14.7089
LOC_Os07g47510	stress-related protein, putative, expressed	-3.32705	1.08122e-07	2.78804e-06	424.223	523.907	430.809	2280.72	1934.55	997.604
LOC_Os12g03816	OsCML3 - Calmodulin-related calcium sensor protein, expressed	-3.32304	0.000338954	0.00217571	1.482	1.15126	0.965241	2.83997	6.82193	3.64008
LOC_Os01g22249	peroxidase precursor, putative, expressed	-3.32002	0.000333447	0.00215144	0.3705	0.767504	1.46343	2.51228	3.67849	3.4915
LOC_Os03g26620	3-ketoacyl-CoA synthase, putative, expressed	-3.3191	0.000420885	0.00259043	0.62985	2.43043	0.68501	4.0415	4.07978	5.57154
LOC_Os01g16860	AGO4-2, putative, expressed	-3.31679	1.69383e-05	0.000185816	1.7784	1.02334	1.21434	6.11687	4.61483	4.45724
LOC_Os02g43100	expressed protein	-3.31421	0.00263564	0.0114945	0.5187	0.46903	1.58798	5.02457	2.74215	2.15433
LOC_Os04g03050	OsSub34 - Putative Subtilisin homologue, expressed	-3.30948	0.00264665	0.0115269	4.7424	7.97352	1.7748	4.25996	14.2458	33.6521
LOC_Os09g25200	protein binding protein, putative, expressed	-3.30268	0.00250093	0.0110163	0.852151	1.49237	2.92686	13.763	3.81225	2.74863
LOC_Os01g32780	universal stress protein domain containing protein, putative, expressed	-3.30268	2.84055e-10	1.69933e-08	19.3401	25.1144	28.6147	124.303	54.7761	93.6019
LOC_Os12g02700	harpin-induced protein 1 domain containing protein, expressed	-3.29975	1.86497e-06	3.00999e-05	2.2971	5.75628	3.79869	18.4598	12.8413	12.7774
LOC_Os06g29110	MLO domain containing protein, putative, expressed	-3.29879	3.70626e-05	0.000352463	1.7043	1.23653	1.27661	4.25996	7.08945	4.23437
LOC_Os09g00999	expressed protein	-3.29868	0.000429546	0.00263075	16379.2	23386.6	23332.6	114343	70259.2	51961.2
LOC_Os04g22860	protein phosphatase 1 regulatory subunit 11, putative, expressed	-3.29559	3.77155e-08	1.11919e-06	6.8913	7.41921	7.06805	31.6766	31.8357	16.3432
LOC_Os07g40380	expressed protein	-3.29557	0.00266971	0.011598	0.40755	2.04668	1.61911	7.64608	4.61483	3.04578
LOC_Os03g24560	ompA/MotB, putative, expressed	-3.29486	0.000821803	0.00446617	8.78086	4.56239	4.95075	12.4522	8.62773	45.2409
LOC_Os04g54130	TKL_IRAK_DUF26-ld.1 - DUF26 kinases have homology to DUF26 containing loci, expressed	-3.29388	4.85534e-05	0.0004401	2.5194	4.73294	2.1173	6.88148	16.9879	10.2516
LOC_Os05g50720	harpin-induced protein 1 domain containing protein, expressed	-3.29042	0.000848031	0.00457655	0.815101	1.40709	1.15206	2.1846	2.60838	7.35444
LOC_Os05g25784	expressed protein	-3.28809	1.97858e-08	6.47047e-07	7.29885	9.76436	6.16509	26.7613	36.5174	22.3605
LOC_Os05g43895	expressed protein	-3.28686	0.000318963	0.00207109	2.33415	2.38779	3.8921	21.1906	5.21677	6.46299
LOC_Os10g38450	receptor-like protein kinase 2 precursor, putative, expressed	-3.28665	0.000468695	0.00282289	0.33345	1.70557	1.61911	5.02457	5.01612	3.4915
LOC_Os05g47700	LTPL152 - Protease inhibitor/seed storage/LTP family protein precursor, expressed	-3.28643	1.04988e-09	5.20633e-08	165.836	224.751	163.873	827.197	784.789	450.626
LOC_Os10g26510	expressed protein	-3.28485	0.00488108	0.0188845	0.11115	0.9807	0.404778	2.40306	1.87269	1.26288
LOC_Os07g40986	NAD dependent epimerase/dehydratase family protein, putative, expressed	-3.28219	5.68491e-09	2.18426e-07	7.15065	7.67504	7.09919	16.9306	33.0395	29.7892
LOC_Os09g27500	cytochrome P450, putative, expressed	-3.28066	4.44996e-08	1.28813e-06	64.9116	74.5332	91.4488	194.211	456.802	195.078
LOC_Os01g56270	transposon protein, putative, CACTA, En/Spm sub-class, expressed	-3.28028	0.000417824	0.00257654	0.963301	1.57765	3.11368	7.97377	2.5415	10.3259
LOC_Os03g02070	heavy-metal-associated domain-containing protein, putative, expressed	-3.27982	2.05705e-12	2.24019e-10	22.3041	23.3662	27.1824	122.884	66.8148	81.1217
LOC_Os05g32420	expressed protein	-3.27964	0.000154481	0.00113664	3.1863	1.91876	1.24547	5.35226	10.2329	7.65159
LOC_Os04g40600	peptide methionine sulfoxide reductase, putative, expressed	-3.27839	4.00213e-14	6.36765e-12	28.3433	32.4484	30.9811	91.9715	134.767	109.202
LOC_Os06g39110	expressed protein	-3.27526	9.58094e-09	3.43902e-07	257.201	345.292	360.626	996.285	1414.88	1111.86
LOC_Os03g41460	CAMK_CAMK_like.20 - CAMK includes calcium/calmodulin depedent protein kinases, expressed	-3.27436	1.61893e-07	3.91791e-06	2.77875	2.9421	3.98551	13.2168	13.5101	9.21162
LOC_Os09g37540	uncharacterized protein PA4923, putative, expressed	-3.27008	7.28085e-06	9.21256e-05	9.81826	19.5714	39.2946	112.179	89.4208	52.2982
LOC_Os12g17340	CC-NBS-LRR resistance protein MLA13, putative, expressed	-3.26891	0.00114797	0.00581739	0.4446	0.383752	0.934104	2.9492	2.34086	1.41146
LOC_Os12g05320	expressed protein	-3.26423	0.0025926	0.0113399	0.62985	1.53501	0.217958	2.40306	2.27398	3.86294
LOC_Os02g40710	ammonium transporter protein, putative, expressed	-3.26353	5.9447e-05	0.000520341	27.1577	25.4982	11.147	36.4827	137.91	57.8698
LOC_Os07g26640	aquaporin protein, putative, expressed	-3.25972	0.000709649	0.00396322	11.6337	16.6293	2.02389	39.9781	49.3587	22.4348
LOC_Os10g21196	chloroplast 30S ribosomal protein S16, putative, expressed	-3.25868	0.00160839	0.00766881	0.4446	0.46903	0.529326	1.85691	2.07333	1.41146
LOC_Os08g04350	plastocyanin-like domain containing protein, putative, expressed	-3.25593	0.00142094	0.00694948	6.9654	22.6414	2.21071	36.7012	29.6286	49.0296
LOC_Os07g04970	transferase family protein, putative, expressed	-3.25356	9.19064e-09	3.3417e-07	13.7456	6.95018	15.5995	55.4887	46.1483	32.5378
LOC_Os05g16430	SHR5-receptor-like kinase, putative, expressed	-3.25167	3.2583e-06	4.73425e-05	23.7491	28.3977	31.6661	37.7935	144.999	117.448
LOC_Os03g22670	triacylglycerol Lipase, putative, expressed	-3.25133	5.40687e-08	1.51433e-06	3.5568	5.1167	5.38667	19.4429	18.5262	13.5946
LOC_Os02g22070	expressed protein	-3.2485	2.91982e-05	0.000287169	1.81545	1.9614	2.14844	5.78918	10.166	5.57154
LOC_Os01g58194	protein disulfide isomerase, putative, expressed	-3.24733	1.88846e-05	0.000202319	3.37155	6.82226	7.72193	37.1381	14.112	15.3032
LOC_Os10g28120	glycosyl hydrolase, putative, expressed	-3.24505	5.73215e-08	1.58956e-06	42.5334	86.4295	89.9542	411.141	196.833	198.644
LOC_Os02g51930	cytokinin-O-glucosyltransferase 2, putative, expressed	-3.24221	8.84604e-11	6.06887e-09	12.6341	10.276	11.7074	42.4904	53.8397	30.2349
LOC_Os08g08040	LSM domain containing protein, expressed	-3.23948	4.2751e-11	3.23382e-09	52.7592	52.1477	43.4047	239.432	190.211	116.631
LOC_Osm1g00590	NA	-3.2348	0.00220801	0.00991879	0.48165	1.32181	0.622736	4.80611	2.94279	1.26288
LOC_Os06g07760	sulfiredoxin-1, putative, expressed	-3.23428	1.73267e-07	4.14843e-06	4.26075	6.39587	5.10644	25.2321	17.9243	14.6346
LOC_Os07g49200	membrane associated DUF588 domain containing protein, putative, expressed	-3.23202	2.53845e-06	3.83042e-05	1.9266	3.19793	3.92324	11.906	9.8316	11.1431
LOC_Os01g48360	expressed protein	-3.23068	1.72162e-07	4.12638e-06	7.66935	10.4039	10.3686	44.3473	41.801	18.2004
LOC_Os10g38314	glutathione S-transferase, N-terminal domain containing protein, expressed	-3.22951	3.36481e-06	4.8638e-05	1.482	2.60099	2.92686	8.083	9.63096	7.65159
LOC_Os02g49710	RING finger protein, putative, expressed	-3.22868	0.00172929	0.00813309	0.62985	0.9807	0.653873	2.29383	4.61483	1.26288
LOC_Os05g24140	tetracycline transporter-like protein 1, putative, expressed	-3.22424	4.4347e-06	6.10357e-05	3.07515	4.9035	2.74004	10.8137	13.6439	13.966
LOC_Os10g38150	glutathione S-transferase, N-terminal domain containing protein, expressed	-3.22384	8.72662e-06	0.000106572	1.66725	2.38779	2.3664	9.1753	9.29655	4.97725
LOC_Os07g12720	expressed protein	-3.22356	0.000176579	0.00127008	1.1856	1.83348	1.43229	9.39376	3.61161	3.56579
LOC_Os09g23590	expressed protein	-3.22352	1.14151e-05	0.000133102	3.0381	4.86086	4.8262	23.4844	8.0258	15.1546
LOC_Os01g03570	transcription factor X1, putative, expressed	-3.22094	3.71285e-06	5.27846e-05	2.92695	2.08932	4.98189	10.8137	11.1692	14.1146
LOC_Os01g50480	SAM dependent carboxyl methyltransferase, putative, expressed	-3.21917	0.0089063	0.0306217	1.59315	2.25987	0.747283	4.91534	10.8348	0.965734
LOC_Os08g09040	Cupin domain containing protein, expressed	-3.21115	1.49565e-09	6.94687e-08	68.2091	89.5848	51.22	200.874	318.089	231.553
LOC_Os01g08220	gibberellin 3-beta-dioxygenase 2-2, putative, expressed	-3.20756	0.00354452	0.0146038	7.3359	7.54713	3.02027	14.6368	45.212	4.90296
LOC_Os08g08700	ubiquitin family protein, putative, expressed	-3.20742	0.00495616	0.0191042	2.77875	10.1908	14.6343	69.2517	26.552	6.53728
LOC_Os06g48960	AIG2-like family domain containing protein, expressed	-3.20468	4.95055e-08	1.4094e-06	15.4499	18.6759	22.5119	40.5242	98.3829	62.6242
LOC_Os10g33900	possible lysine decarboxylase domain containing protein, expressed	-3.20437	0.000702221	0.00392761	3.0381	3.83752	2.64663	23.8121	4.48107	7.13158
LOC_Os04g53210	hydroxyacid oxidase 1, putative, expressed	-3.19538	3.30856e-10	1.91794e-08	90.2539	146.423	126.633	556.417	463.557	293.732
LOC_Os01g42740	ammonium transporter 2, putative, expressed	-3.194	0.000299114	0.00196344	0.70395	0.46903	0.591599	1.85691	2.40774	2.08004
LOC_Os10g27980	transmembrane amino acid transporter protein, putative, expressed	-3.1915	6.40993e-07	1.22383e-05	3.0381	4.47711	3.48732	11.1414	16.5866	11.4402
LOC_Os02g02190	transporter, major facilitator family, putative, expressed	-3.1909	0.00177163	0.00830437	3.8532	3.79488	5.44894	5.1338	12.7075	27.7834
LOC_Os11g05490	expressed protein	-3.19054	6.11123e-07	1.18189e-05	8.52151	8.10143	5.79145	16.0568	29.6286	33.5036
LOC_Os02g50690	GDSL-like lipase/acylhydrolase, putative, expressed	-3.18971	7.85045e-09	2.90143e-07	10.374	9.08213	9.40331	48.3888	22.0041	34.1721
LOC_Os01g42690	OsPOP2 - Putative Prolyl Oligopeptidase homologue, expressed	-3.1889	6.25687e-06	8.12307e-05	34.3824	10.4892	14.4163	81.9223	48.4892	83.5732
LOC_Os03g60570	ZOS3-22 - C2H2 zinc finger protein, expressed	-3.18763	0.000580323	0.00335973	1.482	0.682226	1.86821	8.19223	4.34731	2.45148
LOC_Os06g09990	expressed protein	-3.18532	7.93199e-05	0.000657113	1.1115	1.32181	1.93048	5.89841	6.62128	3.26864
LOC_Os02g30110	cytochrome P450, putative, expressed	-3.18335	3.37955e-06	4.88195e-05	5.187	6.95018	3.02027	21.5183	20.934	12.1088
LOC_Os01g01610	IscA-like iron-sulfur assembly protein, mitochondrial precursor, putative, expressed	-3.17923	3.35019e-05	0.000323696	1.07445	1.02334	1.40116	5.1338	3.54473	4.01151
LOC_Os03g18020	rhodanese-like family protein, putative, expressed	-3.1784	0.00060481	0.00346594	0.55575	0.682226	0.404778	1.96614	1.87269	2.00576
LOC_Os11g44560	protein kinase domain containing protein, expressed	-3.17443	0.0101073	0.0338682	2.26005	2.98474	11.6452	43.1458	9.69784	9.13733
LOC_Os01g40430	WRKY27, expressed	-3.1713	0.000829967	0.00450114	2.48235	8.10143	3.23823	13.4353	6.28687	28.5263
LOC_Os05g16220	expressed protein	-3.16845	3.7581e-08	1.11668e-06	5.928	8.65574	10.9602	26.5428	36.2499	27.6349
LOC_Os05g45450	DUF584 domain containing protein, putative, expressed	-3.16818	6.34936e-07	1.21603e-05	5.22405	5.41517	5.13757	28.6182	12.1056	16.3432
LOC_Os04g56030	glycine-rich cell wall structural protein precursor, putative, expressed	-3.16493	4.2184e-06	5.85978e-05	12.7082	16.7145	27.2136	120.153	47.3522	38.0351
LOC_Os06g48480	retrotransposon protein, putative, Ty3-gypsy subclass	-3.16488	0.000581554	0.00336513	0.926251	1.70557	1.68139	8.41069	4.41419	2.8972
LOC_Os01g46169	GDSL-like lipase/acylhydrolase, putative, expressed	-3.15858	4.20005e-07	8.69225e-06	21.6743	32.5763	10.9913	68.4871	93.0993	69.31
LOC_Os02g37694	expressed protein	-3.15475	2.62248e-05	0.000264657	1.14855	1.06598	1.27661	3.93227	4.7486	3.71436
LOC_Os03g36534	expressed protein	-3.15437	0.000995143	0.0052064	0.3705	0.341113	0.529326	1.96614	1.40451	1.1886
LOC_Os07g40690	NAD dependent epimerase/dehydratase family protein, putative, expressed	-3.15289	0.00130036	0.00645261	0.5187	0.383752	0.186821	1.20153	1.07011	1.56003
LOC_Os06g11030	EF hand family protein, putative, expressed	-3.15117	1.68047e-05	0.000184803	2.7417	3.41113	3.23823	13.1076	5.68494	14.486
LOC_Os02g38574	EMB2423, putative, expressed	-3.1501	2.1134e-06	3.33653e-05	4.48305	5.1167	5.01303	14.8553	21.8703	14.7832
LOC_Os09g13575	expressed protein	-3.14924	2.3696e-05	0.00024374	3.5568	8.6131	3.26936	17.9137	14.3127	21.9147
LOC_Os02g37180	expressed protein	-3.14748	0.000122626	0.000941795	6.3726	11.4699	17.5612	78.6454	33.1733	16.4175
LOC_Os04g27760	terpene synthase, putative, expressed	-3.14573	0.00599549	0.0223019	1.1115	1.7482	2.92686	1.74768	12.1725	6.09156
LOC_Os08g05620	cytochrome P450, putative, expressed	-3.14562	0.000809517	0.00441488	0.741	0.895422	0.809557	1.20153	2.74215	4.45724
LOC_Os06g34610	expressed protein	-3.14546	0.00514693	0.0196773	0.33345	1.40709	2.21071	8.41069	3.81225	2.15433
LOC_Os01g57960	retrotransposon protein, putative, unclassified, expressed	-3.1447	0.000555222	0.00323781	175.728	289.52	176.701	1386.56	760.444	181.632
LOC_Os11g02820	CRP10 - Cysteine-rich family protein precursor, expressed	-3.1418	2.44916e-10	1.49712e-08	8.59561	12.0242	12.2056	47.6242	39.2595	29.7149
LOC_Os06g46129	NA	-3.13844	4.12549e-06	5.75925e-05	3.66795	2.43043	2.89572	13.9814	8.82838	9.36019
LOC_Os04g09670	O-methyltransferase, putative, expressed	-3.13487	0.000603672	0.00346097	2.8899	4.05072	4.17233	10.3768	24.0774	4.6801
LOC_Os05g45080	anthocyanidin 5,3-O-glucosyltransferase, putative, expressed	-3.13079	4.8128e-05	0.00043695	1.00035	1.1939	1.7748	4.80611	4.54795	4.6801
LOC_Os03g19560	tetratricopeptide repeat domain containing protein, expressed	-3.12353	6.94962e-05	0.000591681	1.4079	2.21723	1.27661	6.77225	4.81548	5.64583
LOC_Os10g11889	expressed protein	-3.1193	0.00500958	0.0192605	0.889201	1.06598	1.89934	1.74768	8.82838	2.74863
LOC_Os03g57720	aldehyde oxidase 2, putative, expressed	-3.11875	1.29548e-09	6.22331e-08	8.00281	11.342	10.462	35.9366	42.2023	26.372
LOC_Os06g21400	NA	-3.116	1.47604e-07	3.60713e-06	4.5942	6.01212	6.2585	25.2321	14.112	20.0576
LOC_Os11g04880	ubiquitin-like protein 5, putative, expressed	-3.11211	4.86981e-13	6.24282e-11	49.2765	62.5942	49.4141	232.987	194.291	140.626
LOC_Os04g33880	HVA22, putative, expressed	-3.1082	1.19655e-09	5.77276e-08	8.81791	11.4273	11.6763	41.0704	42.0686	28.6749
LOC_Os04g41560	B-box zinc finger family protein, putative, expressed	-3.10502	2.56061e-06	3.85277e-05	2.223	3.88016	3.67414	11.3599	13.1757	9.50877
LOC_Os05g36240	expressed protein	-3.10463	0.0103848	0.034612	3.59385	2.21723	5.94713	4.58765	6.62128	28.5263
LOC_Os05g50654	mitochondrial import receptor subunit TOM7-1, putative, expressed	-3.10381	2.15217e-08	6.94703e-07	9.74416	12.0669	10.1506	46.2042	43.54	22.7319
LOC_Os01g05150	expressed protein	-3.10336	0.000174693	0.00125691	1.0374	1.66293	1.1832	5.78918	4.61483	3.26864
LOC_Os04g29274	NA	-3.10286	0.000643055	0.00364208	0.926251	0.895422	1.05865	5.78918	3.07656	1.56003
LOC_Os02g10990	FAD binding domain of DNA photolyase domain containing protein, expressed	-3.10137	8.47814e-05	0.000693902	1.14855	2.08932	1.83707	5.24303	4.61483	7.65159
LOC_Os02g55070	expressed protein	-3.10127	0.000222295	0.00154156	0.4446	0.596948	0.965241	2.1846	2.40774	2.45148
LOC_Os03g09230	LTPL69 - Protease inhibitor/seed storage/LTP family protein precursor, expressed	-3.10061	1.34626e-11	1.17977e-09	11.3003	11.8537	12.7661	45.5488	45.2789	34.6921
LOC_Os02g04160	transcription elongation factor 1, putative, expressed	-3.0958	2.14292e-12	2.32243e-10	44.0895	45.1975	55.0499	189.295	192.352	122.723
LOC_Os01g63180	laccase-6 precursor, putative, expressed	-3.09483	1.38954e-09	6.56271e-08	7.5582	11.4273	11.2404	26.6521	44.6101	32.835
LOC_Os05g45090	anthocyanidin 5,3-O-glucosyltransferase, putative, expressed	-3.09387	1.0602e-05	0.000125512	3.6309	3.53905	7.34829	20.6444	19.797	10.5488
LOC_Os05g34830	No apical meristem protein, putative, expressed	-3.09248	2.33864e-06	3.6133e-05	6.11325	9.38061	11.6763	52.758	19.1282	24.1434
LOC_Os03g25470	ctr copper transporter family protein, putative, expressed	-3.08965	0.00016337	0.00118956	0.6669	0.895422	1.5257	3.93227	3.94602	2.97149
LOC_Os06g49240	PTR-like peptide transporter, putatuve, expressed	-3.08884	0.000129118	0.000983909	1.07445	1.62029	2.02389	6.77225	6.62128	3.19435
LOC_Os02g56810	OsFBX68 - F-box domain containing protein, expressed	-3.08772	6.00805e-08	1.65583e-06	3.51975	4.64766	5.23098	15.6199	15.1821	15.6003
LOC_Os12g10220	expressed protein	-3.08644	0.00403641	0.0162252	1.07445	0.46903	1.40116	4.15073	1.07011	5.12582
LOC_Os12g05860	Cupin domain containing protein, expressed	-3.08511	1.4079e-06	2.35531e-05	7.41	9.25269	4.51484	16.0568	24.278	31.9435
LOC_Os01g64120	2Fe-2S iron-sulfur cluster binding domain containing protein, expressed	-3.08291	3.67583e-05	0.000350313	3.1122	3.79488	7.90875	11.5784	15.3159	23.6233
LOC_Os09g29239	purine permease, putative, expressed	-3.0818	0.000369595	0.00233563	21.4149	15.0943	3.02027	47.078	41.266	49.1782
LOC_Os07g40240	GASR9 - Gibberellin-regulated GASA/GAST/Snakin family protein precursor, expressed	-3.07761	0.00408615	0.0163811	2.8899	3.58169	1.30775	18.1321	6.75505	2.97149
LOC_Osm1g00320	NA	-3.07615	0.000146991	0.00109475	1.51905	2.60099	1.5257	9.1753	6.88881	3.71436
LOC_Os09g27040	GEX1, putative, expressed	-3.07563	1.24813e-07	3.14259e-06	3.6309	6.43851	6.2585	26.5428	17.1886	13.3717
LOC_Os01g11600	expressed protein	-3.0741	4.79842e-05	0.000436351	5.928	8.14407	9.96378	52.1026	17.7236	15.3032
LOC_Os01g72130	glutathione S-transferase, putative, expressed	-3.07346	1.95407e-12	2.1489e-10	24.7124	27.2038	37.333	127.69	99.5199	82.8303
LOC_Os10g22070	glutathione S-transferase, putative, expressed	-3.07203	2.05388e-08	6.66812e-07	5.8539	5.84156	4.45256	23.1567	19.195	13.8917
LOC_Os10g38110	cytochrome P450, putative, expressed	-3.07033	3.99579e-07	8.3543e-06	9.96646	7.76032	14.79	23.2659	40.5303	46.801
LOC_Os02g09990	expressed protein	-3.06464	1.31599e-09	6.27443e-08	9.55891	7.80296	10.3374	31.8951	38.4569	25.2577
LOC_Os12g12010	verticillium wilt disease resistance protein precursor, putative, expressed	-3.06245	0.00322503	0.0135184	0.5187	1.23653	2.86459	2.40306	5.95247	7.20586
LOC_Os01g51870	methyltransferase, putative, expressed	-3.06135	1.70296e-09	7.70245e-08	41.0144	46.5619	81.2671	205.789	157.506	215.062
LOC_Os07g43160	uncharacterized glycosyl hydrolase Rv2006/MT2062, putative, expressed	-3.06092	0.00103951	0.00538948	1.2597	0.341113	0.840694	2.62151	2.20709	3.64008
LOC_Os02g25604	NA	-3.06072	9.49997e-07	1.70815e-05	4.3719	5.8842	6.2585	25.1228	18.058	14.1889
LOC_Os06g13560	SAM dependent carboxyl methyltransferase, putative, expressed	-3.05986	0.00166772	0.00790654	1.07445	1.7482	2.30412	4.80611	2.5415	10.0288
LOC_Os04g52980	expressed protein	-3.0579	0.00216349	0.00975202	1.3338	0.426391	1.99276	4.58765	4.61483	3.86294
LOC_Os07g06850	gibberellin receptor GID1L2, putative, expressed	-3.05782	2.24381e-08	7.20136e-07	4.03845	6.18267	8.09557	25.9967	18.5931	18.7204
LOC_Os01g04670	expressed protein	-3.05766	1.91424e-05	0.00020469	2.4453	2.77154	3.95437	14.0906	11.5036	6.3887
LOC_Os03g51495	expressed protein	-3.05697	0.000269255	0.00180044	0.852151	0.46903	1.43229	2.62151	3.47785	3.41721
LOC_Os08g15090	diacylglycerol kinase catalytic domain family protein, expressed	-3.05543	4.31251e-07	8.8645e-06	4.70535	7.41921	6.53873	15.7291	24.6793	22.8805
LOC_Os06g41600	expressed protein	-3.05301	0.000726837	0.00404311	0.62985	0.46903	0.560462	2.83997	1.87269	1.1886
LOC_Os11g36500	retrotransposon protein, putative, unclassified, expressed	-3.03716	0.00162173	0.00772113	1.00035	2.25987	2.08617	11.7968	3.14344	3.86294
LOC_Os04g33310	expressed protein	-3.03518	2.65466e-05	0.000267061	10.1147	10.8303	3.82983	23.7029	29.8961	30.4578
LOC_Os12g06280	expressed protein	-3.03465	4.20418e-08	1.22489e-06	5.6316	7.54713	7.53511	21.846	25.3481	23.1033
LOC_Os03g59770	EF hand family protein, putative, expressed	-3.03205	0.00196036	0.00899912	7.74345	14.0709	30.7009	120.371	45.9477	17.3089
LOC_Os04g57380	acyl-protein thioesterase, putative, expressed	-3.03202	4.05207e-05	0.000378925	2.0748	4.30655	2.86459	14.8553	10.0991	6.90871
LOC_Os05g16420	SHR5-receptor-like kinase, putative, expressed	-3.03153	0.000580673	0.00336089	1.0374	1.49237	1.5257	2.07537	5.61806	5.79441
LOC_Os01g61610	flavonol synthase/flavanone 3-hydroxylase, putative, expressed	-3.02641	0.00238813	0.0106027	1.4079	0.51167	0.965241	2.83997	1.53828	5.42297
LOC_Os12g09640	protein phosphatase 2C, putative, expressed	-3.02473	2.34994e-06	3.62825e-05	4.40895	6.35323	3.64301	11.6876	19.9307	16.7146
LOC_Os07g27960	thioesterase family protein, putative, expressed	-3.02313	0.00154579	0.00742688	0.6669	1.15126	1.12092	4.47842	4.34731	1.33717
LOC_Os10g21376	NA	-3.023	6.61734e-06	8.51434e-05	34.79	51.9771	26.1861	170.508	145.534	72.2072
LOC_Os12g05050	stem-specific protein TSJT1, putative, expressed	-3.02008	1.02283e-11	9.36575e-10	83.1032	83.2742	86.1555	263.79	375.474	217.662
LOC_Os03g15960	hsp20/alpha crystallin family protein, putative, expressed	-3.01837	1.43641e-08	4.88988e-07	28.0469	48.6512	43.1556	183.834	147.474	79.1902
LOC_Os03g45270	CS domain containing protein, putative, expressed	-3.01784	4.67896e-05	0.000427916	2.18595	2.9421	2.86459	13.1076	9.49719	4.97725
LOC_Os01g58690	endonuclease/exonuclease/phosphatase family domain containing protein, expressed	-3.01733	1.87515e-07	4.43278e-06	4.2978	7.20601	4.98189	22.829	16.3191	16.9375
LOC_Os01g24710	jacalin-like lectin domain containing protein, expressed	-3.0162	0.00105519	0.00545342	155.388	192.814	407.986	820.425	258.631	1441.77
LOC_Os08g44390	EF hand family protein, putative, expressed	-3.01611	4.05476e-07	8.44609e-06	14.7089	17.1836	24.5047	106.717	44.8107	43.0123
LOC_Os02g52910	zinc finger protein, putative, expressed	-3.01464	0.000866606	0.00465148	1.37085	3.19793	2.24185	4.15073	12.5069	6.01727
LOC_Os01g62010	hydrolase, alpha/beta fold family domain containing protein, expressed	-3.01459	0.000984731	0.00515794	2.223	2.04668	2.7089	12.9983	3.41096	7.72587
LOC_Os01g55510	dynein light chain type 1 domain containing protein, expressed	-3.01078	0.000345172	0.00220615	20.3034	42.2554	43.9963	225.996	34.9791	105.414
LOC_Os01g70890	histone-like transcription factor and archaeal histone, putative, expressed	-3.00658	9.54534e-08	2.49e-06	9.07726	9.46589	8.62489	23.4844	40.1959	27.4863
LOC_Os02g03880	expressed protein	-3.00593	8.69094e-05	0.000706934	0.741	1.02334	0.902967	3.71381	2.87591	2.52577
LOC_Os11g11900	expressed protein	-3.0058	0.000833596	0.00451494	0.5928	0.51167	0.622736	1.52922	2.94279	1.33717
LOC_Os01g43650	WRKY11, expressed	-3.00489	2.18348e-12	2.35501e-10	12.7823	16.7998	16.845	52.3211	51.8333	52.1497
LOC_Osp1g00870	NA	-2.99814	0.000152832	0.00112747	10.5222	14.9237	8.68717	68.7055	32.9727	16.1946
LOC_Os01g72370	helix-loop-helix DNA-binding domain containing protein, expressed	-2.99679	0.0102471	0.0342549	2.6676	6.73698	9.34104	3.38612	39.6608	18.4975
LOC_Os03g54210	hypothetical protein	-2.99597	0.00310623	0.0131061	0.48165	0.341113	0.934104	1.96614	2.94279	1.11431
LOC_Os10g01134	OsSCP46 - Putative Serine Carboxypeptidase homologue, expressed	-2.99275	1.12797e-09	5.48356e-08	25.7127	33.9407	46.5495	111.087	154.028	91.1505
LOC_Os02g01060	harpin-induced protein 1 domain containing protein, expressed	-2.99213	1.48968e-07	3.6365e-06	10.0776	10.7024	9.65241	24.0306	45.212	32.1664
LOC_Os11g47944	thaumatin, putative, expressed	-2.99057	0.000866303	0.00465148	0.5187	0.554309	1.02751	3.27689	2.67527	1.33717
LOC_Os12g06660	actin, putative, expressed	-2.98868	3.58023e-06	5.12292e-05	10.7445	12.8344	4.95075	32.332	21.6697	41.378
LOC_Os05g47960	expressed protein	-2.9874	6.30385e-05	0.000545394	2.0748	1.83348	2.3664	5.02457	6.35376	9.43448
LOC_Os10g41780	chlorophyllide a oxygenase, chloroplast precursor, putative, expressed	-2.98372	6.91472e-06	8.82896e-05	3.51975	5.37253	7.62852	27.4167	14.2458	14.486
LOC_Os01g55340	dof zinc finger domain containing protein, putative, expressed	-2.97916	4.72542e-09	1.85983e-07	7.81755	9.93492	9.65241	37.4658	32.6382	22.2862
LOC_Os11g14040	glutathione S-transferase, N-terminal domain containing protein, expressed	-2.97876	2.29232e-06	3.55643e-05	9.52186	8.8263	18.5575	31.3489	56.5819	34.7664
LOC_Os02g09050	expressed protein	-2.97489	5.46597e-12	5.30838e-10	37.9763	42.3407	36.8037	134.68	142.859	114.254
LOC_Os12g39930	expressed protein	-2.97382	4.99928e-05	0.000451505	2.0748	2.25987	2.33526	7.53685	9.76472	5.05153
LOC_Os06g35060	heavy metal-associated domain containing protein, expressed	-2.97321	7.99828e-05	0.000660897	49.2765	60.0359	73.8254	333.915	231.411	59.2812
LOC_Os12g01040	exo70 exocyst complex subunit domain containing protein, expressed	-2.97238	0.0113837	0.0372099	0.48165	0.938061	0.77842	1.0923	4.54795	1.56003
LOC_Os05g33940	alpha/beta hydrolase fold, putative, expressed	-2.97077	0.00135127	0.00666252	68.135	100.287	148.055	769.087	227.665	93.0076
LOC_Os03g17600	expressed protein	-2.96513	7.41313e-05	0.00062287	2.0748	2.43043	2.89572	12.0153	7.75827	5.34868
LOC_Os08g07320	expressed protein	-2.96259	0.00110221	0.00564613	0.40755	0.767504	0.373642	1.52922	2.27398	1.26288
LOC_Os06g50600	bZIP transcription factor domain containing protein, expressed	-2.96128	2.37433e-09	1.02631e-07	35.9015	30.5296	25.937	98.5253	139.515	70.35
LOC_Os03g03730	regulatory protein, putative, expressed	-2.96043	4.58845e-05	0.000420495	0.852151	0.938061	1.40116	2.29383	3.87914	4.30866
LOC_Os04g56610	expressed protein	-2.95819	0.000280292	0.00185983	3.37155	3.62433	2.02389	15.4014	9.22967	5.94298
LOC_Os12g11710	expressed protein	-2.9581	0.00206164	0.00936986	1.37085	1.02334	1.27661	3.60458	2.14021	6.3887
LOC_Os01g39840	expressed protein	-2.95396	0.000267523	0.00179099	1.96365	2.9421	1.58798	7.97377	9.49719	4.16009
LOC_Os02g41480	OsWAK12 - OsWAK receptor-like cytoplasmic kinase OsWAK-RLCK, expressed	-2.95193	0.000896281	0.00477605	1.81545	2.64363	0.87183	3.60458	5.8187	7.87445
LOC_Os02g56030	expressed protein	-2.95172	0.00046202	0.00278928	1.29675	2.64363	1.58798	7.3184	6.5544	4.53152
LOC_Os05g49100	WRKY49, expressed	-2.95123	2.97522e-10	1.74728e-08	11.1891	13.346	17.5612	56.0349	47.8873	36.475
LOC_Os06g47850	zinc finger family protein, putative, expressed	-2.95038	6.06296e-08	1.66687e-06	14.8941	20.5094	11.5206	64.2271	56.5819	35.955
LOC_Os02g53410	expressed protein	-2.94893	7.96653e-10	4.1569e-08	20.5998	30.2311	31.6973	127.143	67.3498	81.0474
LOC_Os09g24370	expressed protein	-2.94845	0.000280125	0.00185927	181.138	95.0426	68.4698	147.569	585.683	397.363
LOC_Os10g28370	chlorophyllase-2, chloroplast precursor, putative, expressed	-2.94742	0.000105707	0.000833545	0.852151	0.852783	1.12092	2.83997	3.47785	3.04578
LOC_Os09g38100	phosphate carrier protein, mitochondrial precursor, putative, expressed	-2.9472	5.10564e-05	0.00045963	1.74135	1.70557	1.96162	8.30146	5.4843	4.45724
LOC_Os05g38530	DnaK family protein, putative, expressed	-2.94638	1.5742e-09	7.23679e-08	16.3391	25.0292	29.9536	93.8284	64.8752	77.6302
LOC_Os08g16720	retrotransposon protein, putative, unclassified, expressed	-2.94287	3.74187e-08	1.11481e-06	14.042	19.3155	18.1839	55.0518	79.2548	36.2522
LOC_Os07g26630	aquaporin protein, putative, expressed	-2.94258	3.54996e-08	1.07331e-06	145.458	176.014	111.563	578.372	568.026	298.338
LOC_Os01g43290	expressed protein	-2.94243	0.000142195	0.00106796	1.22265	2.34515	1.61911	4.36919	6.88881	5.64583
LOC_Os03g52390	PIII1 - Proteinase inhibitor II family protein precursor, expressed	-2.94189	1.46543e-06	2.44064e-05	57.9092	108.858	168.668	415.401	408.714	284.149
LOC_Os03g43750	retrotransposon, putative, centromere-specific, expressed	-2.94141	0.00305371	0.0129209	0.62985	1.40709	0.934104	2.1846	1.60516	5.79441
LOC_Os09g13430	retrotransposon protein, putative, Ty3-gypsy subclass	-2.9409	0.000765482	0.00421212	1.44495	1.83348	0.809557	3.49535	2.94279	6.83443
LOC_Os04g45130	heavy-metal-associated domain-containing protein, putative, expressed	-2.93912	7.68716e-07	1.4276e-05	4.0755	7.29129	5.69803	17.2583	19.0613	19.6118
LOC_Os07g17330	B12D protein, putative, expressed	-2.93828	1.28164e-11	1.14551e-09	25.157	24.9013	26.3729	113.053	72.9679	68.79
LOC_Os06g34560	zinc finger, C3HC4 type domain containing protein, expressed	-2.93691	0.00373826	0.0152869	0.62985	0.554309	0.249094	1.31076	1.87269	1.48575
LOC_Os08g09020	Cupin domain containing protein, expressed	-2.93492	1.32143e-09	6.28071e-08	102.554	130.049	94.1888	311.086	407.911	353.756
LOC_Os02g25780	expressed protein	-2.93311	3.48731e-07	7.44381e-06	10.337	12.7491	19.7719	68.5963	45.8808	28.6749
LOC_Os01g23580	inorganic H+ pyrophosphatase, putative, expressed	-2.93094	1.11442e-08	3.90638e-07	13.1528	20.083	29.4866	58.8749	72.4328	73.3958
LOC_Os12g02050	expressed protein	-2.93056	0.000197662	0.00139664	0.963301	1.66293	0.965241	4.25996	4.34731	3.19435
LOC_Os02g03280	transmembrane BAX inhibitor motif-containing protein, putative, expressed	-2.93024	4.43798e-05	0.000408542	163.835	217.545	209.115	1213.11	497.399	281.252
LOC_Os10g21350	retrotransposon protein, putative, unclassified, expressed	-2.92999	0.00924502	0.0315202	0.48165	2.9421	6.2585	17.0398	8.36021	6.90871
LOC_Os07g08840	thioredoxin, putative, expressed	-2.92392	9.57016e-06	0.000115181	457.901	710.922	903.839	3086.62	2153.32	1617.75
LOC_Os10g38470	glutathione S-transferase, putative, expressed	-2.92063	7.98146e-08	2.13671e-06	10.0035	12.877	19.7407	59.9672	50.0944	30.9778
LOC_Os04g08290	ZOS4-04 - C2H2 zinc finger protein, expressed	-2.92046	0.00070656	0.00394892	5.44635	4.39183	1.7748	10.1584	20.3989	7.5773
LOC_Os02g02800	AGAP001222-PA, putative, expressed	-2.92037	0.000649224	0.00366961	0.6669	1.06598	0.716146	3.93227	2.40774	1.85718
LOC_Os06g07040	OsIAA20 - Auxin-responsive Aux/IAA gene family member, expressed	-2.91859	1.15701e-06	2.01212e-05	10.7075	10.3187	8.7183	21.6275	27.0202	47.3953
LOC_Os03g38800	AAA family ATPase, putative, expressed	-2.91654	4.67453e-06	6.37886e-05	16.4502	24.0911	35.3091	132.933	78.0509	41.6752
LOC_Os02g58670	bZIP transcription factor domain containing protein, expressed	-2.91617	1.06844e-05	0.000126354	4.92765	9.89228	5.38667	25.5598	26.017	14.8575
LOC_Os01g21380	FAD dependent oxidoreductase domain containing protein, expressed	-2.9156	2.02463e-05	0.000214784	10.1888	11.3846	6.44532	27.6351	47.4191	16.9375
LOC_Os03g53390	expressed protein	-2.91499	0.00014088	0.00106093	1.59315	2.43043	1.33888	6.66302	6.01935	4.90296
LOC_Os11g24060	permease domain containing protein, putative, expressed	-2.91371	1.08649e-09	5.34523e-08	16.5614	17.1836	17.5612	64.8825	38.1225	65.0756
LOC_Os03g07226	thioredoxin, putative, expressed	-2.91363	4.92484e-06	6.67516e-05	4.70535	6.39587	9.52786	34.5166	15.1153	18.869
LOC_Os01g47570	expressed protein	-2.91315	0.00026521	0.00177869	0.815101	0.810143	0.622736	2.73074	2.80903	1.85718
LOC_Os07g05700	expressed protein	-2.90571	4.55405e-06	6.24484e-05	11.0409	7.71768	4.51484	29.6013	27.0202	20.0576
LOC_Os08g02030	transferase family protein, putative, expressed	-2.90564	0.000513395	0.00303332	2.0748	4.136	7.22374	17.8045	9.96537	16.1203
LOC_Os05g38940	expressed protein	-2.9008	0.000248664	0.00168842	0.926251	1.02334	0.996378	2.1846	3.47785	3.78865
LOC_Os01g41240	hydrolase, alpha/beta fold family domain containing protein, expressed	-2.90048	0.0130188	0.0414687	0.33345	0.724865	2.42867	4.47842	5.41741	1.63432
LOC_Os02g46610	zinc-binding protein, putative, expressed	-2.89858	9.44247e-09	3.4002e-07	95.1074	118.75	121.932	340.688	506.428	246.634
LOC_Os01g21420	pre-mRNA-splicing factor SF2, putative, expressed	-2.89731	2.21571e-08	7.12137e-07	6.5208	8.0588	8.06443	29.929	22.7398	21.469
LOC_Os01g11940	osFTL1 FT-Like1 homologous to Flowering Locus T gene; contains Pfam profile PF01161: Phosphatidylethanolamine-binding protein, expressed	-2.89452	2.22058e-05	0.000232028	3.51975	4.26391	6.10281	13.4353	13.5101	17.9032
LOC_Os06g09620	expressed protein	-2.88902	0.000278686	0.00185448	0.963301	1.27917	1.55684	3.16766	3.61161	5.42297
LOC_Os04g02980	OsSub33 - Putative Subtilisin homologue, expressed	-2.88548	0.00128246	0.00638066	6.78015	8.6131	5.63576	6.66302	16.3191	43.0866
LOC_Os03g18850	pathogenesis-related Bet v I family protein, putative, expressed	-2.88429	5.28154e-09	2.05705e-07	127.748	139.387	192.114	502.02	563.21	421.803
LOC_Os07g46990	copper/zinc superoxide dismutase, putative, expressed	-2.88223	6.3581e-07	1.21603e-05	228.599	336.636	238.477	1204.26	882.704	545.566
LOC_Os08g24750	xyloglucan fucosyltransferase, putative, expressed	-2.88195	1.75213e-09	7.89305e-08	11.4114	10.9156	15.4127	41.5073	46.2821	34.5436
LOC_Os05g35930	expressed protein	-2.87706	0.000562773	0.00327079	3.14925	1.87612	2.33526	3.71381	9.49719	10.1774
LOC_Os01g67310	patatin, putative, expressed	-2.87639	0.00109182	0.00560657	0.889201	1.1939	0.996378	5.24303	1.60516	3.34293
LOC_Os10g40934	flavonol synthase/flavanone 3-hydroxylase, putative, expressed	-2.87509	9.70622e-09	3.47842e-07	70.8767	87.794	126.633	238.776	322.704	349.967
LOC_Os09g29200	glutathione S-transferase, putative, expressed	-2.87465	8.44275e-10	4.3342e-08	83.4737	65.3658	109.01	370.617	249.469	220.039
LOC_Os01g09370	ankyrin repeat domain-containing protein 28, putative, expressed	-2.87197	0.000344005	0.0022012	0.852151	1.23653	1.08979	4.80611	3.34408	2.3029
LOC_Os03g06250	retrotransposon protein, putative, unclassified, expressed	-2.86985	7.35641e-06	9.2872e-05	3.6309	3.79488	5.04416	15.8383	16.1185	8.61732
LOC_Os11g19220	mitosis protein dim1, putative, expressed	-2.86948	1.8422e-10	1.17409e-08	15.561	18.079	20.3946	69.2517	50.8301	54.7497
LOC_Os03g24590	mTERF domain containing protein, expressed	-2.8679	0.00147482	0.00715992	1.0374	1.1939	1.15206	6.11687	3.2772	1.85718
LOC_Os12g37320	lipoxygenase 2.2, chloroplast precursor, putative, expressed	-2.86689	7.53113e-05	0.000630658	3.4086	3.36849	4.01665	15.7291	12.5069	7.05729
LOC_Os07g42826	NA	-2.86637	2.59936e-10	1.58033e-08	25.9721	24.7307	22.8544	87.7115	74.1717	75.6244
LOC_Os02g38320	BTBZ3 - Bric-a-Brac, Tramtrack, Broad Complex BTB domain with TAZ zinc finger and Calmodulin-binding domains, expressed	-2.86586	2.81122e-05	0.000279604	2.2971	2.7289	2.7089	10.923	7.2901	6.983
LOC_Os10g30880	expressed protein	-2.86575	3.9212e-06	5.52911e-05	4.33485	4.81822	5.69803	19.2244	18.9275	10.1031
LOC_Os01g32670	expressed protein	-2.86382	0.000125065	0.000957581	6.8913	8.18671	11.2715	49.2626	10.7011	26.2977
LOC_Os01g32380	expressed protein	-2.85964	0.00110833	0.0056664	6.9654	5.03142	6.81896	42.8181	10.6342	9.21162
LOC_Os04g34180	expressed protein	-2.85908	0.0147763	0.0457597	2.77875	5.1167	6.601	4.69688	4.94924	35.1379
LOC_Os02g30320	drought-induced protein 1, putative, expressed	-2.85641	6.98373e-11	4.95801e-09	23.1563	23.4089	22.6676	93.8284	75.3756	54.9726
LOC_Os01g09540	HAD superfamily phosphatase, putative, expressed	-2.85548	0.000557075	0.0032444	3.9273	1.44973	4.88848	10.3768	11.6374	10.9945
LOC_Os01g71740	amino acid permease family protein, putative, expressed	-2.85466	2.90197e-10	1.7223e-08	15.8204	19.6993	20.5503	73.4024	64.2733	43.3838
LOC_Os05g02760	expressed protein	-2.85181	3.81883e-11	2.92395e-09	34.6788	26.2657	45.4909	127.908	112.762	101.476
LOC_Os04g14340	retrotransposon protein, putative, unclassified, expressed	-2.85131	0.000271756	0.00181446	3.74205	4.34919	9.21649	18.6783	23.6092	13.2231
LOC_Os08g15268	chloroplast 50S ribosomal protein L22, putative, expressed	-2.85103	4.76162e-05	0.000433918	10.2258	20.7226	9.62127	60.0764	48.5561	22.8805
LOC_Osp1g00740	NA	-2.85103	4.76199e-05	0.000433918	10.2258	20.7226	9.62127	60.0764	48.5561	22.8805
LOC_Os03g27190	ICE-like protease p20 domain containing protein, putative, expressed	-2.84904	4.82512e-06	6.54454e-05	7.66935	13.8577	18.4019	32.9874	58.9227	34.8407
LOC_Os08g31219	ribosomal protein L27, putative, expressed	-2.84254	4.47895e-09	1.78157e-07	30.1217	32.2352	24.7226	122.119	89.3539	69.4586
LOC_Os10g40360	proline oxidase, mitochondrial precursor, putative, expressed	-2.84253	1.0937e-05	0.000128663	30.7515	53.7679	73.514	285.308	118.247	108.905
LOC_Os07g43950	RNA recognition motif containing protein, putative, expressed	-2.84253	6.00739e-11	4.31955e-09	14.5607	17.0557	18.5264	59.7487	51.2982	49.401
LOC_Os08g05780	expressed protein	-2.84184	0.00204063	0.00929534	2.11185	2.00404	3.92324	12.4522	10.0991	3.64008
LOC_Os08g02110	peroxidase precursor, putative, expressed	-2.8417	1.26144e-07	3.1584e-06	162.946	202.877	230.101	468.814	786.394	630.402
LOC_Os04g02880	expressed protein	-2.84019	0.0125171	0.040219	1.1115	1.27917	1.02751	7.53685	1.20387	2.60005
LOC_Os07g48450	no apical meristem protein, putative, expressed	-2.83952	4.06194e-09	1.63895e-07	143.754	189.701	215.653	630.365	643.535	479.301
LOC_Os01g66030	OsMADS2 - MADS-box family gene with MIKCc type-box, expressed	-2.8363	1.43692e-06	2.3985e-05	5.3352	7.88824	6.69441	27.6351	21.8703	14.5603
LOC_Os12g42220	expressed protein	-2.8347	0.000568263	0.00329416	1.1856	2.08932	5.23098	10.8137	8.42709	8.02302
LOC_Os03g09910	aminotransferase, classes I and II, domain containing protein, expressed	-2.83218	0.000512068	0.00302787	8.11396	9.12477	15.257	69.6886	17.1217	19.4633
LOC_Os05g49080	expressed protein	-2.8294	4.32886e-06	5.9799e-05	9.00316	11.4699	9.46559	46.2042	34.3772	16.1203
LOC_Os10g34450	expressed protein	-2.82253	0.000610998	0.00349671	0.55575	1.10862	0.965241	2.29383	3.2772	2.67434
LOC_Os03g13180	peroxidase precursor, putative, expressed	-2.82183	2.58322e-05	0.000262207	2.55645	2.30251	1.65025	5.78918	5.95247	8.69161
LOC_Os01g54030	NADP-dependent malic enzyme, putative, expressed	-2.82163	0.00728059	0.0260624	0.2964	1.1939	0.87183	4.69688	1.33763	1.70861
LOC_Os03g20440	VQ domain containing protein, putative, expressed	-2.82059	1.22756e-07	3.10474e-06	5.37225	6.05476	5.79145	18.3506	20.5327	15.6746
LOC_Os01g51320	peroxisomal N-acetyl-spermine/spermidine oxidase precursor, putative, expressed	-2.82058	0.000199635	0.00140827	3.5568	2.98474	1.83707	7.3184	11.7712	7.35444
LOC_Os03g56670	photosystem I reaction center subunit III, chloroplast precursor, putative, expressed	-2.81729	0.00153671	0.00739271	0.889201	0.9807	0.498189	3.27689	2.07333	2.22862
LOC_Os05g36186	expressed protein	-2.81692	7.08077e-06	8.98472e-05	5.5575	4.39183	5.01303	12.4522	21.9372	12.7774
LOC_Os01g72210	early-responsive to dehydration protein-related, putative, expressed	-2.81416	1.34374e-05	0.000152975	3.74205	5.75628	3.92324	18.5691	14.3796	9.88021
LOC_Os09g15540	OsFBX312 - F-box domain containing protein, expressed	-2.81398	0.00153666	0.00739271	0.3705	0.767504	0.498189	2.07537	1.93957	1.1886
LOC_Os03g45720	glyoxalase family protein, putative, expressed	-2.8125	9.34095e-08	2.44861e-06	7.07655	9.25269	6.8501	30.6936	25.1475	17.9775
LOC_Os10g41040	ternary complex factor MIP1, putative, expressed	-2.81104	4.39721e-07	8.95976e-06	13.5974	19.9551	28.895	50.2457	59.3909	84.836
LOC_Os01g56680	photosystem II reaction center W protein, chloroplast precursor, putative, expressed	-2.8079	1.53479e-05	0.000171471	11.5596	16.9704	10.1506	55.0518	45.3458	23.1033
LOC_Os07g14150	cytidine deaminase, putative, expressed	-2.80779	3.70993e-05	0.000352664	44.1266	76.452	84.4741	384.27	111.625	161.649
LOC_Os09g30462	expressed protein	-2.80769	0.00469694	0.0183147	1.1856	1.66293	1.27661	2.29383	8.15956	2.37719
LOC_Os04g58090	harpin-induced protein 1 domain containing protein, expressed	-2.80533	5.92364e-09	2.26005e-07	12.1895	17.8232	20.5192	61.2779	44.8107	53.264
LOC_Os06g43350	cytochrome P450, putative, expressed	-2.80276	0.00232296	0.0103605	0.33345	0.639587	0.373642	1.41999	1.67204	1.11431
LOC_Os11g01010	autophagy-related protein 8D, putative, expressed	-2.80061	3.47176e-09	1.42127e-07	14.6718	20.7226	19.7719	58.1102	69.0887	46.281
LOC_Os04g37780	NA	-2.80056	5.77768e-06	7.6066e-05	129.675	229.271	321.114	666.848	947.98	517.485
LOC_Os05g04000	expressed protein	-2.7978	5.58493e-05	0.00049425	29.5659	17.8658	12.8595	49.3719	38.7245	99.6192
LOC_Os02g11990	expressed protein	-2.79739	2.70285e-05	0.000270919	2.8158	4.136	4.63938	8.30146	14.714	12.926
LOC_Os02g07840	bZIP transcription factor domain containing protein, expressed	-2.79704	8.18942e-11	5.67041e-09	42.0518	59.0126	54.178	195.303	173.29	121.757
LOC_Os08g27170	calmodulin binding protein, putative, expressed	-2.79621	3.76112e-05	0.000356472	8.41036	10.7024	17.063	61.9333	35.2466	18.6461
LOC_Os03g01740	expressed protein	-2.79493	1.94295e-07	4.57859e-06	26.5649	41.232	44.2143	171.163	117.645	67.3785
LOC_Os01g13130	aquaporin protein, putative, expressed	-2.79481	0.000743818	0.00411715	1.1856	0.852783	1.5257	2.40306	4.7486	3.93722
LOC_Os01g17330	eukaryotic translation initiation factor 6, putative, expressed	-2.79459	0.00034458	0.00220362	1.2597	0.724865	1.24547	4.15073	3.14344	3.04578
LOC_Os04g02580	expressed protein	-2.79405	0.0103597	0.0345489	2.11185	1.06598	0.68501	5.1338	1.4714	5.64583
LOC_Os03g19390	TENA/THI-4 family protein, putative, expressed	-2.79313	1.81378e-06	2.94643e-05	5.8539	10.873	9.74582	31.3489	32.0363	19.909
LOC_Os03g52280	expressed protein	-2.7928	6.26841e-07	1.20555e-05	8.89201	7.50449	7.00578	31.1305	24.2112	18.869
LOC_Os06g46950	EF hand family protein, putative, expressed	-2.79196	2.961e-07	6.53167e-06	31.4555	23.5368	20.0521	121.245	67.8849	50.8125
LOC_Os07g02920	DUF538 domain containing protein, putative, expressed	-2.79109	0.00563251	0.0211552	1.07445	2.1746	1.21434	1.31076	6.21999	6.01727
LOC_Os05g03934	expressed protein	-2.78737	1.73459e-08	5.71422e-07	13.6715	12.877	15.1325	34.8443	42.1354	52.3725
LOC_Os05g50820	expressed protein	-2.78552	0.00208585	0.00945904	0.4446	0.554309	0.747283	2.83997	1.13699	1.70861
LOC_Os12g33928	expressed protein	-2.78362	0.00557751	0.0210116	0.48165	0.810143	0.342505	1.41999	2.34086	1.26288
LOC_Os01g65992	expressed protein	-2.78344	0.000873361	0.00468283	0.926251	0.895422	0.560462	2.62151	2.67527	2.15433
LOC_Os01g43774	cytochrome P450 72A1, putative, expressed	-2.78305	0.000192409	0.00136728	7.15065	11.8963	28.0543	73.6209	45.8139	29.492
LOC_Os08g07720	transferase family protein, putative, expressed	-2.78215	0.00264594	0.0115269	0.6669	0.383752	1.33888	2.51228	3.07656	2.00576
LOC_Os03g58010	acetyltransferase, GNAT family, putative, expressed	-2.78202	3.65249e-08	1.09986e-06	9.81826	12.0242	11.832	48.7165	33.7752	24.0691
LOC_Os07g44310	heat shock protein DnaJ, putative, expressed	-2.78144	0.000105317	0.000831343	2.48235	2.77154	2.3664	10.3768	6.01935	7.65159
LOC_Os08g42850	peptidyl-prolyl cis-trans isomerase, FKBP-type, putative, expressed	-2.77933	0.00172977	0.00813363	0.5928	0.596948	0.560462	2.29383	1.33763	1.93147
LOC_Os07g30330	cytokinin-O-glucosyltransferase 2, putative, expressed	-2.77747	0.000210735	0.00147462	2.4453	1.91876	2.27299	5.78918	6.01935	8.7659
LOC_Os01g49720	glutathione S-transferase, putative, expressed	-2.77538	0.000540168	0.00316566	9.33661	7.71768	14.4786	65.4286	21.469	14.4117
LOC_Os12g11980	expressed protein	-2.76746	0.00285059	0.0122557	2.63055	1.36445	2.64663	5.67995	3.81225	10.9945
LOC_Os09g21180	homeobox associated leucine zipper, putative, expressed	-2.76727	1.96219e-11	1.61838e-09	47.8686	41.36	60.1563	152.594	149.882	160.832
LOC_Os06g37080	L-ascorbate oxidase precursor, putative, expressed	-2.76648	2.34084e-08	7.47004e-07	13.9308	12.4933	12.0188	33.2059	36.3836	48.9553
LOC_Os06g48300	protein phosphatase 2C, putative, expressed	-2.76605	0.000405989	0.00252159	2.40825	4.00808	4.98189	21.0813	7.55763	7.65159
LOC_Os08g37432	MATE efflux family protein, putative, expressed	-2.76385	3.66785e-07	7.75686e-06	18.488	12.0242	18.2462	35.8274	65.6109	48.9553
LOC_Os03g10050	serine acetyltransferase protein, putative, expressed	-2.7637	0.000537393	0.00315021	4.5201	3.1553	5.38667	18.8968	17.2555	5.20011
LOC_Os01g73890	transcription initiation factor IIA gamma chain, putative, expressed	-2.75959	2.05361e-07	4.77911e-06	13.0787	14.8811	11.7386	58.4379	38.7914	27.5606
LOC_Os06g23170	retrotransposon protein, putative, unclassified, expressed	-2.75878	0.00635308	0.023342	0.5928	1.7482	4.04778	9.93991	5.88559	4.30866
LOC_Os02g33820	abscisic stress-ripening, putative, expressed	-2.75843	2.67998e-05	0.000269006	377.984	667.516	341.726	1340.8	1911.34	1046.78
LOC_Os11g43895	expressed protein	-2.75701	7.93092e-06	9.8736e-05	3.07515	4.39183	2.98913	12.2337	11.2361	8.98876
LOC_Os04g11390	expressed protein	-2.75339	2.49832e-06	3.80179e-05	29.2325	46.6046	58.5372	80.9393	181.918	146.494
LOC_Os01g04030	signal peptidase complex subunit 3, putative, expressed	-2.75327	3.80419e-08	1.1259e-06	15.1905	14.9663	15.1325	63.244	45.4795	33.0578
LOC_Os02g09510	limonoid UDP-glucosyltransferase, putative, expressed	-2.75285	1.94821e-10	1.23463e-08	17.4135	19.9978	20.0521	53.0857	68.0186	55.864
LOC_Os08g26520	expressed protein	-2.75279	0.0137534	0.0432739	0.48165	0.383752	1.21434	4.25996	1.8058	0.742873
LOC_Os04g31690	expressed protein	-2.75226	6.0143e-06	7.86435e-05	7.5582	7.88824	8.84285	38.5581	22.4054	15.526
LOC_Os06g15380	acylphosphatase, putative, expressed	-2.75197	4.21759e-05	0.000391628	3.3345	4.26391	3.11368	12.5614	13.3763	7.35444
LOC_Os06g22390	expressed protein	-2.75154	5.89676e-07	1.14634e-05	9.67006	10.1481	10.5242	24.1398	43.3393	25.7777
LOC_Os01g11660	GDSL-like lipase/acylhydrolase, putative, expressed	-2.75064	1.15551e-05	0.000134384	6.92835	5.54309	5.63576	17.586	19.7301	18.5718
LOC_Os01g09280	myb-related transcription activator, putative, expressed	-2.75028	1.26085e-07	3.1584e-06	13.5233	12.4506	12.4547	57.4549	26.552	36.2522
LOC_Os03g63700	AIG2-like family domain containing protein, expressed	-2.74988	5.72638e-10	3.13331e-08	59.5764	51.7639	40.1042	143.746	190.278	134.088
LOC_Os06g45650	OsMADS30 - MADS-box family gene with MIKCc type-box, expressed	-2.74873	0.00073406	0.00406917	1.07445	1.32181	1.1832	5.46149	2.40774	3.41721
LOC_Os01g69030	sucrose-phosphate synthase, putative, expressed	-2.74696	9.8713e-06	0.000118297	4.0014	4.22127	5.16871	10.7045	16.8542	13.446
LOC_Os02g40330	retrotransposon protein, putative, Ty3-gypsy subclass, expressed	-2.74323	1.35233e-06	2.27935e-05	15.0053	14.1136	14.6032	42.3812	25.6826	65.5956
LOC_Os01g04330	OsCML16 - Calmodulin-related calcium sensor protein, expressed	-2.74297	0.000380924	0.00239576	8.07691	3.58169	6.8501	32.9874	13.577	12.0345
LOC_Os03g55870	membrane associated DUF588 domain containing protein, putative, expressed	-2.7424	1.83457e-05	0.000197964	5.37225	6.60906	6.10281	23.4844	21.2015	11.5888
LOC_Os10g41980	RALFL26 - Rapid ALkalinization Factor RALF family protein precursor, expressed	-2.73984	6.07712e-07	1.17631e-05	15.2276	21.2343	27.7429	55.161	67.6173	73.0244
LOC_Os04g59430	auxin response factor, putative, expressed	-2.73984	0.000551834	0.00322264	1.14855	0.895422	2.3664	5.1338	4.0129	4.60581
LOC_Os03g37411	MATE efflux family protein, putative, expressed	-2.73639	0.00251227	0.0110619	1.88955	1.27917	0.996378	2.62151	3.2772	6.68585
LOC_Os11g02305	expressed protein	-2.73337	9.61563e-05	0.000771245	9.96646	31.9793	8.93626	56.0349	53.1709	46.7267
LOC_Os03g39720	expressed protein	-2.73335	0.00029585	0.00194465	1.7784	3.1553	2.55322	10.7045	6.62128	5.94298
LOC_Os01g04350	hsp20/alpha crystallin family protein, putative, expressed	-2.72806	2.94093e-07	6.49379e-06	11.0039	15.4354	17.9037	39.432	35.9823	59.0584
LOC_Os07g49280	PMR5, putative, expressed	-2.72784	7.02677e-08	1.89926e-06	17.4135	25.1144	22.761	96.5591	61.4642	44.5724
LOC_Os01g27480	glutathione S-transferase, putative, expressed	-2.72726	0.00506388	0.0194359	0.25935	0.682226	0.716146	1.63845	2.40774	1.04002
LOC_Os03g01840	knotted 1-binding protein 36, putative, expressed	-2.72451	0.000206604	0.00145069	2.03775	3.53905	2.30412	10.1584	8.49397	5.64583
LOC_Os04g01660	erythronate-4-phosphate dehydrogenase domain containing protein, expressed	-2.72404	0.00477367	0.0185442	0.5928	0.895422	0.591599	2.07537	3.00967	1.26288
LOC_Os05g50730	expressed protein	-2.72332	0.000465253	0.00280502	3.4827	3.88016	5.97827	9.1753	8.22644	22.6576
LOC_Os08g09180	postsynaptic protein CRIPT, putative, expressed	-2.72322	5.59857e-08	1.55443e-06	31.7519	42.8097	28.7704	121.573	127.008	69.5329
LOC_Os11g04560	calmodulin-like protein 1, putative, expressed	-2.72273	5.4229e-06	7.2372e-05	26.0462	38.5458	44.3699	184.817	94.9051	59.5784
LOC_Os09g28510	EF hand family protein, putative, expressed	-2.72196	1.95919e-09	8.70347e-08	52.3146	58.373	63.8304	167.777	233.684	132.157
LOC_Osp1g00240	NA	-2.71996	0.000273057	0.00182151	1.4079	2.55835	2.17958	6.88148	6.42064	5.49726
LOC_Os12g18374	NB-ARC domain containing protein, expressed	-2.71926	0.00395868	0.0159728	0.5928	5.671	2.83345	10.0491	10.6342	6.983
LOC_Os01g54890	ethylene-responsive transcription factor 2, putative, expressed	-2.71881	3.09426e-06	4.5252e-05	5.00175	5.28725	6.16509	17.6952	20.332	12.406
LOC_Os12g12080	retrotransposon protein, putative, Ty3-gypsy subclass, expressed	-2.71643	0.000153944	0.001134	1.7784	2.38779	2.05503	8.083	4.7486	6.31442
LOC_Os01g52480	senescence-associated protein, putative, expressed	-2.71561	3.26786e-09	1.34516e-07	12.1524	13.4313	12.1745	32.9874	37.5875	43.7552
LOC_Os05g01380	polygalacturonase inhibitor precursor, putative, expressed	-2.71456	1.51707e-05	0.000169745	18.0804	17.9937	33.7523	50.1365	54.4417	104.819
LOC_Os01g12820	harpin-induced protein, putative, expressed	-2.71189	0.000765855	0.00421314	1.07445	1.27917	0.902967	4.91534	2.5415	2.67434
LOC_Os01g10070	expressed protein	-2.71166	0.0157803	0.0482376	0.3705	1.27917	0.809557	3.71381	2.34086	1.56003
LOC_Os06g25605	expressed protein	-2.71135	0.00652007	0.023811	4.03845	0.639587	3.45619	11.2507	9.0959	4.97725
LOC_Os04g09550	expressed protein	-2.71079	0.00245467	0.0108487	0.55575	1.10862	0.996378	4.0415	1.93957	2.3029
LOC_Os02g11720	lipase, putative, expressed	-2.70825	2.75612e-09	1.17104e-07	11.819	13.1329	12.4859	35.172	44.0081	34.395
LOC_Os07g26660	aquaporin protein, putative, expressed	-2.70822	4.91431e-07	9.84353e-06	32.9004	38.0767	17.9971	94.4838	108.081	69.2357
LOC_Os01g59020	cytochrome P450, putative, expressed	-2.70755	7.76701e-05	0.00064607	4.48305	3.75224	3.82983	7.97377	14.8477	13.446
LOC_Os02g48640	expressed protein	-2.70581	1.05074e-09	5.20633e-08	57.4646	60.6755	51.7805	151.939	230.274	133.866
LOC_Os07g36210	expressed protein	-2.70521	6.63656e-08	1.79812e-06	15.8945	19.0171	18.433	51.4472	71.8309	38.8522
LOC_Os05g50150	expressed protein	-2.70339	0.00124641	0.00623563	0.4446	0.724865	1.02751	2.29383	2.20709	2.22862
LOC_Os02g36000	zinc finger protein, putative, expressed	-2.70184	0.000342889	0.00219635	1.51905	1.91876	1.49457	4.36919	6.42064	4.0858
LOC_Os12g27440	expressed protein	-2.70005	0.000347509	0.00221982	4.11255	2.85682	4.95075	6.00764	13.7776	15.7489
LOC_Os02g52170	expressed protein	-2.69825	0.000509503	0.00301588	3.07515	4.64766	4.79507	23.3752	7.08945	8.46875
LOC_Os09g11170	protein binding protein, putative, expressed	-2.69732	3.57731e-05	0.000342086	2.77875	3.62433	5.79145	10.4861	12.3062	13.8917
LOC_Os02g32009	expressed protein	-2.6969	2.89073e-07	6.39552e-06	153.683	198.741	173.183	371.709	724.462	483.833
LOC_Os02g33920	transposon protein, putative, unclassified	-2.69686	0.0014321	0.0069934	0.5187	0.682226	0.840694	2.9492	1.93957	1.48575
LOC_Os11g07950	expressed protein	-2.69618	4.59369e-09	1.81755e-07	12.7082	11.6405	15.8175	40.6335	34.9791	45.7609
LOC_Os05g10620	no apical meristem protein, putative, expressed	-2.69609	1.2881e-06	2.19084e-05	4.55715	8.48519	10.1195	26.2151	21.7365	22.2119
LOC_Os05g05070	expressed protein	-2.69433	0.00894284	0.0307093	0.4446	1.27917	3.39391	5.1338	3.61161	6.68585
LOC_Os05g01570	auxin-induced protein 5NG4, putative, expressed	-2.69377	4.88515e-08	1.3961e-06	36.272	38.4179	44.2765	93.3915	172.822	92.2648
LOC_Os09g34020	expressed protein	-2.69288	0.00184982	0.00859545	0.48165	0.9807	0.467052	2.29383	1.60516	1.93147
LOC_Os06g29594	NA	-2.69266	0.00444809	0.0175437	0.926251	0.596948	0.809557	1.63845	1.40451	3.93722
LOC_Os08g30100	1-aminocyclopropane-1-carboxylate oxidase homolog 1, putative, expressed	-2.69144	0.000490121	0.00292197	5.1129	8.01616	19.0557	20.6444	36.3836	38.6294
LOC_Os03g49310	THION39 - Plant thionin family protein precursor, expressed	-2.68321	0.00539736	0.0204673	1.7784	0.682226	3.26936	5.78918	3.41096	8.09731
LOC_Os03g58800	ATPase, putative, expressed	-2.68293	4.80612e-07	9.67869e-06	11.9672	13.8151	8.31353	32.1136	40.5303	29.9378
LOC_Os02g06390	expressed protein	-2.68223	1.17961e-07	3.0072e-06	19.229	22.5135	23.3215	94.9207	61.1298	42.7152
LOC_Os01g28580	expressed protein	-2.6817	0.015494	0.0474919	0.6669	1.06598	0.280231	1.0923	2.34086	2.45148
LOC_Os05g30760	esterase, putative, expressed	-2.68046	0.00219069	0.0098568	1.66725	1.9614	0.902967	2.40306	3.67849	7.20586
LOC_Os02g04120	cytidylyltransferase domain containing protein, expressed	-2.67943	1.31876e-06	2.23286e-05	8.96611	8.95422	8.56262	19.5521	31.5681	27.8577
LOC_Os03g41390	ZOS3-15 - C2H2 zinc finger protein, expressed	-2.67925	0.000469553	0.00282639	5.4834	6.18267	8.62489	38.3397	14.6471	9.80592
LOC_Os01g74490	heavy metal-associated domain containing protein, expressed	-2.6784	8.16148e-07	1.50078e-05	17.8211	22.8546	20.3323	88.0392	64.4739	33.7264
LOC_Os03g38500	expressed protein	-2.67753	3.14623e-07	6.86201e-06	7.2618	8.18671	9.3099	27.4167	23.2748	23.9205
LOC_Os02g39880	expressed protein	-2.67686	3.96068e-07	8.28997e-06	8.59561	9.97756	10.3997	35.8274	27.2877	24.5891
LOC_Os02g19410	expressed protein	-2.67665	0.000659687	0.00372032	0.77805	0.938061	0.840694	2.07537	3.07656	2.45148
LOC_Os01g07970	expressed protein	-2.67517	8.45072e-06	0.000103824	27.7505	48.9071	56.6067	219.115	109.017	78.6702
LOC_Os07g43925	expressed protein	-2.67497	0.00101877	0.00530501	0.815101	1.02334	1.05865	1.85691	3.87914	2.82292
LOC_Os10g38160	glutathione S-transferase, putative, expressed	-2.67373	2.36117e-05	0.000243543	5.4093	8.8263	16.7205	36.4827	31.1	25.6291
LOC_Os01g64680	bolA, putative, expressed	-2.67237	7.66707e-07	1.42505e-05	9.48481	12.0242	10.3686	39.7596	35.5142	21.2462
LOC_Os03g49720	PAP fibrillin family domain containing protein, expressed	-2.67139	1.18096e-05	0.000136619	3.44565	6.35323	5.0753	14.9645	12.7075	16.7146
LOC_Os09g24310	expressed protein	-2.66354	0.00290324	0.0124225	0.5187	0.46903	0.902967	1.52922	1.53828	2.60005
LOC_Os08g17060	expressed protein	-2.66344	6.04422e-05	0.000526177	11.0039	9.38061	5.51121	33.752	18.058	26.372
LOC_Os04g33150	desiccation-related protein PCC13-62 precursor, putative, expressed	-2.66295	0.00100033	0.00522868	3.89025	2.77154	4.23461	4.25996	10.5673	17.0118
LOC_Os01g49030	expressed protein	-2.66225	0.000110672	0.000866604	2.8899	2.89946	2.958	11.1414	9.63096	5.72012
LOC_Os10g23310	transferase family protein, putative, expressed	-2.66182	0.0104339	0.0347291	2.48235	9.97756	2.86459	15.2922	4.21354	25.6291
LOC_Os03g26910	uncharacterized glycosyl hydrolase Rv2006/MT2062, putative, expressed	-2.66163	5.3244e-05	0.000476077	20.8221	28.0992	42.0658	160.786	47.8873	68.1214
LOC_Os01g72530	OsCML31 - Calmodulin-related calcium sensor protein, expressed	-2.66142	2.13765e-05	0.000224304	11.2632	9.72172	16.0043	62.0425	24.4787	26.2977
LOC_Os01g03720	MYB family transcription factor, putative, expressed	-2.65834	0.00364539	0.0149508	4.33485	8.52783	11.9565	15.1829	10.0991	46.8753
LOC_Os01g57840	expressed protein	-2.65755	0.00304947	0.0129073	1.0374	2.1746	1.37002	6.88148	2.07333	4.90296
LOC_Os04g01910	legume lectins beta domain containing protein, putative, expressed	-2.65673	0.00160785	0.00766803	0.963301	0.895422	0.747283	2.1846	1.8058	3.71436
LOC_Os12g44210	ATPase, AAA family domain containing protein, expressed	-2.65604	0.00169366	0.00799903	1.5561	0.895422	2.02389	3.16766	3.61161	6.46299
LOC_Os02g03020	EF hand family protein, putative, expressed	-2.6557	3.7531e-06	5.3222e-05	14.5236	18.7612	19.6785	82.0316	49.4255	29.2692
LOC_Os05g05060	expressed protein	-2.65478	4.01117e-05	0.000376099	23.6009	30.2311	77.375	133.37	103.733	151.175
LOC_Os04g56939	expressed protein	-2.654	1.70617e-07	4.09371e-06	13.6344	12.1522	12.4859	51.7749	37.2531	26.5948
LOC_Os03g27090	MYB family transcription factor, putative, expressed	-2.65151	0.00117348	0.00593327	5.8539	5.41517	3.64301	28.6182	8.96214	8.24589
LOC_Os01g59000	cytochrome P450, putative, expressed	-2.65053	0.000113385	0.000881997	3.7791	5.15933	11.6452	22.7198	18.5262	20.0576
LOC_Os12g37900	expressed protein	-2.64878	0.000520316	0.00306834	1.81545	2.55835	1.46343	7.64608	5.28365	4.60581
LOC_Os05g01256	helix-loop-helix DNA-binding domain containing protein, expressed	-2.64806	0.000556552	0.00324221	1.66725	2.25987	1.30775	5.67995	6.35376	3.56579
LOC_Os11g14050	leucine-rich repeat family protein, putative, expressed	-2.64425	1.87126e-07	4.42824e-06	52.8333	59.2684	47.4525	107.264	227.197	136.243
LOC_Os12g08830	thylakoid lumenal 29.8 kDa protein, putative, expressed	-2.64408	0.00243456	0.0107768	0.55575	0.596948	0.622736	1.85691	1.67204	1.78289
LOC_Os02g12080	expressed protein	-2.6437	0.000980869	0.00514185	5.22405	5.1167	3.02027	12.7799	19.8638	7.20586
LOC_Os11g08380	1-aminocyclopropane-1-carboxylate oxidase, putative, expressed	-2.64162	2.21396e-05	0.000231444	18.4139	29.0372	24.2244	41.9442	115.304	53.3383
LOC_Os01g60930	expressed protein	-2.64154	7.58186e-07	1.41155e-05	60.762	80.9717	111.376	343.965	267.058	147.683
LOC_Os03g60950	expressed protein	-2.64105	6.75365e-09	2.52941e-07	19.9329	22.8972	17.0941	63.8994	55.2442	58.7612
LOC_Os06g43000	nitrate-induced NOI protein, expressed	-2.64053	1.6803e-05	0.000184803	2.77875	3.19793	3.48732	10.8137	8.49397	8.91447
LOC_Os09g19952	ribosomal protein L22, putative, expressed	-2.6404	2.20718e-06	3.44578e-05	108.038	187.399	110.224	498.743	437.941	275.234
LOC_Os04g38780	transcription factor, putative, expressed	-2.64024	2.00322e-06	3.18952e-05	8.26216	8.01616	5.91599	18.8968	26.2176	20.429
LOC_Os07g44004	expressed protein	-2.63991	1.62564e-07	3.92569e-06	17.1542	15.7765	15.5684	56.9087	50.8969	37.0693
LOC_Os03g03034	flavonol synthase/flavanone 3-hydroxylase, putative, expressed	-2.63878	8.41099e-09	3.06401e-07	134.417	126.596	176.328	569.743	399.083	338.156
LOC_Os04g53970	expressed protein	-2.63632	0.00626753	0.0230956	0.741	0.895422	0.934104	3.60458	3.07656	1.11431
LOC_Os04g49970	U-box, putative, expressed	-2.63587	1.86857e-05	0.00020086	5.29815	8.52783	4.91961	13.9814	21.9372	18.9433
LOC_Os08g05970	expressed protein	-2.63313	0.00222245	0.00996968	2.0007	2.38779	1.7748	3.38612	9.89848	4.6801
LOC_Os06g42710	transposon protein, putative, Mutator sub-class, expressed	-2.63287	0.000323582	0.0020948	4.5201	5.20197	5.69803	27.6351	8.29332	10.8459
LOC_Os02g24080	SNARE domain containing protein, putative, expressed	-2.63175	4.84815e-11	3.58955e-09	70.0245	93.2944	81.0802	250.464	249.469	222.267
LOC_Os01g43720	cytochrome P450 72A1, putative, expressed	-2.63135	7.98621e-10	4.1569e-08	47.2388	48.9071	63.4568	177.28	181.049	115.517
LOC_Os05g11320	metallothionein-like protein 3B, putative, expressed	-2.63069	6.03365e-05	0.000525665	25.3793	9.76436	16.2845	63.7902	57.5182	32.9093
LOC_Os02g13970	Complex I intermediate-associated protein 30 domain containing protein, putative, expressed	-2.63053	0.00311585	0.0131368	0.40755	0.810143	1.1832	2.29383	2.67527	2.15433
LOC_Os01g41220	DUF538 domain containing protein, putative, expressed	-2.62902	1.39855e-09	6.58562e-08	72.3587	88.5615	104.526	308.465	281.371	197.678
LOC_Os04g42830	transferase family protein, putative, expressed	-2.62437	0.000196745	0.00139148	1.88955	4.47711	4.4837	7.3184	11.5036	12.6288
LOC_Os07g08420	bZIP transcription factor domain containing protein, expressed	-2.62222	0.00143058	0.00698901	4.7424	1.83348	5.19985	20.0983	8.0258	7.5773
LOC_Os11g44170	calmodulin binding protein, putative, expressed	-2.62096	0.0149941	0.0463011	3.59385	1.27917	7.37942	6.11687	14.9146	14.486
LOC_Os01g19940	expressed protein	-2.62056	2.00581e-07	4.68732e-06	10.8557	11.4699	13.4822	47.078	30.8993	28.5263
LOC_Os12g15780	retrotransposon protein, putative, unclassified, expressed	-2.62023	0.0119471	0.0386867	0.6669	0.810143	1.89934	6.33533	1.93957	2.08004
LOC_Os05g27580	wound-induced protein WI12, putative, expressed	-2.6201	2.81174e-05	0.000279604	3.8532	4.73294	4.4837	10.2676	17.3892	10.5488
LOC_Os04g35160	CorA-like magnesium transporter protein, putative, expressed	-2.61954	0.00211158	0.00956027	14.1902	22.7267	4.20347	37.2474	56.6488	27.3377
LOC_Os04g12090	retrotransposon protein, putative, Ty1-copia subclass, expressed	-2.61952	0.000624199	0.00355594	2.2971	3.66696	3.45619	11.6876	9.43031	6.83443
LOC_Os12g08220	histone deacetylase, putative, expressed	-2.61732	0.00119884	0.00603429	0.852151	1.40709	0.87183	3.16766	3.47785	2.52577
LOC_Os10g38040	lysM domain containing protein, putative, expressed	-2.61608	7.59556e-10	4.02834e-08	25.898	22.3855	34.2816	92.2992	69.5569	81.3445
LOC_Os05g02900	expressed protein	-2.61492	0.00308398	0.0130272	2.85285	3.07002	1.83707	5.78918	3.94602	12.7031
LOC_Os10g41930	haloacid dehalogenase-like hydrolase family protein, putative, expressed	-2.61373	0.000187374	0.001337	10.7816	14.0709	16.4091	73.184	29.963	20.8747
LOC_Os06g05510	expressed protein	-2.61257	0.0118712	0.0384797	0.18525	0.682226	0.809557	2.51228	1.00322	1.56003
LOC_Os04g38720	no apical meristem protein, putative, expressed	-2.61218	1.88762e-06	3.03997e-05	79.2871	92.9533	114.49	456.799	189.543	207.707
LOC_Os01g51030	expressed protein	-2.61213	5.81299e-05	0.000511206	6.11325	5.8842	5.16871	23.7029	9.63096	17.6061
LOC_Os04g55740	peroxidase precursor, putative, expressed	-2.61197	0.000194932	0.00138258	18.525	19.2729	31.3859	37.575	44.6769	116.037
LOC_Os05g38280	expressed protein	-2.61097	0.00296459	0.0126272	1.7784	3.19793	2.49094	12.4522	6.95569	3.04578
LOC_Os09g19750	expressed protein	-2.61043	1.25054e-08	4.33611e-07	18.3768	26.0525	21.7024	75.0409	69.6238	50.0696
LOC_Os01g38510	protein transport protein Sec61 subunit beta, putative, expressed	-2.61031	0.000120553	0.000929057	2.223	3.28321	3.26936	9.1753	8.62773	7.94874
LOC_Os11g21804	expressed protein	-2.60991	1.04344e-07	2.70618e-06	30.1958	39.4412	37.2085	69.5794	133.696	106.528
LOC_Os01g01430	No apical meristem protein, putative, expressed	-2.60933	2.4401e-07	5.52384e-06	9.74416	9.25269	8.43807	28.6182	28.6922	23.3262
LOC_Os07g41070	NAD dependent epimerase/dehydratase family protein, putative, expressed	-2.60667	6.86551e-06	8.77612e-05	5.5575	8.57046	7.69079	16.166	19.195	27.6349
LOC_Os01g47300	retrotransposon protein, putative, unclassified, expressed	-2.60586	7.31536e-05	0.000616271	5.6316	6.99282	7.69079	23.3752	9.36343	26.6691
LOC_Os06g11310	plastocyanin-like domain containing protein, putative, expressed	-2.60365	2.65051e-07	5.90482e-06	15.2276	16.2881	13.0463	32.2228	43.3393	53.3383
LOC_Os06g04480	expressed protein	-2.60229	0.000307387	0.0020058	3.96435	2.47307	2.92686	10.3768	6.21999	10.9202
LOC_Os01g48760	THAP domain-containing protein 4, putative, expressed	-2.60226	8.09588e-10	4.18195e-08	25.1199	30.7854	25.2519	93.3915	80.258	64.7785
LOC_Os12g01080	CCT motif family protein, expressed	-2.60145	0.00170515	0.00804319	2.11185	2.77154	1.1832	7.64608	6.62128	3.64008
LOC_Os01g47420	pterin-4-alpha-carbinolamine dehydratase, putative, expressed	-2.60104	7.16057e-05	0.000605732	3.29745	3.1553	2.64663	7.53685	9.96537	8.91447
LOC_Os08g31250	C1-like domain containing protein, expressed	-2.59956	0.00942256	0.0319766	2.03775	3.53905	6.07168	25.4505	6.15311	3.71436
LOC_Os03g06390	expressed protein	-2.59897	7.68905e-05	0.000642204	52.611	55.0471	52.4655	250.682	165.331	61.3613
LOC_Os02g12300	pectate lyase precursor, putative, expressed	-2.59628	0.00541906	0.0205391	0.5928	0.426391	0.467052	2.1846	1.20387	1.11431
LOC_Os08g07740	histone-like transcription factor and archaeal histone, putative, expressed	-2.59481	0.00908514	0.0310648	1.0374	0.810143	1.33888	1.74768	5.75182	1.70861
LOC_Os02g48630	expressed protein	-2.5902	3.0516e-09	1.27583e-07	72.4328	93.6782	91.8224	337.629	213.152	205.701
LOC_Os09g29060	expressed protein	-2.58984	2.03544e-05	0.000215425	6.03915	6.73698	5.01303	22.7198	17.0548	12.5545
LOC_Os03g26791	expressed protein	-2.58895	3.43622e-07	7.36276e-06	11.2262	10.4466	9.15422	34.4074	28.9598	26.7434
LOC_Os02g32140	AP2 domain containing protein, expressed	-2.58793	1.61861e-08	5.41573e-07	15.8574	11.5978	17.7168	48.7165	44.6769	38.5551
LOC_Os01g47560	WRKY16, expressed	-2.58652	2.8661e-09	1.20634e-07	32.9375	43.364	48.2932	148.88	129.215	86.2475
LOC_Os04g52670	OsSAUR21 - Auxin-responsive SAUR gene family member, expressed	-2.58546	0.00214418	0.0096794	1.6302	1.9614	1.55684	7.64608	5.35053	2.3029
LOC_Os09g29825	pentatricopeptide, putative, expressed	-2.5848	0.000301204	0.00197233	4.446	7.29129	2.958	18.6783	15.7172	8.69161
LOC_Os12g12590	NADP-dependent oxidoreductase, putative, expressed	-2.58322	0.00949838	0.0321932	105.815	77.9017	10.2751	121.027	261.708	179.478
LOC_Os03g52720	magnesium-dependent phosphatase 1, putative, expressed	-2.58301	5.56215e-09	2.14401e-07	11.0409	13.1755	14.6654	42.1627	35.3804	35.5093
LOC_Os03g57890	zinc finger A20 and AN1 domain-containing stress-associated protein, putative, expressed	-2.58231	1.31731e-09	6.27443e-08	73.0626	79.2235	72.0194	273.184	223.92	159.049
LOC_Os04g36600	DUF538 domain containing protein, putative, expressed	-2.58178	4.68996e-05	0.000428573	4.40895	4.56239	6.601	16.3845	18.9275	10.1031
LOC_Os01g40580	hypersensitive-induced response protein, putative, expressed	-2.58139	3.64096e-08	1.09787e-06	49.647	50.5274	54.178	158.383	195.829	95.5334
LOC_Os11g37090	pumilio-family RNA binding repeat domain containing protein, expressed	-2.58125	0.000118243	0.000913451	2.11185	2.77154	4.88848	11.5784	7.62451	9.36019
LOC_Os12g10604	retrotransposon protein, putative, unclassified	-2.58073	0.000479498	0.00287468	3.29745	3.11266	2.52208	10.3768	10.4335	5.34868
LOC_Os01g56080	expressed protein	-2.58072	1.76125e-06	2.8715e-05	9.18841	12.6638	7.25488	23.4844	29.5617	30.6063
LOC_Os01g62150	NA	-2.58042	1.63804e-07	3.95138e-06	16.8948	20.2962	22.6365	65.8656	68.5537	39.8923
LOC_Os01g72250	uridine 5-monophosphate synthase, putative, expressed	-2.58017	8.2692e-09	3.03123e-07	13.8197	14.9663	15.9732	46.7503	48.2886	35.0636
LOC_Os04g45000	short-chain dehydrogenase/reductase, putative, expressed	-2.57971	0.00744318	0.0265175	1.74135	3.66696	0.965241	6.11687	5.14989	7.05729
LOC_Os10g38640	glutathione S-transferase, putative, expressed	-2.57704	1.37936e-06	2.31605e-05	12.8564	14.9663	8.78058	30.8028	46.349	28.5263
LOC_Os09g30130	CSLE6 - cellulose synthase-like family E, expressed	-2.57599	6.43363e-07	1.22523e-05	46.0532	44.1741	25.2831	83.1239	124.801	124.06
LOC_Os05g02770	glycine-rich cell wall structural protein precursor, putative, expressed	-2.57548	1.42845e-11	1.23254e-09	67.5051	61.6562	74.199	208.847	203.855	176.655
LOC_Os01g51920	phosphotransferase, putative, expressed	-2.57438	1.07228e-07	2.77139e-06	97.9232	136.872	131.46	462.37	369.32	236.605
LOC_Os11g38260	PAP fibrillin family domain containing protein, expressed	-2.57284	0.000289516	0.00191086	4.11255	2.43043	2.98913	10.0491	10.3667	7.35444
LOC_Os04g40990	malate synthase, glyoxysomal, putative, expressed	-2.57262	2.16996e-06	3.39713e-05	36.309	53.0004	62.367	187.438	175.163	79.6359
LOC_Os02g52290	peptidyl-prolyl cis-trans isomerase, FKBP-type, putative, expressed	-2.57149	4.68938e-10	2.604e-08	111.298	120.114	101.257	368.541	319.828	276.794
LOC_Os01g71190	photosystem II reaction center PSB28 protein, chloroplast precursor, putative, expressed	-2.57145	0.00285817	0.0122695	0.5187	0.810143	0.809557	1.85691	2.80903	1.48575
LOC_Os10g40020	oxidoreductase, short chain dehydrogenase/reductase family domain containing family, expressed	-2.57115	1.19057e-05	0.000137381	6.2985	7.29129	7.56624	17.2583	27.5552	16.046
LOC_Os06g04240	expressed protein	-2.57063	0.000333838	0.00215272	1.7043	2.04668	2.89572	7.53685	4.88236	6.90871
LOC_Os02g07930	B-box zinc finger family protein, putative, expressed	-2.56886	3.38826e-06	4.89139e-05	9.55891	24.0485	18.5887	60.9502	48.0879	41.898
LOC_Os06g29950	MATE domain containing protein, expressed	-2.56801	2.59106e-05	0.000262474	4.70535	8.14407	11.9565	19.9891	25.8832	25.0348
LOC_Os09g03190	expressed protein	-2.56662	0.00348398	0.0144126	0.3705	0.852783	0.716146	2.40306	1.33763	1.93147
LOC_Os09g36830	Skp1 family, dimerisation domain containing protein, expressed	-2.56661	6.12277e-08	1.68125e-06	39.6806	48.6939	51.1578	184.817	136.104	85.9504
LOC_Os01g14590	pathogen-related protein, putative, expressed	-2.5652	2.58739e-06	3.88784e-05	13.9679	15.478	29.2997	47.6242	60.7954	59.5041
LOC_Os01g52740	expressed protein	-2.56498	4.34474e-05	0.000401592	3.3345	5.24461	6.07168	19.1152	11.0355	12.4803
LOC_Os03g10450	Sua5/YciO/YrdC/YwlC family protein, putative, expressed	-2.56374	4.27934e-06	5.92244e-05	5.52045	6.31059	8.65603	18.6783	23.1411	17.0861
LOC_Os03g10860	expressed protein	-2.56288	1.19064e-07	3.03186e-06	19.7847	26.9053	17.8725	63.4625	76.5795	46.1324
LOC_Os02g09970	expressed protein	-2.56263	0.000460236	0.0027815	6.85425	6.99282	5.57349	25.9967	23.5423	7.35444
LOC_Os01g56180	expressed protein	-2.56217	2.53969e-08	8.01343e-07	15.9315	15.3501	19.4294	53.8503	37.9219	54.2297
LOC_Os06g45890	MYB family transcription factor, putative, expressed	-2.56148	2.37996e-06	3.66201e-05	12.6341	13.1755	22.8233	46.8596	33.909	58.3898
LOC_Os06g21410	arabinogalactan peptide 23 precursor, putative, expressed	-2.55995	0.00822355	0.0286916	5.14995	8.31463	4.35915	12.1245	4.88236	33.1321
LOC_Os12g03260	MATE efflux family protein, putative, expressed	-2.55812	0.00489864	0.0189378	1.7784	2.34515	2.08617	2.62151	5.55118	9.21162
LOC_Os06g14420	hydrolase, NUDIX family, domain containing protein, expressed	-2.55798	5.98987e-05	0.000522867	9.18841	4.43447	7.00578	15.0737	22.1378	21.7662
LOC_Os09g30160	zinc finger, C3HC4 type domain containing protein, expressed	-2.55745	1.66306e-07	3.99882e-06	23.6379	31.2118	27.0267	114.801	71.1621	52.4468
LOC_Os02g32840	zinc finger A20 and AN1 domain-containing stress-associated protein, putative, expressed	-2.5556	2.36403e-08	7.53334e-07	14.4495	12.408	12.4236	36.8104	38.1225	37.7379
LOC_Os07g33898	60S ribosomal protein L44, putative, expressed	-2.55346	0.000242508	0.00165413	12.4118	5.79892	6.69441	24.1398	24.6793	22.9548
LOC_Os02g33670	expressed protein	-2.55006	2.58603e-05	0.000262237	6.2244	6.0974	8.81172	29.6013	12.975	18.7947
LOC_Os07g31884	MATE efflux family protein, putative, expressed	-2.54999	1.20529e-07	3.05187e-06	41.6442	58.2024	83.8825	165.592	153.962	202.656
LOC_Os01g50050	polyprenyl synthetase, putative, expressed	-2.54959	7.26e-06	9.19655e-05	6.92835	8.35727	12.8595	36.4827	23.4086	21.5433
LOC_Os09g29820	bZIP transcription factor domain containing protein, expressed	-2.54884	6.52307e-09	2.46777e-07	16.6355	21.4475	20.488	61.7148	57.2507	49.0296
LOC_Os01g70110	No apical meristem protein, putative, expressed	-2.54794	0.000977552	0.00512872	29.5289	33.1306	29.1752	174.112	68.0186	28.8235
LOC_Os02g13800	HSF-type DNA-binding domain containing protein, expressed	-2.54659	1.76355e-05	0.00019187	22.8969	35.1346	30.9811	145.931	58.5214	54.9726
LOC_Os07g12510	AP2 domain containing protein, expressed	-2.54622	3.48639e-06	5.00408e-05	25.898	27.5022	29.0195	116.657	82.532	40.4866
LOC_Os09g15320	ubiquitin-conjugating enzyme, putative, expressed	-2.54526	1.62346e-07	3.92463e-06	22.7858	25.3276	14.105	59.7487	57.8526	60.1727
LOC_Os05g03590	expressed protein	-2.5425	0.000182606	0.00130798	4.2978	4.39183	4.39029	19.7706	10.8348	7.5773
LOC_Os01g58140	expressed protein	-2.54192	5.20986e-05	0.000468237	4.2237	4.39183	3.33164	10.1584	12.6406	11.1431
LOC_Os01g69070	auxin efflux carrier component, putative, expressed	-2.54164	0.00190357	0.00879964	2.40825	1.40709	1.68139	6.44456	5.08301	4.38295
LOC_Os01g49160	MYB family transcription factor, putative, expressed	-2.53918	5.21168e-05	0.000468237	10.1517	15.7338	18.3707	71.1086	32.5714	24.9605
LOC_Os06g29844	MATE efflux family protein, putative, expressed	-2.53848	1.41999e-06	2.372e-05	11.7819	17.9511	26.4351	48.3888	53.3716	57.2012
LOC_Os01g43851	cytochrome P450 72A1, putative, expressed	-2.53769	6.8718e-05	0.000585817	4.11255	4.22127	6.91237	20.426	11.2361	12.406
LOC_Os10g20350	MATE efflux family protein, putative, expressed	-2.53681	0.00413046	0.0165174	2.964	2.38779	4.95075	18.6783	7.35698	4.30866
LOC_Os02g09460	GA16396-PA, putative, expressed	-2.53429	7.08328e-07	1.33199e-05	13.1157	17.482	11.5518	42.4904	46.0815	31.6464
LOC_Os02g36490	expressed protein	-2.53417	2.04756e-07	4.76999e-06	26.9354	35.2199	38.3605	127.362	103.6	58.1669
LOC_Os04g49690	FERONIA receptor-like kinase, putative, expressed	-2.53385	0.000596917	0.00343277	2.0007	2.38779	1.80593	5.67995	7.69139	4.23437
LOC_Os03g56860	expressed protein	-2.53184	0.00010261	0.000813696	4.0755	9.93492	7.00578	28.0721	15.3159	16.8632
LOC_Os04g58890	expressed protein	-2.53069	1.21883e-05	0.00014015	28.1951	36.5844	36.3055	161.66	80.5255	50.9611
LOC_Os02g49610	ribosomal protein L7Ae, putative, expressed	-2.52771	2.1879e-07	5.04972e-06	15.3017	21.5754	27.8986	62.261	67.3498	54.0068
LOC_Os01g02190	aquaporin protein, putative, expressed	-2.52754	0.00523884	0.0199776	1.482	0.895422	1.30775	3.16766	2.07333	5.20011
LOC_Os01g06640	basic helix-loop-helix, putative, expressed	-2.5275	3.49086e-08	1.0601e-06	28.5656	45.4107	58.0079	137.193	119.919	117.151
LOC_Os09g24580	EF hand family protein, putative, expressed	-2.52686	4.22019e-07	8.71783e-06	15.9686	13.6445	15.257	54.178	43.9412	30.6063
LOC_Os02g51000	CS domain containing protein, putative, expressed	-2.52552	7.74268e-05	0.000645482	3.1863	4.26391	7.62852	14.6368	16.4529	11.7374
LOC_Os03g49524	anthocyanidin 3-O-glucosyltransferase, putative, expressed	-2.52489	0.000967214	0.0050828	2.4453	2.51571	2.86459	3.82304	6.28687	11.5888
LOC_Os12g05650	ACT domain containing protein, expressed	-2.52387	1.72554e-08	5.69276e-07	116.226	130.39	121.589	278.645	413.195	345.733
LOC_Os10g35950	transferase family protein, putative, expressed	-2.52339	0.000696753	0.00390286	25.4904	25.4556	47.4525	176.843	71.0952	38.1094
LOC_Os03g58030	acetyltransferase, GNAT family, putative, expressed	-2.52208	0.000113267	0.000881691	4.11255	4.77558	3.67414	16.8214	9.8316	9.43448
LOC_Os11g32500	rubredoxin family protein, putative, expressed	-2.51986	5.37339e-05	0.000479883	2.964	2.77154	3.11368	8.19223	8.82838	8.02302
LOC_Os01g49510	OsPOP3 - Putative Prolyl Oligopeptidase homologue, expressed	-2.51688	6.32332e-05	0.000546868	27.9728	33.4717	18.7132	99.0714	96.3096	34.4693
LOC_Os07g46210	LTPL2 - Protease inhibitor/seed storage/LTP family protein precursor, expressed	-2.51666	0.00256028	0.0112292	0.70395	0.596948	1.08979	2.83997	2.00645	2.08004
LOC_Os04g58970	uncharacterized ACR, YggU family COG1872 containing protein, expressed	-2.5144	1.03892e-07	2.69758e-06	14.079	16.7145	13.3266	47.515	44.6101	33.0578
LOC_Os04g46470	carotenoid cleavage dioxygenase 7, chloroplast precursor, putative, expressed	-2.51342	0.00161139	0.00768002	4.2978	5.75628	6.0094	12.343	26.2845	6.68585
LOC_Os05g45810	calcineurin B, putative, expressed	-2.51177	0.000253299	0.00171314	2.70465	2.85682	2.52208	10.2676	5.61806	7.20586
LOC_Os07g39680	UV-induced protein uvi15, putative, expressed	-2.50892	8.02448e-06	9.95692e-05	162.538	201.342	159.794	775.641	431.454	293.955
LOC_Os06g36070	expressed protein	-2.50771	3.95855e-08	1.1685e-06	72.9144	61.1019	79.1498	150.519	254.418	191.81
LOC_Os05g33554	methyl-binding domain protein MBD, putative, expressed	-2.50767	0.000559518	0.00325778	3.37155	2.25987	2.61549	6.66302	5.95247	10.4745
LOC_Os04g56570	heavy metal-associated domain containing protein, expressed	-2.50587	0.00126638	0.00631897	1.2597	2.51571	1.93048	7.3184	4.61483	4.30866
LOC_Os11g44940	seed maturation protein PM27, putative, expressed	-2.50518	1.00201e-05	0.00011976	28.6397	52.3182	65.4184	207.318	112.562	96.4991
LOC_Os06g41450	VQ domain containing protein, putative, expressed	-2.50355	2.06278e-07	4.79548e-06	38.0133	31.3824	46.3316	140.033	118.046	70.7958
LOC_Os05g05020	expressed protein	-2.5035	0.000115734	0.00089747	15.561	19.5714	45.304	88.4761	49.9606	87.0647
LOC_Os09g10950	expressed protein	-2.50223	0.00214973	0.0096997	1.88955	1.44973	1.49457	2.62151	6.15311	4.60581
LOC_Os11g03420	ZF-HD protein dimerisation region containing protein, expressed	-2.5016	8.15122e-06	0.000100807	11.7078	20.0404	27.2758	76.5701	47.2184	43.3838
LOC_Os11g32750	hydrolase, NUDIX family, domain containing protein, expressed	-2.50008	4.3966e-07	8.95976e-06	31.3443	41.4879	47.9507	167.777	97.7141	78.0016
LOC_Os07g46710	expressed protein	-2.49873	2.66927e-06	3.98949e-05	27.1947	24.8586	17.8103	70.4532	80.258	46.5781
LOC_Os03g53750	nuclear prelamin A recognition factor, putative, expressed	-2.49789	1.59566e-09	7.32047e-08	61.2807	52.105	54.9876	202.075	158.51	116.631
LOC_Os01g01940	expressed protein	-2.4973	0.0054848	0.0207323	0.5928	1.27917	1.1832	4.36919	3.07656	1.33717
LOC_Os02g49530	AGAP000425-PA, putative, expressed	-2.493	4.37428e-08	1.26786e-06	88.883	110.606	93.8775	348.006	287.859	192.627
LOC_Os12g10730	glutathione S-transferase, putative, expressed	-2.49066	5.97175e-07	1.15992e-05	20.6739	31.8941	35.4337	90.6607	97.3128	58.8355
LOC_Os01g63980	ZOS1-17 - C2H2 zinc finger protein, expressed	-2.4897	0.000295248	0.0019424	5.66865	5.1167	8.40694	11.2507	13.9114	27.5606
LOC_Os01g66530	ARGOS, putative, expressed	-2.48899	0.00606865	0.0224957	1.2597	4.22127	1.86821	9.72145	3.87914	7.05729
LOC_Os04g01500	expressed protein	-2.48885	8.38793e-06	0.000103223	23.2674	24.6454	12.1745	43.1458	58.3877	65.1499
LOC_Os02g55990	vesicle-associated membrane protein, putative, expressed	-2.48812	0.0032918	0.0137597	1.1856	1.40709	0.934104	3.38612	4.54795	1.93147
LOC_Os03g45960	thaumatin, putative, expressed	-2.48777	0.00141046	0.00690278	125.155	189.915	408.577	607.755	448.107	937.505
LOC_Os01g59530	OsCML1 - Calmodulin-related calcium sensor protein, expressed	-2.48749	0.00400882	0.0161403	0.5928	1.1939	0.934104	3.49535	1.4714	2.74863
LOC_Os01g64730	bZIP transcription factor domain containing protein, expressed	-2.48727	4.38219e-07	8.94542e-06	43.3485	54.1091	53.493	197.487	146.738	82.9046
LOC_Os02g07980	expressed protein	-2.48704	2.80271e-09	1.18634e-07	46.646	55.8146	52.6212	173.457	159.178	103.482
LOC_Os11g30760	expressed protein	-2.48634	0.00282314	0.0121586	25.0829	43.5772	71.4901	251.884	105.272	43.8295
LOC_Os01g10230	lachrymatory factor synthase, putative, expressed	-2.48614	0.00957199	0.0323791	0.33345	0.341113	0.87183	1.41999	1.27075	1.70861
LOC_Os06g04790	HAD superfamily phosphatase, putative, expressed	-2.48592	1.93556e-05	0.000206774	4.26075	4.64766	3.45619	11.1414	12.975	10.3259
LOC_Os05g33514	expressed protein	-2.48533	9.06989e-05	0.000732711	4.11255	4.17863	3.73642	12.8891	10.2998	10.5488
LOC_Os05g33130	CHIT17 - Chitinase family protein precursor, expressed	-2.48519	0.00025228	0.00170823	102.777	269.863	295.177	773.238	457.671	631.145
LOC_Os01g47410	aspartic proteinase oryzasin-1 precursor, putative, expressed	-2.48342	5.51947e-08	1.53628e-06	9.85531	12.1522	11.2715	30.4751	31.5013	30.6063
LOC_Os03g64060	expressed protein	-2.48136	1.70077e-05	0.000186274	5.1129	6.6517	4.67052	15.8383	16.6535	13.2974
LOC_Os05g32310	LSM domain containing protein, expressed	-2.47987	3.62074e-07	7.67022e-06	44.0525	41.5305	39.4815	158.165	122.795	72.0586
LOC_Os10g33862	expressed protein	-2.47977	0.00863175	0.0298558	0.741	0.852783	0.653873	3.49535	1.27075	1.70861
LOC_Os02g40040	expressed protein	-2.47826	2.41835e-07	5.48823e-06	21.7484	18.0364	20.3635	74.167	56.6488	38.7037
LOC_Os02g13020	expressed protein	-2.47524	0.0124212	0.0399681	0.5928	1.40709	0.653873	3.27689	3.21032	0.965734
LOC_Os01g68940	ubiquitin family domain containing protein, expressed	-2.47478	1.80918e-08	5.94247e-07	31.826	40.5072	38.1426	121.354	115.103	72.5044
LOC_Os09g23595	expressed protein	-2.47447	0.000393771	0.00246137	3.00105	3.62433	5.79145	15.9475	7.82515	11.1431
LOC_Os11g13720	expressed protein	-2.47232	0.000690139	0.00387258	4.7424	5.24461	6.63214	13.763	23.8767	8.54303
LOC_Os03g02874	retrotransposon protein, putative, Ty3-gypsy subclass, expressed	-2.47129	2.51609e-05	0.000256496	15.4499	19.5714	19.7096	62.261	25.4819	64.1842
LOC_Os12g38640	expressed protein	-2.47099	0.00854374	0.0296107	1.1115	2.25987	1.30775	5.57072	5.61806	1.93147
LOC_Os03g18130	asparagine synthetase, putative, expressed	-2.46867	0.000364518	0.00231136	1351.88	659.926	809.806	3479.84	1933.82	2498.21
LOC_Os02g47840	universal stress protein domain containing protein, putative, expressed	-2.46588	2.90457e-05	0.000286171	16.8578	31.7235	19.7407	100.054	48.9574	43.0866
LOC_Os01g19260	ATPase, putative, expressed	-2.46449	3.76582e-09	1.53605e-07	49.3877	51.2096	33.8768	126.707	126.874	119.008
LOC_Os01g64520	uricase, putative, expressed	-2.46222	8.28859e-07	1.52165e-05	175.765	235.88	251.43	769.087	553.513	520.085
LOC_Os05g08820	expressed protein	-2.46189	4.19402e-06	5.83315e-05	11.4114	11.2994	9.71468	38.995	31.3675	20.3547
LOC_Os04g31950	LSM domain containing protein, expressed	-2.46078	3.00503e-06	4.41486e-05	13.0046	16.5866	11.9254	48.9349	38.5238	28.3034
LOC_Os02g05610	ZOS2-03 - C2H2 zinc finger protein, expressed	-2.46063	0.00386947	0.0156919	0.48165	1.23653	0.809557	2.51228	2.07333	2.37719
LOC_Os07g46800	expressed protein	-2.45619	0.00400205	0.0161188	0.741	1.10862	1.21434	1.96614	2.34086	4.01151
LOC_Os09g32690	zinc finger, C3HC4 type domain containing protein, expressed	-2.4555	1.91073e-07	4.51215e-06	78.2867	93.7634	93.099	336.318	249.335	154.22
LOC_Os03g20630	histidine triad family protein, putative, expressed	-2.45466	1.10043e-08	3.88037e-07	82.8809	98.2832	67.8471	257.673	246.726	185.347
LOC_Os03g52380	PIII5 - Proteinase inhibitor II family protein precursor, expressed	-2.45341	1.54823e-05	0.000172715	5.928	6.77962	11.2092	24.9044	18.8606	22.2862
LOC_Os02g46480	expressed protein	-2.45325	1.13547e-09	5.50177e-08	76.7676	81.3981	100.572	265.975	250.472	198.57
LOC_Os01g73940	expressed protein	-2.45321	6.32873e-06	8.20687e-05	78.7683	97.8142	182.275	302.457	313.742	364.528
LOC_Os03g17660	expressed protein	-2.45317	6.77591e-08	1.83366e-06	14.3754	16.5866	15.4127	52.8672	38.4569	37.2922
LOC_Os01g05090	expressed protein	-2.45237	0.00431967	0.0171003	0.77805	2.13196	2.55322	3.60458	5.88559	5.34868
LOC_Os09g31482	splicing factor U2AF, putative, expressed	-2.45167	1.27328e-09	6.12979e-08	47.8316	64.6836	69.3417	174.331	176.768	149.392
LOC_Os05g27340	expressed protein	-2.45081	2.21767e-07	5.10269e-06	28.0839	37.7783	36.0876	124.522	96.042	62.847
LOC_Os09g36120	expressed protein	-2.4495	2.74907e-05	0.000274589	5.96505	10.1055	10.244	31.2397	25.2813	16.4918
LOC_Os08g06940	expressed protein	-2.44919	0.00179138	0.0083872	2.55645	3.45377	2.67777	11.6876	8.56085	4.0858
LOC_Os05g02740	expressed protein	-2.44879	1.01485e-05	0.000120973	10.1147	10.7024	10.3063	33.9705	30.6987	21.5433
LOC_Os04g01590	arginase, putative, expressed	-2.44789	3.33971e-09	1.37222e-07	19.3031	20.9785	25.3454	66.3025	59.9928	54.5268
LOC_Os04g43060	enzyme of the cupin superfamily protein, putative, expressed	-2.4475	1.88578e-05	0.000202129	6.33555	6.60906	6.0094	13.2168	19.1282	19.2404
LOC_Os03g08870	expressed protein	-2.4475	1.31178e-06	2.22438e-05	16.9689	22.215	20.3946	74.167	57.05	34.4693
LOC_Os02g15930	expressed protein	-2.44677	0.00156376	0.00749496	1.22265	2.1746	2.83345	5.46149	5.28365	6.31442
LOC_Os04g40140	expressed protein	-2.44522	2.22311e-05	0.000232184	8.03986	12.2801	13.3266	45.9857	26.552	21.1719
LOC_Os02g37960	expressed protein	-2.44516	0.000925385	0.0048974	2.223	3.79488	2.39753	8.19223	9.43031	5.49726
LOC_Os03g49150	yippee zinc-binding protein, putative, expressed	-2.44493	9.3135e-08	2.44659e-06	42.3482	53.8106	45.5843	158.165	146.471	87.5847
LOC_Os01g10860	expressed protein	-2.44084	1.97705e-06	3.15007e-05	8.92906	11.7684	15.5373	39.6504	34.8453	25.4062
LOC_Os03g21450	bromodomain domain containing protein, expressed	-2.43857	0.010953	0.0360873	0.25935	0.852783	0.529326	1.31076	1.40451	1.70861
LOC_Os08g10320	SHR5-receptor-like kinase, putative, expressed	-2.43786	3.47679e-05	0.000333611	35.7162	32.8321	37.2708	48.9349	94.8382	140.551
LOC_Os05g37190	ZOS5-08 - C2H2 zinc finger protein, expressed	-2.43772	2.78666e-09	1.18178e-07	29.4548	34.8362	39.8551	113.053	82.6657	90.3333
LOC_Os09g32944	OsSPL18 - SBP-box gene family member, expressed	-2.43555	0.00240698	0.0106737	0.889201	1.53501	0.996378	2.73074	2.94279	3.56579
LOC_Os01g61900	CCT motif family protein, expressed	-2.43342	0.000612726	0.00350173	10.8927	8.0588	6.97464	30.912	30.9662	10.1774
LOC_Os04g38320	expressed protein	-2.43289	0.000483766	0.00289331	11.5226	15.6486	25.7813	71.6547	55.8462	19.4633
LOC_Os06g04000	peptidyl-prolyl cis-trans isomerase, putative, expressed	-2.43254	1.31878e-06	2.23286e-05	11.2632	12.7065	9.62127	37.9027	29.7623	24.8119
LOC_Os03g60480	heavy metal-associated domain containing protein, expressed	-2.43227	4.06108e-05	0.00037939	9.26251	7.88824	5.01303	23.8121	21.3352	15.8975
LOC_Os09g25770	auxin-induced protein 5NG4, putative, expressed	-2.43145	1.9545e-07	4.59435e-06	48.6837	64.6409	56.451	217.04	149.681	102.442
LOC_Os08g15306	chloroplast 50S ribosomal protein L20, putative, expressed	-2.43121	0.00486352	0.018828	1.44495	1.53501	1.15206	3.93227	4.48107	2.8972
LOC_Os02g42000	expressed protein	-2.4308	0.00409568	0.0164153	3.22335	2.38779	2.52208	12.7799	6.62128	3.4915
LOC_Os03g20910	homeobox domain containing protein, expressed	-2.42974	0.000471855	0.0028372	4.3719	6.73698	9.27877	13.1076	14.3127	27.2634
LOC_Os04g45480	heat shock protein STI, putative, expressed	-2.42953	0.00103667	0.00537977	1.482	1.40709	1.86821	6.2261	3.94602	3.12006
LOC_Os02g09980	expressed protein	-2.42903	2.84274e-06	4.20396e-05	8.44741	8.0588	7.65965	22.7198	25.6157	17.7547
LOC_Os03g17150	ZOS3-09 - C2H2 zinc finger protein, expressed	-2.42887	0.000258508	0.00173952	3.89025	2.89946	2.67777	8.083	8.56085	9.13733
LOC_Os02g45120	expressed protein	-2.42831	0.00391393	0.0158322	2.48235	4.17863	1.37002	9.72145	5.41741	6.90871
LOC_Os01g09252	WD domain, G-beta repeat domain containing protein, expressed	-2.42748	2.91047e-08	9.04343e-07	17.1171	16.6293	16.2223	49.4811	48.7567	38.4808
LOC_Os02g26404	expressed protein	-2.42744	1.36058e-06	2.28639e-05	13.0416	16.7998	15.9732	51.5565	44.2088	30.0863
LOC_Os01g73570	vacuolar protein sorting 55 family protein, putative, expressed	-2.42735	9.50244e-07	1.70815e-05	24.9717	28.1845	25.0029	87.93	81.1274	45.9838
LOC_Os12g42380	expressed protein	-2.42714	1.15541e-05	0.000134384	14.1902	13.346	12.7038	50.4642	38.7914	22.0633
LOC_Os08g43334	HSF-type DNA-binding domain containing protein, expressed	-2.42699	1.42417e-05	0.000160794	7.59525	6.8649	11.4272	31.4582	21.6028	18.349
LOC_Os05g47870	expressed protein	-2.42643	3.64847e-05	0.000348001	3.7791	5.24461	5.01303	11.6876	13.0419	13.2974
LOC_Os03g45390	glucan endo-1,3-beta-glucosidase precursor, putative, expressed	-2.42601	1.76867e-05	0.00019224	18.1545	21.2343	25.034	96.8868	41.6004	40.2637
LOC_Os05g41030	LTPL67 - Protease inhibitor/seed storage/LTP family protein precursor, expressed	-2.42575	0.0040611	0.0163098	1.22265	0.767504	1.49457	3.49535	1.93957	4.16009
LOC_Os01g10830	carnitine racemase like protein, putative, expressed	-2.42226	8.32293e-05	0.000682443	7.89165	14.1562	18.1528	50.5734	38.0557	21.9147
LOC_Os07g04820	protein kinase, putative, expressed	-2.42155	0.000101833	0.000808682	3.00105	6.14003	7.69079	18.2414	14.1789	13.5203
LOC_Os04g51240	EF hand family protein, putative, expressed	-2.42135	0.000138674	0.00104719	6.48375	14.1988	7.65965	20.9721	24.9469	30.2349
LOC_Os08g31850	expressed protein	-2.42053	0.000529218	0.00311042	7.37295	11.2994	21.7024	60.2948	29.5617	21.7662
LOC_Os04g35200	expressed protein	-2.42036	4.29655e-07	8.843e-06	14.1902	19.5287	13.8247	40.415	52.5021	36.0293
LOC_Os01g52560	Plant PDR ABC transporter associated domain containing protein, expressed	-2.42026	0.0102457	0.0342549	7.29885	7.71768	8.9674	7.75531	45.9477	10.7717
LOC_Os05g02060	mitochondrial import inner membrane translocase subunit Tim17, putative, expressed	-2.41991	0.000821054	0.00446317	4.5201	3.88016	2.24185	10.8137	8.49397	9.73163
LOC_Os10g02300	uncharacterized Cys-rich domain containing protein, putative, expressed	-2.41952	3.5932e-06	5.13111e-05	17.6729	35.5184	30.9811	99.2899	73.8373	57.0526
LOC_Os10g36000	remorin C-terminal domain containing protein, putative, expressed	-2.41892	3.67827e-08	1.10026e-06	103.851	117.3	108.73	301.802	356.412	239.354
LOC_Os11g07960	transferase family protein, putative, expressed	-2.41773	0.000898451	0.00478307	16.0427	27.1611	25.1897	117.75	47.8204	24.9605
LOC_Os04g46190	ubiquitin carboxyl-terminal hydrolase, family 1, putative, expressed	-2.41696	4.7893e-07	9.66216e-06	15.8574	21.746	18.3084	63.244	54.9098	34.8407
LOC_Os11g01040	monoglyceride lipase, putative, expressed	-2.4153	9.6344e-10	4.87896e-08	29.3066	35.9448	33.4721	87.3838	86.4111	93.1562
LOC_Os02g04640	Myb-like DNA-binding domain containing protein, putative, expressed	-2.41454	3.35546e-08	1.02278e-06	30.3069	31.8941	41.8479	76.1332	107.345	96.6477
LOC_Os05g40384	cytochrome P450, putative, expressed	-2.41442	5.17941e-05	0.000465711	10.374	13.2608	15.2882	23.9213	52.6359	28.0806
LOC_Os01g66680	S-domain receptor-like protein kinase, putative, expressed	-2.41415	0.00199755	0.00913429	3.37155	7.80296	11.3027	13.1076	27.8896	19.0918
LOC_Os02g15860	expressed protein	-2.41391	0.00293235	0.012518	1.96365	2.68627	1.93048	8.73838	6.08623	3.34293
LOC_Os01g73140	ubiquitin-fold modifier 1 precursor, putative, expressed	-2.41388	1.05131e-09	5.20633e-08	32.7522	29.3357	30.8877	94.1561	78.9872	79.7845
LOC_Os08g10480	heavy metal-associated domain containing protein, expressed	-2.41321	7.71289e-10	4.08092e-08	53.2038	67.583	63.737	197.051	162.723	142.409
LOC_Os01g65670	amino acid transporter, putative, expressed	-2.41247	0.000419408	0.00258418	10.5963	13.6445	10.7422	16.0568	47.6197	29.7892
LOC_Os09g19954	ribosomal protein, putative, expressed	-2.41105	9.68308e-07	1.73648e-05	40.014	67.0713	47.1411	181.431	140.652	98.9506
LOC_Os01g32120	OsCML11 - Calmodulin-related calcium sensor protein, expressed	-2.4108	0.00176951	0.00829619	1.59315	3.24057	2.05503	7.86454	5.61806	5.2744
LOC_Os03g07400	expressed protein	-2.41038	0.00601954	0.0223617	2.6676	1.83348	0.996378	3.16766	5.95247	5.57154
LOC_Os06g46065	expressed protein	-2.40986	0.00631295	0.0232172	0.5187	1.53501	1.61911	3.49535	4.61483	1.85718
LOC_Os07g38400	transporter family protein, putative, expressed	-2.40945	0.000850586	0.00458317	2.63055	4.22127	2.27299	7.42763	9.43031	7.65159
LOC_Os03g32490	DUF1230 domain containing protein, expressed	-2.40877	0.0116208	0.037821	0.62985	0.895422	0.529326	1.63845	2.67527	1.1886
LOC_Os07g48340	OsCML24 - Calmodulin-related calcium sensor protein, expressed	-2.40814	0.0011103	0.00567522	11.7078	10.2334	12.7972	52.6488	32.3707	11.2917
LOC_Os05g30190	phytochrome A-associated F-box protein, putative, expressed	-2.40729	0.00012728	0.000971556	4.0755	5.96948	4.14119	16.166	12.3731	10.1031
LOC_Os02g46210	DUF581 domain containing protein, expressed	-2.40587	0.00107766	0.00554659	6.2244	4.51975	6.32077	25.0136	14.9815	7.28015
LOC_Os05g45350	dnaJ domain containing protein, expressed	-2.4048	0.000352912	0.00225049	4.77945	5.58573	9.83923	14.0906	15.0484	24.7377
LOC_Os12g01680	macrophage migration inhibitory factor, putative, expressed	-2.40401	1.58292e-06	2.62076e-05	10.7075	13.7724	13.0152	40.8519	32.5714	28.3777
LOC_Os07g36800	UPF0041 domain containing protein, putative, expressed	-2.40104	1.46338e-08	4.96664e-07	59.1318	88.5615	73.7942	213.435	222.582	162.095
LOC_Os11g10530	expressed protein	-2.40035	0.00195349	0.00897492	2.7417	2.47307	1.74366	6.99071	7.35698	4.53152
LOC_Os03g09290	yippee zinc-binding protein, putative, expressed	-2.3989	8.10033e-07	1.49198e-05	12.7452	19.4861	13.0775	45.5488	36.3836	40.1894
LOC_Os08g41840	expressed protein	-2.39877	0.000642548	0.00364013	4.8906	5.37253	3.45619	13.763	15.249	8.1716
LOC_Os03g36130	retrotransposon protein, putative, unclassified, expressed	-2.3975	0.00214366	0.0096794	2.85285	4.09336	3.11368	10.2676	12.7075	4.30866
LOC_Os10g36580	UP-9A, putative, expressed	-2.39656	0.00258964	0.0113336	1.22265	1.02334	0.747283	2.83997	2.40774	2.82292
LOC_Os06g08360	ethylene-responsive element-binding protein, putative, expressed	-2.39587	0.00247314	0.0109153	4.2237	4.51975	2.83345	15.7291	11.1692	4.90296
LOC_Os01g53350	anthocyanidin 5,3-O-glucosyltransferase, putative, expressed	-2.3951	7.20713e-07	1.35188e-05	18.7103	25.1997	28.8638	77.6624	76.312	43.0123
LOC_Os01g08780	endonuclease/exonuclease/phosphatase family domain containing protein, expressed	-2.39428	2.68614e-06	4.0067e-05	7.81755	11.0435	11.2715	31.0213	21.8703	28.2292
LOC_Os11g01600	macrophage migration inhibitory factor, putative, expressed	-2.39373	9.35445e-08	2.44875e-06	31.9742	35.2626	34.2505	102.021	104.87	67.3043
LOC_Os10g26640	LYR motif containing protein, putative, expressed	-2.39348	6.04033e-06	7.88759e-05	13.338	16.2881	12.3302	50.6826	36.718	26.6691
LOC_Os08g05480	OsFBX261 - F-box domain containing protein, expressed	-2.39257	0.000114139	0.000886938	4.33485	5.50045	9.18536	15.9475	19.2619	15.7489
LOC_Os07g07920	LTPL100 - Protease inhibitor/seed storage/LTP family protein precursor, expressed	-2.39121	0.000878553	0.00470505	11.6708	20.4668	22.1071	90.1146	35.4473	23.5491
LOC_Os02g33420	ATPase, AAA family protein, expressed	-2.39057	7.04623e-05	0.000598118	5.0388	4.51975	6.41418	15.2922	10.8348	16.7889
LOC_Os10g25020	red chlorophyll catabolite reductase, putative, expressed	-2.38982	0.00886739	0.0305203	0.5187	0.51167	0.591599	1.20153	1.93957	1.1886
LOC_Os12g04924	ubiquitin-like protein 5, putative, expressed	-2.3891	4.83538e-07	9.72016e-06	15.3758	18.8891	16.7516	50.6826	49.3587	37.2922
LOC_Os03g45370	sodium/calcium exchanger protein, putative, expressed	-2.38818	4.75043e-05	0.000433416	14.9682	17.8232	17.5923	75.8055	36.1161	26.0748
LOC_Os04g44290	expressed protein	-2.38753	2.48322e-05	0.000253797	13.8567	13.8151	13.1086	43.8011	47.1516	19.5375
LOC_Os02g05640	homeobox associated leucine zipper, putative, expressed	-2.38602	0.00213462	0.00965503	1.81545	1.10862	1.89934	5.35226	4.68172	3.12006
LOC_Os12g38010	metallothionein, putative, expressed	-2.3848	1.80181e-05	0.000195086	79.3982	110.904	49.2584	257.892	176.032	210.604
LOC_Os03g41330	DUF260 domain containing protein, putative, expressed	-2.38426	5.7639e-07	1.12637e-05	11.4855	11.939	16.9073	39.432	35.9823	32.835
LOC_Os03g51470	expressed protein	-2.38263	0.00554399	0.0209067	1.37085	2.21723	0.934104	5.89841	4.0129	2.37719
LOC_Os03g41675	expressed protein	-2.38173	0.00615718	0.02276	1.8525	3.45377	1.49457	7.20917	5.75182	5.2744
LOC_Os04g11980	expressed protein	-2.38132	0.00180963	0.00844783	3.1122	3.75224	5.94713	12.8891	12.7075	8.84018
LOC_Os05g51590	N-rich protein, putative, expressed	-2.38124	5.03804e-08	1.43068e-06	109.705	121.138	141.423	365.811	370.926	261.937
LOC_Os05g01200	exonuclease, putative, expressed	-2.38114	0.000306668	0.00200285	2.85285	3.83752	3.86096	12.6707	8.69461	7.20586
LOC_Os02g53050	tetratricopeptide-like helical, putative, expressed	-2.37976	0.000754856	0.00416733	2.964	2.60099	2.77118	9.28453	8.22644	5.05153
LOC_Os09g17190	OsFBX320 - F-box domain containing protein, expressed	-2.3785	0.000448701	0.00272796	1.7043	3.19793	4.29688	9.72145	6.42064	8.54303
LOC_Os04g39010	heavy metal associated domain containing protein, expressed	-2.37822	0.00955881	0.0323589	0.48165	0.426391	0.965241	2.07537	1.73892	1.33717
LOC_Os03g31360	glutelin, putative, expressed	-2.37776	0.00040835	0.00253415	51.3513	130.732	37.7067	239.869	141.99	205.999
LOC_Os01g13610	isoflavone reductase homolog IRL, putative, expressed	-2.37692	0.000118174	0.000913233	122.154	200.702	290.32	427.198	742.319	454.564
LOC_Os12g19381	ribulose bisphosphate carboxylase small chain, chloroplast precursor, putative, expressed	-2.37689	0.0131624	0.0418015	0.62985	1.1939	0.934104	3.93227	1.53828	2.08004
LOC_Os01g43750	cytochrome P450 72A1, putative, expressed	-2.37575	0.000103827	0.0008219	11.819	10.2334	18.433	57.7826	28.4247	23.8462
LOC_Os07g13534	expressed protein	-2.37538	0.000288924	0.00190864	3.705	3.53905	4.35915	11.6876	11.303	8.1716
LOC_Os07g06590	ML domain protein, putative, expressed	-2.37506	3.42192e-06	4.93047e-05	172.616	221.212	254.014	683.997	650.09	403.306
LOC_Os03g07960	expressed protein	-2.37461	0.00483037	0.0187245	0.77805	0.938061	0.68501	3.16766	1.53828	1.85718
LOC_Os02g16680	bZIP transcription factor domain containing protein, expressed	-2.37414	3.72133e-09	1.52066e-07	36.0867	52.574	50.8153	136.319	118.782	116.854
LOC_Os09g37690	flavin-containing monooxygenase family protein, putative, expressed	-2.37391	5.64156e-05	0.000498671	4.03845	7.71768	6.97464	16.7122	15.3828	17.6061
LOC_Os08g09690	nuclear transcription factor Y subunit, putative, expressed	-2.37333	3.6173e-05	0.000345409	4.92765	7.12073	6.72555	17.2583	18.1249	14.6346
LOC_Os05g48810	dnaJ domain containing protein, expressed	-2.37332	7.44365e-06	9.37098e-05	9.11431	8.14407	8.87399	30.0382	19.1282	21.1719
LOC_Os01g18390	OsRCI2-1 - Putative low temperature and salt responsive protein, expressed	-2.37091	4.39602e-06	6.06148e-05	8.37331	11.2567	9.87037	29.3828	28.5585	20.8747
LOC_Os08g01670	invertase/pectin methylesterase inhibitor family protein, putative, expressed	-2.37076	1.31575e-05	0.00015014	7.4841	7.8456	9.68355	15.1829	23.8767	26.6691
LOC_Os09g25720	glycine-rich cell wall structural protein 2 precursor, putative, expressed	-2.3707	0.000824847	0.00447837	6.03915	7.33393	9.12308	10.8137	16.5866	31.2006
LOC_Os04g40460	cytochrome P450, putative, expressed	-2.36994	0.0161396	0.0491292	0.3705	0.554309	0.902967	1.31076	1.53828	2.00576
LOC_Os12g03370	harpin-induced protein 1 domain containing protein, expressed	-2.36715	8.85384e-05	0.000718102	6.0021	4.34919	8.12671	13.4353	19.195	16.2689
LOC_Os02g46180	DUF581 domain containing protein, expressed	-2.36676	0.0051019	0.0195484	4.70535	2.30251	2.77118	11.3599	4.61483	10.3259
LOC_Os11g01030	expressed protein	-2.36665	0.00298142	0.0126797	3.22335	4.6903	3.20709	6.2261	7.89203	14.8575
LOC_Os12g01020	expressed protein	-2.36665	0.00298359	0.0126865	3.22335	4.6903	3.20709	6.2261	7.89203	14.8575
LOC_Os06g39040	dehydrogenase/reductase SDR family member 12, putative, expressed	-2.36635	0.00167196	0.00791852	5.5575	7.33393	10.8045	16.166	12.0387	33.7264
LOC_Os11g01020	RNA recognition motif containing protein, putative, expressed	-2.36599	8.06624e-06	9.99768e-05	8.22511	9.21005	9.99491	19.8798	29.4279	23.1033
LOC_Os03g19700	plant protein of unknown function domain containing protein, expressed	-2.36526	0.000812238	0.00442679	1.81545	2.7289	2.77118	5.46149	7.42386	6.3887
LOC_Os04g48880	fatty acid hydroxylase, putative, expressed	-2.3651	0.000398567	0.00248581	4.0755	4.94614	3.98551	15.7291	11.1024	8.1716
LOC_Os07g38370	expressed protein	-2.3643	7.42011e-06	9.34659e-05	7.4841	7.80296	6.19622	19.6614	19.195	18.2004
LOC_Os03g63740	NFD2, putative, expressed	-2.36425	5.51894e-06	7.33594e-05	8.41036	11.1288	10.6488	30.5843	29.4279	20.5033
LOC_Os09g19640	holocarboxylase synthetase, putative, expressed	-2.36404	3.62011e-07	7.67022e-06	33.0857	39.3559	29.9225	111.196	101.794	61.1384
LOC_Os03g46490	40S ribosomal protein S21, putative, expressed	-2.36281	3.30461e-06	4.78912e-05	14.5977	15.9044	13.3888	47.2965	43.2055	26.9663
LOC_Os08g36860	cytochrome P450, putative, expressed	-2.36249	0.00369545	0.0151312	3.6309	7.46185	15.6929	38.7766	17.9243	15.4517
LOC_Os09g30360	caffeoyl-CoA O-methyltransferase, putative, expressed	-2.36235	0.00615653	0.02276	1.9266	3.53905	1.30775	8.083	6.35376	3.71436
LOC_Os09g38020	Core histone H2A/H2B/H3/H4 domain containing protein, putative, expressed	-2.36203	4.6355e-07	9.39411e-06	114.225	132.565	118.413	343.965	412.192	217.067
LOC_Os04g48030	heat stress transcription factor B-1, putative, expressed	-2.36039	3.75307e-06	5.3222e-05	12.597	16.1602	13.8247	42.7088	44.075	26.6691
LOC_Os02g49850	plastocyanin-like domain containing protein, putative, expressed	-2.36013	0.00733583	0.0262113	12.8193	23.1104	13.3266	82.5777	39.6608	12.0345
LOC_Os02g46140	OsFBX59 - F-box domain containing protein, expressed	-2.35969	0.000295182	0.0019424	5.44635	6.22531	6.04054	20.2075	18.3925	8.91447
LOC_Os06g48060	ABC transporter, ATP-binding protein, putative, expressed	-2.35821	0.00149542	0.0072474	28.6026	46.0076	12.8906	100.054	92.6311	41.9723
LOC_Os01g73780	chloroplast outer envelope 24 kD protein, putative, expressed	-2.35714	1.00998e-05	0.000120585	8.66971	9.16741	9.06081	27.9628	25.6826	18.0518
LOC_Os07g31194	expressed protein	-2.35696	0.0147284	0.0456565	4.2237	4.51975	0.902967	8.083	6.95569	10.4002
LOC_Os04g32600	expressed protein	-2.35659	0.00067598	0.00380169	4.8165	6.69434	3.61187	14.746	14.3796	10.9945
LOC_Os05g01120	cytochrome P450, putative, expressed	-2.35632	0.000105207	0.00083077	13.0046	16.2881	24.3801	29.492	43.8075	66.1899
LOC_Os11g31070	hypothetical protein	-2.35502	0.00510697	0.0195557	1.0374	1.83348	1.05865	3.27689	3.61161	3.41721
LOC_Os08g04340	plastocyanin-like domain containing protein, putative, expressed	-2.35467	0.00301421	0.0127924	6.26145	34.5803	16.5336	67.504	35.2466	49.1782
LOC_Os06g09600	expressed protein	-2.35415	0.00825825	0.0287858	1.81545	1.15126	2.86459	2.83997	7.42386	4.97725
LOC_Os03g56790	actin-depolymerizing factor, putative, expressed	-2.35311	2.31626e-06	3.58118e-05	282.062	288.88	290.818	963.625	759.508	573.423
LOC_Os05g38990	CCT motif family protein, expressed	-2.35243	0.00042304	0.00260156	3.44565	2.60099	3.58073	8.73838	8.7615	8.02302
LOC_Os01g57990	expressed protein	-2.35202	0.00469747	0.0183147	2.3712	3.41113	2.05503	6.33533	8.56085	5.72012
LOC_Os01g55270	SGS domain containing protein, expressed	-2.35184	3.4558e-06	4.9729e-05	12.1524	10.1908	13.5756	31.2397	37.855	25.9263
LOC_Os05g48880	expressed protein	-2.34828	0.00150668	0.00729409	2.11185	2.68627	2.45981	8.083	6.35376	4.90296
LOC_Os02g51820	expressed protein	-2.34825	0.0070353	0.0253583	1.14855	1.27917	0.965241	4.91534	2.67527	1.63432
LOC_Os12g05715	expressed protein	-2.34806	0.00570851	0.0213976	3.7791	2.34515	1.05865	6.2261	6.82193	5.94298
LOC_Os07g11300	expressed protein	-2.34781	5.67414e-05	0.000501156	6.48375	13.8151	8.62489	28.3997	27.4215	20.5033
LOC_Os11g04030	major facilitator superfamily antiporter, putative, expressed	-2.34651	0.000487937	0.00291282	10.1888	24.2617	41.0694	64.8825	70.2257	62.6242
LOC_Os07g22510	expressed protein	-2.34512	0.00388882	0.0157561	2.92695	3.49641	8.43807	13.2168	17.3892	8.61732
LOC_Os09g39940	plastocyanin-like domain containing protein, putative, expressed	-2.34496	2.10406e-07	4.88132e-06	33.8637	35.092	59.8761	115.565	114.501	108.608
LOC_Os06g23360	LTPL70 - Protease inhibitor/seed storage/LTP family protein precursor, expressed	-2.34347	0.013854	0.0435477	0.5928	0.682226	0.404778	1.31076	1.20387	1.85718
LOC_Os11g32759	expressed protein	-2.34279	0.000611644	0.00349774	4.11255	3.58169	5.63576	17.6952	9.76472	8.32017
LOC_Os02g53870	expressed protein	-2.34168	0.000367916	0.00232633	10.2999	11.5126	5.85372	29.7105	29.5617	14.2632
LOC_Os02g07160	glyoxalase family protein, putative, expressed	-2.34157	0.00276973	0.0119584	17.5617	21.4475	43.0622	126.707	27.3546	64.9271
LOC_Os01g63620	expressed protein	-2.34114	0.000449896	0.00273448	4.48305	3.79488	3.51846	7.3184	11.7712	11.5888
LOC_Os03g50960	LTPL118 - Protease inhibitor/seed storage/LTP family protein precursor, expressed	-2.33921	0.00100728	0.00525885	4.5942	5.41517	2.55322	13.1076	9.49719	10.5488
LOC_Os12g07110	acyl-CoA synthetase protein, putative, expressed	-2.33617	9.39542e-05	0.000755472	3.6309	3.79488	4.79507	9.72145	10.7679	11.4402
LOC_Os08g41960	OsMADS37 - MADS-box family gene with MIKC* type-box, expressed	-2.33551	0.0142815	0.0445854	0.77805	0.767504	0.311368	1.74768	2.07333	1.04002
LOC_Os05g04700	OsRCI2-6 - Hydrophobic protein LTI6B, expressed	-2.33499	3.57656e-05	0.000342086	78.6201	119.432	107.982	443.801	197.368	174.872
LOC_Os08g01530	expressed protein	-2.33316	8.06777e-05	0.000664924	5.22405	5.45781	6.10281	20.0983	11.9718	12.4803
LOC_Os08g04840	MYB family transcription factor, putative, expressed	-2.3326	3.33986e-07	7.20447e-06	31.5666	37.0108	35.745	129.547	81.3281	65.8185
LOC_Os11g44950	glycosyl hydrolase family 3 protein, putative, expressed	-2.33253	0.000847941	0.00457655	11.7078	35.3905	15.9109	85.5269	32.8389	48.361
LOC_Os05g38264	expressed protein	-2.3321	3.68324e-08	1.10026e-06	28.5656	36.5844	34.7487	94.4838	95.6408	72.0586
LOC_Os03g43440	CAMK_KIN1/SNF1/Nim1_like.17 - CAMK includes calcium/calmodulin depedent protein kinases, expressed	-2.332	7.16966e-07	1.34598e-05	75.6932	67.7536	89.2381	154.669	193.823	254.657
LOC_Os02g37000	mitochondrial prohibitin complex protein 1, putative, expressed	-2.33006	8.57939e-05	0.000700122	13.2269	9.03949	7.84647	38.6673	20.7333	20.8004
LOC_Os06g40080	heme oxygenase 1, putative, expressed	-2.32792	2.41403e-06	3.69756e-05	158.871	199.978	199.867	630.037	505.291	337.933
LOC_Os11g29630	expressed protein	-2.32715	0.000568417	0.00329421	13.2269	13.9856	11.9877	25.1228	57.1838	19.909
LOC_Os04g39170	expressed protein	-2.32692	3.94441e-05	0.000371178	3.29745	3.58169	3.5496	8.73838	9.8316	8.61732
LOC_Os04g50680	MYB family transcription factor, putative, expressed	-2.32667	0.00418556	0.0166961	0.889201	0.639587	0.68501	2.1846	1.73892	1.93147
LOC_Os05g27010	peptide transporter PTR3-A, putative, expressed	-2.32651	8.1827e-06	0.000101085	10.0035	11.2141	15.1325	29.8197	32.6382	32.1664
LOC_Os03g56330	expressed protein	-2.3249	3.74915e-06	5.3222e-05	13.6344	12.2374	11.3027	34.5166	36.2499	26.6691
LOC_Os03g60250	membrane associated DUF588 domain containing protein, putative, expressed	-2.32382	0.000490458	0.0029229	4.6683	5.92684	4.35915	11.906	17.9912	9.06305
LOC_Os02g09850	expressed protein	-2.32357	1.30255e-06	2.2104e-05	21.6372	28.0565	29.2375	62.9164	92.0291	50.7382
LOC_Os03g08860	GRAM domain containing protein, expressed	-2.32322	8.4459e-07	1.54737e-05	73.0626	70.9089	81.2359	270.016	203.521	121.608
LOC_Os08g09010	Cupin domain containing protein, expressed	-2.32319	2.75585e-05	0.000274899	186.991	223.173	282.255	549.426	501.278	741.238
LOC_Os12g30520	pumilio-family RNA binding repeat containing protein, expressed	-2.32299	2.50623e-06	3.80179e-05	7.7064	9.25269	11.3649	30.2566	21.1346	22.9548
LOC_Os11g29210	resistance-gene-interacting protein, putative, expressed	-2.32219	0.00269506	0.0116901	12.0783	14.8811	8.3758	14.8553	21.2015	53.9325
LOC_Os05g46760	STE_MEKK_ste11_MAP3K.19 - STE kinases include homologs to sterile 7, sterile 11 and sterile 20 from yeast, expressed	-2.32193	0.00115233	0.00583816	3.51975	2.68627	4.76393	15.4014	6.01935	7.87445
LOC_Os03g62160	expressed protein	-2.31945	0.000635995	0.00361213	2.55645	2.60099	2.89572	7.09994	6.75505	7.13158
LOC_Os10g38740	glutathione S-transferase, putative, expressed	-2.31642	0.0004633	0.00279475	29.9735	27.8007	19.118	119.279	34.1096	51.2582
LOC_Os02g31100	LITAF-domain-containing protein, putative, expressed	-2.31547	1.39247e-06	2.33299e-05	11.5967	14.1562	16.6893	30.2566	42.6036	36.6979
LOC_Os01g73910	peptidase, putative, expressed	-2.31538	1.95029e-07	4.59106e-06	16.0427	17.1836	18.2773	43.5827	42.3361	47.6181
LOC_Os03g18470	expressed protein	-2.31349	0.00361631	0.0148424	1.37085	0.767504	1.1832	3.16766	3.34408	2.22862
LOC_Os07g19060	transport protein particle component, Bet3, domain containing protein, expressed	-2.3122	9.343e-08	2.44861e-06	19.7106	21.7033	20.6126	58.1102	57.3845	45.9838
LOC_Os05g11560	aquaporin protein, putative, expressed	-2.31069	6.35824e-07	1.21603e-05	19.1549	18.6333	24.6915	72.8563	44.1419	46.7267
LOC_Os03g08940	expressed protein	-2.31033	0.00191545	0.00884362	14.9312	13.0049	5.97827	50.5734	24.0105	15.7489
LOC_Os02g53620	nuclear transcription factor Y subunit, putative, expressed	-2.30996	0.000196994	0.0013928	27.0465	16.544	17.6234	30.912	73.6367	52.9668
LOC_Os04g48810	expressed protein	-2.3081	0.00519321	0.0198339	3.3345	3.66696	2.64663	10.3768	11.2361	3.71436
LOC_Os07g05950	expressed protein	-2.30793	1.26665e-06	2.1642e-05	22.0818	28.952	22.294	85.3085	60.461	46.281
LOC_Os08g39150	expressed protein	-2.30731	1.46353e-06	2.43929e-05	47.6093	83.5727	99.0462	211.578	215.091	169.226
LOC_Os02g27490	bile acid sodium symporter family protein, putative, expressed	-2.30624	0.00201235	0.0091889	1.81545	1.57765	1.7748	6.00764	4.28043	3.34293
LOC_Os01g48500	expressed protein	-2.30587	0.00292173	0.0124826	1.1856	1.02334	1.08979	2.9492	3.47785	2.15433
LOC_Os09g02270	cyclase family protein, putative, expressed	-2.30535	1.90244e-06	3.05945e-05	165.243	212.13	234.491	595.193	584.813	409.174
LOC_Os11g47970	AAA-type ATPase family protein, putative, expressed	-2.30495	0.0133068	0.0421348	0.70395	1.15126	0.809557	4.0415	1.53828	1.56003
LOC_Os02g43710	enoyl-CoA hydratase/isomerase family protein, putative, expressed	-2.30409	0.0103905	0.0346252	1.14855	1.53501	0.902967	4.36919	3.21032	1.85718
LOC_Os04g34230	RING-H2 finger protein, putative, expressed	-2.30408	0.000223619	0.00154931	13.5974	7.93088	10.6176	18.4598	36.6511	27.4863
LOC_Os01g37200	retrotransposon protein, putative, Ty3-gypsy subclass, expressed	-2.30375	0.00265729	0.011557	1.51905	1.44973	1.80593	5.57072	3.14344	3.86294
LOC_Os02g52270	heat shock protein DnaJ, putative, expressed	-2.30312	0.0159661	0.0487126	1.81545	3.45377	0.840694	7.75531	4.07978	4.16009
LOC_Os01g53260	WRKY23, expressed	-2.30247	0.000532608	0.0031238	18.9696	7.58976	23.2592	39.432	38.1225	50.8125
LOC_Os02g03730	SWIB/MDM2 domain containing protein, expressed	-2.3006	3.88558e-06	5.48923e-05	26.1573	19.4008	24.0687	76.6793	64.4739	40.858
LOC_Os08g21630	RAD23 protein, putative, expressed	-2.30048	0.00464489	0.0181539	1.66725	1.83348	1.33888	5.24303	4.88236	2.52577
LOC_Os11g39540	14-3-3 protein, putative, expressed	-2.29971	0.00556263	0.0209699	1.2597	1.36445	1.02751	4.0415	3.21032	2.3029
LOC_Os07g41790	LSM domain containing protein, expressed	-2.29922	1.34951e-08	4.6292e-07	70.9137	68.5211	63.1766	202.512	177.504	146.123
LOC_Os11g31480	ATP binding protein, putative, expressed	-2.29921	0.0100033	0.0335849	1.4079	1.23653	0.965241	2.73074	4.48107	2.08004
LOC_Os07g37580	diacylglycerol kinase, putative, expressed	-2.29556	1.63521e-09	7.4331e-08	51.7589	55.3882	54.614	141.889	155.5	120.048
LOC_Os04g15920	dehydrogenase, putative, expressed	-2.29418	0.00121131	0.00608341	17.1912	16.3734	20.6126	85.3085	39.1258	18.9433
LOC_Os12g39300	cytochrome P450, putative, expressed	-2.2936	0.0063431	0.0233128	0.77805	1.53501	0.840694	2.40306	2.40774	3.19435
LOC_Os09g25314	cytochrome c oxidase copper chaperone, putative, expressed	-2.29349	2.88884e-05	0.000285247	11.6337	11.6831	7.93988	32.332	24.4118	24.2919
LOC_Os11g41120	NA	-2.29246	4.42426e-05	0.000407614	7.92871	7.20601	6.53873	21.9552	20.332	13.966
LOC_Os10g06630	peptidyl-prolyl cis-trans isomerase, putative, expressed	-2.29207	0.000173454	0.00125161	5.07585	4.39183	6.28963	10.923	12.5069	16.7889
LOC_Os06g02000	adenylate kinase, putative, expressed	-2.29183	2.85983e-05	0.000282756	32.2706	32.5337	26.2795	72.5286	112.696	49.8467
LOC_Os12g43980	NA	-2.2918	0.00390938	0.0158197	0.926251	1.06598	1.43229	2.40306	3.61161	2.74863
LOC_Os07g43060	transcription elongation factor SPT4 homolog 1, putative, expressed	-2.29168	2.09504e-07	4.86543e-06	34.2713	37.9062	31.4793	106.608	92.7648	69.2357
LOC_Os05g14220	tyrosine protein kinase domain containing protein, putative, expressed	-2.29072	0.0139995	0.0438699	4.18665	4.34919	1.86821	4.91534	12.5069	8.98876
LOC_Os08g34150	OsTIL-2 Temperature-induced lipocalin-2, expressed	-2.29072	5.60982e-06	7.4336e-05	18.7844	28.4829	30.4518	89.8961	47.2853	63.9613
LOC_Os02g54180	expressed protein	-2.28919	0.000410714	0.00254389	7.4841	8.95422	6.66328	17.6952	28.4247	13.2231
LOC_Os11g37260	SEY1, putative, expressed	-2.28868	9.02087e-06	0.000109747	20.1182	23.8779	33.0361	92.8453	64.6077	42.938
LOC_Os09g23334	expressed protein	-2.28838	0.00045194	0.00274245	3.29745	5.28725	6.81896	12.1245	14.1789	13.0746
LOC_Os03g17610	OsTOP6A3 - Topoisomerase 6 subunit A homolog 3, expressed	-2.28813	6.27734e-05	0.000543729	8.26216	7.03546	6.56987	23.1567	20.2651	13.3717
LOC_Os06g11610	heat shock 22 kDa protein, mitochondrial precursor, putative, expressed	-2.288	0.00351251	0.0145039	2.6676	3.28321	2.33526	11.906	6.68816	3.26864
LOC_Os04g53620	ubiquitin family protein, putative, expressed	-2.28795	1.022e-06	1.81532e-05	217.928	259.033	206.157	625.013	595.581	537.468
LOC_Os01g53940	expressed protein	-2.28792	0.00383845	0.0155858	1.14855	1.1939	0.840694	3.27689	2.74215	2.22862
LOC_Os08g07970	transcription factor, putative, expressed	-2.28756	9.99388e-07	1.7808e-05	125.822	144.845	160.323	417.804	437.205	257.777
LOC_Os09g26960	cytochrome P450, putative, expressed	-2.2859	0.00258929	0.0113336	144.643	173.882	261.331	888.912	450.18	183.415
LOC_Os03g59320	expressed protein	-2.28523	0.0067151	0.0244041	2.40825	5.79892	9.49672	20.0983	8.89526	16.5661
LOC_Os03g27040	heavy metal-associated domain containing protein, expressed	-2.28414	0.00400775	0.0161389	2.5194	3.49641	1.7748	9.61222	5.68494	4.97725
LOC_Os01g07376	thioredoxin, putative, expressed	-2.28156	5.29766e-06	7.08692e-05	15.4128	17.2688	12.1745	33.5335	37.4537	43.2352
LOC_Os07g03200	phytosulfokines precursor, putative, expressed	-2.28128	0.00103621	0.00537862	3.14925	4.09336	6.91237	10.4861	14.3796	11.2174
LOC_Os07g34570	FAD dependent oxidoreductase domain containing protein, expressed	-2.27927	1.15201e-05	0.000134186	90.9208	103.485	72.1128	188.858	329.191	163.803
LOC_Os07g44740	chaperonin, putative, expressed	-2.27788	9.87676e-06	0.0001183	54.1301	41.1468	32.2889	143.091	110.02	77.5559
LOC_Os07g01950	expressed protein	-2.27744	2.41017e-07	5.47819e-06	28.158	31.8514	26.4974	79.7377	77.1145	64.9271
LOC_Os12g34920	csAtPR5, putative, expressed	-2.27718	7.68418e-06	9.61444e-05	18.3027	21.3622	20.7682	42.5996	41.5335	68.79
LOC_Os01g05064	expressed protein	-2.27241	1.10544e-06	1.93897e-05	23.6009	37.3945	26.0926	82.3593	82.3313	58.1669
LOC_Os03g25750	SNARE associated Golgi protein, putative, expressed	-2.27196	3.8254e-05	0.000361343	8.66971	17.7379	16.5648	49.8088	32.5714	28.1549
LOC_Os09g30120	CSLE1 - cellulose synthase-like family E, expressed	-2.27115	0.00170776	0.00805061	8.41036	12.3653	17.748	18.6783	27.6221	49.8467
LOC_Os07g46280	Os7bglu26 - beta-mannosidase/glucosidase/exoglucanase, expressed	-2.27066	0.00911704	0.0311643	1.44495	2.25987	2.1173	9.1753	2.80903	3.34293
LOC_Os07g36490	RNA recognition motif containing protein, putative, expressed	-2.26903	2.50809e-06	3.80179e-05	19.4883	16.2881	18.8689	55.7072	48.9574	35.7322
LOC_Os10g40650	holliday junction resolvase, putative, expressed	-2.26815	0.00427695	0.0169791	4.3719	6.8649	3.36277	16.7122	13.6439	7.28015
LOC_Os06g01870	expressed protein	-2.26795	0.00221336	0.0099369	3.89025	4.77558	2.64663	12.0153	10.8348	6.24013
LOC_Os09g21710	AN1-like zinc finger domain containing protein, expressed	-2.26782	0.00180119	0.00842181	3.7791	2.1746	3.42505	10.0491	5.35053	8.7659
LOC_Os06g10850	lipase, putative, expressed	-2.26772	0.00579677	0.0216597	5.7798	11.4699	6.2585	13.6537	10.0991	34.8407
LOC_Os09g34850	POLD4A - Putative DNA polymerase delta complex subunit, expressed	-2.26732	1.27056e-06	2.16924e-05	30.9738	34.4524	29.4243	107.045	82.9332	54.304
LOC_Os01g63610	retrotransposon protein, putative, unclassified, expressed	-2.26633	0.008216	0.0286787	0.852151	0.895422	1.55684	2.83997	2.87591	2.74863
LOC_Os06g19990	GPI-anchored protein, putative, expressed	-2.26608	8.40471e-06	0.000103372	29.1584	36.0727	46.2693	138.613	82.2644	66.4128
LOC_Os12g42970	GATA zinc finger domain containing protein, expressed	-2.26583	9.70202e-05	0.000777617	6.2985	6.60906	6.75669	14.4183	18.3256	17.0118
LOC_Os12g02800	CRP11 - Cysteine-rich family protein precursor, expressed	-2.26514	0.000728379	0.0040481	9.92941	20.1257	16.1911	64.4456	33.8421	21.469
LOC_Os08g33680	YGL010w, putative, expressed	-2.26492	1.0387e-05	0.000123488	26.639	33.8128	36.8348	95.9037	100.189	52.8925
LOC_Os05g50710	late embryogenesis abundant protein, putative, expressed	-2.26396	1.61984e-08	5.41573e-07	65.5785	70.9941	87.6501	205.898	196.365	168.632
LOC_Os03g18740	oxidoreductase, short chain dehydrogenase/reductase family, putative, expressed	-2.26365	4.26651e-05	0.000395026	7.1877	8.69838	12.5793	29.1644	24.8131	18.869
LOC_Os08g32520	expressed protein	-2.26352	1.95746e-05	0.000208914	20.3775	21.2769	24.4113	57.2364	36.6511	73.2472
LOC_Os04g33940	protein of unknown function DUF1279 domain containing protein, expressed	-2.26277	1.58241e-05	0.000175994	9.63301	10.0202	12.0811	29.8197	30.1636	21.0233
LOC_Os05g38160	prenylated rab acceptor, putative, expressed	-2.26158	3.49349e-07	7.4499e-06	36.4943	45.0696	40.509	130.53	109.285	72.8758
LOC_Os07g42395	DNA-directed RNA polymerase II subunit RPB9, putative, expressed	-2.26055	6.2735e-07	1.20555e-05	16.6355	17.6952	16.5959	49.0442	44.2757	36.5493
LOC_Os08g08586	expressed protein	-2.25942	0.000282406	0.00187053	10.8927	14.4973	14.6966	26.5428	49.6262	25.0348
LOC_Os03g57750	expressed protein	-2.25822	0.00022641	0.00156575	4.2237	5.96948	4.35915	14.9645	11.3699	10.7717
LOC_Os03g52410	expressed protein	-2.25692	0.00173363	0.00814841	3.2604	2.21723	3.8921	8.19223	6.01935	9.58306
LOC_Os01g03740	nuclease PA3, putative, expressed	-2.25514	0.01247	0.0401079	0.62985	0.767504	0.591599	1.52922	2.20709	1.26288
LOC_Os03g27280	CAMK_CAMK_like.19 - CAMK includes calcium/calmodulin depedent protein kinases, expressed	-2.25358	1.95578e-07	4.59435e-06	33.9008	48.8218	58.5061	133.806	111.625	112.099
LOC_Os05g45070	harpin-induced protein 1 domain containing protein, expressed	-2.25309	0.00407481	0.0163502	3.51975	5.1167	8.87399	9.39376	20.5327	13.8174
LOC_Os08g37060	gibberellin receptor GID1L2, putative, expressed	-2.25253	4.90427e-08	1.398e-06	53.8707	63.6176	46.0513	129	158.175	125.917
LOC_Os11g03300	NAC domain transcription factor, putative, expressed	-2.2518	3.06698e-06	4.48823e-05	99.4052	112.653	167.703	377.826	297.958	286.823
LOC_Os12g08730	thioredoxin, putative, expressed	-2.25159	0.00194281	0.00894199	3.9273	6.31059	8.46921	27.1982	11.5036	9.65734
LOC_Os06g34790	DUF538 domain containing protein, putative, expressed	-2.25104	3.70722e-06	5.27379e-05	19.9329	28.3977	20.7371	52.2118	49.2249	71.7615
LOC_Os02g36530	expressed protein	-2.25024	1.68873e-05	0.000185528	14.1531	10.5319	15.1325	44.7842	31.1	26.0005
LOC_Os02g02890	peptidyl-prolyl cis-trans isomerase, putative, expressed	-2.24901	0.000365315	0.00231446	845.704	794.665	546.793	2422.06	1927.8	1244.16
LOC_Os02g58200	expressed protein	-2.24803	0.0014599	0.00710597	3.1863	3.32585	2.64663	9.50299	8.42709	5.42297
LOC_Os12g39330	AP2 domain containing protein, expressed	-2.24797	0.0033711	0.0140362	6.5949	5.20197	6.44532	7.86454	25.3481	12.3317
LOC_Os01g14960	expressed protein	-2.24734	0.00428686	0.0170095	1.7784	2.55835	1.30775	4.25996	4.41419	5.42297
LOC_Os01g49120	MATE efflux family protein, putative, expressed	-2.247	2.55334e-06	3.84441e-05	48.869	55.3029	87.7746	166.903	193.154	124.58
LOC_Os02g50350	dihydroorotate dihydrogenase protein, putative, expressed	-2.2467	8.78604e-07	1.596e-05	132.157	161.73	159.016	475.696	378.216	296.48
LOC_Os02g42374	e2f-associated phosphoprotein, putative, expressed	-2.2456	0.000123463	0.000947575	5.8539	8.35727	6.28963	21.846	17.1217	13.1488
LOC_Os03g14110	expressed protein	-2.24553	8.90406e-06	0.000108503	15.3017	14.7531	17.2187	40.0873	51.2313	28.2292
LOC_Os06g47970	expressed protein	-2.24547	0.00979638	0.032974	0.5928	0.724865	0.809557	2.29383	1.4714	1.70861
LOC_Os09g32100	expressed protein	-2.24532	5.73195e-07	1.12208e-05	22.6746	27.6302	35.06	69.1425	66.9485	78.1502
LOC_Os03g63620	tetraspanin family protein, putative, expressed	-2.2453	0.0123765	0.0398526	15.0423	12.1095	33.2541	99.6176	38.6576	18.2747
LOC_Os11g03660	VQ domain containing protein, putative, expressed	-2.24461	0.000202556	0.00142628	4.77945	4.136	5.76031	13.5445	12.1056	11.5145
LOC_Os03g22810	copper/zinc superoxide dismutase, putative, expressed	-2.24444	3.80946e-05	0.000360293	279.209	327.127	254.824	949.425	777.098	468.084
LOC_Os02g56940	expressed protein	-2.24331	2.63349e-05	0.000265295	21.3038	22.5135	17.53	58.7656	66.2128	30.8292
LOC_Os12g38480	expressed protein	-2.24302	0.000582659	0.00336891	3.89025	4.86086	4.4837	12.1245	13.2426	8.09731
LOC_Os10g41580	protein binding protein, putative, expressed	-2.24298	2.10957e-06	3.33283e-05	16.4873	19.8272	16.1911	43.255	54.5754	34.4693
LOC_Os01g65660	amino acid transporter, putative, expressed	-2.24195	3.66521e-05	0.000349449	10.6334	12.6638	22.1694	49.1534	31.1	34.915
LOC_Os01g32330	heavy metal-associated domain containing protein, expressed	-2.2413	0.00648207	0.0237109	15.524	20.68	14.4475	90.6607	22.0709	19.0175
LOC_Os05g33860	expressed protein	-2.24041	0.00742172	0.0264536	1.3338	1.06598	1.1832	2.1846	2.40774	4.30866
LOC_Os06g50350	expressed protein	-2.2393	5.98972e-05	0.000522867	10.5963	9.67908	8.56262	28.7274	27.4215	17.0118
LOC_Os05g43252	expressed protein	-2.23895	7.49296e-08	2.01797e-06	102.073	104.679	111.376	304.096	286.187	213.427
LOC_Os06g41770	bZIP transcription factor domain containing protein, expressed	-2.23681	3.19321e-07	6.94151e-06	49.7211	51.8492	63.0832	160.568	159.646	95.9791
LOC_Os03g11990	bolA, putative, expressed	-2.23622	7.93653e-06	9.87511e-05	13.7085	12.7917	12.5481	34.2982	31.1	32.7607
LOC_Os04g58055	expressed protein	-2.23476	0.000245829	0.00167146	5.66865	4.43447	4.51484	12.7799	13.1088	10.9202
LOC_Os07g32570	OsAPRL1 adenosine 5'-phosphosulfate reductase-like OsAPRL1, expressed	-2.2336	0.000149874	0.00111149	54.5376	31.2971	55.4235	78.5362	102.195	168.929
LOC_Os11g06370	expressed protein	-2.23274	0.000137878	0.00104252	2.92695	2.81418	2.64663	6.66302	8.22644	6.09156
LOC_Os04g43550	MazG nucleotide pyrophosphohydrolase domain containing protein, expressed	-2.23269	0.000647041	0.00365912	4.9647	5.1167	7.06805	12.4522	17.9912	12.406
LOC_Os08g41680	expressed protein	-2.23211	0.000451151	0.00274004	3.59385	6.18267	5.10644	14.5276	13.0419	9.88021
LOC_Os10g21352	chloroplast 30S ribosomal protein S19, putative, expressed	-2.23191	0.00450697	0.017741	18.2657	41.2747	16.9696	87.1654	79.7898	27.3377
LOC_Os03g60750	ribosomal RNA large subunit methyltransferase J, putative, expressed	-2.23046	6.62484e-06	8.51434e-05	18.3027	16.9277	16.0666	46.095	50.6963	32.315
LOC_Os05g01460	STIP1 homology and U box-containing protein 1, putative, expressed	-2.23036	4.89306e-05	0.000442803	6.70605	9.29533	9.80809	26.6521	17.523	20.8004
LOC_Os03g61900	expressed protein	-2.22962	0.000401047	0.00249919	4.55715	7.67504	5.29326	17.586	14.9146	11.5888
LOC_Os12g04360	calmodulin-like protein 1, putative, expressed	-2.229	0.00238709	0.0106002	19.7477	29.2078	37.4887	135.008	56.8494	29.8635
LOC_Os03g25790	glycosyl hydrolases family 17 protein, expressed	-2.22874	2.87325e-05	0.000283958	21.2297	48.1396	29.144	106.608	71.764	69.4586
LOC_Os03g53070	prenylated rab acceptor, putative, expressed	-2.22859	6.61007e-06	8.51265e-05	67.0235	94.5736	113.058	313.817	220.776	159.123
LOC_Os05g12450	hydroquinone glucosyltransferase, putative, expressed	-2.2285	0.0131083	0.0416868	0.4446	0.767504	0.498189	1.52922	1.40451	1.33717
LOC_Os11g40030	cyclin-dependent kinase inhibitor, putative, expressed	-2.22841	0.00700128	0.0252681	4.446	5.20197	3.33164	10.3768	16.7873	5.42297
LOC_Os02g50730	metalloendoproteinase 1 precursor, putative, expressed	-2.22747	1.07827e-06	1.89725e-05	26.3426	30.4017	40.291	97.7607	67.0823	78.6702
LOC_Os03g20010	nifU, putative, expressed	-2.22686	0.000150918	0.00111739	6.7431	9.12477	6.94351	19.4429	23.5423	14.1146
LOC_Os02g47000	expressed protein	-2.22634	3.87708e-07	8.13642e-06	23.6379	30.0179	26.9956	77.3347	70.5601	54.6011
LOC_Os09g26700	choline/ethanolamine kinase, putative, expressed	-2.22597	0.000317159	0.00206236	47.7575	62.7222	81.703	277.553	90.424	120.568
LOC_Os03g38790	expressed protein	-2.22563	2.63622e-05	0.000265325	13.5603	18.4627	12.5481	45.0027	38.0557	29.0463
LOC_Os06g38294	peptide transporter PTR2, putative, expressed	-2.22555	3.38505e-05	0.000326343	11.0409	15.0516	19.9587	49.6996	37.1193	29.1949
LOC_Os01g04010	expressed protein	-2.22536	2.65197e-06	3.97424e-05	34.9011	25.882	37.5198	92.6269	98.0485	56.7555
LOC_Os06g04260	NA	-2.22513	0.00365448	0.0149826	1.00035	1.15126	1.49457	3.27689	3.07656	2.82292
LOC_Os12g35395	expressed protein	-2.22457	0.00392022	0.0158506	1.00035	1.57765	2.08617	4.58765	4.21354	2.97149
LOC_Os04g20680	wall-associated receptor kinase 3 precursor, putative, expressed	-2.2229	0.000768568	0.00422289	3.29745	4.43447	5.38667	8.083	13.2426	11.0688
LOC_Os07g43770	expressed protein	-2.22252	4.51762e-07	9.17178e-06	21.2297	25.1144	26.0304	52.4303	66.8148	60.3955
LOC_Os02g32020	expressed protein	-2.22133	0.00114586	0.005808	3.4086	4.64766	3.26936	10.3768	10.9017	7.05729
LOC_Os08g38460	zinc finger, C3HC4 type domain containing protein, expressed	-2.22128	6.8207e-05	0.000582694	10.0035	7.33393	9.49672	24.1398	26.4183	16.7889
LOC_Os02g52180	plastocyanin-like domain containing protein, putative, expressed	-2.22106	0.00454048	0.0178486	1.59315	1.57765	0.996378	3.16766	3.81225	3.34293
LOC_Os01g45274	carbonic anhydrase, chloroplast precursor, putative, expressed	-2.22076	7.81458e-07	1.44766e-05	120.005	109.54	145.938	275.259	371.661	286.675
LOC_Os03g48440	expressed protein	-2.22072	0.00720726	0.0258535	1.29675	1.44973	1.40116	3.27689	4.68172	2.37719
LOC_Os03g51010	hydrolase, alpha/beta fold family domain containing protein, expressed	-2.22031	5.88499e-05	0.000516728	8.85496	12.4506	8.9674	34.4074	19.6632	22.1376
LOC_Os12g32360	expressed protein	-2.21866	3.724e-05	0.000353253	22.6005	28.2697	13.9182	55.9256	52.8365	52.744
LOC_Os03g25260	HIT zinc finger domain containing protein, expressed	-2.21757	0.00135706	0.00668078	4.5201	5.28725	4.07892	12.5614	14.3796	7.80016
LOC_Os10g34590	zinc finger, C3HC4 type domain containing protein, expressed	-2.21704	2.29615e-06	3.55855e-05	28.3433	31.7661	29.6111	101.365	74.573	50.1439
LOC_Os03g15720	expressed protein	-2.21671	2.55573e-07	5.73352e-06	52.9074	64.5983	71.0542	206.554	133.563	132.751
LOC_Os06g23114	copper methylamine oxidase precursor, putative, expressed	-2.2162	0.00889161	0.030586	1.7043	5.71364	3.98551	6.88148	12.1056	8.98876
LOC_Os11g02760	histidine triad family protein, putative, expressed	-2.21582	0.000379072	0.00238544	5.29815	5.54309	3.92324	11.1414	12.6406	12.7774
LOC_Os07g27390	retrotransposon protein, putative, unclassified, expressed	-2.21387	0.00122775	0.00615767	10.0035	12.5785	10.8979	29.0551	13.1757	40.4866
LOC_Os02g57350	expressed protein	-2.21371	0.00500214	0.0192358	6.40965	5.28725	6.66328	23.8121	16.6535	6.24013
LOC_Os01g40870	aldehyde dehydrogenase, putative, expressed	-2.21357	6.39124e-06	8.27835e-05	49.3506	46.8604	76.2229	113.381	177.169	135.277
LOC_Os10g21310	photosystem II P680 chlorophyll A apoprotein, putative, expressed	-2.2134	0.0144383	0.0449373	2.85285	1.87612	2.27299	10.0491	3.87914	4.01151
LOC_Os08g34020	exostosin family domain containing protein, expressed	-2.21251	1.07902e-05	0.000127337	8.22511	10.1908	11.4895	32.2228	21.2684	21.469
LOC_Os06g49760	invertase/pectin methylesterase inhibitor family protein, putative, expressed	-2.21126	0.000511766	0.00302688	25.4904	30.7428	41.7856	61.4964	47.8873	129.928
LOC_Os01g17070	OsDegp1 - Putative Deg protease homologue, expressed	-2.21098	0.000509783	0.00301674	3.9273	4.94614	5.19985	15.1829	12.3731	7.80016
LOC_Os01g67630	peptide transporter PTR2, putative, expressed	-2.21058	5.60708e-05	0.000495818	10.7445	15.2222	16.4714	41.6165	39.5271	24.8119
LOC_Os08g09300	expressed protein	-2.20977	0.00117099	0.00592201	3.14925	3.83752	3.76755	9.28453	10.166	7.28015
LOC_Os05g43460	DUF567 domain containing protein, putative, expressed	-2.20959	7.87047e-05	0.000653706	8.44741	9.84964	8.9674	23.4844	28.1572	16.1946
LOC_Os02g16040	ubiquitin-conjugating enzyme, putative, expressed	-2.20842	3.45993e-07	7.39851e-06	64.0595	103.059	91.947	257.345	202.852	184.455
LOC_Os03g53930	expressed protein	-2.20841	4.73499e-06	6.44568e-05	10.5963	13.2608	11.832	32.1136	30.0967	26.4463
LOC_Os04g43650	L-allo-threonine aldolase, putative, expressed	-2.20723	0.00982576	0.0330612	6.8913	13.3034	27.4004	72.2009	19.797	28.0806
LOC_Os03g45260	vesicle transport v-SNARE protein, putative, expressed	-2.2045	2.18619e-06	3.41777e-05	27.3059	31.553	29.6734	98.7437	70.4933	52.3725
LOC_Os07g46500	ankyrin repeat domain containing protein, putative, expressed	-2.20338	3.34538e-06	4.84196e-05	32.0853	41.1041	28.8638	93.8284	96.1758	63.6642
LOC_Os02g57070	3-5 exoribonuclease CSL4, putative, expressed	-2.20239	5.92522e-05	0.000519041	11.078	10.1055	10.7111	32.5505	29.0935	18.0518
LOC_Os10g25030	red chlorophyll catabolite reductase, putative, expressed	-2.2013	5.97853e-06	7.82968e-05	9.74416	12.6212	13.3888	28.8367	32.7051	26.6691
LOC_Os03g04370	protein-methionine-S-oxide reductase, putative, expressed	-2.20113	2.39404e-05	0.000246054	10.8557	11.2994	13.0775	30.1474	35.6479	21.5433
LOC_Os01g57460	frataxin, putative, expressed	-2.2005	7.50563e-05	0.000629426	9.52186	9.38061	9.02967	31.2397	22.6729	16.046
LOC_Os08g16810	retrotransposon protein, putative, SINE subclass, expressed	-2.20019	0.00308404	0.0130272	3.7791	6.18267	3.3005	10.3768	10.2998	11.886
LOC_Os02g51290	HVA22, putative, expressed	-2.19954	5.98596e-06	7.83484e-05	16.1909	17.7805	16.3157	46.9688	46.4827	31.4235
LOC_Os03g12890	aminotransferase domain containing protein, putative, expressed	-2.19929	0.00734262	0.02623	43.4967	152.35	159.358	480.393	138.177	266.32
LOC_Os03g09880	AIR12, putative, expressed	-2.19795	0.000833986	0.00451597	18.9696	19.2302	47.8884	70.0163	93.9687	48.4353
LOC_Os08g22600	retrotransposon, putative, centromere-specific	-2.19638	0.00905658	0.0310002	0.741	0.554309	0.77842	1.85691	1.4714	1.85718
LOC_Os08g41730	peptidase, T1 family, putative, expressed	-2.19604	7.84499e-07	1.4521e-05	22.6746	18.5054	16.7205	47.7334	46.6834	48.4353
LOC_Os12g15520	expressed protein	-2.19555	2.94387e-06	4.33352e-05	37.8281	58.9699	49.9746	152.376	127.945	84.2417
LOC_Os08g44910	DNA binding protein, putative, expressed	-2.19539	8.47815e-07	1.55138e-05	22.971	19.8698	20.8617	44.0196	54.6423	57.4983
LOC_Os03g51240	glycosyl hydrolases family 17, putative, expressed	-2.19428	0.000114892	0.000892169	19.4883	32.2352	36.3055	108.902	64.1395	46.7267
LOC_Os06g13940	expressed protein	-2.19428	0.00146903	0.00714267	4.8165	7.93088	9.02967	19.8798	9.56408	23.9948
LOC_Os09g19720	expressed protein	-2.19369	0.000411853	0.00254883	10.6334	13.474	9.559	27.8536	38.2563	17.0861
LOC_Os01g70540	retrotransposon protein, putative, unclassified, expressed	-2.1936	0.000694236	0.00389168	4.85355	5.71364	8.74944	19.9891	13.8445	14.1146
LOC_Os07g20410	expressed protein	-2.19339	6.79631e-06	8.70254e-05	15.524	18.1216	13.0152	41.5073	39.6608	34.0236
LOC_Os03g13450	expressed protein	-2.19316	0.00083846	0.004538	3.705	3.1553	4.04778	10.8137	7.82515	8.46875
LOC_Os02g43810	expressed protein	-2.19192	7.01868e-05	0.000596202	7.07655	9.89228	7.4417	23.8121	20.4658	16.1203
LOC_Os06g12560	zinc finger, C3HC4 type, domain containing protein, expressed	-2.19019	0.00609414	0.0225715	1.88955	2.13196	3.11368	4.58765	4.7486	8.02302
LOC_Os02g08520	peptidase, T1 family, putative, expressed	-2.18932	1.37873e-05	0.000156419	19.8218	18.6333	17.9348	54.9426	54.7092	30.2349
LOC_Os07g18990	LTPL40 - Protease inhibitor/seed storage/LTP family protein precursor, expressed	-2.18871	0.000767924	0.00422245	9.15136	6.18267	17.9348	26.4336	23.6761	31.3492
LOC_Os05g41620	expressed protein	-2.18747	8.90497e-05	0.000721988	12.1154	15.1369	14.9145	50.1365	33.3739	21.6176
LOC_Os06g08250	zinc finger family protein, putative, expressed	-2.18676	0.000490537	0.0029229	8.44741	12.7065	9.34104	21.6275	34.5778	18.4232
LOC_Os01g21250	late embryogenesis abundant protein, putative, expressed	-2.18659	0.00360865	0.0148163	12.1895	17.3115	29.2686	83.5608	22.1378	40.858
LOC_Os12g38650	expressed protein	-2.18545	0.00936933	0.0318298	3.1863	2.25987	1.74366	8.19223	6.68816	3.12006
LOC_Os08g06880	expressed protein	-2.18476	0.00497659	0.0191582	1.1856	1.57765	1.46343	3.71381	3.41096	3.26864
LOC_Os05g46845	expressed protein	-2.18364	2.39886e-06	3.68099e-05	22.2671	22.8546	20.0832	61.6056	54.9767	44.2009
LOC_Os04g51786	containing DUF163, putative, expressed	-2.18311	0.00708802	0.0254916	0.70395	0.810143	0.965241	2.62151	1.8058	1.78289
LOC_Os03g26210	helix-loop-helix DNA-binding domain containing protein, expressed	-2.18198	0.000612681	0.00350173	3.8532	4.64766	6.16509	10.1584	11.9049	13.5946
LOC_Os09g13890	calmodulin binding protein, putative, expressed	-2.18159	0.00118551	0.00598195	10.2258	9.76436	20.3012	53.0857	25.0806	22.2862
LOC_Os07g42220	expressed protein	-2.18153	0.000146349	0.00109185	5.52045	6.60906	5.76031	17.8045	13.8445	12.4803
LOC_Os01g10400	expressed protein	-2.17967	0.000208396	0.00146053	174.209	128.6	146.623	301.365	554.783	245.297
LOC_Os11g09370	histone deacetylase 19, putative, expressed	-2.17868	0.00538702	0.020435	1.00035	1.10862	1.12092	3.16766	2.67527	2.15433
LOC_Os06g37450	GATA zinc finger domain containing protein, expressed	-2.17863	0.00237429	0.0105557	1.9266	1.91876	1.7748	4.58765	4.54795	4.60581
LOC_Os09g06770	RING finger protein, putative, expressed	-2.17819	0.00330593	0.0138033	8.29921	9.12477	7.87761	38.012	9.8316	15.6003
LOC_Os05g01590	heat shock protein DnaJ, putative, expressed	-2.17655	0.00474621	0.0184695	2.11185	1.91876	1.55684	3.71381	5.75182	4.0858
LOC_Os03g60140	U-box domain-containing protein, putative, expressed	-2.1762	0.000919482	0.00486961	4.2978	5.28725	3.73642	10.8137	12.0387	9.65734
LOC_Os01g50910	late embryogenesis abundant protein, group 3, putative, expressed	-2.17612	0.00959869	0.0324498	2.40825	6.8649	6.56987	20.426	8.0258	10.7717
LOC_Os04g44070	expressed protein	-2.17606	0.00596273	0.0221874	0.926251	1.36445	1.40116	3.38612	2.34086	3.34293
LOC_Os07g46420	expressed protein	-2.17537	0.00956526	0.0323672	0.77805	1.66293	1.1832	3.38612	2.20709	3.26864
LOC_Os10g36703	CPuORF40 - conserved peptide uORF-containing transcript, expressed	-2.17508	7.24435e-07	1.35773e-05	41.459	51.3801	42.4706	124.085	82.3982	123.985
LOC_Os04g17100	heavy metal-associated domain containing protein, expressed	-2.17479	0.00337708	0.0140585	74.804	74.2774	57.0115	329.219	123.731	65.8185
LOC_Os02g35720	signal peptidase complex subunit 2, putative, expressed	-2.17472	4.81864e-06	6.54367e-05	14.2272	16.2455	15.7864	40.415	43.9412	28.972
LOC_Os06g51320	GASR8 - Gibberellin-regulated GASA/GAST/Snakin family protein precursor, expressed	-2.17388	0.00775664	0.0274295	8.07691	7.29129	2.98913	17.9137	15.5165	11.8117
LOC_Os02g29400	expressed protein	-2.17379	8.19932e-06	0.000101123	19.4513	16.7998	14.8211	52.3211	41.4666	32.1664
LOC_Os08g37630	elastin precursor, putative, expressed	-2.17368	0.0011912	0.0060039	9.63301	10.276	11.5829	44.4565	20.934	13.3717
LOC_Os11g34880	NB-ARC domain containing protein, expressed	-2.17174	0.000255623	0.00172656	10.8927	9.63644	13.7002	33.2059	28.8929	21.989
LOC_Os03g58170	stem-specific protein TSJT1, putative, expressed	-2.17159	6.22631e-06	8.08807e-05	13.8197	18.079	19.4916	54.0687	37.3868	34.8407
LOC_Os12g44110	ligA, putative, expressed	-2.17145	0.000614402	0.00350725	6.03915	4.94614	7.09919	17.2583	17.9912	9.28591
LOC_Os03g40920	expressed protein	-2.17089	1.77005e-05	0.000192297	105.63	115.467	67.1932	316.657	214.69	179.775
LOC_Os01g12270	expressed protein	-2.16986	0.000827304	0.00448845	11.5967	14.2841	11.614	33.6428	41.9348	16.4175
LOC_Os07g25430	photosystem I reaction center subunit IV A, chloroplast precursor, putative, expressed	-2.16927	0.00924701	0.0315222	2.4453	3.28321	3.33164	8.19223	10.7011	3.34293
LOC_Os05g04960	phosphoglycerate mutase, putative, expressed	-2.16878	1.84547e-05	0.000198799	14.6348	19.2729	15.2882	50.5734	42.6036	27.7091
LOC_Os02g57720	aquaporin protein, putative, expressed	-2.16807	0.000251426	0.00170459	428.78	587.61	337.959	1128.34	1384.52	796.657
LOC_Os05g46280	expressed protein	-2.16791	3.72199e-05	0.000353211	9.04021	12.5359	11.3961	33.3151	24.8131	22.6576
LOC_Os03g57970	LTPL73 - Protease inhibitor/seed storage/LTP family protein precursor, expressed	-2.16678	0.00837436	0.0291317	9.04021	24.4749	17.9659	80.9393	25.9501	21.3947
LOC_Os03g40000	expressed protein	-2.16506	0.0151569	0.0466818	2.1489	3.36849	1.33888	7.42763	6.08623	3.34293
LOC_Os12g22970	expressed protein	-2.165	0.00323424	0.0135519	2.0007	3.02738	2.14844	5.67995	4.7486	6.90871
LOC_Os01g68950	ubiquitin family domain containing protein, expressed	-2.16468	1.44386e-07	3.54394e-06	74.2853	62.3384	61.1838	188.094	166.335	129.854
LOC_Os03g48840	ribosomal L18p/L5e family protein, putative, expressed	-2.16332	0.00223439	0.0100193	2.6676	2.89946	2.7089	7.64608	7.15634	5.42297
LOC_Os01g16152	peroxiredoxin, putative, expressed	-2.16192	0.0002797	0.00185755	13.2639	18.0364	10.4308	44.4565	35.9154	22.0633
LOC_Os01g18100	OsRhmbd3 - Putative Rhomboid homologue, expressed	-2.16165	7.61611e-05	0.000637061	11.5596	10.1481	13.6379	39.9781	27.5552	19.5375
LOC_Os01g60800	expressed protein	-2.16136	0.0025732	0.0112737	2.7417	3.1553	2.98913	6.88148	5.28365	9.28591
LOC_Os06g49840	OsMADS16 - MADS-box family gene with MIKCc type-box, expressed	-2.1604	1.50401e-05	0.000168705	28.6026	23.7926	35.06	57.4549	58.6552	93.9734
LOC_Os01g43550	WRKY12, expressed	-2.15996	0.0111722	0.0366695	1.07445	1.15126	0.902967	2.29383	3.54473	1.70861
LOC_Os09g20500	transporter, putative, expressed	-2.15993	3.10471e-05	0.000303358	12.2265	11.939	10.0883	26.4336	32.772	23.8462
LOC_Os12g13940	DNA-binding storekeeper protein-related, putative, expressed	-2.15865	0.00793327	0.0279177	1.1115	2.77154	2.64663	6.33533	4.88236	4.6801
LOC_Os03g03890	protein kinase family protein, putative, expressed	-2.15807	0.000234621	0.00160963	6.33555	8.48519	10.0261	22.9383	22.9404	14.6346
LOC_Os05g51660	SCP-like extracellular protein, expressed	-2.15765	1.47803e-05	0.000166457	31.6778	41.3173	32.5691	107.81	93.6343	56.6812
LOC_Os02g48170	class E vacuolar protein-sorting machinery protein HSE1, putative, expressed	-2.1571	0.000149864	0.00111149	5.52045	4.77558	7.00578	13.4353	13.1757	15.2289
LOC_Os07g48460	stress responsive protein, putative, expressed	-2.15699	4.58408e-06	6.27834e-05	76.9158	136.403	113.618	329.219	242.178	223.902
LOC_Os02g34840	RNA polymerase II transcriptional coactivator KIWI, putative, expressed	-2.15568	4.06143e-06	5.68752e-05	16.4502	20.5094	19.336	49.4811	49.158	37.9608
LOC_Os04g58100	expressed protein	-2.15564	0.000372699	0.00234995	4.63125	4.47711	5.54235	14.746	12.0387	9.06305
LOC_Os08g42910	peptidase, M24 family protein, putative, expressed	-2.15556	2.6586e-06	3.98152e-05	52.1664	52.6167	83.3221	189.077	151.019	118.117
LOC_Os02g19924	aminotransferase, classes I and II, domain containing protein, expressed	-2.15356	0.0013636	0.00670855	4.446	4.86086	5.13757	13.326	15.0484	6.83443
LOC_Os01g48250	OsFBDUF5 - F-box and DUF domain containing protein, expressed	-2.15226	0.000391727	0.00244928	5.4834	7.54713	8.50035	21.0813	19.9307	11.4402
LOC_Os05g03630	dnaJ domain containing protein, expressed	-2.15216	1.26516e-06	2.1633e-05	23.6379	26.0099	27.774	78.427	63.0025	47.2467
LOC_Os10g36924	aquaporin protein, putative, expressed	-2.15083	0.00350327	0.0144817	31.0479	37.1813	12.7972	75.0409	75.0412	47.2467
LOC_Os03g07200	expressed protein	-2.15078	0.00350801	0.014488	7.3359	5.50045	7.47283	24.5767	6.95569	18.2004
LOC_Os03g62270	MATE efflux family protein, putative, expressed	-2.15077	9.28517e-06	0.000112354	17.4135	30.5296	20.5503	58.3287	57.5182	49.4753
LOC_Os07g49400	OsAPx2 - Cytosolic Ascorbate Peroxidase encoding gene 4,5,6,8, expressed	-2.15012	1.63943e-06	2.69443e-05	179.137	193.582	190.993	449.371	514.32	397.734
LOC_Os07g43604	expressed protein	-2.14978	0.00523695	0.0199738	5.2611	3.66696	4.4837	13.9814	5.21677	13.446
LOC_Os11g47710	SNF7 domain containing protein, putative, expressed	-2.14872	2.54565e-07	5.71663e-06	46.5348	48.1396	53.7733	155.543	111.893	93.9734
LOC_Os06g13190	expressed protein	-2.14861	5.22947e-06	7.02503e-05	13.1157	13.1755	17.8414	37.575	32.8389	36.1036
LOC_Os07g36140	core histone H2A/H2B/H3/H4, putative, expressed	-2.14784	1.26897e-07	3.1737e-06	38.8655	41.3173	41.661	104.096	111.492	79.1159
LOC_Os11g09180	expressed protein	-2.14738	0.000144077	0.00107884	7.15065	7.88824	8.81172	19.006	14.112	24.1434
LOC_Os10g34602	csAtPR5, putative, expressed	-2.14725	0.00300647	0.0127692	2.3712	3.24057	3.20709	5.35226	8.15956	7.50301
LOC_Os07g08080	expressed protein	-2.14722	0.0150565	0.0464209	0.48165	0.51167	0.68501	1.41999	1.33763	1.33717
LOC_Os08g43480	zinc finger, C3HC4 type family protein, expressed	-2.14604	4.46487e-06	6.14131e-05	26.7872	29.7621	24.4113	73.7301	75.9776	46.5781
LOC_Os01g60520	WRKY116, expressed	-2.14559	0.00335857	0.013997	3.5568	4.30655	4.35915	16.2752	8.56085	5.34868
LOC_Os03g15250	lectin-like receptor kinase, putative, expressed	-2.14504	0.00285323	0.0122625	2.03775	2.85682	4.32802	7.09994	8.62773	6.46299
LOC_Os05g30350	Os5bglu22 - beta-glucosidase homologue, similar to G. max isohydroxyurate hydrolase, expressed	-2.14441	0.000403905	0.0025142	24.453	34.5803	63.8616	73.6209	124.667	94.5677
LOC_Os01g06560	transcription factor HBP-1b, putative, expressed	-2.1437	0.01233	0.0397273	1.66725	2.38779	2.3664	7.53685	2.27398	5.86869
LOC_Os12g37590	prefoldin, putative, expressed	-2.1432	1.77707e-05	0.000192779	36.9018	36.3712	28.459	91.753	97.4466	57.3498
LOC_Os01g43890	OsSCP4 - Putative Serine Carboxypeptidase homologue, expressed	-2.14308	0.000889802	0.00475168	3.00105	4.43447	4.54597	7.20917	12.2393	9.06305
LOC_Os06g33340	expressed protein	-2.142	6.68423e-05	0.000573438	11.5596	15.2648	11.1781	36.8104	33.6415	21.6176
LOC_Os11g25510	protein kinase domain containing protein, expressed	-2.14128	0.00472687	0.0184102	1.29675	1.91876	2.21071	4.69688	4.07978	4.30866
LOC_Os09g39240	expressed protein	-2.14045	0.00384505	0.015607	2.11185	2.1746	3.79869	8.95684	6.15311	4.6801
LOC_Os06g46740	early nodulin 20 precursor, putative, expressed	-2.14015	0.00625893	0.0230676	1.44495	2.00404	2.49094	6.77225	3.67849	4.0858
LOC_Os06g46060	expressed protein	-2.13953	2.04359e-05	0.000215847	24.2307	33.0027	41.7233	84.9808	94.3031	58.9098
LOC_Os05g10740	pollen-specific protein SF21, putative, expressed	-2.13736	6.73777e-05	0.000576887	10.4481	18.9318	13.5134	39.5412	30.3643	33.1321
LOC_Os01g51050	jacalin-like lectin domain containing protein, expressed	-2.13726	0.00630263	0.0232037	2.8899	3.41113	6.10281	11.0322	13.3763	5.57154
LOC_Os03g59710	RNA recognition motif containing protein, putative, expressed	-2.13535	2.25398e-06	3.50664e-05	28.121	29.4636	24.8472	79.9562	69.3563	49.921
LOC_Os01g59420	expressed protein	-2.13517	0.00741216	0.0264321	0.963301	1.02334	1.43229	3.60458	2.5415	2.22862
LOC_Os05g46750	STE_MEKK_ste11_MAP3K.18 - STE kinases include homologs to sterile 7, sterile 11 and sterile 20 from yeast, expressed	-2.13389	0.0164712	0.0499616	1.07445	1.87612	1.74366	6.11687	3.2772	2.15433
LOC_Os02g03440	LSM domain containing protein, expressed	-2.13381	1.14351e-06	1.99416e-05	27.0465	25.3703	25.3765	66.8486	64.6077	55.4926
LOC_Os03g12660	cytochrome P450, putative, expressed	-2.13344	2.76626e-05	0.000275815	34.3824	27.3317	29.7045	59.8579	102.128	56.7555
LOC_Os10g07440	expressed protein	-2.1331	7.63535e-06	9.56401e-05	23.2304	20.7653	20.1144	53.8503	61.0629	39.298
LOC_Os01g62130	ZOS1-14 - C2H2 zinc finger protein, expressed	-2.13223	0.000474771	0.00285091	6.85425	9.93492	14.0738	23.3752	18.058	31.8692
LOC_Os10g34470	HD domain containing protein 2, putative, expressed	-2.13168	4.60214e-06	6.29923e-05	36.9389	48.8218	44.4011	138.94	100.657	75.0301
LOC_Os09g37080	expressed protein	-2.13094	0.00108069	0.0055568	7.92871	17.2688	11.9565	30.1474	18.5931	39.4465
LOC_Os05g41420	auxin-induced protein 5NG4, putative, expressed	-2.13032	0.000157216	0.00115186	24.3419	44.2168	35.278	59.421	94.0356	91.9676
LOC_Os04g39540	expressed protein	-2.12991	6.09406e-05	0.000529695	29.603	32.5763	42.4395	122.884	78.7197	52.2239
LOC_Os02g37930	hypoxia-responsive family protein, putative, expressed	-2.12961	1.2681e-05	0.000145369	31.7889	37.2666	25.9992	104.314	64.8752	60.6927
LOC_Os06g47520	expressed protein	-2.12903	0.00412851	0.0165126	4.0014	8.44255	4.63938	18.2414	14.9146	8.09731
LOC_Os03g54980	expressed protein	-2.12674	2.85842e-06	4.22437e-05	50.5733	58.1171	38.8899	131.731	124.065	98.282
LOC_Os05g06970	peroxidase precursor, putative, expressed	-2.12658	0.015035	0.0463826	107.149	216.863	363.024	831.239	646.612	186.09
LOC_Os04g58190	dof zinc finger domain containing protein, putative, expressed	-2.12657	3.33369e-05	0.000322496	43.4597	52.0624	43.7783	172.583	87.8825	77.5559
LOC_Os07g38440	uncharacterized 50.6 kDa protein in the 5region of gyrA and gyrB, putative, expressed	-2.12574	0.00122011	0.00612349	6.26145	7.03546	5.94713	18.5691	19.5963	8.24589
LOC_Os04g24165	retrotransposon protein, putative, unclassified, expressed	-2.12558	0.0127755	0.0408443	0.5928	1.10862	0.77842	1.96614	2.20709	1.70861
LOC_Os03g19380	calvin cycle protein CP12, putative, expressed	-2.12551	0.00898643	0.0308118	2.40825	1.87612	1.83707	3.93227	6.82193	3.78865
LOC_Os10g25290	ZIM domain containing protein, putative, expressed	-2.12545	0.000129432	0.000985965	34.049	72.4439	71.0542	161.988	98.316	162.021
LOC_Os05g23393	expressed protein	-2.12467	0.000673392	0.00378903	10.5222	18.6333	10.6799	32.7689	39.7277	22.6576
LOC_Os03g23900	expressed protein	-2.12359	2.59688e-05	0.000262899	15.7463	20.4668	19.4605	58.2195	46.2821	29.6406
LOC_Os11g28340	ER lumen protein retaining receptor, putative, expressed	-2.12343	2.42592e-07	5.49727e-06	40.0881	42.4686	44.4945	112.834	106.877	84.3903
LOC_Os01g55940	OsGH3.2 - Probable indole-3-acetic acid-amido synthetase, expressed	-2.12315	7.27221e-06	9.20681e-05	61.7624	46.9457	67.0998	106.827	172.622	137.283
LOC_Os09g38410	sialin, putative, expressed	-2.1229	0.000437039	0.00266862	5.59455	7.03546	8.53148	15.8383	14.1789	20.1318
LOC_Os07g49470	protein kinase APK1B, chloroplast precursor, putative, expressed	-2.12272	0.00287835	0.012332	2.4453	3.19793	3.70528	9.28453	5.21677	7.94874
LOC_Os09g23340	expressed protein	-2.12233	0.00543686	0.0205892	1.6302	1.36445	2.3664	4.36919	4.0129	4.45724
LOC_Os04g36850	ORG4, putative, expressed	-2.12131	0.00287052	0.0123083	4.11255	3.88016	3.86096	9.83068	11.8381	6.68585
LOC_Os04g47320	uncharacterized mscS family protein, putative, expressed	-2.12051	0.000816733	0.00444292	7.92871	19.3155	20.2389	44.675	33.4408	34.9893
LOC_Os08g33100	core histone H2A/H2B/H3/H4, putative, expressed	-2.12015	2.46524e-05	0.000252363	28.862	31.5103	23.8508	66.4117	88.2169	46.5038
LOC_Os12g37519	retrotransposon protein, putative, unclassified, expressed	-2.12006	1.28299e-06	2.18546e-05	29.7512	30.9986	34.0014	79.7377	59.3909	86.0989
LOC_Os09g13600	expressed protein	-2.11962	0.00149313	0.00723942	5.14995	5.15933	6.0094	14.4183	15.9847	8.69161
LOC_Os03g49440	phosphatase, putative, expressed	-2.11907	0.000895922	0.00477605	89.8834	150.985	142.015	521.9	219.974	185.718
LOC_Os01g51890	endonuclease/exonuclease/phosphatase family domain containing protein, expressed	-2.11905	0.000484967	0.00289741	4.48305	3.79488	3.82983	11.5784	8.49397	8.98876
LOC_Os02g12900	cysteine synthase, putative, expressed	-2.11849	1.77377e-05	0.000192514	14.7089	12.7065	18.1528	36.0458	41.266	31.2006
LOC_Os05g39240	ammonium transporter protein, putative, expressed	-2.11816	3.40178e-06	4.90776e-05	24.6383	22.4282	31.8529	64.3363	67.6173	55.9383
LOC_Os11g38790	expressed protein	-2.11649	2.65711e-05	0.000267188	60.725	68.8196	38.1426	145.057	154.697	101.031
LOC_Os01g14980	RPA3 - Putative single-stranded DNA binding complex subunit 3, expressed	-2.11499	4.64719e-06	6.35314e-05	18.6732	21.9165	21.9514	54.7241	56.0468	38.3322
LOC_Os03g21590	expressed protein	-2.1149	0.00094527	0.004985	11.7078	18.079	9.06081	25.1228	42.8043	23.9205
LOC_Os02g40900	RNA recognition motif containing protein, putative, expressed	-2.11468	0.00388318	0.015739	2.4453	3.75224	2.80231	7.3184	5.95247	8.02302
LOC_Os01g57450	universal stress protein domain containing protein, putative, expressed	-2.11424	0.000158636	0.00116074	69.6911	88.732	110.536	338.175	183.59	127.031
LOC_Os08g43190	dehydrogenase, putative, expressed	-2.11424	0.000114034	0.000886433	38.2356	60.8034	45.9268	129.437	150.617	66.1899
LOC_Os06g02420	ATOZI1, putative, expressed	-2.11283	0.000898424	0.00478307	32.3076	51.2949	33.223	155.216	75.3087	52.1497
LOC_Os06g43410	cytochrome P450, putative, expressed	-2.11184	2.65957e-05	0.000267316	8.26216	9.12477	8.46921	19.2244	24.278	17.6804
LOC_Os04g20230	neighbor of COX4, putative, expressed	-2.11167	5.66283e-07	1.11222e-05	72.2846	69.3312	74.9151	200.874	188.673	127.403
LOC_Os05g43800	expressed protein	-2.11149	0.0009533	0.00502026	8.74381	8.44255	5.72917	23.2659	18.9275	12.7774
LOC_Os10g37980	prephenate dehydratase domain containing protein, expressed	-2.10857	0.000267114	0.00178879	232.637	233.577	332.946	670.234	835.151	394.911
LOC_Os03g15890	RNA recognition motif containing protein, expressed	-2.10827	4.80497e-07	9.67869e-06	31.6778	34.9641	34.4062	81.9223	89.2201	68.3443
LOC_Os06g12380	expressed protein	-2.10811	0.0140825	0.044087	0.741	1.02334	0.87183	1.96614	2.60838	1.63432
LOC_Os04g56654	BSD domain-containing protein, putative, expressed	-2.10781	2.95631e-05	0.000290122	12.5229	14.412	11.9565	30.8028	32.9727	28.2292
LOC_Os08g28680	ubiquitin-conjugating enzyme, putative, expressed	-2.1074	6.24895e-07	1.20334e-05	53.0556	58.4156	51.9362	160.568	129.148	100.065
LOC_Os02g12540	cytochrome P450, putative, expressed	-2.10691	0.00852788	0.0295695	2.964	4.86086	6.22736	7.75531	16.3191	8.84018
LOC_Os09g33570	NA	-2.10602	3.22079e-05	0.000312658	12.6341	10.7451	12.1122	28.9459	32.9058	22.3605
LOC_Os09g06740	zinc finger, C3HC4 type domain containing protein, expressed	-2.10547	0.000165469	0.00120095	11.5226	11.2567	12.2056	40.7427	23.3417	19.9833
LOC_Os10g41400	peptide methionine sulfoxide reductase, putative, expressed	-2.10539	5.15019e-07	1.02428e-05	76.7306	87.2823	102.378	258.656	192.552	181.855
LOC_Os01g47330	ribosomal protein L7/L12 C-terminal domain containing protein, expressed	-2.10488	0.00151522	0.00732281	6.40965	6.48115	5.04416	16.0568	18.1249	8.54303
LOC_Os10g37720	hydrolase, alpha/beta fold family protein, putative, expressed	-2.10389	9.68323e-07	1.73648e-05	18.7844	24.6454	24.1933	56.4718	55.4449	47.9153
LOC_Os02g08160	OsFBD6 - F-box and FBD domain containing protein, expressed	-2.1026	0.00988137	0.0332202	1.4079	2.08932	1.15206	3.27689	3.94602	3.64008
LOC_Os11g02750	DUF567 domain containing protein, putative, expressed	-2.10152	2.05307e-05	0.000216644	11.0039	13.1329	11.3027	27.089	23.0073	33.1321
LOC_Os05g08860	expressed protein	-2.10112	0.00737979	0.0263376	3.89025	2.77154	4.60825	13.1076	8.62773	5.42297
LOC_Os10g42620	dihydroflavonol-4-reductase, putative, expressed	-2.10072	0.00018879	0.00134669	6.4467	8.18671	9.18536	17.9137	19.1282	18.9433
LOC_Os03g42760	zinc finger protein-related, putative, expressed	-2.10064	0.000136015	0.00102982	5.4093	5.28725	5.97827	12.343	12.975	13.8917
LOC_Os06g28050	expressed protein	-2.10056	0.0121778	0.0393032	1.0374	0.9807	1.1832	2.51228	2.60838	2.45148
LOC_Os01g09220	transposon protein, putative, CACTA, En/Spm sub-class, expressed	-2.09967	3.38192e-05	0.000326183	16.0056	17.1836	19.9898	59.8579	32.6382	34.4693
LOC_Os06g24190	expressed protein	-2.09955	0.000748419	0.00413853	13.0787	17.6952	23.7262	37.2474	65.3434	25.7034
LOC_Os01g41800	cytochrome P450, putative, expressed	-2.09934	1.77823e-06	2.89497e-05	43.0151	42.298	49.2273	108.137	132.225	77.7045
LOC_Os03g51200	Core histone H2A/H2B/H3/H4 domain containing protein, putative, expressed	-2.09877	0.000929543	0.00491825	7.3359	6.56643	5.04416	20.3167	13.9114	11.0688
LOC_Os03g26990	VQ domain containing protein, putative, expressed	-2.09857	0.0120708	0.0390217	1.9266	4.60503	4.26574	5.46149	6.88881	12.5545
LOC_Os03g27424	NA	-2.09727	0.0010944	0.0056136	7.4841	9.12477	5.29326	17.2583	15.3159	18.869
LOC_Os04g56930	glycosyl hydrolases, putative, expressed	-2.09681	0.00956572	0.0323672	166.725	259.161	497.722	1269.25	532.311	409.769
LOC_Os12g07980	RNA polymerases N 8 kDa subunit, putative, expressed	-2.09644	0.000251104	0.00170344	15.1535	19.9551	15.1636	50.5734	43.4062	25.5548
LOC_Os04g48380	lysM domain containing protein, putative, expressed	-2.09635	0.00962612	0.0325317	1.00035	1.66293	1.5257	3.49535	2.87591	3.4915
LOC_Os08g14070	LYR motif containing protein, putative, expressed	-2.09578	8.78552e-05	0.000713334	9.92941	12.7065	12.735	35.172	26.7527	21.989
LOC_Os09g29310	zinc finger, C3HC4 type domain containing protein, expressed	-2.0948	5.59479e-06	7.42244e-05	16.4502	20.7653	21.3598	47.515	43.3393	46.7267
LOC_Os12g02760	DUF567 domain containing protein, putative, expressed	-2.09372	0.00060977	0.00349058	5.44635	7.6324	4.54597	15.6199	13.577	12.3317
LOC_Os01g52730	DUF584 domain containing protein, putative, expressed	-2.09357	0.00593755	0.0221194	5.8539	9.84964	10.5865	37.0289	10.6342	15.4517
LOC_Os08g34720	D-3-phosphoglycerate dehydrogenase, chloroplast precursor, putative, expressed	-2.09302	0.000338905	0.00217571	325.781	267.902	344.435	729.436	1011.99	472.764
LOC_Os01g58240	OsSub6 - Putative Subtilisin homologue, expressed	-2.09278	0.000592734	0.00341748	68.0609	89.2863	132.612	167.995	190.078	313.046
LOC_Os05g02390	ZOS5-02 - C2H2 zinc finger protein, expressed	-2.09219	5.09393e-05	0.000458761	34.7159	27.1185	18.0282	69.5794	58.187	60.8413
LOC_Os12g35550	expressed protein	-2.09218	8.12063e-05	0.000667809	22.7858	26.6495	23.7262	86.7284	49.8937	38.0351
LOC_Os08g08120	B-box zinc finger family protein, putative, expressed	-2.09175	6.45595e-05	0.000556193	29.6771	27.417	25.9992	74.6039	83.6689	38.6294
LOC_Os11g04174	expressed protein	-2.09079	0.000120892	0.000931349	8.81791	8.27199	8.15784	20.426	19.1282	19.7604
LOC_Os08g03240	lectin-like receptor kinase 1, putative, expressed	-2.09074	0.00392734	0.0158681	2.5935	4.43447	2.83345	5.24303	6.21999	11.2174
LOC_Os07g42500	FYVE zinc finger domain containing protein, expressed	-2.09013	2.81923e-06	4.18021e-05	73.1367	84.3828	85.4705	241.07	204.323	130.003
LOC_Os03g49464	tetratricopeptide-like helical, putative, expressed	-2.08966	0.000282082	0.00186894	11.1891	15.6912	13.42	46.7503	27.8228	21.3947
LOC_Os12g30030	IscA-like iron-sulfur assembly protein, mitochondrial precursor, putative, expressed	-2.08942	2.17378e-05	0.000227774	12.3747	17.2688	13.7313	40.7427	33.1733	28.3777
LOC_Os07g47340	expressed protein	-2.08935	8.11734e-05	0.000667809	32.4929	38.1194	26.7465	98.7437	80.0573	52.0754
LOC_Os07g08960	RNA recognition motif containing protein, expressed	-2.08878	9.43573e-06	0.000113991	57.6128	43.1934	47.3902	141.453	130.887	78.8931
LOC_Os02g38230	high affinity nitrate transporter, putative, expressed	-2.08863	0.000898371	0.00478307	33.9749	20.1257	33.908	41.9442	64.6746	96.8706
LOC_Os04g11400	expressed protein	-2.08855	0.000319214	0.00207212	34.4565	31.7661	58.4749	64.664	127.276	97.3906
LOC_Os04g30160	OsWAK46 - OsWAK receptor-like protein kinase, expressed	-2.08784	0.0154909	0.0474888	1.66725	0.895422	0.902967	2.1846	2.5415	3.34293
LOC_Os01g63710	CDC6 - Putative DNA replication initiation protein, expressed	-2.08523	0.000415571	0.00256476	7.37295	8.91158	6.41418	18.1321	20.2651	14.7832
LOC_Os02g39330	CHIT1 - Chitinase family protein precursor, expressed	-2.08508	0.000849815	0.00458118	19.4513	12.1522	22.6987	36.8104	62.9356	27.5606
LOC_Os01g70140	ubiquitin-conjugating enzyme E2-22 kDa, putative, expressed	-2.08456	3.00225e-06	4.41367e-05	42.3482	50.3994	36.5546	125.723	103.332	76.1444
LOC_Os01g69110	expressed protein	-2.08437	4.41841e-06	6.0858e-05	21.6743	24.2617	19.585	55.7072	54.9767	43.1609
LOC_Os02g22130	expressed protein	-2.08234	1.51473e-05	0.000169568	171.134	180.15	169.696	403.495	513.116	304.578
LOC_Os01g16430	cysteine proteinase inhibitor precursor protein, putative, expressed	-2.08149	1.35203e-05	0.000153732	108.297	136.829	142.669	392.135	308.659	213.353
LOC_Os07g16150	expressed protein	-2.08067	0.00167202	0.00791852	4.5942	5.54309	3.95437	13.1076	11.5705	8.46875
LOC_Os05g45320	ubiquitin domain-containing protein 1, putative, expressed	-2.08051	9.80473e-06	0.000117625	20.3405	20.2962	18.7444	57.5641	44.7438	37.5894
LOC_Os08g45210	Mpv17 / PMP22 family domain containing protein, expressed	-2.08034	4.12914e-07	8.57714e-06	52.1664	59.2257	71.6769	138.503	153.159	135.054
LOC_Os05g29920	expressed protein	-2.07997	0.000984135	0.00515602	6.5949	7.58976	6.56987	14.4183	22.0709	11.886
LOC_Os05g37450	starch binding domain containing protein, putative, expressed	-2.07866	0.00716235	0.0257129	2.77875	3.66696	4.39029	13.763	6.08623	6.01727
LOC_Os02g58010	expressed protein	-2.07667	8.81125e-06	0.000107489	18.3398	25.8393	22.9478	62.3702	54.3748	40.6351
LOC_Os12g08260	dehydrogenase E1 component domain containing protein, expressed	-2.07666	0.00244512	0.0108171	36.1979	97.4304	95.6834	281.594	111.09	147.312
LOC_Os07g41370	OsMADS18 - MADS-box family gene with MIKCc type-box, expressed	-2.07598	1.60255e-05	0.000177627	16.9319	21.5328	18.1528	44.0196	52.569	35.435
LOC_Os04g58330	expressed protein	-2.07528	1.86745e-06	3.01181e-05	17.1171	21.2343	21.3287	50.1365	42.5367	46.4295
LOC_Os12g43890	GNS1/SUR4 membrane family protein, putative, expressed	-2.07367	0.00117417	0.00593539	5.44635	8.22935	8.62489	13.2168	15.1153	22.8805
LOC_Os03g07190	expressed protein	-2.07296	9.17359e-05	0.000740822	9.52186	10.7877	15.1325	28.0721	25.6157	28.6749
LOC_Os01g23870	expressed protein	-2.07274	0.00318361	0.0133622	5.22405	6.35323	8.06443	16.0568	18.2587	11.5145
LOC_Os02g52770	expressed protein	-2.07163	1.89479e-05	0.000202901	96.7006	146.082	130.588	332.714	331.934	207.781
LOC_Os10g35300	dof zinc finger domain containing protein, putative, expressed	-2.07162	6.16702e-06	8.02966e-05	21.6372	23.8779	32.5068	54.8334	66.2797	59.5784
LOC_Os11g02100	peroxidase precursor, putative, expressed	-2.07156	0.0161228	0.0491039	5.3352	4.94614	20.1144	15.1829	24.1443	30.1606
LOC_Os01g06460	uncharacterized Cys-rich domain containing protein, putative, expressed	-2.07131	5.28615e-05	0.000473601	79.9169	110.435	129.654	352.812	222.114	177.101
LOC_Os12g40300	SKP1, putative, expressed	-2.07113	8.93963e-06	0.000108877	13.8197	19.6566	17.9348	47.6242	38.9251	33.5778
LOC_Os12g41390	homocysteine S-methyltransferase protein, putative, expressed	-2.07111	0.00056186	0.00326803	107.26	140.496	131.242	499.617	215.225	183.341
LOC_Os01g72080	calmodulin-like protein 1, putative, expressed	-2.07006	7.98858e-05	0.000660582	50.4992	52.9152	70.2446	197.16	133.496	78.8931
LOC_Os03g47530	glycosyl transferase 8 domain containing protein, putative, expressed	-2.06978	0.00213768	0.00966285	4.26075	3.41113	4.23461	12.2337	6.35376	9.43448
LOC_Os03g16334	fringe-related protein, putative, expressed	-2.06956	0.000563978	0.00327525	10.9668	11.0435	11.7386	40.3058	20.1983	19.3147
LOC_Os06g01990	phosphoglycolate phosphatase, plasmid, putative, expressed	-2.06889	0.000593365	0.00341815	11.5596	17.9511	8.93626	41.3981	23.3417	25.4805
LOC_Os04g11040	expressed protein	-2.06882	0.000103911	0.000821981	96.293	62.3384	69.7776	115.784	198.906	211.199
LOC_Os03g09140	ras-related protein, putative, expressed	-2.06861	4.76926e-06	6.48446e-05	21.3408	24.3896	30.5452	67.504	61.3305	49.0296
LOC_Os01g66320	expressed protein	-2.06787	6.59534e-05	0.000566462	12.7452	15.5633	13.7313	35.7181	37.9888	24.2919
LOC_Os12g29400	GRAM domain containing protein, expressed	-2.067	0.00353791	0.0145819	18.1916	16.5013	22.2628	84.6531	22.606	28.452
LOC_Os03g45340	hsp20/alpha crystallin family protein, putative, expressed	-2.06628	0.000404605	0.00251717	10.4111	15.1795	8.99854	31.8951	30.1636	18.7204
LOC_Os03g17070	ATP synthase B chain, chloroplast precursor, putative, expressed	-2.06588	0.000460811	0.00278348	6.03915	6.52379	7.75306	18.7875	16.5198	12.1831
LOC_Os03g24600	peptide methionine sulfoxide reductase msrB, putative, expressed	-2.06559	9.29295e-07	1.67587e-05	34.8641	44.4726	49.5075	109.011	102.596	87.659
LOC_Os07g09310	thioredoxin, putative, expressed	-2.06526	6.28193e-07	1.20555e-05	41.8295	43.7904	49.2896	105.953	119.651	87.5847
LOC_Os11g01450	phosphatidate cytidylyltransferase, putative, expressed	-2.06478	0.000909649	0.00483302	6.55785	8.0588	6.35191	13.2168	20.6664	14.4117
LOC_Os08g13699	expressed protein	-2.06374	0.0152793	0.0469683	5.00175	3.49641	2.3664	7.53685	6.15311	11.366
LOC_Os02g15700	expressed protein	-2.06281	0.000168816	0.00122366	94.07	101.268	116.14	246.75	346.113	132.231
LOC_Os03g14310	expressed protein	-2.06201	0.00414244	0.0165506	11.856	17.6952	27.8986	28.6182	35.3804	66.4128
LOC_Os01g71350	glycosyl hydrolases family 17, putative, expressed	-2.06064	0.00329043	0.0137565	61.7994	79.991	133.888	141.999	150.818	332.51
LOC_Os10g23820	transferase family protein, putative, expressed	-2.05977	0.000102472	0.000812894	18.2657	31.3824	41.0383	89.1315	60.7285	60.767
LOC_Os01g70490	potassium transporter, putative, expressed	-2.05882	0.00560842	0.0210894	2.26005	2.13196	1.93048	5.78918	2.67527	6.24013
LOC_Os08g02140	STIP1 homology and U box-containing protein 1, putative, expressed	-2.05876	1.48834e-05	0.000167449	17.6358	24.5601	24.4424	59.3118	54.5754	40.7837
LOC_Os01g18220	expressed protein	-2.05824	0.00081348	0.00442844	11.3744	10.9156	16.0355	42.4904	30.0299	17.4575
LOC_Os07g19030	tic22-like family domain containing protein, expressed	-2.05823	0.0055123	0.0208082	2.7417	2.21723	3.3005	5.35226	8.0258	5.64583
LOC_Os05g09550	Der1-like family domain containing protein, expressed	-2.05801	8.97381e-07	1.62661e-05	43.1262	50.1863	61.5886	134.571	121.925	102.442
LOC_Os07g49114	wound-induced protein WI12, putative, expressed	-2.05782	0.0101823	0.0340787	6.48375	7.20601	4.04778	24.249	7.89203	9.88021
LOC_Os07g47620	universal stress protein domain containing protein, putative, expressed	-2.05745	0.00578417	0.0216306	4.63125	3.66696	2.39753	11.0322	6.35376	7.65159
LOC_Os02g39580	ZOS2-12 - C2H2 zinc finger protein, expressed	-2.05481	1.26264e-05	0.00014489	25.6386	35.0067	23.7262	77.3347	63.2032	55.1211
LOC_Os02g25080	expressed protein	-2.0547	2.6225e-05	0.000264657	34.8641	33.1732	35.8385	88.4761	99.5199	53.1897
LOC_Os06g44420	GDU1, putative, expressed	-2.05424	0.000245068	0.00166804	12.0413	14.1562	16.2534	26.1059	43.54	27.7091
LOC_Os07g38620	pyridoxamine 5'-phosphate oxidase family protein, putative, expressed	-2.05403	2.83374e-06	4.19438e-05	25.3422	37.7356	32.1955	79.9562	74.7737	65.2242
LOC_Os02g29522	NA	-2.05373	0.00890641	0.0306217	1.1856	0.9807	1.21434	2.9492	2.40774	2.52577
LOC_Os06g10660	lysM domain-containing GPI-anchored protein 1 precursor, putative, expressed	-2.05372	0.000551401	0.00322139	11.078	15.0943	10.5865	37.7935	29.7623	18.2004
LOC_Os11g08940	RNA polymerases N 8 kDa subunit, putative, expressed	-2.05366	0.00686176	0.0248317	2.70465	2.1746	2.1173	4.25996	6.5544	5.20011
LOC_Os09g27360	expressed protein	-2.0534	0.00651086	0.023787	1.51905	1.83348	1.74366	4.91534	3.47785	3.4915
LOC_Os08g02840	ribosome, putative, expressed	-2.05334	0.00832426	0.0289754	2.4453	3.58169	1.68139	5.35226	6.5544	5.72012
LOC_Os03g07870	expressed protein	-2.05315	1.20185e-05	0.000138518	17.006	20.8079	18.9623	46.4227	50.1612	34.6179
LOC_Os11g43620	LSM domain containing protein, expressed	-2.05298	0.000255706	0.00172656	12.7452	9.5938	8.81172	27.7444	24.4118	20.2061
LOC_Os04g33390	prephenate dehydratase domain containing protein, expressed	-2.05285	0.000216254	0.00150738	33.6044	57.6055	46.6741	153.14	65.009	102.219
LOC_Os10g27360	no apical meristem protein, putative, expressed	-2.05275	0.00238594	0.0105974	2.5935	3.32585	3.76755	7.20917	7.55763	7.50301
LOC_Os04g41540	OsCML22 - Calmodulin-related calcium sensor protein, expressed	-2.05147	0.00246334	0.0108763	4.446	3.49641	3.92324	9.83068	10.8348	6.83443
LOC_Os03g56540	heat shock protein DnaJ, putative, expressed	-2.05093	0.000273459	0.00182312	11.0039	9.21005	12.735	35.9366	22.0041	19.0918
LOC_Os09g15760	expressed protein	-2.05071	0.000110228	0.000863429	14.0049	13.9004	11.3027	36.2643	29.4279	25.2577
LOC_Os12g36740	splicing factor, arginine/serine-rich 18, putative, expressed	-2.05046	0.000107092	0.000842687	14.1902	19.7419	13.6691	42.4904	41.1991	26.5206
LOC_Os01g12200	expressed protein	-2.04941	1.7911e-05	0.000194207	16.5984	21.746	21.3598	53.6318	49.4924	34.9893
LOC_Os03g62280	expressed protein	-2.04918	5.61625e-06	7.43772e-05	39.7547	40.2087	28.7081	92.6269	91.2266	67.5271
LOC_Osm1g00510	NA	-2.04893	0.0150324	0.0463817	1.5561	2.98474	1.89934	6.44456	5.01612	3.4915
LOC_Os02g43540	retrotransposon protein, putative, unclassified, expressed	-2.04852	0.000231691	0.00159474	51.2031	56.1984	31.7284	101.474	143.862	75.6987
LOC_Os07g38600	REX1 DNA Repair family protein, expressed	-2.04818	0.000159889	0.0011687	12.2636	10.4892	10.7111	28.0721	28.0234	21.2462
LOC_Os02g57100	expressed protein	-2.04741	0.00274828	0.0118773	3.96435	3.88016	3.08254	7.86454	9.16279	8.02302
LOC_Os01g15340	flowering promoting factor-like 1, putative, expressed	-2.04721	0.00133226	0.00658178	36.5313	23.281	56.0462	71.764	65.544	125.917
LOC_Os03g17084	Core histone H2A/H2B/H3/H4 domain containing protein, putative, expressed	-2.04715	2.87494e-06	4.24318e-05	77.3604	86.8985	77.3127	210.049	216.028	132.528
LOC_Os01g20206	methyltransferase, putative, expressed	-2.04614	0.00110719	0.00566191	5.07585	4.9035	8.31353	17.9137	12.975	11.5888
LOC_Os10g39120	ubiquitin-conjugating enzyme, putative, expressed	-2.04552	2.47048e-06	3.76514e-05	113.077	121.905	155.622	304.423	292.34	298.858
LOC_Os01g73960	drought induced 19 protein, putative, expressed	-2.04527	5.50399e-07	1.0879e-05	80.6579	78.5413	90.577	230.038	172.421	174.055
LOC_Os12g05870	Cupin domain containing protein, expressed	-2.04475	0.0154909	0.0474888	7.96576	10.2334	5.29326	8.30146	12.0387	32.2407
LOC_Os12g39110	zinc finger, C3HC4 type domain containing protein, expressed	-2.04473	4.8857e-05	0.000442315	11.5596	12.0669	13.4822	28.509	32.3707	24.3662
LOC_Os08g01660	mago nashi, putative, expressed	-2.04391	3.90652e-05	0.000368076	16.8207	18.4627	14.6032	45.7673	38.4569	31.0521
LOC_Os01g50616	phosphatidylinositol transfer, putative, expressed	-2.04286	0.000156998	0.00115064	7.00245	7.41921	7.75306	19.4429	15.4497	16.1946
LOC_Os03g08710	THION26 - Plant thionin family protein precursor, expressed	-2.04259	0.000257419	0.00173422	7.7805	9.50853	8.87399	23.4844	21.2015	15.6746
LOC_Os11g02090	expressed protein	-2.04245	0.00814931	0.0285035	1.7043	2.77154	2.08617	6.33533	5.28365	3.56579
LOC_Os01g47760	OsGrx_I1 - glutaredoxin subgroup III, expressed	-2.04169	3.61485e-05	0.000345381	54.9081	61.8267	79.7414	214.637	139.983	101.328
LOC_Os07g37030	cytochrome b6-f complex iron-sulfur subunit, chloroplast precursor, putative, expressed	-2.04105	0.0113438	0.0371135	2.18595	2.9421	2.27299	7.20917	6.75505	3.19435
LOC_Os08g27700	expressed protein	-2.04072	0.0131294	0.0417192	0.77805	1.23653	1.15206	2.40306	2.60838	2.22862
LOC_Os07g16364	expressed protein	-2.04038	0.00195315	0.00897492	6.1503	6.77962	4.35915	17.2583	12.3062	10.4745
LOC_Os01g21440	expressed protein	-2.04004	3.05558e-06	4.47777e-05	57.1311	53.2136	44.8059	120.371	114.769	120.42
LOC_Os03g15630	harpin-induced protein 1 domain containing protein, expressed	-2.03953	5.30702e-05	0.00047509	24.7494	35.3478	20.7994	73.184	67.4836	45.7609
LOC_Os03g51960	expressed protein	-2.03901	0.000405743	0.00252159	5.4834	6.39587	7.69079	15.9475	14.5802	14.3374
LOC_Os05g06760	macrophage erythroblast attacher, putative, expressed	-2.03893	9.45649e-06	0.000114158	64.9116	87.1117	77.0013	238.121	161.519	129.928
LOC_Os09g02284	DNA-directed RNA polymerase subunit, putative, expressed	-2.03861	2.37895e-06	3.66201e-05	76.0637	83.7432	93.8775	237.029	203.655	144.117
LOC_Os08g40500	expressed protein	-2.0382	3.78984e-06	5.3709e-05	59.5764	73.0408	59.0977	175.86	150.952	114.774
LOC_Os04g59360	csAtPR5, putative, expressed	-2.03815	0.0153658	0.0471763	1.1115	0.810143	1.1832	2.07537	2.94279	2.08004
LOC_Os03g25760	calmodulin-binding protein, putative, expressed	-2.0381	0.00103935	0.00538948	6.18735	7.97352	7.09919	24.0306	14.5133	10.9202
LOC_Os06g06330	expressed protein	-2.03765	0.000111008	0.000868926	8.66971	10.1908	8.15784	22.9383	20.8671	18.2004
LOC_Os12g43510	expressed protein	-2.03727	0.00278009	0.0119986	9.85531	20.3815	14.3852	53.0857	32.237	18.4232
LOC_Os06g49640	uncharacterized UPF0114 domain containing protein, expressed	-2.0371	0.000453289	0.00274692	14.783	18.8465	12.3302	51.7749	26.2845	28.5263
LOC_Os04g44100	expressed protein	-2.03703	0.0078089	0.027562	2.18595	2.47307	1.58798	4.58765	4.88236	4.75438
LOC_Os05g33110	endo-1,3;1,4-beta-D-glucanase precursor, putative, expressed	-2.03676	4.18941e-05	0.000389525	15.4869	23.1957	17.1564	41.7258	49.7599	36.0293
LOC_Os06g43280	paxneb-related protein, putative, expressed	-2.03652	0.000147079	0.00109475	11.7449	10.9156	12.8284	29.2736	32.3707	19.909
LOC_Os05g41210	OsCam2 - Calmodulin, expressed	-2.03651	6.8703e-05	0.000585817	285.915	286.322	228.295	723.757	642.064	478.336
LOC_Os06g06530	proline-rich cell wall protein-like, putative, expressed	-2.03636	2.22663e-06	3.46891e-05	38.1986	44.8564	46.1447	111.961	109.285	75.5501
LOC_Os01g44090	X8 domain containing protein, expressed	-2.03583	0.00553251	0.0208774	4.2978	4.64766	2.7089	7.3184	11.5036	7.65159
LOC_Os02g50210	erwinia induced protein 2, putative, expressed	-2.03467	1.53981e-05	0.000171861	60.3915	68.6064	67.5669	219.333	121.056	114.477
LOC_Os04g41830	myb-like DNA-binding domain containing protein, expressed	-2.0338	0.000117649	0.0009098	35.4198	35.561	33.908	109.885	87.4812	45.6124
LOC_Os06g34330	expressed protein	-2.03373	0.0112107	0.0367501	2.26005	2.21723	3.67414	8.19223	3.2772	7.35444
LOC_Os03g03200	hydrolase, alpha/beta fold family protein, putative, expressed	-2.03346	7.50385e-06	9.42561e-05	30.344	46.3061	38.8587	95.5761	100.256	68.4929
LOC_Os07g32010	UDP-glucoronosyl and UDP-glucosyl transferase domain containing protein, expressed	-2.03302	4.44366e-07	9.03799e-06	42.4964	46.6472	52.4032	125.068	98.8511	100.288
LOC_Os12g38720	expressed protein	-2.03276	0.0105204	0.0349547	345.529	659.158	1320.11	2396.17	1333.89	1588.71
LOC_Os03g03420	expressed protein	-2.03224	0.00120595	0.00606325	6.3726	7.67504	5.79145	19.006	16.9211	9.80592
LOC_Os04g57930	thioredoxin, putative, expressed	-2.03212	0.00162416	0.0077294	4.8165	5.32989	4.07892	13.5445	10.9017	8.32017
LOC_Os01g19724	NA	-2.03149	0.00912151	0.0311749	2.92695	4.73294	2.49094	10.7045	7.69139	5.05153
LOC_Os08g17000	expressed protein	-2.03109	0.00468345	0.018276	2.11185	2.21723	2.67777	6.00764	5.55118	4.53152
LOC_Os01g51530	methyltransferase domain containing protein, expressed	-2.03095	0.00517797	0.0197824	2.1489	2.34515	2.7089	5.57072	5.21677	5.64583
LOC_Os09g39190	OsFBO22 - F-box and other domain containing protein, expressed	-2.03001	5.52434e-05	0.000490435	21.5631	18.079	25.9681	45.9857	64.8752	38.7037
LOC_Os05g43680	expressed protein	-2.02846	0.00127821	0.00636664	7.00245	10.6171	7.62852	21.7367	22.2716	13.7431
LOC_Os04g10350	1-aminocyclopropane-1-carboxylate oxidase homolog 2, putative, expressed	-2.02843	2.82141e-05	0.000280192	20.3034	20.2962	24.0687	40.1966	45.0782	60.6927
LOC_Os06g20790	SAM dependent carboxyl methyltransferase, putative, expressed	-2.0275	0.00482644	0.0187167	15.2276	24.219	38.1114	29.0551	68.7543	75.1044
LOC_Os02g34540	tetratricopeptide repeat containing protein, putative, expressed	-2.02702	0.000337485	0.00216938	9.89236	10.8303	8.99854	28.2905	23.743	16.2689
LOC_Os01g08600	expressed protein	-2.02677	0.000251568	0.0017046	9.92941	9.63644	8.18898	22.829	18.5262	21.9147
LOC_Os02g52150	heat shock 22 kDa protein, mitochondrial precursor, putative, expressed	-2.02599	0.00109283	0.0056102	9.26251	11.3846	11.4272	38.995	18.7269	16.6403
LOC_Os07g43316	SAP domain-containing protein, putative, expressed	-2.02576	3.15151e-05	0.000306996	18.3027	26.4789	28.2099	70.0163	53.9066	43.2352
LOC_Os02g13220	F-box family protein, putative, expressed	-2.02565	0.0141661	0.0442869	2.63055	4.60503	2.02389	5.1338	5.8187	9.73163
LOC_Os01g01360	peptide transporter PTR2, putative, expressed	-2.02541	0.0100967	0.033853	2.0748	1.87612	3.11368	4.0415	6.01935	5.86869
LOC_Os06g40440	expressed protein	-2.02455	1.46609e-05	0.000165195	38.7173	33.0027	25.719	81.4854	69.6907	71.2415
LOC_Os08g03579	expressed protein	-2.02429	2.10513e-05	0.000221305	221.411	179.681	156.276	491.206	400.822	382.877
LOC_Os07g01890	expressed protein	-2.02387	0.000342198	0.00219339	8.48446	10.6598	12.984	21.1906	25.0137	26.2977
LOC_Os01g62810	regulator of chromosome condensation, putative, expressed	-2.02374	1.34703e-05	0.000153242	19.8218	18.0364	22.0449	57.7826	41.4666	38.1094
LOC_Os05g45300	enoyl-CoA hydratase/isomerase family protein, putative, expressed	-2.02339	1.44789e-05	0.000163308	30.7145	35.6463	39.0144	104.861	80.9268	56.0126
LOC_Os09g27330	oxidoreductase/ transition metal ion binding protein, putative, expressed	-2.02314	0.014867	0.045953	1.9266	1.44973	0.996378	2.9492	3.81225	3.12006
LOC_Os03g41438	serpin domain containing protein, putative, expressed	-2.02228	0.00131278	0.00650417	17.747	12.3653	21.5155	26.3244	41.801	47.7667
LOC_Os05g02780	glycine-rich protein A3, putative, expressed	-2.02144	8.56645e-05	0.000699598	238.787	271.014	288.825	754.887	607.085	463.627
LOC_Os02g35880	salt tolerant protein, putative, expressed	-2.02128	0.00014884	0.00110529	8.55856	11.5126	10.4308	25.0136	22.8066	21.469
LOC_Os12g10280	aquaporin protein, putative, expressed	-2.02084	0.0100065	0.0335906	3.07515	1.83348	3.33164	5.46149	6.82193	6.3887
LOC_Os11g08210	no apical meristem protein, putative, expressed	-2.0207	3.87744e-05	0.000365643	140.383	83.4448	85.0346	261.168	256.625	188.764
LOC_Os05g37884	50S ribosomal protein L33, putative, expressed	-2.02048	0.000515644	0.0030442	12.4118	15.0516	10.0572	34.9535	27.6221	23.1776
LOC_Os05g38640	Core histone H2A/H2B/H3/H4 domain containing protein, putative, expressed	-2.019	4.05707e-05	0.000379234	142.235	184.286	146.499	399.235	423.294	255.325
LOC_Os12g39630	CAMK_CAMK_like.49 - CAMK includes calcium/calmodulin depedent protein kinases, expressed	-2.01883	7.75191e-06	9.69377e-05	94.5146	121.607	130.432	306.717	289.531	193.295
LOC_Os02g53040	STE_MEKK_ste11_MAP3K.11 - STE kinases include homologs to sterile 7, sterile 11 and sterile 20 from yeast, expressed	-2.01847	5.00941e-05	0.000451943	22.8599	29.2931	29.0818	79.6285	65.2765	41.0066
LOC_Os09g39400	histidine-containing phosphotransfer protein, putative, expressed	-2.0182	5.16253e-07	1.02501e-05	56.9459	70.2266	68.0651	168.978	144.264	130.597
LOC_Os03g03440	expressed protein	-2.01731	1.50149e-05	0.000168507	24.9717	27.0332	33.6589	83.3423	65.4771	47.0238
LOC_Os03g18700	expressed protein	-2.01614	9.08942e-06	0.000110402	25.4904	34.8362	31.2302	79.5193	70.092	58.3898
LOC_Os01g04930	MYB family transcription factor, putative, expressed	-2.01574	4.34637e-05	0.000401592	78.8054	77.9017	72.611	220.316	201.448	103.259
LOC_Os03g48080	CHCH domain containing protein, expressed	-2.01488	7.55728e-05	0.000632612	261.87	211.618	198.248	645.766	507.297	382.877
LOC_Os11g35020	yippee zinc-binding protein, putative, expressed	-2.01367	0.000196313	0.0013893	15.8945	31.9793	30.6386	70.6717	59.4578	47.9153
LOC_Os04g38260	expressed protein	-2.01296	0.000119471	0.000921351	8.03986	9.03949	6.75669	18.0229	17.3223	18.4232
LOC_Os03g49430	pre-mRNA-splicing factor, putative, expressed	-2.01184	0.000764546	0.00420904	5.4834	8.0588	7.7842	19.4429	16.2522	12.7774
LOC_Os05g45880	phosphotransferase, putative, expressed	-2.01175	0.00096886	0.00509026	14.3754	20.5094	23.4771	27.1982	60.3272	42.6409
LOC_Os01g12770	cytochrome P450, putative, expressed	-2.01154	0.00943608	0.0320159	1.8525	2.13196	2.80231	4.58765	6.08623	4.60581
LOC_Os01g71270	eukaryotic peptide chain release factor subunit 1-1, putative, expressed	-2.0105	0.0132092	0.0419264	1.59315	1.87612	1.65025	2.62151	3.67849	5.05153
LOC_Os03g44380	9-cis-epoxycarotenoid dioxygenase 1, chloroplast precursor, putative, expressed	-2.01048	0.0080279	0.0281755	3.705	3.19793	4.11006	13.4353	5.41741	6.61157
LOC_Os08g40240	calvin cycle protein CP12, putative, expressed	-2.01016	0.0120863	0.0390642	1.2597	1.62029	1.68139	2.73074	3.81225	3.64008
LOC_Os12g32284	glycine-rich protein, putative, expressed	-2.00993	0.000849687	0.00458118	9.37366	12.3227	8.84285	26.8705	24.6793	17.7547
LOC_Os02g55640	proteasome maturation factor UMP1 family protein, expressed	-2.00982	1.17895e-06	2.04394e-05	86.4377	83.5727	70.556	206.554	173.424	165.438
LOC_Os03g13390	oxidoreductase, aldo/keto reductase family protein, putative, expressed	-2.00948	0.000174209	0.00125464	27.8987	36.6696	40.6024	85.09	106.409	46.8753
LOC_Os03g12238	expressed protein	-2.00942	0.00036735	0.00232406	9.15136	10.1908	7.90875	20.426	23.6092	17.4575
LOC_Os02g40690	expressed protein	-2.0091	0.00798973	0.0280764	7.0395	6.35323	3.73642	14.9645	16.7204	7.35444
LOC_Os03g42730	expressed protein	-2.00902	0.0157447	0.0481484	2.0748	1.53501	2.89572	2.9492	6.48752	5.05153
LOC_Os06g12740	expressed protein	-2.00901	0.00351387	0.0145068	5.07585	7.71768	4.23461	15.6199	12.3062	10.6974
LOC_Os01g09230	expressed protein	-2.00857	0.0152114	0.0468111	6.40965	2.51571	3.11368	5.35226	11.8381	9.73163
LOC_Os06g09980	expressed protein	-2.00829	8.65754e-05	0.00070524	17.8952	18.548	20.706	56.581	45.8808	27.932
LOC_Os12g40260	WD-40 repeat family protein, putative, expressed	-2.00744	0.00197286	0.00904356	3.51975	4.30655	4.04778	8.73838	9.49719	8.46875
LOC_Os02g56900	thioredoxin family protein, putative, expressed	-2.00731	5.42591e-05	0.000483704	16.0797	19.8272	17.5923	54.5057	33.5746	33.7264
LOC_Os07g07930	LTPL78 - Protease inhibitor/seed storage/LTP family protein precursor, expressed	-2.00686	1.04803e-05	0.000124339	62.5034	81.6113	68.283	218.569	132.091	132.454
LOC_Os11g04954	DNA repair protein Rad51, putative, expressed	-2.00618	0.000448227	0.00272655	7.41	10.1055	8.65603	16.7122	23.2748	18.5718
LOC_Os07g38570	expressed protein	-2.0061	0.00819779	0.0286329	6.5208	6.82226	6.63214	25.3413	12.44	8.32017
LOC_Os07g40290	OsGH3.8 - Probable indole-3-acetic acid-amido synthetase, expressed	-2.00531	5.07194e-05	0.000457099	27.417	36.1153	42.1281	110.104	69.8244	60.3955
LOC_Os03g27310	histone H3, putative, expressed	-2.00463	0.000112192	0.000876365	317.704	350.835	348.95	794.319	888.924	612.424
LOC_Os10g35294	fiber protein Fb34, putative, expressed	-2.00422	7.39848e-06	9.32457e-05	17.3024	22.0871	21.0796	44.7842	49.0911	41.9723
LOC_Os05g29900	expressed protein	-2.00403	0.000593719	0.00341876	25.0088	24.3043	19.1803	79.3008	47.8873	29.9378
LOC_Os04g51410	expressed protein	-2.00374	0.00164903	0.00782783	4.48305	5.50045	4.95075	9.61222	11.2361	12.4803
LOC_Os11g37560	expressed protein	-2.00339	0.00212545	0.00961724	3.2604	3.9228	3.05141	7.97377	7.22322	7.80016
LOC_Os03g52760	kinase, pfkB family, putative, expressed	-2.0032	3.56848e-05	0.000341533	13.5974	16.1602	14.5409	39.5412	33.5077	27.1891
LOC_Os05g01820	cytochrome b5-like Heme/Steroid binding domain containing protein, expressed	-2.00254	9.60726e-06	0.000115485	162.724	160.835	164.714	452.976	356.011	297
LOC_Os04g35864	DDT domain-containing protein, putative, expressed	-2.00245	0.00454071	0.0178486	3.66795	4.34919	3.64301	11.7968	8.7615	6.01727
LOC_Os06g12790	ras-related protein, putative, expressed	-2.00187	0.000209114	0.00146465	10.337	15.0943	9.96378	25.8875	28.0234	25.4062
LOC_Os12g12765	expressed protein	-2.00122	0.0159428	0.0486547	2.63055	2.1746	4.67052	4.36919	8.69461	7.94874
LOC_Os05g07700	ribosomal protein, putative, expressed	-2.00077	0.000185482	0.00132494	411.292	388.826	422.558	1126.49	867.388	771.399

## Sheet: agriGO
GO accession	Term	p value	FDR	Loci
GO:0046872	metal ion binding	1.1e-10	8e-08	// LOC_Os01g41800 // LOC_Os02g49850 // LOC_Os05g49300 // LOC_Os09g25314 // LOC_Os04g34230 // LOC_Os07g33420 // LOC_Os12g03816 // LOC_Os01g72530 // LOC_Os08g44190 // LOC_Os02g15010 // LOC_Os08g09020 // LOC_Os01g09280 // LOC_Os10g28240 // LOC_Os09g11170 // LOC_Os03g27040 // LOC_Os02g36000 // LOC_Os12g12590 // LOC_Os11g41120 // LOC_Os10g21050 // LOC_Os07g06560 // LOC_Os10g38110 // LOC_Os01g43851 // …
GO:0043169	cation binding	1.5e-09	3.8e-07	// LOC_Os01g41800 // LOC_Os02g49850 // LOC_Os05g49300 // LOC_Os09g25314 // LOC_Os04g34230 // LOC_Os07g33420 // LOC_Os12g03816 // LOC_Os01g72530 // LOC_Os08g44190 // LOC_Os02g15010 // LOC_Os08g09020 // LOC_Os01g09280 // LOC_Os10g28240 // LOC_Os09g11170 // LOC_Os03g27040 // LOC_Os10g28120 // LOC_Os02g36000 // LOC_Os12g12590 // LOC_Os11g41120 // LOC_Os10g21050 // LOC_Os07g06560 // LOC_Os10g38110 // …
GO:0043167	ion binding	1.6e-09	3.8e-07	// LOC_Os01g41800 // LOC_Os02g49850 // LOC_Os05g49300 // LOC_Os09g25314 // LOC_Os04g34230 // LOC_Os07g33420 // LOC_Os12g03816 // LOC_Os01g72530 // LOC_Os08g44190 // LOC_Os02g15010 // LOC_Os08g09020 // LOC_Os01g09280 // LOC_Os10g28240 // LOC_Os09g11170 // LOC_Os03g27040 // LOC_Os10g28120 // LOC_Os02g36000 // LOC_Os12g12590 // LOC_Os11g41120 // LOC_Os10g21050 // LOC_Os07g06560 // LOC_Os10g38110 // …
GO:0030145	manganese ion binding	7.5e-09	1.3e-06	// LOC_Os12g05840 // LOC_Os08g09040 // LOC_Os12g24650 // LOC_Os08g09060 // LOC_Os03g59010 // LOC_Os08g35750 // LOC_Os08g09000 // LOC_Os08g09010 // LOC_Os08g08990 // LOC_Os08g08920 // LOC_Os03g48780 // LOC_Os08g09020 // LOC_Os12g05880 // LOC_Os04g52720 // LOC_Os12g05870 // LOC_Os12g05860
GO:0016491	oxidoreductase activity	1.3e-08	1.8e-06	// LOC_Os07g33420 // LOC_Os07g40250 // LOC_Os01g47760 // LOC_Os10g37110 // LOC_Os12g12590 // LOC_Os10g21050 // LOC_Os02g50350 // LOC_Os10g38110 // LOC_Os01g43851 // LOC_Os01g12740 // LOC_Os01g51320 // LOC_Os11g25700 // LOC_Os09g37690 // LOC_Os04g26920 // LOC_Os03g42130 // LOC_Os02g30110 // LOC_Os07g08840 // LOC_Os07g33620 // LOC_Os05g35010 // LOC_Os02g12540 // LOC_Os06g39040 // LOC_Os04g40600 // …
GO:0048046	apoplast	1.8e-08	4.5e-06	// LOC_Os12g05840 // LOC_Os08g09040 // LOC_Os08g09060 // LOC_Os03g59010 // LOC_Os08g35750 // LOC_Os10g42670 // LOC_Os08g09000 // LOC_Os08g09010 // LOC_Os08g08990 // LOC_Os08g08920 // LOC_Os03g48780 // LOC_Os08g09020 // LOC_Os12g05880 // LOC_Os12g05860 // LOC_Os04g52720 // LOC_Os12g05870 // LOC_Os04g51460
GO:0045735	nutrient reservoir activity	8.6e-08	1e-05	// LOC_Os12g05840 // LOC_Os08g09040 // LOC_Os08g09060 // LOC_Os03g59010 // LOC_Os08g35750 // LOC_Os10g28120 // LOC_Os08g09000 // LOC_Os08g09010 // LOC_Os08g08990 // LOC_Os08g08920 // LOC_Os03g48780 // LOC_Os08g09020 // LOC_Os12g05880 // LOC_Os04g52720 // LOC_Os12g05870 // LOC_Os12g05860 // LOC_Os09g37976
GO:0004497	monooxygenase activity	1.3e-07	1.3e-05	// LOC_Os04g40460 // LOC_Os03g14400 // LOC_Os08g36860 // LOC_Os04g40470 // LOC_Os03g39690 // LOC_Os06g43350 // LOC_Os10g37110 // LOC_Os02g09250 // LOC_Os10g21050 // LOC_Os10g38110 // LOC_Os01g43851 // LOC_Os06g43400 // LOC_Os01g12740 // LOC_Os08g05620 // LOC_Os04g14690 // LOC_Os12g39300 // LOC_Os01g43720 // LOC_Os09g26960 // LOC_Os01g50590 // LOC_Os07g33420 // LOC_Os01g12750 // LOC_Os02g30110 // …
GO:0005506	iron ion binding	2.6e-07	2.4e-05	// LOC_Os08g02110 // LOC_Os05g49300 // LOC_Os04g40460 // LOC_Os03g14400 // LOC_Os12g37320 // LOC_Os07g33420 // LOC_Os02g34810 // LOC_Os05g06970 // LOC_Os04g40470 // LOC_Os03g39690 // LOC_Os06g43350 // LOC_Os11g02100 // LOC_Os05g45350 // LOC_Os10g37110 // LOC_Os02g09250 // LOC_Os01g22352 // LOC_Os01g12770 // LOC_Os07g06300 // LOC_Os10g21050 // LOC_Os10g38110 // LOC_Os01g43851 // LOC_Os06g43400 // …
GO:0046906	tetrapyrrole binding	4.4e-07	3.5e-05	// LOC_Os08g02110 // LOC_Os04g40460 // LOC_Os03g14400 // LOC_Os07g33420 // LOC_Os02g34810 // LOC_Os05g06970 // LOC_Os04g40470 // LOC_Os03g39690 // LOC_Os06g43350 // LOC_Os11g02100 // LOC_Os10g37110 // LOC_Os02g09250 // LOC_Os01g22352 // LOC_Os01g12770 // LOC_Os07g06300 // LOC_Os10g21050 // LOC_Os10g38110 // LOC_Os01g43851 // LOC_Os06g43400 // LOC_Os07g49400 // LOC_Os01g12740 // LOC_Os08g05620 // …
GO:0020037	heme binding	7.1e-07	5.1e-05	// LOC_Os08g02110 // LOC_Os04g40460 // LOC_Os03g14400 // LOC_Os07g33420 // LOC_Os02g34810 // LOC_Os05g06970 // LOC_Os04g40470 // LOC_Os03g39690 // LOC_Os06g43350 // LOC_Os11g02100 // LOC_Os10g37110 // LOC_Os02g09250 // LOC_Os01g22352 // LOC_Os01g12770 // LOC_Os07g06300 // LOC_Os10g21050 // LOC_Os10g38110 // LOC_Os01g43851 // LOC_Os06g43400 // LOC_Os07g49400 // LOC_Os01g12740 // LOC_Os08g05620 // …
GO:0009055	electron carrier activity	9.2e-07	6e-05	// LOC_Os09g11170 // LOC_Os02g49850 // LOC_Os12g08730 // LOC_Os09g25190 // LOC_Os01g47760 // LOC_Os05g10930 // LOC_Os05g45350 // LOC_Os08g04340 // LOC_Os05g48930 // LOC_Os09g39940 // LOC_Os03g50160 // LOC_Os02g52180 // LOC_Os08g15050 // LOC_Os07g08840 // LOC_Os06g28050 // LOC_Os06g11310 // LOC_Os04g57930 // LOC_Os03g53750 // LOC_Os08g04350 // LOC_Os10g21224 // LOC_Os02g40500 // LOC_Os02g56940 // …
GO:0006118	electron transport	1.5e-07	0.00017	// LOC_Os08g02110 // LOC_Os10g41780 // LOC_Os04g40460 // LOC_Os02g49850 // LOC_Os01g33960 // LOC_Os01g43750 // LOC_Os12g37320 // LOC_Os07g33420 // LOC_Os02g34810 // LOC_Os05g06970 // LOC_Os09g25190 // LOC_Os07g25430 // LOC_Os04g40470 // LOC_Os03g39690 // LOC_Os06g43350 // LOC_Os11g02100 // LOC_Os05g45350 // LOC_Os10g37110 // LOC_Os02g09250 // LOC_Os05g40384 // LOC_Os04g55740 // LOC_Os01g12770 // …
GO:0009579	thylakoid	8.6e-06	0.001	// LOC_Os07g25430 // LOC_Os06g39722 // LOC_Os07g05365 // LOC_Os02g42000 // LOC_Os10g21224 // LOC_Os02g24618 // LOC_Os03g56670 // LOC_Os04g16884 // LOC_Os01g56680 // LOC_Os01g71190 // LOC_Os12g08830 // LOC_Os09g30340 // LOC_Os10g21310 // LOC_Os12g37710
GO:0016667	oxidoreductase activity, acting on sulfur group of donors	1.9e-05	0.0011	// LOC_Os10g41400 // LOC_Os05g48930 // LOC_Os03g24600 // LOC_Os04g57930 // LOC_Os07g08840 // LOC_Os04g40600 // LOC_Os12g08730 // LOC_Os04g40620 // LOC_Os01g47760 // LOC_Os07g32570 // LOC_Os05g10930 // LOC_Os02g40500 // LOC_Os06g27760 // LOC_Os04g42930
GO:0005576	extracellular region	1.7e-05	0.0014	// LOC_Os02g50730 // LOC_Os08g09040 // LOC_Os11g34690 // LOC_Os08g09060 // LOC_Os08g09000 // LOC_Os08g09020 // LOC_Os07g03409 // LOC_Os12g05870 // LOC_Os04g51460 // LOC_Os03g59010 // LOC_Os08g35750 // LOC_Os03g48780 // LOC_Os04g52720 // LOC_Os05g51660 // LOC_Os07g03730 // LOC_Os10g42670 // LOC_Os07g03200 // LOC_Os08g09010 // LOC_Os08g08990 // LOC_Os12g05880 // LOC_Os07g03458 // LOC_Os12g05860 // …
GO:0016671	oxidoreductase activity, acting on sulfur group of donors, disulfide as acceptor	2.7e-05	0.0015	// LOC_Os10g41400 // LOC_Os04g40600 // LOC_Os03g24600 // LOC_Os04g40620 // LOC_Os07g32570 // LOC_Os06g27760
GO:0043565	sequence-specific DNA binding	3.1e-05	0.0016	// LOC_Os01g60520 // LOC_Os05g50820 // LOC_Os06g41770 // LOC_Os09g29820 // LOC_Os03g20910 // LOC_Os01g66030 // LOC_Os08g41960 // LOC_Os06g35960 // LOC_Os07g01820 // LOC_Os06g10880 // LOC_Os04g45810 // LOC_Os05g34940 // LOC_Os12g43790 // LOC_Os02g07840 // LOC_Os05g49100 // LOC_Os09g21180 // LOC_Os02g05640 // LOC_Os04g48030 // LOC_Os06g50600 // LOC_Os08g43334 // LOC_Os06g45650 // LOC_Os02g58670 // …
GO:0044464	cell part	4.1e-05	0.002	// LOC_Os04g45810 // LOC_Os09g29210 // LOC_Os12g10730 // LOC_Os06g41770 // LOC_Os01g04030 // LOC_Os06g48060 // LOC_Os02g13870 // LOC_Os09g32944 // LOC_Os08g43334 // LOC_Os04g56560 // LOC_Os07g01820 // LOC_Os03g10090 // LOC_Os11g19220 // LOC_Os04g59440 // LOC_Os10g28240 // LOC_Os09g38020 // LOC_Os06g29844 // LOC_Os03g27040 // LOC_Os10g38278 // LOC_Os07g38400 // LOC_Os02g40710 // LOC_Os04g59430 // …
GO:0005623	cell	4.1e-05	0.002	// LOC_Os04g45810 // LOC_Os09g29210 // LOC_Os12g10730 // LOC_Os06g41770 // LOC_Os01g04030 // LOC_Os06g48060 // LOC_Os02g13870 // LOC_Os09g32944 // LOC_Os08g43334 // LOC_Os04g56560 // LOC_Os07g01820 // LOC_Os03g10090 // LOC_Os11g19220 // LOC_Os04g59440 // LOC_Os10g28240 // LOC_Os09g38020 // LOC_Os06g29844 // LOC_Os03g27040 // LOC_Os10g38278 // LOC_Os07g38400 // LOC_Os02g40710 // LOC_Os04g59430 // …
GO:0046914	transition metal ion binding	4.3e-05	0.0021	// LOC_Os02g49850 // LOC_Os05g49300 // LOC_Os09g25314 // LOC_Os07g43060 // LOC_Os07g33420 // LOC_Os08g44190 // LOC_Os02g15010 // LOC_Os08g09020 // LOC_Os01g09280 // LOC_Os10g37110 // LOC_Os09g11170 // LOC_Os02g36000 // LOC_Os12g12590 // LOC_Os10g21050 // LOC_Os07g06560 // LOC_Os10g38110 // LOC_Os01g43851 // LOC_Os03g48780 // LOC_Os01g12740 // LOC_Os08g09060 // LOC_Os09g29310 // LOC_Os04g52720 // …
GO:0055085	transmembrane transport	6.3e-06	0.0022	// LOC_Os12g14930 // LOC_Os04g16748 // LOC_Os08g44870 // LOC_Os12g03260 // LOC_Os01g49120 // LOC_Os03g08900 // LOC_Os10g21238 // LOC_Os10g20350 // LOC_Os07g31884 // LOC_Os08g37432 // LOC_Os12g34108 // LOC_Os06g29950 // LOC_Os10g41930 // LOC_Os10g38272 // LOC_Os03g37411 // LOC_Os03g37470 // LOC_Os06g29844 // LOC_Os03g17070 // LOC_Os09g08910
GO:0006812	cation transport	4.1e-06	0.0022	// LOC_Os03g37840 // LOC_Os03g02070 // LOC_Os09g25314 // LOC_Os04g35160 // LOC_Os06g21360 // LOC_Os10g28240 // LOC_Os10g36200 // LOC_Os08g10480 // LOC_Os03g27040 // LOC_Os10g21238 // LOC_Os06g35060 // LOC_Os11g41120 // LOC_Os03g60480 // LOC_Os01g32330 // LOC_Os04g16748 // LOC_Os01g70490 // LOC_Os02g57350 // LOC_Os03g25470 // LOC_Os12g34108 // LOC_Os12g14930 // LOC_Os03g17070 // LOC_Os04g39010 // …
GO:0051179	localization	7.5e-06	0.0022	// LOC_Os09g25314 // LOC_Os06g48060 // LOC_Os02g13870 // LOC_Os04g56560 // LOC_Os03g10090 // LOC_Os10g28240 // LOC_Os06g29844 // LOC_Os03g27040 // LOC_Os07g38400 // LOC_Os11g41120 // LOC_Os04g16748 // LOC_Os11g34690 // LOC_Os01g42740 // LOC_Os02g57720 // LOC_Os12g44110 // LOC_Os04g35160 // LOC_Os04g56570 // LOC_Os10g38272 // LOC_Os01g71740 // LOC_Os11g47710 // LOC_Os05g02060 // LOC_Os10g36170 // …
GO:0051234	establishment of localization	1.8e-05	0.0034	// LOC_Os09g25314 // LOC_Os06g48060 // LOC_Os02g13870 // LOC_Os04g56560 // LOC_Os03g10090 // LOC_Os10g28240 // LOC_Os06g29844 // LOC_Os03g27040 // LOC_Os07g38400 // LOC_Os11g41120 // LOC_Os04g16748 // LOC_Os11g34690 // LOC_Os01g42740 // LOC_Os02g57720 // LOC_Os12g44110 // LOC_Os04g35160 // LOC_Os04g56570 // LOC_Os10g38272 // LOC_Os01g71740 // LOC_Os11g47710 // LOC_Os05g02060 // LOC_Os10g36170 // …
GO:0006810	transport	1.8e-05	0.0034	// LOC_Os09g25314 // LOC_Os06g48060 // LOC_Os02g13870 // LOC_Os04g56560 // LOC_Os03g10090 // LOC_Os10g28240 // LOC_Os06g29844 // LOC_Os03g27040 // LOC_Os07g38400 // LOC_Os11g41120 // LOC_Os04g16748 // LOC_Os11g34690 // LOC_Os01g42740 // LOC_Os02g57720 // LOC_Os12g44110 // LOC_Os04g35160 // LOC_Os04g56570 // LOC_Os10g38272 // LOC_Os01g71740 // LOC_Os11g47710 // LOC_Os05g02060 // LOC_Os10g36170 // …
GO:0015238	drug transmembrane transporter activity	8.5e-05	0.0038	// LOC_Os08g44870 // LOC_Os11g04030 // LOC_Os12g03260 // LOC_Os01g49120 // LOC_Os03g08900 // LOC_Os06g29950 // LOC_Os10g20350 // LOC_Os07g31884 // LOC_Os08g37432 // LOC_Os03g37411 // LOC_Os03g37470 // LOC_Os06g29844
GO:0016020	membrane	9.5e-05	0.0038	// LOC_Os01g04030 // LOC_Os06g48060 // LOC_Os02g13870 // LOC_Os04g56560 // LOC_Os03g10090 // LOC_Os04g59440 // LOC_Os10g28240 // LOC_Os06g29844 // LOC_Os03g27040 // LOC_Os07g38400 // LOC_Os08g24750 // LOC_Os04g16748 // LOC_Os01g33960 // LOC_Os01g42740 // LOC_Os09g30120 // LOC_Os09g37690 // LOC_Os02g57720 // LOC_Os02g42000 // LOC_Os12g44110 // LOC_Os04g35160 // LOC_Os10g38272 // LOC_Os11g09370 // …
GO:0009521	photosystem	0.00013	0.0046	// LOC_Os07g25430 // LOC_Os06g39722 // LOC_Os07g05365 // LOC_Os02g42000 // LOC_Os03g56670 // LOC_Os01g56680 // LOC_Os01g71190 // LOC_Os12g08830 // LOC_Os09g30340 // LOC_Os10g21310 // LOC_Os12g37710
GO:0030001	metal ion transport	3.7e-05	0.0061	// LOC_Os03g37840 // LOC_Os03g02070 // LOC_Os09g25314 // LOC_Os04g35160 // LOC_Os06g21360 // LOC_Os10g28240 // LOC_Os10g36200 // LOC_Os08g10480 // LOC_Os03g27040 // LOC_Os06g35060 // LOC_Os11g41120 // LOC_Os01g32330 // LOC_Os01g70490 // LOC_Os02g57350 // LOC_Os03g25470 // LOC_Os04g39010 // LOC_Os03g37830 // LOC_Os04g56570 // LOC_Os01g70240 // LOC_Os01g74490 // LOC_Os09g24310 // LOC_Os03g60480 // …
GO:0005509	calcium ion binding	0.00019	0.0081	// LOC_Os04g51240 // LOC_Os12g03816 // LOC_Os01g72530 // LOC_Os01g72080 // LOC_Os10g28240 // LOC_Os12g08830 // LOC_Os09g24580 // LOC_Os06g47640 // LOC_Os12g04360 // LOC_Os04g08290 // LOC_Os01g59530 // LOC_Os06g46950 // LOC_Os10g09850 // LOC_Os02g42000 // LOC_Os01g04330 // LOC_Os11g04560 // LOC_Os11g38780 // LOC_Os02g03020 // LOC_Os01g32120 // LOC_Os07g43925 // LOC_Os06g11030 // LOC_Os05g45810 // …
GO:0044436	thylakoid part	0.00029	0.0081	// LOC_Os07g05365 // LOC_Os12g08830 // LOC_Os10g21224 // LOC_Os04g16884 // LOC_Os01g71190 // LOC_Os02g42000 // LOC_Os02g24618 // LOC_Os12g37710
GO:0032991	macromolecular complex	0.0003	0.0081	// LOC_Os11g19220 // LOC_Os07g36140 // LOC_Os01g04030 // LOC_Os09g38020 // LOC_Os09g31019 // LOC_Os02g03440 // LOC_Os04g16748 // LOC_Os01g33960 // LOC_Os05g38640 // LOC_Os12g34128 // LOC_Os02g08520 // LOC_Os02g42000 // LOC_Os09g27930 // LOC_Os03g15370 // LOC_Os08g15306 // LOC_Os10g38272 // LOC_Os01g73890 // LOC_Os10g38278 // LOC_Os01g23870 // LOC_Os03g51200 // LOC_Os01g58010 // LOC_Os12g34054 // …
GO:0034357	photosynthetic membrane	0.00036	0.0087	// LOC_Os07g25430 // LOC_Os06g39722 // LOC_Os07g05365 // LOC_Os02g42000 // LOC_Os03g56670 // LOC_Os01g56680 // LOC_Os01g71190 // LOC_Os12g08830 // LOC_Os09g30340 // LOC_Os10g21310 // LOC_Os12g37710
GO:0042493	response to drug	8.5e-05	0.011	// LOC_Os08g44870 // LOC_Os11g04030 // LOC_Os12g03260 // LOC_Os01g49120 // LOC_Os03g08900 // LOC_Os06g29950 // LOC_Os10g20350 // LOC_Os07g31884 // LOC_Os08g37432 // LOC_Os03g37411 // LOC_Os03g37470 // LOC_Os06g29844
GO:0015893	drug transport	8.5e-05	0.011	// LOC_Os08g44870 // LOC_Os11g04030 // LOC_Os12g03260 // LOC_Os01g49120 // LOC_Os03g08900 // LOC_Os06g29950 // LOC_Os10g20350 // LOC_Os07g31884 // LOC_Os08g37432 // LOC_Os03g37411 // LOC_Os03g37470 // LOC_Os06g29844
GO:0015297	antiporter activity	0.00029	0.011	// LOC_Os08g44870 // LOC_Os11g04030 // LOC_Os12g03260 // LOC_Os01g49120 // LOC_Os03g08900 // LOC_Os06g29950 // LOC_Os05g02240 // LOC_Os07g31884 // LOC_Os06g21360 // LOC_Os08g37432 // LOC_Os03g37411 // LOC_Os10g20350 // LOC_Os03g37470 // LOC_Os06g29844
GO:0005215	transporter activity	0.00032	0.011	// LOC_Os03g37840 // LOC_Os01g58010 // LOC_Os07g06300 // LOC_Os07g26630 // LOC_Os03g19290 // LOC_Os08g34150 // LOC_Os02g57720 // LOC_Os02g13870 // LOC_Os06g21360 // LOC_Os04g56560 // LOC_Os08g37432 // LOC_Os03g37411 // LOC_Os03g10090 // LOC_Os05g46220 // LOC_Os03g37470 // LOC_Os11g38260 // LOC_Os11g24060 // LOC_Os10g28240 // LOC_Os10g36924 // LOC_Os06g29844 // LOC_Os03g27040 // LOC_Os01g67630 // …
GO:0005507	copper ion binding	0.00031	0.011	// LOC_Os06g11310 // LOC_Os08g04340 // LOC_Os08g04350 // LOC_Os12g15680 // LOC_Os02g49850 // LOC_Os01g63180 // LOC_Os09g25314 // LOC_Os01g03549 // LOC_Os06g23114 // LOC_Os09g39940 // LOC_Os02g52180 // LOC_Os03g50160 // LOC_Os06g46740 // LOC_Os06g37080 // LOC_Os11g16260
GO:0000786	nucleosome	0.00064	0.014	// LOC_Os03g27310 // LOC_Os03g51200 // LOC_Os07g36140 // LOC_Os09g38020 // LOC_Os08g33100 // LOC_Os03g17084 // LOC_Os05g38640 // LOC_Os01g36130 // LOC_Os04g37780 // LOC_Os09g39730
GO:0006811	ion transport	0.00013	0.015	// LOC_Os03g37840 // LOC_Os03g02070 // LOC_Os09g25314 // LOC_Os04g35160 // LOC_Os06g21360 // LOC_Os10g28240 // LOC_Os10g36200 // LOC_Os08g10480 // LOC_Os03g27040 // LOC_Os10g21238 // LOC_Os06g35060 // LOC_Os11g41120 // LOC_Os03g60480 // LOC_Os06g48060 // LOC_Os01g32330 // LOC_Os04g16748 // LOC_Os01g70490 // LOC_Os02g57350 // LOC_Os03g25470 // LOC_Os12g34108 // LOC_Os12g14930 // LOC_Os03g17070 // …
GO:0032993	protein-DNA complex	0.00076	0.015	// LOC_Os03g27310 // LOC_Os03g51200 // LOC_Os07g36140 // LOC_Os09g38020 // LOC_Os08g33100 // LOC_Os03g17084 // LOC_Os05g38640 // LOC_Os01g36130 // LOC_Os04g37780 // LOC_Os09g39730
GO:0009415	response to water	0.00019	0.02	// LOC_Os05g50710 // LOC_Os11g26780 // LOC_Os11g26790 // LOC_Os11g26570 // LOC_Os11g26750
GO:0003700	transcription factor activity	0.00061	0.021	// LOC_Os06g37450 // LOC_Os01g60520 // LOC_Os05g50820 // LOC_Os06g41770 // LOC_Os09g29820 // LOC_Os03g20910 // LOC_Os01g66030 // LOC_Os01g54890 // LOC_Os08g41960 // LOC_Os06g35960 // LOC_Os07g01820 // LOC_Os06g10880 // LOC_Os04g45810 // LOC_Os05g34940 // LOC_Os07g12510 // LOC_Os12g43790 // LOC_Os02g07840 // LOC_Os05g49100 // LOC_Os09g21180 // LOC_Os03g44540 // LOC_Os02g05640 // LOC_Os04g48030 // …
GO:0006855	multidrug transport	0.00025	0.024	// LOC_Os08g44870 // LOC_Os12g03260 // LOC_Os01g49120 // LOC_Os03g08900 // LOC_Os06g29950 // LOC_Os10g20350 // LOC_Os07g31884 // LOC_Os08g37432 // LOC_Os03g37411 // LOC_Os03g37470 // LOC_Os06g29844
GO:0015979	photosynthesis	0.00033	0.03	// LOC_Os01g41710 // LOC_Os07g25430 // LOC_Os06g39722 // LOC_Os07g05365 // LOC_Os02g42000 // LOC_Os03g39610 // LOC_Os11g13890 // LOC_Os03g56670 // LOC_Os04g59440 // LOC_Os01g71190 // LOC_Os12g08830 // LOC_Os09g30340 // LOC_Os10g21310 // LOC_Os12g37710
GO:0016998	cell wall macromolecule catabolic process	0.00038	0.031	// LOC_Os10g38040 // LOC_Os11g37940 // LOC_Os11g37950 // LOC_Os02g39330 // LOC_Os06g51060 // LOC_Os06g10660 // LOC_Os03g02685 // LOC_Os05g33130
GO:0042221	response to chemical stimulus	0.0004	0.031	// LOC_Os08g02110 // LOC_Os07g06300 // LOC_Os05g06970 // LOC_Os08g37432 // LOC_Os03g37411 // LOC_Os03g37470 // LOC_Os11g02100 // LOC_Os01g22352 // LOC_Os11g26780 // LOC_Os07g49400 // LOC_Os03g13180 // LOC_Os06g29844 // LOC_Os02g34810 // LOC_Os01g49120 // LOC_Os06g29950 // LOC_Os07g31884 // LOC_Os04g55740 // LOC_Os01g22249 // LOC_Os04g59430 // LOC_Os08g44870 // LOC_Os11g04030 // LOC_Os12g03260 // …
GO:0044422	organelle part	0.0025	0.039	// LOC_Os11g19220 // LOC_Os07g36140 // LOC_Os01g04030 // LOC_Os01g55510 // LOC_Os03g49430 // LOC_Os08g15268 // LOC_Os03g17084 // LOC_Os05g46220 // LOC_Os12g08830 // LOC_Os12g19381 // LOC_Os10g38278 // LOC_Os09g38020 // LOC_Os12g34062 // LOC_Os12g34144 // LOC_Os07g05365 // LOC_Os05g38640 // LOC_Os09g25314 // LOC_Os04g14690 // LOC_Os09g37690 // LOC_Os09g39730 // LOC_Os02g42000 // LOC_Os04g37780 // …
GO:0043229	intracellular organelle	0.0027	0.039	// LOC_Os04g45810 // LOC_Os06g41770 // LOC_Os01g04030 // LOC_Os09g32944 // LOC_Os08g41960 // LOC_Os07g01820 // LOC_Os11g19220 // LOC_Os09g38020 // LOC_Os12g43790 // LOC_Os11g09370 // LOC_Os11g40030 // LOC_Os09g25314 // LOC_Os06g07040 // LOC_Os05g38640 // LOC_Os12g34128 // LOC_Os03g44540 // LOC_Os09g37690 // LOC_Os10g25020 // LOC_Os02g42000 // LOC_Os02g03730 // LOC_Os09g27930 // LOC_Os03g27310 // …
GO:0000785	chromatin	0.0022	0.039	// LOC_Os03g27310 // LOC_Os03g51200 // LOC_Os07g36140 // LOC_Os09g38020 // LOC_Os08g33100 // LOC_Os03g17084 // LOC_Os05g38640 // LOC_Os01g36130 // LOC_Os04g37780 // LOC_Os09g39730
GO:0043226	organelle	0.0027	0.039	// LOC_Os04g45810 // LOC_Os06g41770 // LOC_Os01g04030 // LOC_Os09g32944 // LOC_Os08g41960 // LOC_Os07g01820 // LOC_Os11g19220 // LOC_Os09g38020 // LOC_Os12g43790 // LOC_Os11g09370 // LOC_Os11g40030 // LOC_Os09g25314 // LOC_Os06g07040 // LOC_Os05g38640 // LOC_Os12g34128 // LOC_Os03g44540 // LOC_Os09g37690 // LOC_Os10g25020 // LOC_Os02g42000 // LOC_Os02g03730 // LOC_Os09g27930 // LOC_Os03g27310 // …
GO:0044446	intracellular organelle part	0.0025	0.039	// LOC_Os11g19220 // LOC_Os07g36140 // LOC_Os01g04030 // LOC_Os01g55510 // LOC_Os03g49430 // LOC_Os08g15268 // LOC_Os03g17084 // LOC_Os05g46220 // LOC_Os12g08830 // LOC_Os12g19381 // LOC_Os10g38278 // LOC_Os09g38020 // LOC_Os12g34062 // LOC_Os12g34144 // LOC_Os07g05365 // LOC_Os05g38640 // LOC_Os09g25314 // LOC_Os04g14690 // LOC_Os09g37690 // LOC_Os09g39730 // LOC_Os02g42000 // LOC_Os04g37780 // …
GO:0044036	cell wall macromolecule metabolic process	0.00055	0.04	// LOC_Os10g38040 // LOC_Os11g37940 // LOC_Os11g37950 // LOC_Os02g39330 // LOC_Os06g51060 // LOC_Os06g10660 // LOC_Os03g02685 // LOC_Os05g33130
