# Supplementary material for: Whole genome sequencing and comparative transcriptome analysis of a novel seawater adapted, salt-resistant rice cultivar – sea rice 86
Source: BMC Genomics. 2017 Aug 23;18:655. doi: 10.1186/s12864-017-4037-3 (PMC5569538; doi:10.1186/s12864-017-4037-3)
Supplement: Supplementary file 8 — Differentially expressed gene families that are likely associated with salt tolerance. (XLSX 241 kb) [file 12864_2017_4037_MOESM8_ESM.xlsx]

## Sheet: PPR
Table S7. Differentially expressed gene families that are likely associated with salt tolerance
Locus	Gene name	Fold Change SW vs. FW (SR86)	FDR	Fold change in FW (SR86 vs. R1)	High impact variant?	Sequence changes
LOC_Os11g43800	PPR repeat domain containing protein, putative, expressed	16.6431	3.02983e-05	-8.09559	Y	Start lost
LOC_Os03g07220	PPR repeat domain containing protein, putative, expressed	6.90782	0.000271472	-7.38992	N	Codon changes
LOC_Os08g21561	PPR repeat domain containing protein, putative, expressed	6.75994	1.76473e-09	-4.84487	N	N
LOC_Os02g43080	PPR repeat domain containing protein, putative, expressed	6.60151	0.000183276	NS	N	Codon change
LOC_Os12g27060	PPR repeat domain containing protein, putative, expressed	4.57683	7.00526e-05	-4.44371	N	Codon changes
LOC_Os03g17634	PPR repeat domain containing protein, putative, expressed	4.10963	0.00146907	NS	N	Codon change
LOC_Os08g06500	PPR repeat domain containing protein, putative, expressed	3.5713	0.00501636	NS	N	Codon change
LOC_Os09g29790	PPR repeat domain containing protein, putative, expressed	3.50651	0.000294914	-3.35188	N	Codon change
LOC_Os01g60010	PPR repeat domain containing protein, putative, expressed	3.08924	0.00343619	-3.65333	N	Codon changes
LOC_Os10g33874	PPR repeat domain containing protein, putative, expressed	2.56505	0.00365001	NS	N	Codon changes
LOC_Os03g58120	PPR repeat domain containing protein, putative, expressed	2.454	0.00965896	-2.27543	N	N
LOC_Os10g42760	PPR repeat domain containing protein, putative, expressed	2.43446	0.0299684	-3.41841	N	Codon changes
LOC_Os10g28665	PPR repeat domain containing protein, putative, expressed	2.43041	0.000378051	-2.33508	N	N
LOC_Os02g52220	PPR repeat domain containing protein, putative, expressed	2.32879	0.0163298	-2.79401	N	Codon changes
LOC_Os07g42354	PPR repeat domain containing protein, putative, expressed	2.27979	0.0315903	-2.7266	N	Codon changes
LOC_Os04g52725	PPR repeat domain containing protein, putative, expressed	2.11644	0.0234735	-2.12932	N	N
LOC_Os02g02770	PPR repeat domain containing protein, putative, expressed	2.00576	0.0111611	-2.2545	N	Codon changes
LOC_Os09g02260	PPR repeat containing protein, putative, expressed	2.03668	0.00513461	-2.206	N	Codon changes
LOC_Os02g57800	PPR repeat containing protein, expressed	7.15904	3.411e-06	-7.61725	N	Codon changes
LOC_Os03g24880	PPR repeat containing protein, expressed	6.2571	9.11508e-07	-4.96228	N	N
LOC_Os10g02650	PPR repeat containing protein, expressed	6.20753	6.28234e-06	-5.28718	Y	Frame shift
LOC_Os02g21580	PPR repeat containing protein, expressed	5.56625	0.000251514	NS	N	Codon changes
LOC_Os01g63400	PPR repeat containing protein, expressed	5.03168	2.97872e-05	-2.38345	N	Codon change
LOC_Os06g47570	PPR repeat containing protein, expressed	4.77837	0.000541242	-3.44816	N	Codon changes
LOC_Os04g41140	PPR repeat containing protein, expressed	3.84977	0.000190013	-3.74886	N	Codon changes
LOC_Os05g19390	PPR repeat containing protein, expressed	3.12715	0.00036609	-2.26816	N	Codon changes
LOC_Os02g26890	PPR repeat containing protein, expressed	3.06325	0.0138088	-3.56272	N	Codon changes
LOC_Os07g42880	PPR repeat containing protein, expressed	3.02354	0.000779012	-3.11438	N	Codon changes
LOC_Os03g10420	PPR repeat containing protein, expressed	2.93625	0.00413574	-2.86247	N	Codon changes
LOC_Os03g06910	PPR repeat containing protein, expressed	2.71721	0.0137081	-4.06117	N	Codon changes
LOC_Os01g06000	PPR repeat containing protein, expressed	2.46538	0.0389247	-3.24291	Y	Frame shift
LOC_Os12g42120	PPR repeat containing protein, expressed	2.24419	0.0300885	NS	Y	Frame shift
LOC_Os07g48850	PPR repeat containing protein, expressed	2.23093	0.0124055	-2.07473	N	Codon changes
LOC_Os07g32900	PPR repeat containing protein, expressed	2.08595	0.0405432	-2.25274	N	Codon change
LOC_Os05g24930	PPR repeat containing protein, expressed	2.05485	0.0238848	NS	N	N
LOC_Os12g21930	PPR repeat containing protein, expressed	2.03044	0.0299156	NS	N	Codon changes

## Sheet: Peroxidase
Table S7. Differentially expressed gene families that are likely associated with salt tolerance
Locus	Gene name	Fold Change SW vs. FW (SR86)	FDR	Fold change in FW (SR86 vs. R1)	High impact variant?	Sequence changes
LOC_Os07g34710	peroxidase precursor, putative, expressed	139.163	1.97939e-31	NS	N	N
LOC_Os03g25280	peroxidase precursor, putative, expressed	37.3865	9.21929e-08	NS	N	Codon changes
LOC_Os10g02040	peroxidase precursor, putative, expressed	21.6589	6.01264e-12	NS	N	Codon change
LOC_Os05g04500	peroxidase precursor, putative, expressed	20.8275	1.84412e-14	NS	N	N
LOC_Os02g14160	peroxidase precursor, putative, expressed	19.4316	1.45012e-06	NS	N	N
LOC_Os05g41990	peroxidase precursor, putative, expressed	16.791	1.73775e-08	NS	N	Codon change
LOC_Os03g25300	peroxidase precursor, putative, expressed	13.4878	0.0143819	NS	N	Codon changes
LOC_Os03g25320	peroxidase precursor, putative, expressed	13.3338	3.23382e-09	NS	N	N
LOC_Os10g39170	peroxidase precursor, putative, expressed	11.8053	2.41721e-06	NS	N	Codon changes
LOC_Os03g25360	peroxidase precursor, putative, expressed	10.3661	3.69297e-07	NS	N	Codon changes
LOC_Os02g58720	peroxidase precursor, putative, expressed	9.80342	0.000120742	NS	N	N
LOC_Os06g48010	peroxidase precursor, putative, expressed	9.7707	1.29743e-07	-7.47582	N	Codon changes
LOC_Os05g04440	peroxidase precursor, putative, expressed	8.10338	0.000656058	NS	N	Codon changes
LOC_Os01g15810	peroxidase precursor, putative, expressed	8.10225	2.06451e-07	NS	N	N
LOC_Os09g32964	peroxidase precursor, putative, expressed	6.50831	3.30026e-05	NS	N	Codon change
LOC_Os07g01400	peroxidase precursor, putative, expressed	6.21666	8.85585e-05	NS	N	Codon changes
LOC_Os07g48030	peroxidase precursor, putative, expressed	6.17087	9.00104e-07	NS	N	Codon change
LOC_Os07g47990	peroxidase precursor, putative, expressed	5.24398	0.000239146	3.51053	N	Codon change
LOC_Os05g04470	peroxidase precursor, putative, expressed	5.20753	5.94912e-05	NS	N	N
LOC_Os06g35520	peroxidase precursor, putative, expressed	5.12442	4.42824e-06	-2.53415	Y	Frame shift
LOC_Os01g18970	peroxidase precursor, putative, expressed	5.02886	0.0125069	NS	N	Codon changes
LOC_Os03g02939	peroxidase precursor, putative, expressed	4.62955	0.0147739	NS	N	Codon changes
LOC_Os07g01410	peroxidase precursor, putative, expressed	4.57316	2.69743e-17	-4.2969	N	Codon changes
LOC_Os05g04450	peroxidase precursor, putative, expressed	4.36351	0.00527419	NS	N	Codon changes
LOC_Os07g44550	peroxidase precursor, putative, expressed	4.32258	0.00319569	NS	N	Codon changes
LOC_Os01g16450	peroxidase precursor, putative, expressed	4.30682	0.000218751	NS	N	Codon change
LOC_Os04g53640	peroxidase precursor, putative, expressed	4.16086	2.1114e-05	2.48459	N	Codon change
LOC_Os08g42030	peroxidase precursor, putative, expressed	4.11332	0.000426273	NS	N	N
LOC_Os07g48010	peroxidase precursor, putative, expressed	4.06827	8.66932e-06	-3.15107	N	Codon changes
LOC_Os06g46799	peroxidase precursor, putative, expressed	3.90251	0.00055093	NS	N	N
LOC_Os03g36560	peroxidase precursor, putative, expressed	3.84223	5.82389e-06	NS	N	N
LOC_Os01g19020	peroxidase precursor, putative, expressed	3.76504	0.00137997	NS	N	N
LOC_Os04g56180	peroxidase precursor, putative, expressed	3.64072	0.00105348	NS	N	N
LOC_Os06g48000	peroxidase precursor, putative, expressed	3.3853	0.00530501	NS	N	Codon change
LOC_Os07g48020	peroxidase precursor, putative, expressed	3.28386	9.89724e-08	NS	N	Codon change
LOC_Os03g25340	peroxidase precursor, putative, expressed	2.92848	0.00948233	-2.75398	N	Codon changes
LOC_Os01g15830	peroxidase precursor, putative, expressed	2.89583	0.00024374	NS	N	N
LOC_Os05g04380	peroxidase precursor, putative, expressed	2.82474	0.000243584	NS	N	Codon changes
LOC_Os01g22370	peroxidase precursor, putative, expressed	2.68769	2.22936e-08	-2.88979	Y	Frame shift
LOC_Os04g34630	peroxidase precursor, putative, expressed	2.64369	0.0154884	NS	N	Codon change
LOC_Os04g59260	peroxidase precursor, putative, expressed	2.52884	0.00104903	NS	N	Codon change
LOC_Os01g36240	peroxidase precursor, putative, expressed	2.37794	0.00855419	7.00327	N	N
LOC_Os02g14170	peroxidase precursor, putative, expressed	2.28878	0.00741606	NS	N	Codon change
LOC_Os04g59150	peroxidase precursor, putative, expressed	2.04835	0.0264536	-3.87878	N	N
LOC_Os11g02100	peroxidase precursor, putative, expressed	-2.07156	0.0491039	-2.46684	N	N
LOC_Os05g06970	peroxidase precursor, putative, expressed	-2.12658	0.0463826	NS	N	N
LOC_Os04g55740	peroxidase precursor, putative, expressed	-2.61197	0.00138258	NS	N	Codon change
LOC_Os03g13180	peroxidase precursor, putative, expressed	-2.82183	0.000262207	-2.24136	N	Codon changes
LOC_Os08g02110	peroxidase precursor, putative, expressed	-2.8417	3.1584e-06	NS	N	N
LOC_Os01g22249	peroxidase precursor, putative, expressed	-3.32002	0.00215144	NS	N	Codon changes
LOC_Os01g22352	peroxidase precursor, putative, expressed	-4.69522	3.77487e-05	NS	Y	Frame shift

## Sheet: Dirigent
Table S7. Differentially expressed gene families that are likely associated with salt tolerance
Locus	Gene name	Fold change in SW vs. FW	FDR	Fold change in FW (SR86 vs. R1)	High impact variant?	Sequence changes
LOC_Os10g18760	dirigent, putative, expressed	333.07	2.13766e-81	N	N	Codon change
LOC_Os07g44280	dirigent, putative, expressed	4.33472	0.0373072	N	N	No
LOC_Os01g26340	dirigent, putative	3.88612	0.0064163	N	N	Codon changes
LOC_Os04g57130	dirigent-like protein pDIR17, putative, expressed	3.85944	0.0114769	N	N	Codon change
LOC_Os12g07580	dirigent, putative, expressed	-3.92513	8.75095e-08	N	N	Codon change

## Sheet: MATE
Table S7. Differentially expressed gene families that are likely associated with salt tolerance
Locus	Gene name	Fold Change SW vs. FW (SR86)	FDR	Fold change in FW (SR86 vs. R1)	High impact variant?	Sequence changes
LOC_Os08g43654	MATE efflux family protein, putative, expressed	7.4247	0.00052587	NS	N	Codon change
LOC_Os04g48290	MATE efflux family protein, putative, expressed	3.57273	0.00360958	-2.8816	N	Codon change
LOC_Os05g48040	MATE efflux family protein, putative, expressed	2.25344	1.74548e-06	NS	N	N
LOC_Os10g11354	MATE efflux family protein, putative, expressed	2.0691	0.00264739	-2.04497	N	N
LOC_Os03g62270	MATE efflux family protein, putative, expressed	-2.15077	0.000112354	2.90095	N	N
LOC_Os01g49120	MATE efflux family protein, putative, expressed	-2.247	3.84441e-05	NS	N	Codon insertion
LOC_Os10g20350	MATE efflux family protein, putative, expressed	-2.53681	0.0165174	NS	N	Codon changes
LOC_Os06g29844	MATE efflux family protein, putative, expressed	-2.53848	2.372e-05	NS	N	Codon changes
LOC_Os07g31884	MATE efflux family protein, putative, expressed	-2.54999	3.05187e-06	NS	N	N
LOC_Os12g03260	MATE efflux family protein, putative, expressed	-2.55812	0.0189378	3.46839	Y	Stop gained
LOC_Os03g37411	MATE efflux family protein, putative, expressed	-2.73639	0.0110619	2.43552	N	Codon changes
LOC_Os08g37432	MATE efflux family protein, putative, expressed	-2.76385	7.75686e-06	2.34267	N	Codon change
LOC_Os03g08900	MATE efflux family protein, putative, expressed	-4.08667	6.75246e-09	2.42696	Y	Frame shift
LOC_Os03g37470	MATE efflux family protein, putative, expressed	-4.62105	7.98603e-05	57.8739	N	N
LOC_Os08g44870	MATE efflux family protein, putative, expressed	-12.5257	1.46276e-09	50.1517	Y	Frame shift
LOC_Os06g29950	MATE domain containing protein, expressed	-2.56801	0.000262474	NS	N	Codon changes

## Sheet: GST
Table S7. Differentially expressed gene families that are likely associated with salt tolerance
Locus	Gene name	Fold Change SW vs. FW (SR86)	FDR	Fold change in FW (SR86 vs. R1)	High impact variant?	Sequence changes
LOC_Os10g38140	glutathione S-transferase, putative, expressed	3.96297	0.000197378	NS	N	Codon changes
LOC_Os10g39740	glutathione S-transferase, putative, expressed	2.68937	0.00939548	NS	N	N
LOC_Os03g04250	glutathione S-transferase, putative, expressed	2.40582	0.0383829	4.0796	N	Codon change
LOC_Os03g04220	glutathione S-transferase, putative, expressed	2.35861	0.03235	NS	N	Codon changes
LOC_Os03g44170	glutathione S-transferase, putative, expressed	2.11098	0.0105645	NS	N	N
LOC_Os01g27390	glutathione S-transferase, putative, expressed	2.03826	0.019278	NS	N	Codon changes
LOC_Os10g38740	glutathione S-transferase, putative, expressed	-2.31642	0.00279475	NS	N	N
LOC_Os12g10730	glutathione S-transferase, putative, expressed	-2.49066	1.15992e-05	NS	N	Codon change
LOC_Os10g38640	glutathione S-transferase, putative, expressed	-2.57704	2.31605e-05	NS	N	Codon changes
LOC_Os10g38160	glutathione S-transferase, putative, expressed	-2.67373	0.000243543	NS	N	Codon changes
LOC_Os01g27480	glutathione S-transferase, putative, expressed	-2.72726	0.0194359	NS	N	Codon changes
LOC_Os01g49720	glutathione S-transferase, putative, expressed	-2.77538	0.00316566	NS	N	Codon change
LOC_Os09g29200	glutathione S-transferase, putative, expressed	-2.87465	4.3342e-08	2.1755	N	N
LOC_Os10g38470	glutathione S-transferase, putative, expressed	-2.92063	2.13671e-06	NS	N	Codon changes
LOC_Os10g22070	glutathione S-transferase, putative, expressed	-3.07203	6.66812e-07	NS	N	N
LOC_Os01g72130	glutathione S-transferase, putative, expressed	-3.07346	2.1489e-10	NS	N	N
LOC_Os01g37750	glutathione S-transferase, putative, expressed	-3.36932	0.000230493	NS	N	N
LOC_Os01g72140	glutathione S-transferase, putative, expressed	-3.59163	1.98098e-11	NS	N	Codon change
LOC_Os10g38189	glutathione S-transferase, putative, expressed	-4.54586	1.29551e-17	NS	N	Codon changes
LOC_Os01g72150	glutathione S-transferase, putative, expressed	-5.69703	8.6926e-15	3.21733	N	Codon change
LOC_Os10g38360	glutathione S-transferase, putative, expressed	-5.72017	1.79928e-07	NS	Y	Frame shift
LOC_Os01g72170	glutathione S-transferase, putative, expressed	-7.31669	1.42988e-22	NS	N	Codon changes
LOC_Os01g27360	glutathione S-transferase, putative, expressed	-7.37819	7.98566e-11	NS	N	Codon changes
LOC_Os10g38610	glutathione S-transferase, putative, expressed	-13.4522	3.49088e-15	4.46668	N	N
LOC_Os10g34020	glutathione S-transferase, putative, expressed	-14.0469	1.05088e-11	3.02797	Y	Frame shift
LOC_Os01g72160	glutathione S-transferase, putative, expressed	-14.1975	1.42988e-22	2.93378	N	Codon change
LOC_Os10g38350	glutathione S-transferase, putative, expressed	-18.4424	4.0965e-21	NS	Y	Frame shift
LOC_Os09g20220	glutathione S-transferase, putative, expressed	-18.8426	3.83469e-22	NS	N	Codon changes
LOC_Os11g14040	glutathione S-transferase, N-terminal domain containing protein, expressed	-2.97876	3.55643e-05	2.67037	N	Codon change
LOC_Os10g38150	glutathione S-transferase, N-terminal domain containing protein, expressed	-3.22384	0.000106572	NS	Y	Frame shift
LOC_Os10g38314	glutathione S-transferase, N-terminal domain containing protein, expressed	-3.22951	4.8638e-05	NS	N	N
LOC_Os10g38590	glutathione S-transferase, N-terminal domain containing protein, expressed	-3.96126	2.89121e-12	2.18869	N	N
LOC_Os08g43680	glutathione S-transferase, C-terminal domain containing protein, expressed	2.40111	0.0169187	NS	N	Codon changes
LOC_Os06g12290	glutathione S-transferase GSTU6, putative, expressed	-3.63812	0.000996686	NS	N	N
LOC_Os10g38489	glutathione S-transferase GSTU6, putative, expressed	-3.89554	1.25995e-05	NS	N	Codon changes
LOC_Os10g38600	glutathione S-transferase GSTU6, putative, expressed	-5.40282	2.54881e-14	NS	N	Codon changes
LOC_Os10g38340	glutathione S-transferase GSTU6, putative, expressed	-5.45658	7.46064e-10	NS	N	Codon changes

## Sheet: NBC-ARC
Table S7. Differentially expressed gene families that are likely associated with salt tolerance
Locus	Gene name	Fold Change SW vs. FW (SR86)	FDR	Fold change in FW (SR86 vs. R1)	High impact variant?	Sequence changes
LOC_Os05g12770	NB-ARC domain containing protein, expressed	10.3642	1.8e-05	NS	N	Codon changes
LOC_Os11g27430	NB-ARC domain containing protein, expressed	10.0449	3.56456e-06	NS	N	Codon changes
LOC_Os11g39310	NB-ARC domain containing protein, expressed	9.377	5.13663e-05	NS	Y	Stop gained
LOC_Os08g07950	NB-ARC domain containing protein, expressed	9.33035	2.93906e-13	NS	Y	Frame shift
LOC_Os12g32710	NB-ARC domain containing protein, expressed	6.86428	8.58504e-06	-3.61778	N	Codon changes
LOC_Os08g42710	NB-ARC domain containing protein, expressed	4.85204	0.000104083	NS	Y	Frame shift
LOC_Os08g14830	NB-ARC domain containing protein, expressed	4.22085	0.000780962	NS	Y	Frame shift
LOC_Os11g34970	NB-ARC domain containing protein, expressed	4.08444	0.002482	NS	N	N
LOC_Os08g19694	NB-ARC domain containing protein, expressed	4.04398	2.18426e-07	-2.06801	N	Codon changes
LOC_Os12g31200	NB-ARC domain containing protein, expressed	3.49815	0.0352115	NS	N	Codon changes
LOC_Os11g29920	NB-ARC domain containing protein, expressed	3.48358	0.0347209	-5.18685	Y	Stop lost
LOC_Os11g17014	NB-ARC domain containing protein, expressed	3.29146	0.00121613	NS	N	Codon changes
LOC_Os04g30930	NB-ARC domain containing protein, expressed	3.09253	0.0013087	NS	Y	Frame shift
LOC_Os04g53120	NB-ARC domain containing protein, expressed	3.02613	0.000214727	-6.09243	Y	Frame shift
LOC_Os10g33440	NB-ARC domain containing protein, expressed	2.73397	4.61029e-07	NS	Y	Frame shift
LOC_Os10g04180	NB-ARC domain containing protein, expressed	2.4827	0.00186234	670.487	Y	Codon change
LOC_Os02g10900	NB-ARC domain containing protein, expressed	2.42275	0.0020948	-3.2276	N	Codon changes
LOC_Os11g46210	NB-ARC domain containing protein, expressed	2.4061	0.0178692	-2.2228	N	Codon changes
LOC_Os12g32590	NB-ARC domain containing protein, expressed	2.39594	0.0126608	NS	Y	Frame shift
LOC_Os11g35210	NB-ARC domain containing protein, expressed	2.37838	0.00152523	NS	Y	Frame shift
LOC_Os01g16400	NB-ARC domain containing protein, expressed	2.35237	0.0300885	NS	N	Codon changes
LOC_Os11g11990	NB-ARC domain containing protein, expressed	2.2657	0.000829131	-5.13046	N	Codon changes
LOC_Os05g15040	NB-ARC domain containing protein, expressed	2.25534	3.74421e-05	117.565	N	Codon changes
LOC_Os12g17410	NB-ARC domain containing protein, expressed	2.24894	0.00341815	21.4912	N	Codon changes
LOC_Os11g38000	NB-ARC domain containing protein, expressed	2.04358	0.0019265	NS	N	N
LOC_Os11g34880	NB-ARC domain containing protein, expressed	-2.17174	0.00172656	3854.49	N	Codon changes
LOC_Os12g18374	NB-ARC domain containing protein, expressed	-2.71926	0.0159728	-3.87179	N	Codon changes

## Sheet: NBS
Table S7. Differentially expressed gene families that are likely associated with salt tolerance
Locus	Gene name	Fold Change SW vs. FW (SR86)	FDR	Fold change in FW (SR86 vs. R1)	High impact variant?	Sequence changes
LOC_Os11g38480	NBS-LRR type disease resistance protein, putative, expressed	7.78636	8.91565e-07	NS	N	Codon changes
LOC_Os11g45980	NBS-LRR type disease resistance protein, putative, expressed	4.36798	7.75686e-06	3.58033	N	N
LOC_Os01g16370	NBS-LRR type disease resistance protein, putative, expressed	4.25853	0.00014315	NS	N	N
LOC_Os11g38580	NBS-LRR type disease resistance protein, putative, expressed	3.26455	0.000105343	NS	N	Codon changes
LOC_Os04g39460	NBS-LRR type disease resistance protein, putative, expressed	2.25787	0.0113572	NS	N	N
LOC_Os11g30060	NBS-LRR type disease resistance protein Hom-B, putative, expressed	3.88525	6.38014e-05	NS	Y	Frame shift
LOC_Os11g11810	NBS-LRR disease resistance protein, putative, expressed	50.2586	7.29321e-09	NS	Y	Frame shift
LOC_Os11g45970	NBS-LRR disease resistance protein, putative, expressed	6.41163	1.22653e-07	3.39446	N	Codon changes
LOC_Os12g29710	NBS-LRR disease resistance protein, putative, expressed	5.87633	9.01285e-11	NS	N	N
LOC_Os04g53496	NBS-LRR disease resistance protein, putative, expressed	5.68621	5.44639e-06	NS	Y	Frame shift
LOC_Os09g34150	NBS-LRR disease resistance protein, putative, expressed	4.26973	1.18115e-06	NS	Y	Frame shift
LOC_Os12g09240	NBS-LRR disease resistance protein, putative, expressed	4.01449	0.00118473	NS	Y	Frame shift
LOC_Os06g03500	NBS-LRR disease resistance protein, putative, expressed	3.94188	0.0273657	-5.93228	Y	Frame shift
LOC_Os10g25487	NBS-LRR disease resistance protein, putative, expressed	2.2767	0.00186235	NS	Y	Frame shift
LOC_Os11g44970	NBS-LRR disease resistance protein, putative, expressed	2.12229	0.0222402	1500.46	N	Codon changes
LOC_Os04g30690	NBS type disease resistance protein, putative, expressed	5.23417	0.000585678	NS	Y	Frame shift
LOC_Os02g18140	NBS type disease resistance protein, putative, expressed	4.49153	0.000910215	-7.90121	N	N

## Sheet: Kinesin
Table S7. Differentially expressed gene families that are likely associated with salt tolerance
Locus	Gene name	Fold Change SW vs. FW (SR86)	FDR	Fold change in FW (SR86 vs. R1)	High impact variant?	Sequence changes
LOC_Os03g18980	kinesin motor domain containing protein, expressed	10.4555	3.60114e-13	NS	N	Codon changes
LOC_Os01g42070	kinesin motor domain containing protein, putative, expressed	8.88392	9.47402e-07	NS	Y	Frame shift
LOC_Os03g39020	Kinesin motor domain domain containing protein, expressed	7.82607	3.98748e-11	NS	N	N
LOC_Os12g39980	kinesin motor domain containing protein, putative, expressed	7.33932	7.96228e-07	NS	Y	Frame shift
LOC_Os01g33040	kinesin motor domain containing protein, expressed	6.97238	3.4901e-08	NS	N	Codon changes
LOC_Os12g42160	kinesin motor domain containing protein, putative, expressed	6.47001	5.06742e-06	NS	Y	Frame shift
LOC_Os01g15540	kinesin motor domain containing protein, putative, expressed	6.39204	4.24318e-05	NS	N	N
LOC_Os03g02290	kinesin motor domain containing protein, putative, expressed	6.34001	2.38192e-06	NS	N	N
LOC_Os02g43130	kinesin motor domain containing protein, expressed	5.89431	9.23203e-11	-5.00048	N	N
LOC_Os02g28850	Kinesin motor domain domain containing protein, expressed	5.78694	1.19182e-06	NS	N	Codon changes
LOC_Os10g36880	kinesin motor domain containing protein, putative, expressed	4.70076	1.14098e-10	NS	N	Codon changes
LOC_Os04g28260	Kinesin motor domain domain containing protein, expressed	4.63563	8.90872e-08	NS	Y	Frame shift
LOC_Os02g56540	kinesin motor domain containing protein, putative, expressed	4.47128	5.89893e-05	NS	Y	Frame shift
LOC_Os04g30720	kinesin motor domain containing protein, putative, expressed	4.21045	3.34124e-05	NS	N	Codon changes
LOC_Os02g53520	kinesin motor domain containing protein, putative, expressed	4.11147	5.36054e-12	-2.14881	N	Codon changes
LOC_Os03g53920	kinesin motor domain containing protein, putative, expressed	4.00683	2.42222e-06	-3.51829	N	Codon changes
LOC_Os05g38480	kinesin motor domain containing protein, putative, expressed	3.86307	0.000392017	NS	Y	Frame shift
LOC_Os01g43580	kinesin motor domain containing protein, putative, expressed	3.72093	1.5936e-05	NS	N	N
LOC_Os05g02670	kinesin motor domain containing protein, putative, expressed	3.49233	7.67048e-08	NS	N	N
LOC_Os09g25380	kinesin motor protein-related, putative, expressed	3.25303	0.00109475	-4.79703	N	Codon changes
LOC_Os09g35890	kinesin motor domain containing protein, expressed	3.22308	0.00586593	NS	N	Codon changes
LOC_Os05g33030	kinesin motor domain containing protein, putative, expressed	3.13679	5.12874e-05	NS	N	Codon changes
LOC_Os01g54080	kinesin motor protein-related, putative, expressed	3.12131	0.000103461	NS	N	Codon changes
LOC_Os04g53760	kinesin motor domain containing protein, putative, expressed	2.92647	0.000131277	2.06694	N	Codon changes
LOC_Os07g01490	kinesin motor domain containing protein, putative, expressed	2.26222	0.0131825	NS	N	Codon changes
LOC_Os05g44560	kinesin motor domain containing protein, expressed	2.22978	0.0153237	NS	N	Codon changes
LOC_Os03g56260	kinesin motor domain containing protein, putative, expressed	2.22175	0.00838821	NS	N	Codon change
LOC_Os08g43400	kinesin motor domain containing protein, expressed	2.20766	0.00458118	NS	N	Codon changes
LOC_Os04g57140	kinesin motor domain containing protein, putative, expressed	2.18995	0.00223002	NS	N	Codon changes
LOC_Os09g02650	kinesin motor domain containing protein, putative, expressed	2.14492	0.000228801	NS	N	N
LOC_Os11g42800	kinesin motor domain containing protein, putative, expressed	2.07244	0.00370492	NS	N	Codon changes
